# Supplementary material for: Exploring the genomic resources of seven domestic Bactrian camel populations in China through restriction site-associated DNA sequencing
Source: PLoS One. 2021 Apr 29;16(4):e0250168. doi: 10.1371/journal.pone.0250168 (PMC8084232; doi:10.1371/journal.pone.0250168)
Supplement: S2 Table — (XLSX) [file pone.0250168.s002.xlsx]

## Sheet: Table S2
Table S2. The pool of all remaining others_vs_NJ_0.05_fst_pi_sig_intersect.Annot
GeneID	Symbol	Description	KEGG_A_class	KEGG_B_class	Pathway	K_ID	GO Component	GO Function	GO Process
ncbi_105069824	ARMC9	lisH domain-containing protein ARMC9 [Camelus bactrianus]	-	-	-	-	-	-	-
ncbi_105071509	SERPINF2	alpha-2-antiplasmin	Organismal Systems	Immune system	ko04610//Complement and coagulation cascades	K03983	GO:0031988//membrane-bounded vesicle;GO:0043234//protein complex;GO:0044421//extracellular region part;GO:0044464//cell part	GO:0046983//protein dimerization activity	GO:0001568//blood vessel development;GO:0001819//positive regulation of cytokine production;GO:0003072//renal control of peripheral vascular resistance involved in regulation of systemic arterial blood pressure;GO:0006357//regulation of transcription from RNA polymerase II promoter;GO:0008284//positive regulation of cell proliferation;GO:0010557//positive regulation of macromolecule biosynthetic …
ncbi_105062624	CD37	leukocyte antigen CD37	Organismal Systems	Immune system	ko04640//Hematopoietic cell lineage	K06475	GO:0031224//intrinsic component of membrane;GO:0031224//intrinsic component of membrane;GO:0031988//membrane-bounded vesicle;GO:0031988//membrane-bounded vesicle	-	GO:0001562//response to protozoan;GO:0001562//response to protozoan;GO:0002377//immunoglobulin production;GO:0002377//immunoglobulin production;GO:0002695//negative regulation of leukocyte activation;GO:0002695//negative regulation of leukocyte activation;GO:0002697//regulation of immune effector process;GO:0002697//regulation of immune effector process;GO:0006959//humoral immune response;GO:0006…
ncbi_105070301	MRPL11	39S ribosomal protein L11, mitochondrial [Camelus bactrianus]	Genetic Information Processing	Translation	ko03010//Ribosome	K02867	GO:0030529//intracellular ribonucleoprotein complex;GO:0043231//intracellular membrane-bounded organelle	GO:0003723//RNA binding	GO:0010467//gene expression
ncbi_105071616	HIC1	hypermethylated in cancer 1 protein [Camelus bactrianus]	-	-	-	-	GO:0043231//intracellular membrane-bounded organelle	GO:0001071//nucleic acid binding transcription factor activity;GO:0003677//DNA binding;GO:0019899//enzyme binding;GO:0043169//cation binding	GO:0006974//cellular response to DNA damage stimulus;GO:0009968//negative regulation of signal transduction
ncbi_105064922	CCNF	cyclin-F [Camelus bactrianus]	-	-	-	-	GO:0031461//cullin-RING ubiquitin ligase complex;GO:0043231//intracellular membrane-bounded organelle;GO:0043232//intracellular non-membrane-bounded organelle	-	GO:0000280//nuclear division;GO:0007049//cell cycle;GO:0010639//negative regulation of organelle organization;GO:0032446//protein modification by small protein conjugation;GO:0043161//proteasome-mediated ubiquitin-dependent protein catabolic process;GO:0044702//single organism reproductive process
ncbi_105076003	USP9X	probable ubiquitin carboxyl-terminal hydrolase FAF-X	-	-	-	-	-	-	-
ncbi_105062626	DKKL1	dickkopf-like protein 1	-	-	-	-	-	-	-
ncbi_105079410	GPKOW	G patch domain and KOW motifs-containing protein [Camelus bactrianus]	-	-	-	-	GO:0043231//intracellular membrane-bounded organelle	-	-
ncbi_105068321	TRMT1	tRNA (guanine(26)-N(2))-dimethyltransferase	-	-	-	-	-	GO:0003723//RNA binding;GO:0003723//RNA binding;GO:0008170//N-methyltransferase activity;GO:0008170//N-methyltransferase activity;GO:0043169//cation binding;GO:0043169//cation binding	GO:0001510//RNA methylation;GO:0001510//RNA methylation;GO:0006399//tRNA metabolic process;GO:0006399//tRNA metabolic process
ncbi_105082597	TMEM161A	transmembrane protein 161A [Camelus ferus]	-	-	-	-	-	-	GO:0006282//regulation of DNA repair;GO:0006979//response to oxidative stress;GO:0009411//response to UV;GO:1902229//regulation of intrinsic apoptotic signaling pathway in response to DNA damage
ncbi_105080090	AOC3	membrane primary amine oxidase [Camelus bactrianus]	Metabolism;Metabolism;Metabolism;Metabolism;Metabolism	Global and overview maps;Amino acid metabolism;Amino acid metabolism;Metabolism of other amino acids;Amino acid metabolism	ko01100//Metabolic pathways;ko00260//Glycine, serine and threonine metabolism;ko00350//Tyrosine metabolism;ko00410//beta-Alanine metabolism;ko00360//Phenylalanine metabolism	K00276;K00276;K00276;K00276;K00276	-	-	-
ncbi_105082167	LOC105082167	histone RNA hairpin-binding protein-like [Camelus bactrianus]	-	-	-	-	-	-	-
ncbi_105067015	FASTK	fas-activated serine/threonine kinase [Camelus bactrianus]	-	-	-	-	GO:0043231//intracellular membrane-bounded organelle	GO:0004672//protein kinase activity	GO:0006464//cellular protein modification process;GO:0006796//phosphate-containing compound metabolic process;GO:0010468//regulation of gene expression
ncbi_105083384	SPOPL	speckle-type POZ protein-like	-	-	-	-	GO:0031461//cullin-RING ubiquitin ligase complex;GO:0031461//cullin-RING ubiquitin ligase complex;GO:0043231//intracellular membrane-bounded organelle	-	GO:0006511//ubiquitin-dependent protein catabolic process;GO:0006511//ubiquitin-dependent protein catabolic process;GO:0031396//regulation of protein ubiquitination
ncbi_105064839	AMDHD2	N-acetylglucosamine-6-phosphate deacetylase	Metabolism	Carbohydrate metabolism	ko00520//Amino sugar and nucleotide sugar metabolism	K01443	-	GO:0016811//hydrolase activity, acting on carbon-nitrogen (but not peptide) bonds, in linear amides	-
ncbi_105068320	NACC1	nucleus accumbens-associated protein 1 [Camelus bactrianus]	-	-	-	-	GO:0044451//nucleoplasm part	-	GO:0006355//regulation of transcription, DNA-templated;GO:0042127//regulation of cell proliferation;GO:0051259//protein oligomerization
ncbi_105077776	LRRC70	leucine-rich repeat-containing protein 70	-	-	-	-	-	-	-
ncbi_105082163	CDC25C	M-phase inducer phosphatase 3 [Camelus ferus]	Cellular Processes;Cellular Processes;Organismal Systems	Cell growth and death;Cell growth and death;Endocrine system	ko04110//Cell cycle;ko04114//Oocyte meiosis;ko04914//Progesterone-mediated oocyte maturation	K05867;K05867;K05867	GO:0043231//intracellular membrane-bounded organelle	GO:0004721//phosphoprotein phosphatase activity;GO:0019900//kinase binding;GO:0019904//protein domain specific binding	GO:0000280//nuclear division;GO:0006470//protein dephosphorylation;GO:0044772//mitotic cell cycle phase transition
ncbi_105082685	CRTC1	CREB-regulated transcription coactivator 1 [Camelus bactrianus]	-	-	-	-	GO:0016020//membrane;GO:0044424//intracellular part	GO:0008134//transcription factor binding	GO:0006357//regulation of transcription from RNA polymerase II promoter;GO:0007611//learning or memory;GO:0009648//photoperiodism;GO:0042391//regulation of membrane potential;GO:0051091//positive regulation of sequence-specific DNA binding transcription factor activity;GO:0051260//protein homooligomerization
ncbi_105068988	REEP4	receptor expression-enhancing protein 4 [Camelus ferus]	-	-	-	-	GO:0015630//microtubule cytoskeleton;GO:0031090//organelle membrane;GO:0031224//intrinsic component of membrane;GO:0043231//intracellular membrane-bounded organelle	GO:0015631//tubulin binding	GO:0000280//nuclear division;GO:0022402//cell cycle process;GO:0044802//single-organism membrane organization
ncbi_105061897	CNTLN	centlein [Camelus bactrianus]	-	-	-	-	GO:0031988//membrane-bounded vesicle;GO:0043232//intracellular non-membrane-bounded organelle	GO:0019900//kinase binding	GO:0034613//cellular protein localization;GO:0035556//intracellular signal transduction;GO:0051297//centrosome organization
ncbi_105064179	SRPK1	SRSF protein kinase 1 [Vicugna pacos]	-	-	-	-	GO:0016020//membrane;GO:0043231//intracellular membrane-bounded organelle	GO:0003723//RNA binding;GO:0004672//protein kinase activity;GO:0032550//purine ribonucleoside binding;GO:0046872//metal ion binding	GO:0006464//cellular protein modification process;GO:0006796//phosphate-containing compound metabolic process;GO:0007165//signal transduction;GO:0010468//regulation of gene expression;GO:0045069//regulation of viral genome replication
ncbi_105080001	LOC105080001	protein unc-79 homolog, partial [Camelus bactrianus]	-	-	-	-	-	-	-
ncbi_105062627	CCDC178	LOW QUALITY PROTEIN: coiled-coil domain-containing protein 178 [Camelus ferus]	-	-	-	-	-	-	-
ncbi_105080098	VPS25	vacuolar protein-sorting-associated protein 25 [Canis lupus familiaris]	Cellular Processes	Transport and catabolism	ko04144//Endocytosis	K12189	-	-	-
ncbi_105063351	HTR3E	5-hydroxytryptamine receptor 3E	Organismal Systems;Organismal Systems	Nervous system;Sensory system	ko04726//Serotonergic synapse;ko04742//Taste transduction	K04819;K04819	GO:0031224//intrinsic component of membrane;GO:0031224//intrinsic component of membrane;GO:0031224//intrinsic component of membrane;GO:0031224//intrinsic component of membrane	-	GO:0006811//ion transport;GO:0006811//ion transport;GO:0006811//ion transport;GO:0006811//ion transport
ncbi_105073294	LOC105073294	TANK-binding kinase 1-binding protein 1-like, partial [Camelus bactrianus]	Organismal Systems	Immune system	ko04622//RIG-I-like receptor signaling pathway	K12652	-	GO:0005488//binding	GO:0006952//defense response
ncbi_105076447	MYBPC3	myosin-binding protein C, cardiac-type [Camelus bactrianus]	-	-	-	-	GO:0044449//contractile fiber part	GO:0005198//structural molecule activity;GO:0017022//myosin binding	GO:0006941//striated muscle contraction;GO:0031032//actomyosin structure organization;GO:0031033//myosin filament organization;GO:0055008//cardiac muscle tissue morphogenesis;GO:1903522//regulation of blood circulation
ncbi_105067052	HTATSF1	HIV Tat-specific factor 1 [Camelus ferus]	-	-	-	-	GO:0043231//intracellular membrane-bounded organelle	GO:0003723//RNA binding	-
ncbi_105079973	ADSSL1	adenylosuccinate synthetase isozyme 1 [Camelus bactrianus]	Metabolism;Metabolism;Metabolism	Global and overview maps;Nucleotide metabolism;Amino acid metabolism	ko01100//Metabolic pathways;ko00230//Purine metabolism;ko00250//Alanine, aspartate and glutamate metabolism	K01939;K01939;K01939	-	-	-
ncbi_105067012	ASIC3	acid-sensing ion channel 3	Organismal Systems	Sensory system	ko04750//Inflammatory mediator regulation of TRP channels	K04830	GO:0016021//integral component of membrane;GO:0016021//integral component of membrane	GO:0005272//sodium channel activity;GO:0005272//sodium channel activity;GO:0042927//siderophore transporter activity;GO:0042927//siderophore transporter activity	GO:0006814//sodium ion transport;GO:0006814//sodium ion transport;GO:0006950//response to stress;GO:0006950//response to stress;GO:0009268//response to pH;GO:0009268//response to pH;GO:0009593//detection of chemical stimulus;GO:0009593//detection of chemical stimulus;GO:0015711//organic anion transport;GO:0015711//organic anion transport;GO:0019233//sensory perception of pain;GO:0019233//sensory …
ncbi_105068486	NPBWR2	neuropeptides B/W receptor type 2 [Camelus ferus]	Environmental Information Processing	Signaling molecules and interaction	ko04080//Neuroactive ligand-receptor interaction	K08377	GO:0031224//intrinsic component of membrane;GO:0044464//cell part	GO:0008528//G-protein coupled peptide receptor activity	GO:0007186//G-protein coupled receptor signaling pathway
ncbi_105064853	TSC2	tuberin [Camelus bactrianus]	Environmental Information Processing;Organismal Systems;Environmental Information Processing;Organismal Systems;Cellular Processes;Organismal Systems;Environmental Information Processing;Environmental Information Processing;Cellular Processes;Organismal Systems;Cellular Processes	Signal transduction;Environmental adaptation;Signal transduction;Endocrine system;Cell growth and death;Endocrine system;Signal transduction;Signal transduction;Transport and catabolism;Aging;Cell growth and death	ko04151//PI3K-Akt signaling pathway;ko04714//Thermogenesis;ko04072//Phospholipase D signaling pathway;ko04910//Insulin signaling pathway;ko04218//Cellular senescence;ko04919//Thyroid hormone signaling pathway;ko04150//mTOR signaling pathway;ko04152//AMPK signaling pathway;ko04140//Autophagy - animal;ko04211//Longevity regulating pathway - mammal;ko04115//p53 signaling pathway	K07207;K07207;K07207;K07207;K07207;K07207;K07207;K07207;K07207;K07207;K07207	GO:0043231//intracellular membrane-bounded organelle;GO:0043234//protein complex;GO:0044444//cytoplasmic part	GO:0008047//enzyme activator activity;GO:0019899//enzyme binding;GO:0046983//protein dimerization activity	GO:0001933//negative regulation of protein phosphorylation;GO:0006357//regulation of transcription from RNA polymerase II promoter;GO:0006897//endocytosis;GO:0006935//chemotaxis;GO:0008283//cell proliferation;GO:0008286//insulin receptor signaling pathway;GO:0014066//regulation of phosphatidylinositol 3-kinase signaling;GO:0015758//glucose transport;GO:0032006//regulation of TOR signaling;GO:0032…
ncbi_105073191	WBP2NL	postacrosomal sheath WW domain-binding protein [Camelus bactrianus]	-	-	-	-	-	-	-
ncbi_105062629	GFY	golgi-associated olfactory signaling regulator [Camelus bactrianus]	-	-	-	-	GO:0031228//intrinsic component of Golgi membrane	-	GO:0007606//sensory perception of chemical stimulus;GO:0048858//cell projection morphogenesis;GO:0061512//protein localization to cilium
ncbi_105062631	ALDH16A1	LOW QUALITY PROTEIN: aldehyde dehydrogenase family 16 member A1 [Camelus bactrianus]	-	-	-	-	GO:0031988//membrane-bounded vesicle	GO:0016903//oxidoreductase activity, acting on the aldehyde or oxo group of donors	GO:0044710//single-organism metabolic process
ncbi_105076919	CHP1	calcineurin B homologous protein 1 [Bos taurus]	-	-	-	-	GO:0005856//cytoskeleton;GO:0005924//cell-substrate adherens junction;GO:0016023//cytoplasmic, membrane-bounded vesicle;GO:0031090//organelle membrane	GO:0015631//tubulin binding;GO:0016247//channel regulator activity;GO:0019887//protein kinase regulator activity;GO:0019899//enzyme binding;GO:0046872//metal ion binding	GO:0000226//microtubule cytoskeleton organization;GO:0001933//negative regulation of protein phosphorylation;GO:0006027//glycosaminoglycan catabolic process;GO:0006461//protein complex assembly;GO:0006887//exocytosis;GO:0010447//response to acidic pH;GO:0010560//positive regulation of glycoprotein biosynthetic process;GO:0010921//regulation of phosphatase activity;GO:0010941//regulation of cell d…
ncbi_105067104	HSPA4L	heat shock 70 kDa protein 4L [Camelus ferus]	Genetic Information Processing	Folding, sorting and degradation	ko04141//Protein processing in endoplasmic reticulum	K09485	GO:0044444//cytoplasmic part	GO:0032550//purine ribonucleoside binding	-
ncbi_105070651	CDC42BPG	serine/threonine-protein kinase MRCK gamma [Camelus bactrianus]	-	-	-	-	GO:0044464//cell part	GO:0004672//protein kinase activity;GO:0032550//purine ribonucleoside binding;GO:0046872//metal ion binding	GO:0006464//cellular protein modification process;GO:0006796//phosphate-containing compound metabolic process;GO:0007165//signal transduction
ncbi_105076440	KBTBD4	LOW QUALITY PROTEIN: kelch repeat and BTB domain-containing protein 4 [Camelus bactrianus]	-	-	-	-	-	-	-
ncbi_105077129	REV3L	DNA polymerase zeta catalytic subunit [Camelus bactrianus]	Metabolism;Genetic Information Processing	Global and overview maps;Replication and repair	ko01100//Metabolic pathways;ko03460//Fanconi anemia pathway	K02350;K02350	-	-	-
ncbi_105064177	SLC26A8	testis anion transporter 1	-	-	-	-	GO:0031224//intrinsic component of membrane;GO:0031224//intrinsic component of membrane	GO:0005253//anion channel activity;GO:0005310//dicarboxylic acid transmembrane transporter activity;GO:0005310//dicarboxylic acid transmembrane transporter activity;GO:0005488//binding;GO:0015103//inorganic anion transmembrane transporter activity;GO:0015103//inorganic anion transmembrane transporter activity;GO:0015291//secondary active transmembrane transporter activity;GO:0015291//secondary ac…	GO:0003006//developmental process involved in reproduction;GO:0003006//developmental process involved in reproduction;GO:0006821//chloride transport;GO:0006821//chloride transport;GO:0006835//dicarboxylic acid transport;GO:0006835//dicarboxylic acid transport;GO:0007049//cell cycle;GO:0008272//sulfate transport;GO:0008272//sulfate transport;GO:0044707//single-multicellular organism process;GO:004…
ncbi_105064429	LOC105064429	A disintegrin and metalloproteinase with thrombospondin motifs 6 [Camelus dromedarius]	-	-	-	-	GO:0031012//extracellular matrix	GO:0046914//transition metal ion binding;GO:0070011//peptidase activity, acting on L-amino acid peptides	GO:0019538//protein metabolic process
ncbi_105067068	SLITRK4	SLIT and NTRK-like protein 4 [Camelus bactrianus]	-	-	-	-	-	-	-
ncbi_105071595	COPRS	coordinator of PRMT5 and differentiation stimulator [Camelus ferus]	-	-	-	-	GO:0016020//membrane;GO:0044424//intracellular part	GO:0005515//protein binding	GO:0034969//histone arginine methylation;GO:0048513//animal organ development
ncbi_105070145	TMEM223	transmembrane protein 223 [Camelus bactrianus]	-	-	-	-	-	-	-
ncbi_105070132	LOC105070132	LBH domain-containing protein 1 [Bos taurus]	-	-	-	-	-	-	-
ncbi_105070305	BBS1	Bardet-Biedl syndrome 1 protein [Camelus bactrianus]	-	-	-	-	GO:0005815//microtubule organizing center;GO:0005929//cilium;GO:0043234//protein complex	GO:0005515//protein binding	GO:0001894//tissue homeostasis;GO:0006629//lipid metabolic process;GO:0007606//sensory perception of chemical stimulus;GO:0007635//chemosensory behavior;GO:0009887//organ morphogenesis;GO:0016477//cell migration;GO:0021543//pallium development;GO:0021544//subpallium development;GO:0031175//neuron projection development;GO:0033036//macromolecule localization;GO:0042384//cilium assembly;GO:0044702/…
ncbi_105072663	UBAC2	ubiquitin-associated domain-containing protein 2	-	-	-	-	-	-	GO:0033365//protein localization to organelle;GO:0033365//protein localization to organelle
ncbi_105080105	FAM134C	protein FAM134C	-	-	-	-	GO:0031224//intrinsic component of membrane;GO:0031224//intrinsic component of membrane	-	-
ncbi_105075949	CUL4B	cullin-4B [Camelus bactrianus]	Genetic Information Processing;Genetic Information Processing	Folding, sorting and degradation;Replication and repair	ko04120//Ubiquitin mediated proteolysis;ko03420//Nucleotide excision repair	K10609;K10609	GO:0016020//membrane;GO:0031981//nuclear lumen;GO:0031988//membrane-bounded vesicle;GO:0080008//Cul4-RING E3 ubiquitin ligase complex	GO:0003677//DNA binding;GO:0044389//ubiquitin-like protein ligase binding	GO:0006301//postreplication repair;GO:0009896//positive regulation of catabolic process;GO:0010390//histone monoubiquitination;GO:1901992//positive regulation of mitotic cell cycle phase transition
ncbi_105067072	GPR112	LOW QUALITY PROTEIN: probable G-protein coupled receptor 112 [Camelus bactrianus]	-	-	-	-	GO:0016020//membrane	-	GO:0007166//cell surface receptor signaling pathway
ncbi_105078757	KIF24	kinesin-like protein KIF24 [Camelus bactrianus]	-	-	-	-	GO:0005875//microtubule associated complex	GO:0003774//motor activity;GO:0015631//tubulin binding;GO:0032550//purine ribonucleoside binding	GO:0010927//cellular component assembly involved in morphogenesis;GO:0031109//microtubule polymerization or depolymerization
ncbi_105079430	LOC105079430	mCG20042,	-	-	-	-	-	-	-
ncbi_105063371	VWA5B2	von Willebrand factor A domain-containing protein 5B2 [Camelus bactrianus]	-	-	-	-	-	-	-
ncbi_105078761	LOC105078761	spermatid-specific manchette-related protein 1 [Camelus bactrianus]	-	-	-	-	-	-	-
ncbi_105073192	CENPM	centromere protein M [Camelus bactrianus]	-	-	-	-	GO:0043231//intracellular membrane-bounded organelle;GO:0098687//chromosomal region	-	-
ncbi_105068981	PIWIL2	piwi-like protein 2 [Camelus ferus]	Organismal Systems	Development	ko04320//Dorso-ventral axis formation	K02156	GO:0043186//P granule	GO:0044822//poly(A) RNA binding	GO:0006306//DNA methylation;GO:0006417//regulation of translation;GO:0007281//germ cell development;GO:0016458//gene silencing;GO:0019827//stem cell population maintenance;GO:0034660//ncRNA metabolic process;GO:0045836//positive regulation of meiotic nuclear division;GO:0048232//male gamete generation
ncbi_105076435	AGBL2	cytosolic carboxypeptidase 2 [Camelus bactrianus]	-	-	-	-	GO:0044444//cytoplasmic part	GO:0046914//transition metal ion binding	GO:0019538//protein metabolic process
ncbi_105079358	ZNF674	zinc finger protein 674 [Camelus bactrianus]	-	-	-	-	GO:0044464//cell part	GO:0043169//cation binding	GO:0010468//regulation of gene expression
ncbi_105076910	PPP1R14D	protein phosphatase 1 regulatory subunit 14D [Camelus ferus]	-	-	-	-	-	-	GO:0016310//phosphorylation
ncbi_105080099	RAMP2	receptor activity-modifying protein 2 [Camelus bactrianus]	Organismal Systems	Circulatory system	ko04270//Vascular smooth muscle contraction	K08448	GO:0031224//intrinsic component of membrane;GO:0043234//protein complex;GO:0044424//intracellular part	GO:0022892//substrate-specific transporter activity;GO:0038023//signaling receptor activity	GO:0001570//vasculogenesis;GO:0006898//receptor-mediated endocytosis;GO:0007009//plasma membrane organization;GO:0007043//cell-cell junction assembly;GO:0007186//G-protein coupled receptor signaling pathway;GO:0010467//gene expression;GO:0015031//protein transport;GO:0030804//positive regulation of cyclic nucleotide biosynthetic process;GO:0043114//regulation of vascular permeability;GO:0045765//…
ncbi_105067143	ANK2	ankyrin-2	-	-	-	-	GO:0016021//integral component of membrane;GO:0016021//integral component of membrane;GO:0031674//I band;GO:0031674//I band;GO:0044291//cell-cell contact zone;GO:0044291//cell-cell contact zone;GO:0044459//plasma membrane part;GO:0044459//plasma membrane part	GO:0008092//cytoskeletal protein binding;GO:0008092//cytoskeletal protein binding;GO:0016247//channel regulator activity;GO:0016247//channel regulator activity;GO:0019900//kinase binding;GO:0019900//kinase binding	GO:0002027//regulation of heart rate;GO:0002027//regulation of heart rate;GO:0003230//cardiac atrium development;GO:0003230//cardiac atrium development;GO:0006612//protein targeting to membrane;GO:0006612//protein targeting to membrane;GO:0006813//potassium ion transport;GO:0006813//potassium ion transport;GO:0010880//regulation of release of sequestered calcium ion into cytosol by sarcoplasmic r…
ncbi_105067077	ZIC3	zinc finger protein ZIC 3 [Camelus bactrianus]	Cellular Processes	Cellular community - eukaryotes	ko04550//Signaling pathways regulating pluripotency of stem cells	K18487	GO:0043231//intracellular membrane-bounded organelle	GO:0001071//nucleic acid binding transcription factor activity;GO:0003677//DNA binding;GO:0043169//cation binding	GO:0003002//regionalization;GO:0006357//regulation of transcription from RNA polymerase II promoter;GO:0007368//determination of left/right symmetry;GO:0030323//respiratory tube development
ncbi_105080089	LOC105080089	LOW QUALITY PROTEIN: membrane primary amine oxidase-like [Camelus bactrianus]	Metabolism;Metabolism;Metabolism;Metabolism;Metabolism	Global and overview maps;Amino acid metabolism;Amino acid metabolism;Metabolism of other amino acids;Amino acid metabolism	ko01100//Metabolic pathways;ko00260//Glycine, serine and threonine metabolism;ko00350//Tyrosine metabolism;ko00410//beta-Alanine metabolism;ko00360//Phenylalanine metabolism	K00276;K00276;K00276;K00276;K00276	GO:0031224//intrinsic component of membrane;GO:0042995//cell projection;GO:0044424//intracellular part	GO:0016641//oxidoreductase activity, acting on the CH-NH2 group of donors, oxygen as acceptor;GO:0046914//transition metal ion binding;GO:0046983//protein dimerization activity;GO:0048037//cofactor binding	GO:0006812//cation transport;GO:0009636//response to toxic substance;GO:0022610//biological adhesion;GO:0044710//single-organism metabolic process;GO:1901564//organonitrogen compound metabolic process
ncbi_105080093	CNTD1	cyclin N-terminal domain-containing protein 1 [Camelus ferus]	-	-	-	-	-	-	-
ncbi_105076787	LUZP2	LOW QUALITY PROTEIN: leucine zipper protein 2 [Camelus bactrianus]	-	-	-	-	-	-	-
ncbi_105061903	SNAPC3	snRNA-activating protein complex subunit 3 [Camelus bactrianus]	-	-	-	-	GO:0043231//intracellular membrane-bounded organelle;GO:0043232//intracellular non-membrane-bounded organelle	-	-
ncbi_105082595	ARMC6	armadillo repeat-containing protein 6 [Camelus bactrianus]	-	-	-	-	-	-	-
ncbi_105077754	TLR8	toll-like receptor 8 [Camelus bactrianus]	Organismal Systems	Immune system	ko04620//Toll-like receptor signaling pathway	K10170	GO:0031224//intrinsic component of membrane;GO:0031224//intrinsic component of membrane;GO:0031224//intrinsic component of membrane	GO:0003723//RNA binding;GO:0003723//RNA binding;GO:0003723//RNA binding	GO:0002224//toll-like receptor signaling pathway;GO:0002224//toll-like receptor signaling pathway;GO:0002224//toll-like receptor signaling pathway;GO:0002252//immune effector process;GO:0002252//immune effector process;GO:0002252//immune effector process;GO:0009612//response to mechanical stimulus;GO:0009612//response to mechanical stimulus;GO:0009612//response to mechanical stimulus;GO:0032727//…
ncbi_105082604	HAPLN4	LOW QUALITY PROTEIN: hyaluronan and proteoglycan link protein 4 [Camelus bactrianus]	-	-	-	-	-	-	-
ncbi_105063329	FXR1	fragile X mental retardation syndrome-related protein 1	Genetic Information Processing	Translation	ko03013//RNA transport	K15516	-	-	-
ncbi_105063159	PPP1R3A	protein phosphatase 1 regulatory subunit 3A [Camelus bactrianus]	Organismal Systems	Endocrine system	ko04910//Insulin signaling pathway	K07189	-	-	-
ncbi_105064750	LOC105064750	uncharacterized protein CXorf21 homolog [Camelus bactrianus]	-	-	-	-	-	-	-
ncbi_105071619	RILP	rab-interacting lysosomal protein [Camelus dromedarius]	Cellular Processes	Transport and catabolism	ko04145//Phagosome	K13883	-	-	-
ncbi_105077749	MSL3	male-specific lethal 3 homolog	-	-	-	-	GO:0000123//histone acetyltransferase complex;GO:0000123//histone acetyltransferase complex	GO:0042393//histone binding;GO:0042393//histone binding	GO:0043967//histone H4 acetylation;GO:0043967//histone H4 acetylation
ncbi_105071518	MYO1C	unconventional myosin-Ic [Camelus ferus]	-	-	-	-	GO:0016461//unconventional myosin complex;GO:0031252//cell leading edge;GO:0031528//microvillus membrane;GO:0031981//nuclear lumen;GO:0031988//membrane-bounded vesicle;GO:0032432//actin filament bundle;GO:0044444//cytoplasmic part;GO:0046930//pore complex;GO:0098589//membrane region	GO:0008092//cytoskeletal protein binding;GO:0017016//Ras GTPase binding;GO:0032550//purine ribonucleoside binding;GO:0042623//ATPase activity, coupled	GO:0002431//Fc receptor mediated stimulatory signaling pathway;GO:0006605//protein targeting;GO:0006952//defense response;GO:0009967//positive regulation of signal transduction;GO:0030335//positive regulation of cell migration;GO:0050658//RNA transport;GO:0051130//positive regulation of cellular component organization;GO:0070830//bicellular tight junction assembly
ncbi_105061901	PSIP1	PC4 and SFRS1-interacting protein	-	-	-	-	GO:0000790//nuclear chromatin	GO:0001104//RNA polymerase II transcription cofactor activity;GO:0003723//RNA binding;GO:0008134//transcription factor binding;GO:0043566//structure-specific DNA binding	GO:0006357//regulation of transcription from RNA polymerase II promoter;GO:0006376//mRNA splice site selection;GO:0006950//response to stress
ncbi_105076005	NYX	nyctalopin [Camelus bactrianus]	-	-	-	-	-	-	GO:0050953//sensory perception of light stimulus
ncbi_105065397	SPATA19	spermatogenesis-associated protein 19, mitochondrial [Camelus bactrianus]	-	-	-	-	GO:0043231//intracellular membrane-bounded organelle	-	GO:0044707//single-multicellular organism process;GO:0048232//male gamete generation;GO:0048869//cellular developmental process
ncbi_105080136	PLEKHH3	pleckstrin homology domain-containing family H member 3 [Camelus bactrianus]	-	-	-	-	GO:0043232//intracellular non-membrane-bounded organelle	-	GO:0050794//regulation of cellular process
ncbi_105076452	ACP2	lysosomal acid phosphatase	Metabolism;Cellular Processes;Metabolism	Global and overview maps;Transport and catabolism;Metabolism of cofactors and vitamins	ko01100//Metabolic pathways;ko04142//Lysosome;ko00740//Riboflavin metabolism	K14410;K14410;K14410	GO:0000323//lytic vacuole;GO:0000323//lytic vacuole;GO:0000323//lytic vacuole;GO:0000323//lytic vacuole;GO:0005774//vacuolar membrane;GO:0005775//vacuolar lumen;GO:0031224//intrinsic component of membrane;GO:0031988//membrane-bounded vesicle;GO:0031988//membrane-bounded vesicle;GO:0031988//membrane-bounded vesicle;GO:0031988//membrane-bounded vesicle	GO:0016791//phosphatase activity;GO:0016791//phosphatase activity;GO:0016791//phosphatase activity;GO:0016791//phosphatase activity	GO:0006796//phosphate-containing compound metabolic process;GO:0006796//phosphate-containing compound metabolic process;GO:0006796//phosphate-containing compound metabolic process;GO:0006796//phosphate-containing compound metabolic process;GO:0007033//vacuole organization;GO:0007033//vacuole organization;GO:0007033//vacuole organization;GO:0007033//vacuole organization;GO:0048731//system developm…
ncbi_105082169	KDM3B	lysine-specific demethylase 3B [Camelus ferus]	-	-	-	-	-	-	-
ncbi_105079971	LOC105079971	inverted formin-2-like [Camelus bactrianus]	-	-	-	-	GO:0043231//intracellular membrane-bounded organelle;GO:0044444//cytoplasmic part	GO:0017016//Ras GTPase binding	GO:0007010//cytoskeleton organization;GO:0010821//regulation of mitochondrion organization
ncbi_105075950	MCTS1	malignant T-cell-amplified sequence 1	-	-	-	-	GO:0015935//small ribosomal subunit;GO:0015935//small ribosomal subunit;GO:0016020//membrane;GO:0016020//membrane	GO:0008135//translation factor activity, RNA binding;GO:0008135//translation factor activity, RNA binding	GO:0002190//cap-independent translational initiation;GO:0002190//cap-independent translational initiation;GO:0010468//regulation of gene expression;GO:0010468//regulation of gene expression;GO:0022618//ribonucleoprotein complex assembly;GO:0032988//ribonucleoprotein complex disassembly;GO:0032988//ribonucleoprotein complex disassembly;GO:0033554//cellular response to stress;GO:0033554//cellular r…
ncbi_105063083	TMEM209	transmembrane protein 209	-	-	-	-	-	-	-
ncbi_105079375	SYN1	synapsin-1	-	-	-	-	GO:0016023//cytoplasmic, membrane-bounded vesicle	GO:0008092//cytoskeletal protein binding;GO:0019900//kinase binding;GO:0032550//purine ribonucleoside binding	GO:0001505//regulation of neurotransmitter levels
ncbi_105076909	ZFYVE19	abscission/NoCut checkpoint regulator [Camelus bactrianus]	-	-	-	-	GO:0032155//cell division site part	GO:0046914//transition metal ion binding;GO:1901981//phosphatidylinositol phosphate binding	GO:0010948//negative regulation of cell cycle process;GO:0032502//developmental process
ncbi_105081659	SIDT1	SID1 transmembrane family member 1 [Camelus bactrianus]	-	-	-	-	-	GO:0051032//nucleic acid transmembrane transporter activity	GO:0044765//single-organism transport
ncbi_105075266	NPAS3	neuronal PAS domain-containing protein 3 [Vicugna pacos]	-	-	-	-	GO:0031981//nuclear lumen	GO:0005515//protein binding;GO:0060089//molecular transducer activity	GO:0006355//regulation of transcription, DNA-templated;GO:0009605//response to external stimulus;GO:0060746//parental behavior
ncbi_105075753	TMEM164	transmembrane protein 164	-	-	-	-	-	-	-
ncbi_105076437	C1QTNF4	complement C1q tumor necrosis factor-related protein 4, partial [Camelus dromedarius]	-	-	-	-	-	-	-
ncbi_105081974	CERS6	ceramide synthase 6	Metabolism;Environmental Information Processing;Metabolism	Global and overview maps;Signal transduction;Lipid metabolism	ko01100//Metabolic pathways;ko04071//Sphingolipid signaling pathway;ko00600//Sphingolipid metabolism	K04710;K04710;K04710	GO:0031224//intrinsic component of membrane;GO:0031224//intrinsic component of membrane;GO:0031224//intrinsic component of membrane;GO:0043231//intracellular membrane-bounded organelle;GO:0043231//intracellular membrane-bounded organelle;GO:0043231//intracellular membrane-bounded organelle	GO:0003676//nucleic acid binding;GO:0003676//nucleic acid binding;GO:0003676//nucleic acid binding;GO:0016410//N-acyltransferase activity;GO:0016410//N-acyltransferase activity;GO:0016410//N-acyltransferase activity	GO:0006672//ceramide metabolic process;GO:0006672//ceramide metabolic process;GO:0006672//ceramide metabolic process
ncbi_105079665	HS6ST2	heparan-sulfate 6-O-sulfotransferase 2 [Camelus bactrianus]	Metabolism	Glycan biosynthesis and metabolism	ko00534//Glycosaminoglycan biosynthesis - heparan sulfate / heparin	K08102	GO:0031224//intrinsic component of membrane;GO:0031988//membrane-bounded vesicle	GO:0034483//heparan sulfate sulfotransferase activity	GO:0030201//heparan sulfate proteoglycan metabolic process
ncbi_105077084	LIN28B	protein lin-28 homolog B	-	-	-	-	GO:0016234//inclusion body;GO:0031981//nuclear lumen;GO:0043232//intracellular non-membrane-bounded organelle	GO:0003723//RNA binding;GO:0046914//transition metal ion binding	GO:0006396//RNA processing;GO:0010586//miRNA metabolic process;GO:0016458//gene silencing;GO:0034470//ncRNA processing
ncbi_105071516	PITPNA	phosphatidylinositol transfer protein alpha	-	-	-	-	GO:0031988//membrane-bounded vesicle;GO:0044424//intracellular part	GO:0005488//binding;GO:0005548//phospholipid transporter activity	GO:0006869//lipid transport;GO:0044238//primary metabolic process;GO:0050953//sensory perception of light stimulus;GO:0097485//neuron projection guidance
ncbi_105071508	SMYD4	SET and MYND domain-containing protein 4	-	-	-	-	-	-	-
ncbi_105071515	SLC43A2	large neutral amino acids transporter small subunit 4 [Camelus bactrianus]	-	-	-	-	GO:0031224//intrinsic component of membrane	GO:0015171//amino acid transmembrane transporter activity	GO:0003333//amino acid transmembrane transport
ncbi_105076004	DDX3X	LOW QUALITY PROTEIN: ATP-dependent RNA helicase DDX3X [Camelus bactrianus]	Organismal Systems	Immune system	ko04622//RIG-I-like receptor signaling pathway	K11594	GO:0015935//small ribosomal subunit;GO:0016604//nuclear body;GO:0031966//mitochondrial membrane;GO:0031988//membrane-bounded vesicle;GO:0036464//cytoplasmic ribonucleoprotein granule;GO:0043234//protein complex	GO:0003678//DNA helicase activity;GO:0003724//RNA helicase activity;GO:0003729//mRNA binding;GO:0031369//translation initiation factor binding;GO:0032550//purine ribonucleoside binding;GO:0043021//ribonucleoprotein complex binding;GO:0070717//poly-purine tract binding	GO:0001558//regulation of cell growth;GO:0006357//regulation of transcription from RNA polymerase II promoter;GO:0006446//regulation of translational initiation;GO:0006952//defense response;GO:0006970//response to osmotic stress;GO:0032392//DNA geometric change;GO:0032481//positive regulation of type I interferon production;GO:0032722//positive regulation of chemokine production;GO:0042255//ribos…
ncbi_105083569	CAPN5	calpain-5 [Camelus bactrianus]	-	-	-	-	-	-	-
ncbi_105080096	WNK4	serine/threonine-protein kinase WNK4	-	-	-	-	GO:0043296//apical junction complex;GO:0043296//apical junction complex;GO:0044424//intracellular part;GO:0044424//intracellular part	GO:0004672//protein kinase activity;GO:0004672//protein kinase activity;GO:0008200//ion channel inhibitor activity;GO:0008200//ion channel inhibitor activity;GO:0032550//purine ribonucleoside binding;GO:0032550//purine ribonucleoside binding	GO:0003096//renal sodium ion transport;GO:0003096//renal sodium ion transport;GO:0006464//cellular protein modification process;GO:0006464//cellular protein modification process;GO:0015698//inorganic anion transport;GO:0015698//inorganic anion transport;GO:0033036//macromolecule localization;GO:0033036//macromolecule localization;GO:0048878//chemical homeostasis;GO:0048878//chemical homeostasis;G…
ncbi_105077118	CDC40	pre-mRNA-processing factor 17 [Camelus ferus]	Genetic Information Processing	Transcription	ko03040//Spliceosome	K12816	GO:0005681//spliceosomal complex	-	GO:0044763//single-organism cellular process
ncbi_105081484	SMC1A	structural maintenance of chromosomes protein 1A [Bos taurus]	Cellular Processes;Cellular Processes	Cell growth and death;Cell growth and death	ko04110//Cell cycle;ko04114//Oocyte meiosis	K06636;K06636	GO:0008278//cohesin complex;GO:0008278//cohesin complex;GO:0031981//nuclear lumen;GO:0043231//intracellular membrane-bounded organelle;GO:0098687//chromosomal region;GO:0098687//chromosomal region	GO:0003723//RNA binding;GO:0003723//RNA binding;GO:0016616//oxidoreductase activity, acting on the CH-OH group of donors, NAD or NADP as acceptor;GO:0032403//protein complex binding;GO:0032403//protein complex binding;GO:0032550//purine ribonucleoside binding;GO:0032550//purine ribonucleoside binding;GO:0046983//protein dimerization activity;GO:0046983//protein dimerization activity	GO:0000075//cell cycle checkpoint;GO:0000075//cell cycle checkpoint;GO:0000280//nuclear division;GO:0000280//nuclear division;GO:0006259//DNA metabolic process;GO:0006259//DNA metabolic process;GO:0007062//sister chromatid cohesion;GO:0007062//sister chromatid cohesion;GO:0009628//response to abiotic stimulus;GO:0009628//response to abiotic stimulus;GO:0010948//negative regulation of cell cycle p…
ncbi_105082579	FKBP8	peptidyl-prolyl cis-trans isomerase FKBP8	-	-	-	-	GO:0031227//intrinsic component of endoplasmic reticulum membrane;GO:0031967//organelle envelope	GO:0005515//protein binding	GO:0001654//eye development;GO:0009953//dorsal/ventral pattern formation;GO:0030510//regulation of BMP signaling pathway;GO:0035295//tube development;GO:0040007//growth;GO:0042981//regulation of apoptotic process;GO:0044267//cellular protein metabolic process;GO:0048869//cellular developmental process
ncbi_105066690	SKIL	ski-like protein	Cellular Processes	Cellular community - eukaryotes	ko04550//Signaling pathways regulating pluripotency of stem cells	K18499	GO:0016604//nuclear body;GO:0032991//macromolecular complex	GO:0003712//transcription cofactor activity;GO:0005515//protein binding	GO:0001776//leukocyte homeostasis;GO:0002088//lens development in camera-type eye;GO:0009636//response to toxic substance;GO:0010770//positive regulation of cell morphogenesis involved in differentiation;GO:0014706//striated muscle tissue development;GO:0017015//regulation of transforming growth factor beta receptor signaling pathway;GO:0022402//cell cycle process;GO:0048646//anatomical structure…
ncbi_105077521	CHD3	LOW QUALITY PROTEIN: chromodomain-helicase-DNA-binding protein 3 [Camelus bactrianus]	-	-	-	-	GO:0000118//histone deacetylase complex;GO:0005815//microtubule organizing center	GO:0003723//RNA binding;GO:0032550//purine ribonucleoside binding;GO:0042623//ATPase activity, coupled;GO:0046914//transition metal ion binding	GO:0006325//chromatin organization;GO:0010468//regulation of gene expression;GO:0031023//microtubule organizing center organization
ncbi_105063348	LOC105063348	5-hydroxytryptamine receptor 3C [Camelus ferus]	Organismal Systems;Organismal Systems	Nervous system;Sensory system	ko04726//Serotonergic synapse;ko04742//Taste transduction	K04819;K04819	-	-	-
ncbi_105067355	PAX5	paired box protein Pax-5 [Camelus bactrianus]	-	-	-	-	GO:0043231//intracellular membrane-bounded organelle;GO:0043234//protein complex	GO:0000977//RNA polymerase II regulatory region sequence-specific DNA binding;GO:0000982//transcription factor activity, RNA polymerase II core promoter proximal region sequence-specific binding	GO:0006357//regulation of transcription from RNA polymerase II promoter;GO:0006955//immune response;GO:0007519//skeletal muscle tissue development;GO:0009653//anatomical structure morphogenesis;GO:0031061//negative regulation of histone methylation;GO:0048232//male gamete generation;GO:0048869//cellular developmental process
ncbi_105071591	EVI2B	protein EVI2B [Camelus ferus]	-	-	-	-	-	-	-
ncbi_105063081	CPA4	carboxypeptidase A4	-	-	-	-	-	GO:0008235//metalloexopeptidase activity;GO:0008235//metalloexopeptidase activity;GO:0046914//transition metal ion binding;GO:0046914//transition metal ion binding	GO:0016570//histone modification;GO:0019538//protein metabolic process
ncbi_105073193	TNFRSF13C	tumor necrosis factor receptor superfamily member 13C [Camelus bactrianus]	Environmental Information Processing;Environmental Information Processing;Organismal Systems	Signaling molecules and interaction;Signal transduction;Immune system	ko04060//Cytokine-cytokine receptor interaction;ko04064//NF-kappa B signaling pathway;ko04672//Intestinal immune network for IgA production	K05151;K05151;K05151	-	-	GO:0051251//positive regulation of lymphocyte activation
ncbi_105082578	ISYNA1	LOW QUALITY PROTEIN: inositol-3-phosphate synthase 1 [Camelus bactrianus]	Metabolism;Metabolism	Global and overview maps;Carbohydrate metabolism	ko01100//Metabolic pathways;ko00562//Inositol phosphate metabolism	K01858;K01858	GO:0044424//intracellular part	GO:0003824//catalytic activity	GO:0006020//inositol metabolic process;GO:0006644//phospholipid metabolic process
ncbi_105068403	LYL1	protein lyl-1 [Camelus bactrianus]	-	-	-	-	-	GO:0003676//nucleic acid binding;GO:0005515//protein binding	GO:0006355//regulation of transcription, DNA-templated;GO:0030098//lymphocyte differentiation
ncbi_105079400	PQBP1	polyglutamine-binding protein 1 [Camelus bactrianus]	Genetic Information Processing	Transcription	ko03040//Spliceosome	K12865	GO:0016604//nuclear body;GO:0016604//nuclear body;GO:0016604//nuclear body;GO:0036464//cytoplasmic ribonucleoprotein granule;GO:0036464//cytoplasmic ribonucleoprotein granule;GO:0036464//cytoplasmic ribonucleoprotein granule	GO:0005488//binding;GO:0005488//binding;GO:0005488//binding	GO:0000398//mRNA splicing, via spliceosome;GO:0000398//mRNA splicing, via spliceosome;GO:0000398//mRNA splicing, via spliceosome;GO:0010468//regulation of gene expression;GO:0010468//regulation of gene expression;GO:0010468//regulation of gene expression;GO:0010769//regulation of cell morphogenesis involved in differentiation;GO:0010769//regulation of cell morphogenesis involved in differentiatio…
ncbi_105070135	LOC105070135	ubiquinol-cytochrome-c reductase complex assembly factor 3 [Vicugna pacos]	-	-	-	-	-	-	-
ncbi_105080597	TSPAN6	tetraspanin-6 [Camelus ferus]	-	-	-	-	GO:0031224//intrinsic component of membrane;GO:0031224//intrinsic component of membrane;GO:0031988//membrane-bounded vesicle;GO:0031988//membrane-bounded vesicle	GO:0005488//binding;GO:0060089//molecular transducer activity	GO:0002683//negative regulation of immune system process;GO:0002683//negative regulation of immune system process;GO:0043122//regulation of I-kappaB kinase/NF-kappaB signaling;GO:0043122//regulation of I-kappaB kinase/NF-kappaB signaling;GO:1901222//regulation of NIK/NF-kappaB signaling;GO:1901222//regulation of NIK/NF-kappaB signaling
ncbi_105080101	CNTNAP1	contactin-associated protein 1 [Camelus ferus]	Environmental Information Processing	Signaling molecules and interaction	ko04514//Cell adhesion molecules (CAMs)	K07379	GO:0033267//axon part;GO:0034705//potassium channel complex	-	GO:0006996//organelle organization;GO:0007043//cell-cell junction assembly;GO:0010970//establishment of localization by movement along microtubule;GO:0048858//cell projection morphogenesis;GO:0050905//neuromuscular process
ncbi_105073982	PODXL2	podocalyxin-like protein 2, partial [Camelus bactrianus]	-	-	-	-	-	-	-
ncbi_105076908	GCHFR	GTP cyclohydrolase 1 feedback regulatory protein [Vicugna pacos]	-	-	-	-	GO:0031090//organelle membrane;GO:0043005//neuron projection;GO:0048770//pigment granule	GO:0003824//catalytic activity	GO:0009058//biosynthetic process
ncbi_105068318	STX10	syntaxin-10	Genetic Information Processing	Folding, sorting and degradation	ko04130//SNARE interactions in vesicular transport	K08498	GO:0031984//organelle subcompartment;GO:0044444//cytoplasmic part	-	GO:0015031//protein transport;GO:0016192//vesicle-mediated transport;GO:0061024//membrane organization
ncbi_105082149	TRPC7	short transient receptor potential channel 7	-	-	-	-	GO:0031224//intrinsic component of membrane	GO:0005261//cation channel activity;GO:0016462//pyrophosphatase activity;GO:0046915//transition metal ion transmembrane transporter activity	GO:0006816//calcium ion transport;GO:0006828//manganese ion transport;GO:0006979//response to oxidative stress;GO:0044763//single-organism cellular process
ncbi_105072325	DGKG	diacylglycerol kinase gamma	Metabolism;Environmental Information Processing;Metabolism;Environmental Information Processing;Metabolism	Global and overview maps;Signal transduction;Lipid metabolism;Signal transduction;Lipid metabolism	ko01100//Metabolic pathways;ko04072//Phospholipase D signaling pathway;ko00564//Glycerophospholipid metabolism;ko04070//Phosphatidylinositol signaling system;ko00561//Glycerolipid metabolism	K00901;K00901;K00901;K00901;K00901	GO:0016020//membrane;GO:0016020//membrane;GO:0016020//membrane;GO:0016020//membrane;GO:0043227//membrane-bounded organelle;GO:0043227//membrane-bounded organelle;GO:0043227//membrane-bounded organelle;GO:0043227//membrane-bounded organelle	GO:0016301//kinase activity;GO:0016301//kinase activity;GO:0016301//kinase activity;GO:0016301//kinase activity;GO:0032550//purine ribonucleoside binding;GO:0032550//purine ribonucleoside binding;GO:0032550//purine ribonucleoside binding;GO:0032550//purine ribonucleoside binding;GO:0046872//metal ion binding;GO:0046872//metal ion binding;GO:0046872//metal ion binding;GO:0046872//metal ion binding	GO:0006796//phosphate-containing compound metabolic process;GO:0006796//phosphate-containing compound metabolic process;GO:0006796//phosphate-containing compound metabolic process;GO:0006796//phosphate-containing compound metabolic process;GO:0007186//G-protein coupled receptor signaling pathway;GO:0007186//G-protein coupled receptor signaling pathway;GO:0007186//G-protein coupled receptor signal…
ncbi_105078758	NUDT2	bis(5'-nucleosyl)-tetraphosphatase [asymmetrical] [Camelus bactrianus]	Metabolism;Metabolism	Nucleotide metabolism;Nucleotide metabolism	ko00230//Purine metabolism;ko00240//Pyrimidine metabolism	K01518;K01518	GO:0043231//intracellular membrane-bounded organelle;GO:0043231//intracellular membrane-bounded organelle	GO:0008796//bis(5'-nucleosyl)-tetraphosphatase activity;GO:0008796//bis(5'-nucleosyl)-tetraphosphatase activity;GO:0032550//purine ribonucleoside binding;GO:0032550//purine ribonucleoside binding	GO:0012501//programmed cell death;GO:0012501//programmed cell death
ncbi_105076169	HDAC7	LOW QUALITY PROTEIN: histone deacetylase 7 [Camelus bactrianus]	-	-	-	-	GO:0043231//intracellular membrane-bounded organelle	GO:0003712//transcription cofactor activity;GO:0008134//transcription factor binding;GO:0016811//hydrolase activity, acting on carbon-nitrogen (but not peptide) bonds, in linear amides;GO:0019901//protein kinase binding;GO:0043169//cation binding	GO:0001649//osteoblast differentiation;GO:0001818//negative regulation of cytokine production;GO:0006357//regulation of transcription from RNA polymerase II promoter;GO:0016570//histone modification;GO:0034329//cell junction assembly;GO:0043536//positive regulation of blood vessel endothelial cell migration
ncbi_105079696	LOC105079696	protein FAM122C-like [Camelus bactrianus]	-	-	-	-	-	-	-
ncbi_105067064	CDR1	cerebellar degeneration-related antigen 1 [Camelus bactrianus]	-	-	-	-	-	-	-
ncbi_105079402	PIM2	serine/threonine-protein kinase pim-2 [Vicugna pacos]	-	-	-	-	-	-	-
ncbi_105064929	NPW	neuropeptide W, partial [Camelus bactrianus]	-	-	-	-	-	-	GO:0007186//G-protein coupled receptor signaling pathway
ncbi_105069794	TANC2	protein TANC2	-	-	-	-	-	-	-
ncbi_105079428	LOC105079428	CXXC-type zinc finger protein 1-like [Camelus bactrianus]	-	-	-	-	-	-	-
ncbi_105080079	NBR1	next to BRCA1 gene 1 protein	-	-	-	-	-	-	-
ncbi_105070143	POLR2G	DNA-directed RNA polymerase II subunit RPB7 [Camelus bactrianus]	Metabolism;Metabolism;Metabolism;Genetic Information Processing	Global and overview maps;Nucleotide metabolism;Nucleotide metabolism;Transcription	ko01100//Metabolic pathways;ko00230//Purine metabolism;ko00240//Pyrimidine metabolism;ko03020//RNA polymerase	K03015;K03015;K03015;K03015	-	-	-
ncbi_105067546	RECK	reversion-inducing cysteine-rich protein with Kazal motifs [Camelus bactrianus]	-	-	-	-	-	GO:0061135//endopeptidase regulator activity	GO:0007275//multicellular organism development;GO:0010466//negative regulation of peptidase activity;GO:0043062//extracellular structure organization
ncbi_105081571	NAA50	N-alpha-acetyltransferase 50	-	-	-	-	GO:0031414//N-terminal protein acetyltransferase complex;GO:0031988//membrane-bounded vesicle	GO:0004402//histone acetyltransferase activity;GO:0004772//sterol O-acyltransferase activity;GO:0005488//binding;GO:0016408//C-acyltransferase activity;GO:0016417//S-acyltransferase activity;GO:0019105//N-palmitoyltransferase activity;GO:0019107//myristoyltransferase activity;GO:0034212//peptide N-acetyltransferase activity	GO:0007064//mitotic sister chromatid cohesion;GO:0016573//histone acetylation
ncbi_105068444	RGS19	regulator of G-protein signaling 19	-	-	-	-	-	-	-
ncbi_105062677	LOC105062677	kallikrein-1 [Camelus ferus]	Organismal Systems;Organismal Systems	Excretory system;Endocrine system	ko04961//Endocrine and other factor-regulated calcium reabsorption;ko04614//Renin-angiotensin system	K01325;K01325	GO:0031988//membrane-bounded vesicle;GO:0043231//intracellular membrane-bounded organelle	GO:0004175//endopeptidase activity	GO:0019538//protein metabolic process
ncbi_105068984	PHYHIP	phytanoyl-CoA hydroxylase-interacting protein	-	-	-	-	-	-	-
ncbi_105069053	ABHD2	abhydrolase domain-containing protein 2 [Camelus ferus]	-	-	-	-	GO:0031224//intrinsic component of membrane	GO:0016788//hydrolase activity, acting on ester bonds	GO:0006950//response to stress;GO:0030334//regulation of cell migration
ncbi_105070306	ZDHHC24	probable palmitoyltransferase ZDHHC24 [Camelus ferus]	-	-	-	-	GO:0031224//intrinsic component of membrane	GO:0016409//palmitoyltransferase activity;GO:0046914//transition metal ion binding	-
ncbi_105064842	LOC105064842	LOC616898 protein [Bos taurus]	-	-	-	-	-	-	-
ncbi_105081907	KLLN	killin [Camelus bactrianus]	-	-	-	-	-	-	-
ncbi_105080110	HSD17B1	estradiol 17-beta-dehydrogenase 1 [Camelus bactrianus]	Metabolism;Organismal Systems;Metabolism	Global and overview maps;Endocrine system;Lipid metabolism	ko01100//Metabolic pathways;ko04913//Ovarian Steroidogenesis;ko00140//Steroid hormone biosynthesis	K00044;K00044;K00044	GO:0031090//organelle membrane;GO:0043231//intracellular membrane-bounded organelle	GO:0003824//catalytic activity	GO:0006694//steroid biosynthetic process
ncbi_105062675	KLK4	kallikrein-4 [Camelus ferus]	-	-	-	-	-	GO:0004175//endopeptidase activity	GO:0009057//macromolecule catabolic process;GO:0019538//protein metabolic process;GO:0022411//cellular component disassembly;GO:0042475//odontogenesis of dentin-containing tooth
ncbi_105063696	CTTNBP2NL	CTTNBP2 N-terminal-like protein [Camelus ferus]	-	-	-	-	GO:0005856//cytoskeleton	GO:0019903//protein phosphatase binding	GO:0032409//regulation of transporter activity;GO:0034762//regulation of transmembrane transport
ncbi_105080092	PSME3	proteasome activator complex subunit 3 [Mus musculus]	Organismal Systems;Genetic Information Processing	Immune system;Folding, sorting and degradation	ko04612//Antigen processing and presentation;ko03050//Proteasome	K06698;K06698	GO:0031981//nuclear lumen;GO:0043234//protein complex;GO:0044444//cytoplasmic part	GO:0005515//protein binding;GO:0061135//endopeptidase regulator activity	GO:0000087//mitotic M phase;GO:0002220//innate immune response activating cell surface receptor signaling pathway;GO:0006807//nitrogen compound metabolic process;GO:0010565//regulation of cellular ketone metabolic process;GO:0010952//positive regulation of peptidase activity;GO:0030177//positive regulation of Wnt signaling pathway;GO:0030178//negative regulation of Wnt signaling pathway;GO:003033…
ncbi_105063354	AP2M1	AP-2 complex subunit mu	Cellular Processes;Organismal Systems;Organismal Systems	Transport and catabolism;Nervous system;Excretory system	ko04144//Endocytosis;ko04721//Synaptic vesicle cycle;ko04961//Endocrine and other factor-regulated calcium reabsorption	K11826;K11826;K11826	GO:0005774//vacuolar membrane;GO:0012505//endomembrane system;GO:0030131//clathrin adaptor complex;GO:0030665//clathrin-coated vesicle membrane;GO:0033267//axon part	GO:0030276//clathrin binding;GO:0042277//peptide binding;GO:0070325//lipoprotein particle receptor binding	GO:0002478//antigen processing and presentation of exogenous peptide antigen;GO:0006898//receptor-mediated endocytosis;GO:0007267//cell-cell signaling;GO:0015031//protein transport;GO:0042058//regulation of epidermal growth factor receptor signaling pathway;GO:0044403//symbiosis, encompassing mutualism through parasitism;GO:0050688//regulation of defense response to virus;GO:0051129//negative reg…
ncbi_105076013	LOC105076013	LOW QUALITY PROTEIN: GTP-binding nuclear protein Ran-like [Camelus bactrianus]	Genetic Information Processing;Genetic Information Processing	Translation;Translation	ko03013//RNA transport;ko03008//Ribosome biogenesis in eukaryotes	K07936;K07936	-	-	-
ncbi_105081176	IL1RAPL1	interleukin-1 receptor accessory protein-like 1 [Camelus bactrianus]	-	-	-	-	-	-	GO:0006887//exocytosis;GO:0050794//regulation of cellular process
ncbi_105080390	ANKRD17	ankyrin repeat domain-containing protein 17	-	-	-	-	GO:0043231//intracellular membrane-bounded organelle;GO:0043231//intracellular membrane-bounded organelle;GO:0043231//intracellular membrane-bounded organelle	GO:0003723//RNA binding;GO:0003723//RNA binding;GO:0003723//RNA binding	GO:0051148//negative regulation of muscle cell differentiation;GO:0051148//negative regulation of muscle cell differentiation;GO:0051148//negative regulation of muscle cell differentiation
ncbi_105082294	MPP4	MAGUK p55 subfamily member 4 [Camelus bactrianus]	-	-	-	-	GO:0043227//membrane-bounded organelle;GO:0044424//intracellular part;GO:0097060//synaptic membrane	-	GO:0008104//protein localization
ncbi_105079406	TFE3	transcription factor E3 [Camelus bactrianus]	-	-	-	-	GO:0031981//nuclear lumen	GO:0000975//regulatory region DNA binding;GO:0001071//nucleic acid binding transcription factor activity;GO:0005515//protein binding	GO:0002761//regulation of myeloid leukocyte differentiation;GO:0006357//regulation of transcription from RNA polymerase II promoter;GO:0006955//immune response;GO:0007155//cell adhesion
ncbi_105082607	SUGP1	SURP and G-patch domain-containing protein 1 [Camelus bactrianus]	-	-	-	-	-	GO:0003723//RNA binding	GO:0010467//gene expression
ncbi_105067347	GLIPR2	Golgi-associated plant pathogenesis-related protein 1 [Camelus ferus]	-	-	-	-	GO:0031988//membrane-bounded vesicle	GO:0046983//protein dimerization activity	GO:0010632//regulation of epithelial cell migration;GO:0010717//regulation of epithelial to mesenchymal transition;GO:0043410//positive regulation of MAPK cascade
ncbi_105062679	KLK6	kallikrein-6 [Camelus bactrianus]	-	-	-	-	GO:0005856//cytoskeleton;GO:0005856//cytoskeleton;GO:0031090//organelle membrane;GO:0031090//organelle membrane;GO:0043231//intracellular membrane-bounded organelle;GO:0043231//intracellular membrane-bounded organelle;GO:0044421//extracellular region part;GO:0044421//extracellular region part	GO:0004175//endopeptidase activity;GO:0004175//endopeptidase activity	GO:0008219//cell death;GO:0008219//cell death;GO:0008277//regulation of G-protein coupled receptor protein signaling pathway;GO:0008277//regulation of G-protein coupled receptor protein signaling pathway;GO:0019538//protein metabolic process;GO:0019538//protein metabolic process
ncbi_105080095	LOC105080095	cytochrome c oxidase assembly factor 3 homolog, mitochondrial [Camelus ferus]	-	-	-	-	GO:0031304//intrinsic component of mitochondrial inner membrane	-	GO:0008535//respiratory chain complex IV assembly;GO:0010822//positive regulation of mitochondrion organization
ncbi_105079424	CHST7	carbohydrate sulfotransferase 7 [Camelus bactrianus]	Metabolism	Glycan biosynthesis and metabolism	ko00532//Glycosaminoglycan biosynthesis - chondroitin sulfate / dermatan sulfate	K04743	-	GO:0034481//chondroitin sulfotransferase activity	GO:0006024//glycosaminoglycan biosynthetic process;GO:0044237//cellular metabolic process;GO:0044238//primary metabolic process;GO:1901071//glucosamine-containing compound metabolic process
ncbi_105079378	ELK1	ETS domain-containing protein Elk-1 [Camelus bactrianus]	Environmental Information Processing;Environmental Information Processing;Cellular Processes;Organismal Systems;Organismal Systems;Organismal Systems;Environmental Information Processing	Signal transduction;Signal transduction;Cellular community - eukaryotes;Endocrine system;Endocrine system;Endocrine system;Signal transduction	ko04010//MAPK signaling pathway;ko04014//Ras signaling pathway;ko04510//Focal adhesion;ko04921//Oxytocin signaling pathway;ko04910//Insulin signaling pathway;ko04912//GnRH signaling pathway;ko04012//ErbB signaling pathway	K04375;K04375;K04375;K04375;K04375;K04375;K04375	GO:0043231//intracellular membrane-bounded organelle	GO:0000977//RNA polymerase II regulatory region sequence-specific DNA binding;GO:0000982//transcription factor activity, RNA polymerase II core promoter proximal region sequence-specific binding	GO:0006357//regulation of transcription from RNA polymerase II promoter
ncbi_105078964	HEATR5B	HEAT repeat-containing protein 5B	-	-	-	-	GO:0031988//membrane-bounded vesicle;GO:0031988//membrane-bounded vesicle	-	-
ncbi_105076451	NR1H3	oxysterols receptor LXR-alpha	Organismal Systems	Endocrine system	ko03320//PPAR signaling pathway	K08536	GO:0043231//intracellular membrane-bounded organelle;GO:0043231//intracellular membrane-bounded organelle;GO:0043231//intracellular membrane-bounded organelle	GO:0000977//RNA polymerase II regulatory region sequence-specific DNA binding;GO:0000977//RNA polymerase II regulatory region sequence-specific DNA binding;GO:0000977//RNA polymerase II regulatory region sequence-specific DNA binding;GO:0000982//transcription factor activity, RNA polymerase II core promoter proximal region sequence-specific binding;GO:0000982//transcription factor activity, RNA p…	GO:0002695//negative regulation of leukocyte activation;GO:0002695//negative regulation of leukocyte activation;GO:0002695//negative regulation of leukocyte activation;GO:0006357//regulation of transcription from RNA polymerase II promoter;GO:0006357//regulation of transcription from RNA polymerase II promoter;GO:0006357//regulation of transcription from RNA polymerase II promoter;GO:0006629//lip…
ncbi_105063446	WDTC1	WD and tetratricopeptide repeats protein 1 [Camelus bactrianus]	-	-	-	-	GO:0043231//intracellular membrane-bounded organelle;GO:0044444//cytoplasmic part	GO:0019899//enzyme binding;GO:0030234//enzyme regulator activity	GO:0019318//hexose metabolic process;GO:0019725//cellular homeostasis;GO:0031327//negative regulation of cellular biosynthetic process;GO:0032446//protein modification by small protein conjugation;GO:0032535//regulation of cellular component size;GO:0032868//response to insulin;GO:0040007//growth;GO:0043009//chordate embryonic development
ncbi_105077174	MCM9	DNA helicase MCM9	-	-	-	-	GO:0042555//MCM complex;GO:0043231//intracellular membrane-bounded organelle	GO:0003676//nucleic acid binding;GO:0017111//nucleoside-triphosphatase activity;GO:0032550//purine ribonucleoside binding	GO:0000725//recombinational repair;GO:0007276//gamete generation
ncbi_105083567	OMP	olfactory marker protein [Camelus bactrianus]	-	-	-	-	-	-	GO:0007606//sensory perception of chemical stimulus;GO:0050794//regulation of cellular process
ncbi_105082165	FAM53C	protein FAM53C [Camelus ferus]	-	-	-	-	-	-	-
ncbi_105068986	SFTPC	pulmonary surfactant-associated protein C [Camelus ferus]	-	-	-	-	GO:0044424//intracellular part	-	GO:0044707//single-multicellular organism process
ncbi_105081474	LOC105081474	IQ motif and SEC7 domain-containing protein 2 [Camelus bactrianus]	Cellular Processes	Transport and catabolism	ko04144//Endocytosis	K12495	-	-	-
ncbi_105075304	PCDH7	protocadherin-7, partial [Camelus bactrianus]	-	-	-	-	GO:0031224//intrinsic component of membrane	-	GO:0098742//cell-cell adhesion via plasma-membrane adhesion molecules
ncbi_105067534	LOC105067534	spermatogenesis-associated protein 31D1 [Camelus ferus]	-	-	-	-	-	-	-
ncbi_105076443	RAPSN	43 kDa receptor-associated protein of the synapse	-	-	-	-	GO:0097060//synaptic membrane	GO:0005102//receptor binding;GO:0046914//transition metal ion binding	GO:0007267//cell-cell signaling
ncbi_105074685	GPHN	gephyrin	Metabolism;Organismal Systems;Metabolism	Global and overview maps;Nervous system;Metabolism of cofactors and vitamins	ko01100//Metabolic pathways;ko04727//GABAergic synapse;ko00790//Folate biosynthesis	K15376;K15376;K15376	GO:0043232//intracellular non-membrane-bounded organelle;GO:0043232//intracellular non-membrane-bounded organelle;GO:0097060//synaptic membrane;GO:0097060//synaptic membrane	GO:0016740//transferase activity;GO:0016740//transferase activity;GO:0032550//purine ribonucleoside binding;GO:0032550//purine ribonucleoside binding;GO:0043169//cation binding;GO:0043169//cation binding	GO:0006766//vitamin metabolic process;GO:0006766//vitamin metabolic process;GO:0009108//coenzyme biosynthetic process;GO:0009108//coenzyme biosynthetic process;GO:0018130//heterocycle biosynthetic process;GO:0018130//heterocycle biosynthetic process;GO:0044267//cellular protein metabolic process;GO:0044267//cellular protein metabolic process;GO:0072578//neurotransmitter-gated ion channel clusteri…
ncbi_105063078	CEP41	centrosomal protein of 41 kDa	-	-	-	-	GO:0005815//microtubule organizing center;GO:0005929//cilium	-	GO:0008104//protein localization;GO:0010927//cellular component assembly involved in morphogenesis;GO:0018200//peptidyl-glutamic acid modification;GO:0051234//establishment of localization
ncbi_105062649	PNKP	bifunctional polynucleotide phosphatase/kinase [Camelus bactrianus]	-	-	-	-	GO:0043231//intracellular membrane-bounded organelle;GO:0043231//intracellular membrane-bounded organelle;GO:0043231//intracellular membrane-bounded organelle	GO:0051733//polydeoxyribonucleotide kinase activity;GO:0051733//polydeoxyribonucleotide kinase activity;GO:0051733//polydeoxyribonucleotide kinase activity;GO:0098518//polynucleotide phosphatase activity;GO:0098518//polynucleotide phosphatase activity;GO:0098518//polynucleotide phosphatase activity	GO:0006259//DNA metabolic process;GO:0006259//DNA metabolic process;GO:0006259//DNA metabolic process;GO:0006974//cellular response to DNA damage stimulus;GO:0006974//cellular response to DNA damage stimulus;GO:0006974//cellular response to DNA damage stimulus;GO:0009117//nucleotide metabolic process;GO:0009117//nucleotide metabolic process;GO:0009117//nucleotide metabolic process;GO:0016311//dep…
ncbi_105067010	NOS3	nitric oxide synthase, endothelial [Camelus bactrianus]	Metabolism;Environmental Information Processing;Environmental Information Processing;Environmental Information Processing;Organismal Systems;Environmental Information Processing;Organismal Systems;Organismal Systems;Environmental Information Processing;Environmental Information Processing;Organismal Systems;Environmental Information Processing;Metabolism;Metabolism	Global and overview maps;Signal transduction;Signal transduction;Signal transduction;Endocrine system;Signal transduction;Immune system;Endocrine system;Signal transduction;Signal transduction;Endocrine system;Signal transduction;Amino acid metabolism;Amino acid metabolism	ko01100//Metabolic pathways;ko04151//PI3K-Akt signaling pathway;ko04020//Calcium signaling pathway;ko04022//cGMP - PKG signaling pathway;ko04921//Oxytocin signaling pathway;ko04371//Apelin signaling pathway;ko04611//Platelet activation;ko04926//Relaxin signaling pathway;ko04071//Sphingolipid signaling pathway;ko04066//HIF-1 signaling pathway;ko04915//Estrogen signaling pathway;ko04370//VEGF signa…	K13242;K13242;K13242;K13242;K13242;K13242;K13242;K13242;K13242;K13242;K13242;K13242;K13242;K13242	GO:0043231//intracellular membrane-bounded organelle;GO:0043232//intracellular non-membrane-bounded organelle;GO:0044459//plasma membrane part	GO:0003779//actin binding;GO:0016597//amino acid binding;GO:0016709//oxidoreductase activity, acting on paired donors, with incorporation or reduction of molecular oxygen, NAD(P)H as one donor, and incorporation of one atom of oxygen;GO:0032553//ribonucleotide binding;GO:0046906//tetrapyrrole binding;GO:0046914//transition metal ion binding;GO:0050662//coenzyme binding	GO:0001990//regulation of systemic arterial blood pressure by hormone;GO:0002026//regulation of the force of heart contraction;GO:0006525//arginine metabolic process;GO:0006814//sodium ion transport;GO:0006950//response to stress;GO:0007166//cell surface receptor signaling pathway;GO:0008283//cell proliferation;GO:0010631//epithelial cell migration;GO:0014738//regulation of muscle hyperplasia;GO:…
ncbi_105082577	SSBP4	single-stranded DNA-binding protein 4 [Camelus dromedarius]	-	-	-	-	-	-	-
ncbi_105067350	CLTA	clathrin light chain A	Cellular Processes;Cellular Processes;Organismal Systems;Organismal Systems	Transport and catabolism;Transport and catabolism;Nervous system;Excretory system	ko04144//Endocytosis;ko04142//Lysosome;ko04721//Synaptic vesicle cycle;ko04961//Endocrine and other factor-regulated calcium reabsorption	K04644;K04644;K04644;K04644	-	-	-
ncbi_105063352	EIF2B5	translation initiation factor eIF-2B subunit epsilon [Camelus bactrianus]	Genetic Information Processing	Translation	ko03013//RNA transport	K03240	GO:0043231//intracellular membrane-bounded organelle;GO:0043234//protein complex	-	GO:0006412//translation;GO:0008366//axon ensheathment;GO:0021782//glial cell development;GO:0033554//cellular response to stress;GO:0042493//response to drug
ncbi_105063079	CPA1	carboxypeptidase A1 [Camelus bactrianus]	Organismal Systems;Organismal Systems	Digestive system;Digestive system	ko04972//Pancreatic secretion;ko04974//Protein digestion and absorption	K08779;K08779	GO:0044421//extracellular region part	GO:0008235//metalloexopeptidase activity;GO:0046914//transition metal ion binding	GO:0019538//protein metabolic process
ncbi_105072928	INPP1	inositol polyphosphate 1-phosphatase	Metabolism;Environmental Information Processing;Metabolism	Global and overview maps;Signal transduction;Carbohydrate metabolism	ko01100//Metabolic pathways;ko04070//Phosphatidylinositol signaling system;ko00562//Inositol phosphate metabolism	K01107;K01107;K01107	-	-	-
ncbi_105070308	CTSF	LOW QUALITY PROTEIN: cathepsin F [Camelus bactrianus]	Cellular Processes;Cellular Processes	Cell growth and death;Transport and catabolism	ko04210//Apoptosis;ko04142//Lysosome	K01373;K01373	GO:0031988//membrane-bounded vesicle	GO:0070011//peptidase activity, acting on L-amino acid peptides	-
ncbi_105080637	NOX1	NADPH oxidase 1 [Camelus bactrianus]	Organismal Systems	Development	ko04380//Osteoclast differentiation	K08008	GO:0005768//endosome;GO:0031224//intrinsic component of membrane;GO:0031253//cell projection membrane	GO:0015252//hydrogen ion channel activity;GO:0017048//Rho GTPase binding;GO:0050664//oxidoreductase activity, acting on NAD(P)H, oxygen as acceptor	GO:0001819//positive regulation of cytokine production;GO:0001990//regulation of systemic arterial blood pressure by hormone;GO:0006801//superoxide metabolic process;GO:0006818//hydrogen transport;GO:0010557//positive regulation of macromolecule biosynthetic process;GO:0032874//positive regulation of stress-activated MAPK cascade;GO:0042127//regulation of cell proliferation;GO:0043062//extracellu…
ncbi_105064176	MAPK14	mitogen-activated protein kinase 14	Environmental Information Processing;Environmental Information Processing;Organismal Systems;Organismal Systems;Organismal Systems;Cellular Processes;Cellular Processes;Environmental Information Processing;Organismal Systems;Organismal Systems;Organismal Systems;Organismal Systems;Organismal Systems;Organismal Systems;Environmental Information Processing;Cellular Processes;Organismal Systems;Envi…	Signal transduction;Signal transduction;Environmental adaptation;Circulatory system;Nervous system;Cellular community - eukaryotes;Cell growth and death;Signal transduction;Development;Immune system;Endocrine system;Nervous system;Immune system;Immune system;Signal transduction;Cell growth and death;Nervous system;Signal transduction;Sensory system;Immune system;Immune system;Immune system;Endocr…	ko04010//MAPK signaling pathway;ko04015//Rap1 signaling pathway;ko04714//Thermogenesis;ko04261//Adrenergic signaling in cardiomyocytes;ko04723//Retrograde endocannabinoid signaling;ko04550//Signaling pathways regulating pluripotency of stem cells;ko04218//Cellular senescence;ko04068//FoxO signaling pathway;ko04380//Osteoclast differentiation;ko04611//Platelet activation;ko04926//Relaxin signaling…	K04441;K04441;K04441;K04441;K04441;K04441;K04441;K04441;K04441;K04441;K04441;K04441;K04441;K04441;K04441;K04441;K04441;K04441;K04441;K04441;K04441;K04441;K04441;K04441;K04441;K04441;K04441;K04441;K04441;K04441;K04441;K04441;K04441;K04441	GO:0005819//spindle;GO:0005819//spindle;GO:0005819//spindle;GO:0031981//nuclear lumen;GO:0031981//nuclear lumen;GO:0031981//nuclear lumen;GO:0031988//membrane-bounded vesicle;GO:0031988//membrane-bounded vesicle;GO:0031988//membrane-bounded vesicle;GO:0044444//cytoplasmic part;GO:0044444//cytoplasmic part;GO:0044444//cytoplasmic part	GO:0004702//receptor signaling protein serine/threonine kinase activity;GO:0004702//receptor signaling protein serine/threonine kinase activity;GO:0004702//receptor signaling protein serine/threonine kinase activity;GO:0004712//protein serine/threonine/tyrosine kinase activity;GO:0004712//protein serine/threonine/tyrosine kinase activity;GO:0004712//protein serine/threonine/tyrosine kinase activi…	GO:0001775//cell activation;GO:0001775//cell activation;GO:0001775//cell activation;GO:0001817//regulation of cytokine production;GO:0001817//regulation of cytokine production;GO:0001817//regulation of cytokine production;GO:0002573//myeloid leukocyte differentiation;GO:0002573//myeloid leukocyte differentiation;GO:0002573//myeloid leukocyte differentiation;GO:0002756//MyD88-independent toll-like…
ncbi_105067086	LOC105067086	spermatid nuclear transition protein 4-like [Camelus bactrianus]	-	-	-	-	-	-	-
ncbi_105084001	LOC105084001	fibroblast growth factor 5	-	-	-	-	-	-	-
ncbi_105080109	COASY	bifunctional coenzyme A synthase [Camelus ferus]	Metabolism;Metabolism	Global and overview maps;Metabolism of cofactors and vitamins	ko01100//Metabolic pathways;ko00770//Pantothenate and CoA biosynthesis	K02318;K02318	GO:0031988//membrane-bounded vesicle;GO:0031988//membrane-bounded vesicle;GO:0044429//mitochondrial part;GO:0044429//mitochondrial part	GO:0016301//kinase activity;GO:0016301//kinase activity;GO:0032550//purine ribonucleoside binding;GO:0032550//purine ribonucleoside binding;GO:0070566//adenylyltransferase activity;GO:0070566//adenylyltransferase activity	GO:0006796//phosphate-containing compound metabolic process;GO:0006796//phosphate-containing compound metabolic process;GO:0009108//coenzyme biosynthetic process;GO:0009108//coenzyme biosynthetic process
ncbi_105062992	DOCK11	dedicator of cytokinesis protein 11 [Camelus bactrianus]	-	-	-	-	GO:0044444//cytoplasmic part	GO:0005088//Ras guanyl-nucleotide exchange factor activity;GO:0017016//Ras GTPase binding	GO:0007599//hemostasis;GO:0043087//regulation of GTPase activity
ncbi_105079390	WDR13	WD repeat-containing protein 13	-	-	-	-	GO:0031981//nuclear lumen;GO:0031981//nuclear lumen;GO:0043231//intracellular membrane-bounded organelle	-	-
ncbi_105083782	PRPH2	peripherin-2 [Camelus bactrianus]	-	-	-	-	GO:0031224//intrinsic component of membrane	-	GO:0009888//tissue development;GO:0022610//biological adhesion;GO:0050953//sensory perception of light stimulus
ncbi_105076918	EXD1	exonuclease 3'-5' domain-containing protein 1 [Camelus bactrianus]	-	-	-	-	-	GO:0004527//exonuclease activity	GO:0090304//nucleic acid metabolic process
ncbi_105076170	VDR	Vitamin D3 receptor [Cricetulus griseus]	Organismal Systems;Organismal Systems;Organismal Systems	Endocrine system;Digestive system;Excretory system	ko04928//Parathyroid hormone synthesis, secretion and action;ko04978//Mineral absorption;ko04961//Endocrine and other factor-regulated calcium reabsorption	K08539;K08539;K08539	GO:0000790//nuclear chromatin;GO:0044444//cytoplasmic part;GO:0044452//nucleolar part;GO:0044459//plasma membrane part;GO:0044798//nuclear transcription factor complex	GO:0004879//RNA polymerase II transcription factor activity, ligand-activated sequence-specific DNA binding;GO:0032052//bile acid binding;GO:0038181//bile acid receptor activity;GO:0042974//retinoic acid receptor binding;GO:0044212//transcription regulatory region DNA binding;GO:0046914//transition metal ion binding;GO:1902271//D3 vitamins binding	GO:0003006//developmental process involved in reproduction;GO:0006352//DNA-templated transcription, initiation;GO:0006357//regulation of transcription from RNA polymerase II promoter;GO:0006875//cellular metal ion homeostasis;GO:0007589//body fluid secretion;GO:0009755//hormone-mediated signaling pathway;GO:0010837//regulation of keratinocyte proliferation;GO:0010959//regulation of metal ion tran…
ncbi_105079395	HDAC6	histone deacetylase 6 [Camelus bactrianus]	-	-	-	-	GO:0005874//microtubule;GO:0005875//microtubule associated complex;GO:0016234//inclusion body;GO:0043005//neuron projection;GO:0044444//cytoplasmic part;GO:0044459//plasma membrane part	GO:0015631//tubulin binding;GO:0016811//hydrolase activity, acting on carbon-nitrogen (but not peptide) bonds, in linear amides;GO:0019899//enzyme binding;GO:0031072//heat shock protein binding;GO:0032403//protein complex binding;GO:0043130//ubiquitin binding;GO:0044212//transcription regulatory region DNA binding;GO:0046914//transition metal ion binding	GO:0006476//protein deacetylation;GO:0006511//ubiquitin-dependent protein catabolic process;GO:0006914//autophagy;GO:0009966//regulation of signal transduction;GO:0010468//regulation of gene expression;GO:0010557//positive regulation of macromolecule biosynthetic process;GO:0010632//regulation of epithelial cell migration;GO:0016567//protein ubiquitination;GO:0016570//histone modification;GO:0030…
ncbi_105061762	ULK4	LOW QUALITY PROTEIN: serine/threonine-protein kinase ULK4 [Camelus bactrianus]	-	-	-	-	-	GO:0016301//kinase activity;GO:0032550//purine ribonucleoside binding	GO:0001764//neuron migration;GO:0003341//cilium movement;GO:0006464//cellular protein modification process;GO:0021537//telencephalon development;GO:0031344//regulation of cell projection organization;GO:0032872//regulation of stress-activated MAPK cascade;GO:0048858//cell projection morphogenesis
ncbi_105080082	VAT1	synaptic vesicle membrane protein VAT-1-like protein [Camelus ferus]	-	-	-	-	GO:0031988//membrane-bounded vesicle	GO:0003824//catalytic activity	GO:0010635//regulation of mitochondrial fusion;GO:0044710//single-organism metabolic process
ncbi_105064181	LOC105064181	colipase [Camelus bactrianus]	Organismal Systems	Digestive system	ko04975//Fat digestion and absorption	K14460	GO:0031988//membrane-bounded vesicle	GO:0030234//enzyme regulator activity	GO:0006629//lipid metabolic process;GO:0009893//positive regulation of metabolic process;GO:0044707//single-multicellular organism process
ncbi_105079414	SYP	synaptophysin [Camelus bactrianus]	-	-	-	-	-	-	-
ncbi_105071592	OMG	oligodendrocyte-myelin glycoprotein [Camelus ferus]	-	-	-	-	-	GO:0005515//protein binding	GO:0048670//regulation of collateral sprouting
ncbi_105067013	CDK5	cyclin-dependent-like kinase 5 [Mus musculus]	Organismal Systems	Development	ko04360//Axon guidance	K02090	GO:0031252//cell leading edge;GO:0043005//neuron projection;GO:0043231//intracellular membrane-bounded organelle;GO:0043232//intracellular non-membrane-bounded organelle;GO:0043234//protein complex;GO:0044297//cell body;GO:0044444//cytoplasmic part;GO:0097060//synaptic membrane	GO:0004674//protein serine/threonine kinase activity;GO:0005102//receptor binding;GO:0019900//kinase binding;GO:0030546//receptor activator activity;GO:0032550//purine ribonucleoside binding	GO:0001934//positive regulation of protein phosphorylation;GO:0006355//regulation of transcription, DNA-templated;GO:0006811//ion transport;GO:0006897//endocytosis;GO:0006950//response to stress;GO:0007270//neuron-neuron synaptic transmission;GO:0007411//axon guidance;GO:0007599//hemostasis;GO:0007600//sensory perception;GO:0007612//learning;GO:0007632//visual behavior;GO:0009057//macromolecule c…
ncbi_105079351	EFHC2	EF-hand domain-containing family member C2 [Camelus bactrianus]	-	-	-	-	-	-	-
ncbi_105083566	MYO7A	unconventional myosin-VIIa	-	-	-	-	GO:0005774//vacuolar membrane;GO:0005774//vacuolar membrane;GO:0005774//vacuolar membrane;GO:0005886//plasma membrane;GO:0005886//plasma membrane;GO:0005886//plasma membrane;GO:0005902//microvillus;GO:0005902//microvillus;GO:0005902//microvillus;GO:0015629//actin cytoskeleton;GO:0015629//actin cytoskeleton;GO:0015629//actin cytoskeleton;GO:0031513//nonmotile primary cilium;GO:0031513//nonmotile p…	GO:0003774//motor activity;GO:0003774//motor activity;GO:0003774//motor activity;GO:0003779//actin binding;GO:0003779//actin binding;GO:0003779//actin binding;GO:0032550//purine ribonucleoside binding;GO:0032550//purine ribonucleoside binding;GO:0032550//purine ribonucleoside binding	GO:0006897//endocytosis;GO:0006897//endocytosis;GO:0006897//endocytosis;GO:0006928//movement of cell or subcellular component;GO:0006928//movement of cell or subcellular component;GO:0006928//movement of cell or subcellular component;GO:0007040//lysosome organization;GO:0007040//lysosome organization;GO:0007040//lysosome organization;GO:0009887//organ morphogenesis;GO:0009887//organ morphogenesis…
ncbi_105079435	PRAF2	PRA1 family protein 2 [Camelus bactrianus]	-	-	-	-	GO:0031090//organelle membrane;GO:0031224//intrinsic component of membrane	-	GO:0008104//protein localization;GO:0051234//establishment of localization
ncbi_105070649	MAP4K2	mitogen-activated protein kinase kinase kinase kinase 2 [Camelus bactrianus]	Environmental Information Processing	Signal transduction	ko04010//MAPK signaling pathway	K04414	-	-	-
ncbi_105073341	TBX21	T-box transcription factor TBX21, partial [Camelus bactrianus]	-	-	-	-	GO:0043231//intracellular membrane-bounded organelle;GO:0044297//cell body	GO:0000975//regulatory region DNA binding;GO:0001071//nucleic acid binding transcription factor activity	GO:0006355//regulation of transcription, DNA-templated;GO:0010033//response to organic substance;GO:0030098//lymphocyte differentiation;GO:0045830//positive regulation of isotype switching;GO:0050900//leukocyte migration;GO:0051707//response to other organism
ncbi_105079379	UXT	protein UXT [Camelus ferus]	-	-	-	-	GO:0005815//microtubule organizing center;GO:0043231//intracellular membrane-bounded organelle;GO:0043234//protein complex	GO:0001104//RNA polymerase II transcription cofactor activity;GO:0003779//actin binding;GO:0015631//tubulin binding	GO:0006357//regulation of transcription from RNA polymerase II promoter;GO:0031023//microtubule organizing center organization;GO:0034643//establishment of mitochondrion localization, microtubule-mediated
ncbi_105079433	SUV39H1	histone-lysine N-methyltransferase SUV39H1 [Camelus bactrianus]	Metabolism	Amino acid metabolism	ko00310//Lysine degradation	K11419	GO:0000228//nuclear chromosome;GO:0000792//heterochromatin;GO:0043234//protein complex;GO:0098687//chromosomal region	GO:0005515//protein binding;GO:0018024//histone-lysine N-methyltransferase activity;GO:0044212//transcription regulatory region DNA binding;GO:0046914//transition metal ion binding	GO:0001666//response to hypoxia;GO:0006342//chromatin silencing;GO:0007623//circadian rhythm;GO:0016072//rRNA metabolic process;GO:0018023//peptidyl-lysine trimethylation;GO:0018027//peptidyl-lysine dimethylation;GO:0033554//cellular response to stress;GO:0034968//histone lysine methylation;GO:0044403//symbiosis, encompassing mutualism through parasitism;GO:0048869//cellular developmental process
ncbi_105079366	UBA1	ubiquitin-like modifier-activating enzyme 1 [Camelus bactrianus]	Genetic Information Processing	Folding, sorting and degradation	ko04120//Ubiquitin mediated proteolysis	K03178	GO:0000785//chromatin;GO:0000785//chromatin;GO:0000785//chromatin;GO:0000785//chromatin;GO:0005774//vacuolar membrane;GO:0005774//vacuolar membrane;GO:0005774//vacuolar membrane;GO:0005774//vacuolar membrane;GO:0005789//endoplasmic reticulum membrane;GO:0005789//endoplasmic reticulum membrane;GO:0005789//endoplasmic reticulum membrane;GO:0005789//endoplasmic reticulum membrane;GO:0005911//cell-ce…	GO:0003723//RNA binding;GO:0003723//RNA binding;GO:0003723//RNA binding;GO:0003723//RNA binding;GO:0016877//ligase activity, forming carbon-sulfur bonds;GO:0016877//ligase activity, forming carbon-sulfur bonds;GO:0016877//ligase activity, forming carbon-sulfur bonds;GO:0016877//ligase activity, forming carbon-sulfur bonds;GO:0032550//purine ribonucleoside binding;GO:0032550//purine ribonucleoside…	GO:0033554//cellular response to stress;GO:0033554//cellular response to stress;GO:0033554//cellular response to stress;GO:0033554//cellular response to stress;GO:0036211//protein modification process;GO:0036211//protein modification process;GO:0036211//protein modification process;GO:0036211//protein modification process
ncbi_105079492	IL17C	interleukin-17C [Camelus bactrianus]	-	-	-	-	GO:0005576//extracellular region	-	GO:0006952//defense response;GO:0044707//single-multicellular organism process
ncbi_105064883	IFT140	intraflagellar transport protein 140 homolog	-	-	-	-	-	-	-
ncbi_105070140	HNRNPUL2	heterogeneous nuclear ribonucleoprotein U-like protein 2	-	-	-	-	GO:0032991//macromolecular complex;GO:0044423//virion part	GO:0003723//RNA binding	-
ncbi_105069436	NPR3	atrial natriuretic peptide receptor 3 [Camelus bactrianus]	-	-	-	-	GO:0031224//intrinsic component of membrane;GO:0031988//membrane-bounded vesicle	GO:0001653//peptide receptor activity;GO:0005488//binding	GO:0008015//blood circulation;GO:0035809//regulation of urine volume;GO:0042127//regulation of cell proliferation;GO:0070661//leukocyte proliferation
ncbi_105079411	MAGIX	PDZ domain-containing protein MAGIX [Camelus bactrianus]	-	-	-	-	-	-	-
ncbi_105081976	NOSTRIN	nostrin	-	-	-	-	GO:0016020//membrane;GO:0016020//membrane;GO:0016020//membrane;GO:0031982//vesicle;GO:0031982//vesicle;GO:0031982//vesicle;GO:0043231//intracellular membrane-bounded organelle;GO:0043231//intracellular membrane-bounded organelle;GO:0043231//intracellular membrane-bounded organelle	-	GO:0006355//regulation of transcription, DNA-templated;GO:0006355//regulation of transcription, DNA-templated;GO:0006355//regulation of transcription, DNA-templated;GO:0016192//vesicle-mediated transport;GO:0016192//vesicle-mediated transport;GO:0016192//vesicle-mediated transport;GO:0032768//regulation of monooxygenase activity;GO:0032768//regulation of monooxygenase activity;GO:0032768//regulat…
ncbi_105082297	STRADB	STE20-related kinase adapter protein beta	Environmental Information Processing;Environmental Information Processing	Signal transduction;Signal transduction	ko04150//mTOR signaling pathway;ko04152//AMPK signaling pathway	K17532;K17532	GO:0043231//intracellular membrane-bounded organelle;GO:0044444//cytoplasmic part	GO:0016301//kinase activity;GO:0032550//purine ribonucleoside binding	GO:0006886//intracellular protein transport;GO:0007169//transmembrane receptor protein tyrosine kinase signaling pathway;GO:0022402//cell cycle process;GO:0032989//cellular component morphogenesis;GO:0045860//positive regulation of protein kinase activity;GO:0051403//stress-activated MAPK cascade;GO:0097192//extrinsic apoptotic signaling pathway in absence of ligand
ncbi_105081584	LSAMP	limbic system-associated membrane protein	-	-	-	-	-	-	-
ncbi_105080102	CCR10	C-C chemokine receptor type 10 [Camelus bactrianus]	Environmental Information Processing;Organismal Systems;Organismal Systems	Signaling molecules and interaction;Immune system;Immune system	ko04060//Cytokine-cytokine receptor interaction;ko04062//Chemokine signaling pathway;ko04672//Intestinal immune network for IgA production	K04185;K04185;K04185	GO:0031224//intrinsic component of membrane;GO:0044464//cell part	GO:0004950//chemokine receptor activity	GO:0002376//immune system process;GO:0019221//cytokine-mediated signaling pathway;GO:0051480//regulation of cytosolic calcium ion concentration
ncbi_105083243	LDB2	LIM domain-binding protein 2	-	-	-	-	GO:0043231//intracellular membrane-bounded organelle;GO:0043231//intracellular membrane-bounded organelle;GO:0043231//intracellular membrane-bounded organelle;GO:0043234//protein complex;GO:0043234//protein complex;GO:0043234//protein complex	GO:0000989//transcription factor activity, transcription factor binding;GO:0000989//transcription factor activity, transcription factor binding;GO:0000989//transcription factor activity, transcription factor binding;GO:0019904//protein domain specific binding;GO:0019904//protein domain specific binding;GO:0019904//protein domain specific binding	GO:0001894//tissue homeostasis;GO:0001894//tissue homeostasis;GO:0001894//tissue homeostasis;GO:0006357//regulation of transcription from RNA polymerase II promoter;GO:0006357//regulation of transcription from RNA polymerase II promoter;GO:0006357//regulation of transcription from RNA polymerase II promoter;GO:0019827//stem cell population maintenance;GO:0019827//stem cell population maintenance;…
ncbi_105062648	LOC105062648	prostate tumor-overexpressed gene 1 protein homolog [Camelus bactrianus]	-	-	-	-	-	-	-
ncbi_105082586	KLHL26	kelch-like protein 26 [Camelus bactrianus]	-	-	-	-	-	-	-
ncbi_105080620	SYTL4	synaptotagmin-like protein 4	-	-	-	-	GO:0005815//microtubule organizing center;GO:0005815//microtubule organizing center;GO:0012505//endomembrane system;GO:0012505//endomembrane system;GO:0016023//cytoplasmic, membrane-bounded vesicle;GO:0043231//intracellular membrane-bounded organelle;GO:0044425//membrane part;GO:0044425//membrane part	GO:0005102//receptor binding;GO:0005102//receptor binding;GO:0017016//Ras GTPase binding;GO:0017016//Ras GTPase binding;GO:0046914//transition metal ion binding;GO:0046914//transition metal ion binding	GO:0017157//regulation of exocytosis;GO:0017157//regulation of exocytosis;GO:0050796//regulation of insulin secretion;GO:0050796//regulation of insulin secretion
ncbi_105064751	SH3BGRL	SH3 domain-binding glutamic acid-rich-like protein [Camelus bactrianus]	-	-	-	-	GO:0031988//membrane-bounded vesicle;GO:0043231//intracellular membrane-bounded organelle;GO:0044421//extracellular region part	GO:0019904//protein domain specific binding	GO:0009966//regulation of signal transduction
ncbi_105083086	PON2	serum paraoxonase/arylesterase 2 [Camelus bactrianus]	-	-	-	-	GO:0016020//membrane	GO:0003824//catalytic activity;GO:0005515//protein binding;GO:0043169//cation binding	GO:0006725//cellular aromatic compound metabolic process
ncbi_105062977	LONRF3	LON peptidase N-terminal domain and RING finger protein 3	-	-	-	-	-	GO:0046914//transition metal ion binding;GO:0046914//transition metal ion binding;GO:0046914//transition metal ion binding;GO:0046914//transition metal ion binding;GO:0046914//transition metal ion binding	GO:0019538//protein metabolic process;GO:0019538//protein metabolic process;GO:0019538//protein metabolic process;GO:0019538//protein metabolic process;GO:0019538//protein metabolic process
ncbi_105064561	SYTL5	synaptotagmin-like protein 5	-	-	-	-	-	GO:0017016//Ras GTPase binding	GO:0016192//vesicle-mediated transport
ncbi_105082734	ELN	elastin [Camelus bactrianus]	Organismal Systems	Digestive system	ko04974//Protein digestion and absorption	K14211	GO:0044420//extracellular matrix component	GO:0005201//extracellular matrix structural constituent;GO:0005488//binding	GO:0003013//circulatory system process;GO:0007015//actin filament organization;GO:0009653//anatomical structure morphogenesis;GO:0022411//cellular component disassembly;GO:0022607//cellular component assembly;GO:0043062//extracellular structure organization
ncbi_105080088	G6PC	LOW QUALITY PROTEIN: glucose-6-phosphatase [Camelus bactrianus]	Metabolism;Environmental Information Processing;Organismal Systems;Environmental Information Processing;Environmental Information Processing;Organismal Systems;Organismal Systems;Metabolism;Organismal Systems;Metabolism;Metabolism	Global and overview maps;Signal transduction;Endocrine system;Signal transduction;Signal transduction;Endocrine system;Endocrine system;Carbohydrate metabolism;Digestive system;Carbohydrate metabolism;Carbohydrate metabolism	ko01100//Metabolic pathways;ko04151//PI3K-Akt signaling pathway;ko04910//Insulin signaling pathway;ko04068//FoxO signaling pathway;ko04152//AMPK signaling pathway;ko04922//Glucagon signaling pathway;ko04920//Adipocytokine signaling pathway;ko00010//Glycolysis / Gluconeogenesis;ko04973//Carbohydrate digestion and absorption;ko00052//Galactose metabolism;ko00500//Starch and sucrose metabolism	K01084;K01084;K01084;K01084;K01084;K01084;K01084;K01084;K01084;K01084;K01084	-	-	-
ncbi_105073862	RAB43	ras-related protein Rab-43	-	-	-	-	-	-	-
ncbi_105081339	LOC105081339	E3 ubiquitin-protein ligase RLIM [Camelus ferus]	-	-	-	-	-	-	-
ncbi_105064563	LOC105064563	60S ribosomal protein L29-like [Camelus bactrianus]	Genetic Information Processing	Translation	ko03010//Ribosome	K02905	-	-	-
ncbi_105067065	LDOC1	protein LDOC1 [Camelus bactrianus]	-	-	-	-	GO:0043231//intracellular membrane-bounded organelle;GO:0043232//intracellular non-membrane-bounded organelle	-	GO:0008283//cell proliferation
ncbi_105062632	PIH1D1	PIH1 domain-containing protein 1 [Camelus bactrianus]	-	-	-	-	GO:0030529//intracellular ribonucleoprotein complex;GO:0030529//intracellular ribonucleoprotein complex;GO:0030529//intracellular ribonucleoprotein complex	-	GO:0030154//cell differentiation;GO:0030154//cell differentiation;GO:0030154//cell differentiation
ncbi_105079678	MOSPD1	motile sperm domain-containing protein 1 [Camelus ferus]	-	-	-	-	GO:0031224//intrinsic component of membrane;GO:0031224//intrinsic component of membrane;GO:0043231//intracellular membrane-bounded organelle;GO:0043231//intracellular membrane-bounded organelle;GO:0044444//cytoplasmic part;GO:0044444//cytoplasmic part	-	GO:0006357//regulation of transcription from RNA polymerase II promoter;GO:0006357//regulation of transcription from RNA polymerase II promoter
ncbi_105077116	WASF1	wiskott-Aldrich syndrome protein family member 1	Cellular Processes;Organismal Systems;Cellular Processes	Cell motility;Immune system;Cellular community - eukaryotes	ko04810//Regulation of actin cytoskeleton;ko04666//Fc gamma R-mediated phagocytosis;ko04520//Adherens junction	K05753;K05753;K05753	GO:0005856//cytoskeleton;GO:0043232//intracellular non-membrane-bounded organelle;GO:0043234//protein complex;GO:0043234//protein complex	GO:0008092//cytoskeletal protein binding;GO:0017048//Rho GTPase binding;GO:0017048//Rho GTPase binding	GO:0007265//Ras protein signal transduction;GO:0007265//Ras protein signal transduction;GO:0034314//Arp2/3 complex-mediated actin nucleation;GO:0034314//Arp2/3 complex-mediated actin nucleation
ncbi_105077778	DIMT1	probable dimethyladenosine transferase [Camelus bactrianus]	-	-	-	-	GO:0043231//intracellular membrane-bounded organelle;GO:0043232//intracellular non-membrane-bounded organelle	GO:0003723//RNA binding;GO:0008988//rRNA (adenine-N6-)-methyltransferase activity	GO:0000154//rRNA modification
ncbi_105079368	CDK16	cyclin-dependent kinase 16 [Camelus bactrianus]	-	-	-	-	GO:0005856//cytoskeleton;GO:0016023//cytoplasmic, membrane-bounded vesicle;GO:0019897//extrinsic component of plasma membrane	GO:0016301//kinase activity;GO:0032550//purine ribonucleoside binding	GO:0006464//cellular protein modification process;GO:0016192//vesicle-mediated transport;GO:0030030//cell projection organization;GO:0048232//male gamete generation;GO:0050796//regulation of insulin secretion
ncbi_105069055	FANCI	Fanconi anemia group I protein [Camelus bactrianus]	Genetic Information Processing	Replication and repair	ko03460//Fanconi anemia pathway	K10895	-	GO:0019899//enzyme binding	GO:0031396//regulation of protein ubiquitination
ncbi_105073293	KPNB1	importin subunit beta-1 [Vicugna pacos]	Genetic Information Processing	Translation	ko03013//RNA transport	K14293	GO:0031090//organelle membrane;GO:0031988//membrane-bounded vesicle;GO:0032991//macromolecular complex;GO:0044432//endoplasmic reticulum part	GO:0003723//RNA binding;GO:0017016//Ras GTPase binding;GO:0022892//substrate-specific transporter activity	GO:0006606//protein import into nucleus
ncbi_105062781	KLK10	kallikrein-10 [Camelus ferus]	-	-	-	-	-	GO:0004175//endopeptidase activity	GO:0019538//protein metabolic process
ncbi_105074235	MKL2	MKL/myocardin-like protein 2 [Camelus ferus]	-	-	-	-	-	-	-
ncbi_105082683	ELL	RNA polymerase II elongation factor ELL [Camelus bactrianus]	-	-	-	-	GO:0000785//chromatin;GO:0016604//nuclear body;GO:0043234//protein complex	GO:0019899//enzyme binding	GO:0006359//regulation of transcription from RNA polymerase III promoter;GO:0006366//transcription from RNA polymerase II promoter;GO:0010921//regulation of phosphatase activity;GO:0032786//positive regulation of DNA-templated transcription, elongation
ncbi_105076913	VPS18	vacuolar protein sorting-associated protein 18 homolog [Camelus bactrianus]	-	-	-	-	-	-	-
ncbi_105062628	CCDC155	protein KASH5	-	-	-	-	-	-	-
ncbi_105082832	PPP1R9A	neurabin-1	-	-	-	-	GO:0030863//cortical cytoskeleton;GO:0030863//cortical cytoskeleton;GO:0030863//cortical cytoskeleton;GO:0030863//cortical cytoskeleton;GO:0044309//neuron spine;GO:0044309//neuron spine;GO:0044309//neuron spine;GO:0044309//neuron spine	-	GO:0019932//second-messenger-mediated signaling;GO:0019932//second-messenger-mediated signaling;GO:0019932//second-messenger-mediated signaling;GO:0019932//second-messenger-mediated signaling
ncbi_105079697	SMIM10	small integral membrane protein 10 [Camelus bactrianus]	-	-	-	-	-	-	-
ncbi_105064923	LOC105064923	LOW QUALITY PROTEIN: ATP-binding cassette sub-family A member 3-like [Camelus bactrianus]	Environmental Information Processing	Membrane transport	ko02010//ABC transporters	K05643	-	-	-
ncbi_105079401	SLC35A2	UDP-galactose translocator [Camelus bactrianus]	-	-	-	-	GO:0031224//intrinsic component of membrane;GO:0043231//intracellular membrane-bounded organelle	GO:0005402//cation:sugar symporter activity;GO:0015165//pyrimidine nucleotide-sugar transmembrane transporter activity	GO:0006818//hydrogen transport;GO:0015785//UDP-galactose transport
ncbi_105063699	ST7L	suppressor of tumorigenicity 7 protein-like	-	-	-	-	-	-	GO:0001558//regulation of cell growth
ncbi_105082336	LOC105082336	aldehyde oxidase 4-like [Camelus bactrianus]	Metabolism;Environmental Information Processing;Metabolism;Metabolism;Metabolism;Metabolism;Metabolism;Metabolism;Metabolism	Global and overview maps;Signal transduction;Metabolism of cofactors and vitamins;Xenobiotics biodegradation and metabolism;Amino acid metabolism;Amino acid metabolism;Amino acid metabolism;Metabolism of cofactors and vitamins;Metabolism of cofactors and vitamins	ko01100//Metabolic pathways;ko04630//Jak-STAT signaling pathway;ko00830//Retinol metabolism;ko00982//Drug metabolism - cytochrome P450;ko00280//Valine, leucine and isoleucine degradation;ko00380//Tryptophan metabolism;ko00350//Tyrosine metabolism;ko00760//Nicotinate and nicotinamide metabolism;ko00750//Vitamin B6 metabolism	K00157;K00157;K00157;K00157;K00157;K00157;K00157;K00157;K00157	-	GO:0000166//nucleotide binding;GO:0016616//oxidoreductase activity, acting on the CH-OH group of donors, NAD or NADP as acceptor;GO:0046914//transition metal ion binding;GO:0051536//iron-sulfur cluster binding	GO:0044710//single-organism metabolic process
ncbi_105067016	TMUB1	transmembrane and ubiquitin-like domain-containing protein 1 [Camelus ferus]	-	-	-	-	GO:0044424//intracellular part	-	-
ncbi_105073061	SEPT3	neuronal-specific septin-3	-	-	-	-	-	GO:0032550//purine ribonucleoside binding	GO:0044763//single-organism cellular process
ncbi_105080086	PTGES3L	Prostaglandin E synthase 3 [Pteropus alecto]	-	-	-	-	-	GO:0004812//aminoacyl-tRNA ligase activity;GO:0004812//aminoacyl-tRNA ligase activity;GO:0032550//purine ribonucleoside binding;GO:0032550//purine ribonucleoside binding	GO:0006418//tRNA aminoacylation for protein translation;GO:0006418//tRNA aminoacylation for protein translation
ncbi_105076905	LOC105076905	uncharacterized protein C15orf62 homolog, mitochondrial [Camelus bactrianus]	-	-	-	-	-	-	-
ncbi_105076922	NUSAP1	nucleolar and spindle-associated protein 1	-	-	-	-	-	-	-
ncbi_105064014	USP37	ubiquitin carboxyl-terminal hydrolase 37 [Camelus ferus]	-	-	-	-	-	-	-
ncbi_105070654	ATG2A	autophagy-related protein 2 homolog A [Camelus bactrianus]	-	-	-	-	-	-	-
ncbi_105080100	EZH1	histone-lysine N-methyltransferase EZH1	-	-	-	-	GO:0031519//PcG protein complex;GO:0031519//PcG protein complex;GO:0031981//nuclear lumen	GO:0005488//binding;GO:0005488//binding;GO:0018024//histone-lysine N-methyltransferase activity;GO:0018024//histone-lysine N-methyltransferase activity	GO:0006357//regulation of transcription from RNA polymerase II promoter;GO:0032502//developmental process;GO:0034968//histone lysine methylation;GO:0034968//histone lysine methylation
ncbi_105070131	INTS5	integrator complex subunit 5 [Camelus ferus]	-	-	-	-	GO:0043234//protein complex	-	GO:0016073//snRNA metabolic process
ncbi_105064841	TBC1D24	TBC1 domain family member 24 [Camelus bactrianus]	-	-	-	-	-	-	-
ncbi_105079495	ZNF469	LOW QUALITY PROTEIN: zinc finger protein 469, partial [Camelus bactrianus]	-	-	-	-	-	-	-
ncbi_105075854	LOC105075854	protein BEX1 [Camelus ferus]	-	-	-	-	-	-	-
ncbi_105082633	SPDL1	protein Spindly	-	-	-	-	GO:0000776//kinetochore;GO:0000776//kinetochore;GO:0005819//spindle;GO:0005819//spindle;GO:0043231//intracellular membrane-bounded organelle;GO:0043231//intracellular membrane-bounded organelle	GO:0032403//protein complex binding;GO:0032403//protein complex binding	GO:0000070//mitotic sister chromatid segregation;GO:0000075//cell cycle checkpoint;GO:0000075//cell cycle checkpoint;GO:0000280//nuclear division;GO:0034502//protein localization to chromosome;GO:0034502//protein localization to chromosome
ncbi_105069305	DACH2	dachshund homolog 2 [Camelus bactrianus]	-	-	-	-	-	-	GO:0045137//development of primary sexual characteristics
ncbi_105067070	SLITRK2	SLIT and NTRK-like protein 2 [Camelus bactrianus]	-	-	-	-	GO:0031224//intrinsic component of membrane;GO:0031224//intrinsic component of membrane;GO:0031224//intrinsic component of membrane	-	-
ncbi_105076921	OIP5	protein Mis18-beta [Camelus bactrianus]	-	-	-	-	GO:0016604//nuclear body;GO:0098687//chromosomal region	-	-
ncbi_105062980	IL13RA1	interleukin-13 receptor subunit alpha-1 [Camelus ferus]	Environmental Information Processing;Environmental Information Processing	Signaling molecules and interaction;Signal transduction	ko04060//Cytokine-cytokine receptor interaction;ko04630//Jak-STAT signaling pathway	K05076;K05076	-	-	GO:0007166//cell surface receptor signaling pathway
ncbi_105070657	GPHA2	glycoprotein hormone alpha-2 [Camelus ferus]	-	-	-	-	-	-	-
ncbi_105067101	PLK4	serine/threonine-protein kinase PLK4	Environmental Information Processing	Signal transduction	ko04068//FoxO signaling pathway	K08863	GO:0005815//microtubule organizing center;GO:0005815//microtubule organizing center;GO:0005815//microtubule organizing center;GO:0043231//intracellular membrane-bounded organelle	GO:0004672//protein kinase activity;GO:0005515//protein binding;GO:0005515//protein binding;GO:0005515//protein binding;GO:0016301//kinase activity;GO:0016301//kinase activity;GO:0032550//purine ribonucleoside binding;GO:0032550//purine ribonucleoside binding;GO:0032550//purine ribonucleoside binding	GO:0006464//cellular protein modification process;GO:0006464//cellular protein modification process;GO:0006464//cellular protein modification process;GO:0006796//phosphate-containing compound metabolic process;GO:0006796//phosphate-containing compound metabolic process;GO:0006796//phosphate-containing compound metabolic process;GO:0010825//positive regulation of centrosome duplication;GO:0010825/…
ncbi_105064263	CLPSL2	colipase-like protein 2 [Camelus bactrianus]	-	-	-	-	-	GO:0030234//enzyme regulator activity	GO:0006629//lipid metabolic process;GO:0009893//positive regulation of metabolic process;GO:0044707//single-multicellular organism process
ncbi_105079360	RP2	protein XRP2 [Camelus bactrianus]	-	-	-	-	GO:0005815//microtubule organizing center;GO:0031253//cell projection membrane;GO:0031988//membrane-bounded vesicle;GO:0043231//intracellular membrane-bounded organelle	GO:0008047//enzyme activator activity;GO:0008092//cytoskeletal protein binding;GO:0016776//phosphotransferase activity, phosphate group as acceptor;GO:0032550//purine ribonucleoside binding	GO:0006996//organelle organization;GO:0009132//nucleoside diphosphate metabolic process;GO:0009152//purine ribonucleotide biosynthetic process;GO:0009209//pyrimidine ribonucleoside triphosphate biosynthetic process;GO:0032989//cellular component morphogenesis;GO:0043087//regulation of GTPase activity;GO:0048193//Golgi vesicle transport
ncbi_105070655	PPP2R5B	serine/threonine-protein phosphatase 2A 56 kDa regulatory subunit beta	Environmental Information Processing;Organismal Systems;Organismal Systems;Environmental Information Processing;Environmental Information Processing;Cellular Processes;Genetic Information Processing	Signal transduction;Circulatory system;Nervous system;Signal transduction;Signal transduction;Cell growth and death;Translation	ko04151//PI3K-Akt signaling pathway;ko04261//Adrenergic signaling in cardiomyocytes;ko04728//Dopaminergic synapse;ko04152//AMPK signaling pathway;ko04071//Sphingolipid signaling pathway;ko04114//Oocyte meiosis;ko03015//mRNA surveillance pathway	K11584;K11584;K11584;K11584;K11584;K11584;K11584	GO:0044444//cytoplasmic part	GO:0005488//binding;GO:0019888//protein phosphatase regulator activity	GO:0019538//protein metabolic process;GO:0030968//endoplasmic reticulum unfolded protein response;GO:0032075//positive regulation of nuclease activity
ncbi_105077520	TMEM88	transmembrane protein 88 [Camelus bactrianus]	-	-	-	-	-	-	-
ncbi_105082298	TRAK2	trafficking kinesin-binding protein 2	Metabolism;Organismal Systems	Global and overview maps;Nervous system	ko01100//Metabolic pathways;ko04727//GABAergic synapse	K15374;K15374	-	-	-
ncbi_105066655	PPM1L	protein phosphatase 1L [Camelus bactrianus]	-	-	-	-	GO:0031224//intrinsic component of membrane;GO:0031988//membrane-bounded vesicle;GO:0044464//cell part	GO:0004721//phosphoprotein phosphatase activity;GO:0043169//cation binding	GO:0006464//cellular protein modification process;GO:0006796//phosphate-containing compound metabolic process;GO:0007167//enzyme linked receptor protein signaling pathway;GO:0035556//intracellular signal transduction
ncbi_105075937	TENM1	teneurin-1	-	-	-	-	GO:0016021//integral component of membrane;GO:0016021//integral component of membrane;GO:0016021//integral component of membrane;GO:0044444//cytoplasmic part;GO:0044444//cytoplasmic part;GO:0044444//cytoplasmic part	GO:0046983//protein dimerization activity;GO:0046983//protein dimerization activity;GO:0046983//protein dimerization activity	GO:0001934//positive regulation of protein phosphorylation;GO:0001934//positive regulation of protein phosphorylation;GO:0001934//positive regulation of protein phosphorylation;GO:0006355//regulation of transcription, DNA-templated;GO:0006355//regulation of transcription, DNA-templated;GO:0006355//regulation of transcription, DNA-templated;GO:0030833//regulation of actin filament polymerization;G…
ncbi_105064021	RNF25	E3 ubiquitin-protein ligase RNF25	-	-	-	-	GO:0043231//intracellular membrane-bounded organelle;GO:0043231//intracellular membrane-bounded organelle;GO:0044444//cytoplasmic part;GO:0044444//cytoplasmic part	GO:0008134//transcription factor binding;GO:0008134//transcription factor binding;GO:0046914//transition metal ion binding;GO:0046914//transition metal ion binding	GO:0032446//protein modification by small protein conjugation;GO:0032446//protein modification by small protein conjugation;GO:0051091//positive regulation of sequence-specific DNA binding transcription factor activity;GO:0051091//positive regulation of sequence-specific DNA binding transcription factor activity
ncbi_105071543	NSRP1	nuclear speckle splicing regulatory protein 1	-	-	-	-	GO:0016604//nuclear body;GO:0016604//nuclear body;GO:0032991//macromolecular complex;GO:0032991//macromolecular complex	GO:0044822//poly(A) RNA binding;GO:0044822//poly(A) RNA binding	GO:0016482//cytoplasmic transport;GO:0016482//cytoplasmic transport
ncbi_105062630	SLC17A7	vesicular glutamate transporter 1 [Camelus bactrianus]	Organismal Systems;Organismal Systems;Organismal Systems	Nervous system;Nervous system;Nervous system	ko04723//Retrograde endocannabinoid signaling;ko04724//Glutamatergic synapse;ko04721//Synaptic vesicle cycle	K12302;K12302;K12302	GO:0016023//cytoplasmic, membrane-bounded vesicle;GO:0030424//axon;GO:0031224//intrinsic component of membrane;GO:0044433//cytoplasmic vesicle part;GO:0044456//synapse part	GO:0005436//sodium:phosphate symporter activity	GO:0001505//regulation of neurotransmitter levels;GO:0006814//sodium ion transport;GO:0006817//phosphate ion transport;GO:0007270//neuron-neuron synaptic transmission;GO:0007613//memory;GO:0015813//L-glutamate transport;GO:0051899//membrane depolarization
ncbi_105070162	MTM1	myotubularin	Metabolism;Environmental Information Processing;Metabolism	Global and overview maps;Signal transduction;Carbohydrate metabolism	ko01100//Metabolic pathways;ko04070//Phosphatidylinositol signaling system;ko00562//Inositol phosphate metabolism	K01108;K01108;K01108	GO:0005768//endosome;GO:0005768//endosome;GO:0005768//endosome;GO:0016020//membrane;GO:0016020//membrane;GO:0016020//membrane;GO:0031988//membrane-bounded vesicle;GO:0031988//membrane-bounded vesicle;GO:0031988//membrane-bounded vesicle;GO:0042995//cell projection;GO:0042995//cell projection;GO:0042995//cell projection;GO:0044449//contractile fiber part;GO:0044449//contractile fiber part;GO:00444…	GO:0004721//phosphoprotein phosphatase activity;GO:0004721//phosphoprotein phosphatase activity;GO:0004721//phosphoprotein phosphatase activity;GO:0005543//phospholipid binding;GO:0005543//phospholipid binding;GO:0005543//phospholipid binding;GO:0032403//protein complex binding;GO:0032403//protein complex binding;GO:0032403//protein complex binding;GO:0034593//phosphatidylinositol bisphosphate ph…	GO:0006470//protein dephosphorylation;GO:0006470//protein dephosphorylation;GO:0006470//protein dephosphorylation;GO:0007005//mitochondrion organization;GO:0007005//mitochondrion organization;GO:0007005//mitochondrion organization;GO:0007041//lysosomal transport;GO:0007041//lysosomal transport;GO:0007041//lysosomal transport;GO:0019725//cellular homeostasis;GO:0019725//cellular homeostasis;GO:001…
ncbi_105075754	ACSL4	long-chain-fatty-acid--CoA ligase 4	Metabolism;Organismal Systems;Cellular Processes;Organismal Systems;Organismal Systems;Metabolism;Metabolism;Cellular Processes;Metabolism	Global and overview maps;Environmental adaptation;Transport and catabolism;Endocrine system;Endocrine system;Global and overview maps;Lipid metabolism;Cell growth and death;Lipid metabolism	ko01100//Metabolic pathways;ko04714//Thermogenesis;ko04146//Peroxisome;ko04920//Adipocytokine signaling pathway;ko03320//PPAR signaling pathway;ko01212//Fatty acid metabolism;ko00071//Fatty acid degradation;ko04216//Ferroptosis;ko00061//Fatty acid biosynthesis	K01897;K01897;K01897;K01897;K01897;K01897;K01897;K01897;K01897	GO:0031988//membrane-bounded vesicle;GO:0031988//membrane-bounded vesicle;GO:0043231//intracellular membrane-bounded organelle;GO:0043231//intracellular membrane-bounded organelle;GO:0043232//intracellular non-membrane-bounded organelle;GO:0043232//intracellular non-membrane-bounded organelle;GO:0044232//organelle membrane contact site;GO:0044232//organelle membrane contact site	GO:0015645//fatty acid ligase activity;GO:0015645//fatty acid ligase activity;GO:0016878//acid-thiol ligase activity;GO:0016878//acid-thiol ligase activity	GO:0001558//regulation of cell growth;GO:0001558//regulation of cell growth;GO:0006629//lipid metabolic process;GO:0006629//lipid metabolic process;GO:0007565//female pregnancy;GO:0007565//female pregnancy;GO:0030154//cell differentiation;GO:0030154//cell differentiation;GO:0032304//negative regulation of icosanoid secretion;GO:0032304//negative regulation of icosanoid secretion
ncbi_105071590	EVI2A	protein EVI2A [Camelus bactrianus]	-	-	-	-	-	-	-
ncbi_105066687	PHC3	polyhomeotic-like protein 3	-	-	-	-	GO:0000152//nuclear ubiquitin ligase complex;GO:0000152//nuclear ubiquitin ligase complex;GO:0000152//nuclear ubiquitin ligase complex;GO:0000152//nuclear ubiquitin ligase complex;GO:0000152//nuclear ubiquitin ligase complex;GO:0005856//cytoskeleton;GO:0005856//cytoskeleton;GO:0005856//cytoskeleton;GO:0005856//cytoskeleton;GO:0005856//cytoskeleton	GO:0046914//transition metal ion binding;GO:0046914//transition metal ion binding;GO:0046914//transition metal ion binding;GO:0046914//transition metal ion binding	-
ncbi_105070141	TTC9C	tetratricopeptide repeat protein 9C [Camelus ferus]	-	-	-	-	-	-	-
ncbi_105064838	PDPK1	3-phosphoinositide-dependent protein kinase 1 [Camelus bactrianus]	Environmental Information Processing;Cellular Processes;Organismal Systems;Environmental Information Processing;Cellular Processes;Organismal Systems;Environmental Information Processing;Environmental Information Processing;Environmental Information Processing;Organismal Systems;Cellular Processes;Organismal Systems;Organismal Systems;Organismal Systems;Organismal Systems	Signal transduction;Cellular community - eukaryotes;Endocrine system;Signal transduction;Cell growth and death;Endocrine system;Signal transduction;Signal transduction;Signal transduction;Nervous system;Transport and catabolism;Immune system;Endocrine system;Immune system;Excretory system	ko04151//PI3K-Akt signaling pathway;ko04510//Focal adhesion;ko04910//Insulin signaling pathway;ko04068//FoxO signaling pathway;ko04210//Apoptosis;ko04919//Thyroid hormone signaling pathway;ko04150//mTOR signaling pathway;ko04152//AMPK signaling pathway;ko04071//Sphingolipid signaling pathway;ko04722//Neurotrophin signaling pathway;ko04140//Autophagy - animal;ko04660//T cell receptor signaling pat…	K06276;K06276;K06276;K06276;K06276;K06276;K06276;K06276;K06276;K06276;K06276;K06276;K06276;K06276;K06276	GO:0016020//membrane;GO:0016020//membrane;GO:0043231//intracellular membrane-bounded organelle;GO:0043231//intracellular membrane-bounded organelle	GO:0004674//protein serine/threonine kinase activity;GO:0004674//protein serine/threonine kinase activity;GO:0019899//enzyme binding;GO:0019899//enzyme binding;GO:0032550//purine ribonucleoside binding;GO:0032550//purine ribonucleoside binding;GO:0060229//lipase activator activity;GO:0060229//lipase activator activity	GO:0001933//negative regulation of protein phosphorylation;GO:0001933//negative regulation of protein phosphorylation;GO:0002683//negative regulation of immune system process;GO:0002683//negative regulation of immune system process;GO:0002886//regulation of myeloid leukocyte mediated immunity;GO:0002886//regulation of myeloid leukocyte mediated immunity;GO:0006970//response to osmotic stress;GO:0…
ncbi_105063349	LOC105063349	LOW QUALITY PROTEIN: 5-hydroxytryptamine receptor 3C-like [Camelus bactrianus]	Organismal Systems;Organismal Systems	Nervous system;Sensory system	ko04726//Serotonergic synapse;ko04742//Taste transduction	K04819;K04819	GO:0031224//intrinsic component of membrane	-	GO:0006811//ion transport
ncbi_105063141	KCND2	potassium voltage-gated channel subfamily D member 2 [Camelus ferus]	Organismal Systems	Nervous system	ko04726//Serotonergic synapse	K04892	-	-	-
ncbi_105067083	LOC105067083	melanoma-associated antigen 10-like [Camelus bactrianus]	-	-	-	-	-	-	-
ncbi_105081932	PKP4	plakophilin-4	-	-	-	-	GO:0005819//spindle;GO:0005819//spindle;GO:0005819//spindle;GO:0005819//spindle;GO:0005819//spindle;GO:0005819//spindle;GO:0005819//spindle;GO:0005819//spindle;GO:0005819//spindle;GO:0005819//spindle;GO:0005819//spindle;GO:0005886//plasma membrane;GO:0005886//plasma membrane;GO:0005886//plasma membrane;GO:0005886//plasma membrane;GO:0005886//plasma membrane;GO:0005886//plasma membrane;GO:0005886/…	-	GO:0032465//regulation of cytokinesis;GO:0032465//regulation of cytokinesis;GO:0032465//regulation of cytokinesis;GO:0032465//regulation of cytokinesis;GO:0032465//regulation of cytokinesis;GO:0032465//regulation of cytokinesis;GO:0032465//regulation of cytokinesis;GO:0032465//regulation of cytokinesis;GO:0032465//regulation of cytokinesis;GO:0032465//regulation of cytokinesis;GO:0032465//regulat…
ncbi_105068652	GPR64	G-protein coupled receptor 64 [Camelus bactrianus]	-	-	-	-	GO:0031224//intrinsic component of membrane;GO:0031988//membrane-bounded vesicle;GO:0044464//cell part	GO:0004888//transmembrane signaling receptor activity	GO:0007166//cell surface receptor signaling pathway
ncbi_105066689	PRKCI	protein kinase C iota type [Camelus bactrianus]	Cellular Processes;Environmental Information Processing;Environmental Information Processing;Cellular Processes;Organismal Systems;Organismal Systems;Environmental Information Processing	Transport and catabolism;Signal transduction;Signal transduction;Cellular community - eukaryotes;Endocrine system;Immune system;Signal transduction	ko04144//Endocytosis;ko04015//Rap1 signaling pathway;ko04390//Hippo signaling pathway;ko04530//Tight junction;ko04910//Insulin signaling pathway;ko04611//Platelet activation;ko04391//Hippo signaling pathway -fly	K06069;K06069;K06069;K06069;K06069;K06069;K06069	GO:0005856//cytoskeleton;GO:0005886//plasma membrane;GO:0031988//membrane-bounded vesicle;GO:0043218//compact myelin;GO:0043231//intracellular membrane-bounded organelle;GO:0044421//extracellular region part;GO:0044444//cytoplasmic part	GO:0004674//protein serine/threonine kinase activity;GO:0008289//lipid binding;GO:0032550//purine ribonucleoside binding;GO:0043169//cation binding	GO:0006464//cellular protein modification process;GO:0006796//phosphate-containing compound metabolic process;GO:0007165//signal transduction;GO:0008284//positive regulation of cell proliferation;GO:0010828//positive regulation of glucose transport;GO:0010975//regulation of neuron projection development;GO:0030036//actin cytoskeleton organization;GO:0032868//response to insulin;GO:0034330//cell j…
ncbi_105082261	FAM69C	protein FAM69C	-	-	-	-	GO:0031224//intrinsic component of membrane;GO:0031224//intrinsic component of membrane;GO:0043231//intracellular membrane-bounded organelle;GO:0043231//intracellular membrane-bounded organelle	GO:0016740//transferase activity;GO:0016740//transferase activity	-
ncbi_105067116	ADAD1	adenosine deaminase domain-containing protein 1 [Camelus bactrianus]	-	-	-	-	GO:0043231//intracellular membrane-bounded organelle	GO:0016814//hydrolase activity, acting on carbon-nitrogen (but not peptide) bonds, in cyclic amidines	GO:0007281//germ cell development;GO:0010467//gene expression
ncbi_105064882	TMEM204	transmembrane protein 204 [Camelus ferus]	-	-	-	-	GO:0016020//membrane	-	GO:0009966//regulation of signal transduction;GO:0042692//muscle cell differentiation
ncbi_105083784	GLTSCR1L	GLTSCR1-like protein [Camelus ferus]	-	-	-	-	-	-	-
ncbi_105069451	CDH18	cadherin-18 [Camelus bactrianus]	-	-	-	-	GO:0031224//intrinsic component of membrane;GO:0031224//intrinsic component of membrane	GO:0043169//cation binding;GO:0043169//cation binding	GO:0098742//cell-cell adhesion via plasma-membrane adhesion molecules;GO:0098742//cell-cell adhesion via plasma-membrane adhesion molecules
ncbi_105067078	LOC105067078	melanoma-associated antigen 11 [Bos taurus]	-	-	-	-	-	-	-
ncbi_105078760	KIAA1161	uncharacterized family 31 glucosidase KIAA1161 homolog [Camelus ferus]	-	-	-	-	-	-	-
ncbi_105071514	PRPF8	pre-mRNA-processing-splicing factor 8 [Homo sapiens]	Genetic Information Processing	Transcription	ko03040//Spliceosome	K12856	-	-	-
ncbi_105070307	LOC105070307	alpha-actinin-3 [Camelus bactrianus]	Cellular Processes;Cellular Processes;Cellular Processes;Organismal Systems;Cellular Processes	Cell motility;Cellular community - eukaryotes;Cellular community - eukaryotes;Immune system;Cellular community - eukaryotes	ko04810//Regulation of actin cytoskeleton;ko04510//Focal adhesion;ko04530//Tight junction;ko04670//Leukocyte transendothelial migration;ko04520//Adherens junction	K05699;K05699;K05699;K05699;K05699	GO:0031674//I band	GO:0003779//actin binding;GO:0046872//metal ion binding	GO:0003012//muscle system process
ncbi_105079493	ZC3H18	zinc finger CCCH domain-containing protein 18 [Camelus bactrianus]	-	-	-	-	GO:0043231//intracellular membrane-bounded organelle	GO:0003723//RNA binding;GO:0043169//cation binding	-
ncbi_105078962	VIT	vitrin [Camelus bactrianus]	-	-	-	-	GO:0005578//proteinaceous extracellular matrix	-	GO:0010810//regulation of cell-substrate adhesion;GO:0043062//extracellular structure organization
ncbi_105079494	ZFPM1	zinc finger protein ZFPM1 [Camelus bactrianus]	-	-	-	-	GO:0043231//intracellular membrane-bounded organelle;GO:0043234//protein complex	GO:0000982//transcription factor activity, RNA polymerase II core promoter proximal region sequence-specific binding;GO:0001085//RNA polymerase II transcription factor binding;GO:0043169//cation binding;GO:0097159//organic cyclic compound binding	GO:0002244//hematopoietic progenitor cell differentiation;GO:0002762//negative regulation of myeloid leukocyte differentiation;GO:0003171//atrioventricular valve development;GO:0003188//heart valve formation;GO:0032713//negative regulation of interleukin-4 production;GO:0032729//positive regulation of interferon-gamma production;GO:0043393//regulation of protein binding;GO:0045646//regulation of …
ncbi_105078963	STRN	striatin	-	-	-	-	GO:0043296//apical junction complex;GO:0043296//apical junction complex	GO:0019903//protein phosphatase binding;GO:0019903//protein phosphatase binding;GO:0019904//protein domain specific binding;GO:0019904//protein domain specific binding;GO:0035258//steroid hormone receptor binding;GO:0035258//steroid hormone receptor binding	GO:0007166//cell surface receptor signaling pathway;GO:0007166//cell surface receptor signaling pathway;GO:0008283//cell proliferation;GO:0008283//cell proliferation
ncbi_105077755	TMSB4X	thymosin beta-4	Cellular Processes	Cell motility	ko04810//Regulation of actin cytoskeleton	K05764	GO:0034774//secretory granule lumen;GO:0043232//intracellular non-membrane-bounded organelle	GO:0003723//RNA binding;GO:0003779//actin binding	GO:0001775//cell activation;GO:0007599//hemostasis;GO:0016477//cell migration;GO:0030837//negative regulation of actin filament polymerization
ncbi_105067035	ATG9B	autophagy-related protein 9B [Camelus bactrianus]	-	-	-	-	GO:0005773//vacuole	-	-
ncbi_105076911	RHOV	rho-related GTP-binding protein RhoV [Camelus bactrianus]	-	-	-	-	GO:0044464//cell part	GO:0032550//purine ribonucleoside binding	GO:0035556//intracellular signal transduction
ncbi_105079403	OTUD5	OTU domain-containing protein 5	Organismal Systems	Immune system	ko04622//RIG-I-like receptor signaling pathway	K12655	GO:0044444//cytoplasmic part	GO:0070011//peptidase activity, acting on L-amino acid peptides	GO:0001818//negative regulation of cytokine production;GO:0002237//response to molecule of bacterial origin;GO:0006952//defense response;GO:0016579//protein deubiquitination
ncbi_105064017	PLCD4	1-phosphatidylinositol 4,5-bisphosphate phosphodiesterase delta-4 [Camelus bactrianus]	Metabolism;Environmental Information Processing;Organismal Systems;Environmental Information Processing;Metabolism	Global and overview maps;Signal transduction;Endocrine system;Signal transduction;Carbohydrate metabolism	ko01100//Metabolic pathways;ko04020//Calcium signaling pathway;ko04919//Thyroid hormone signaling pathway;ko04070//Phosphatidylinositol signaling system;ko00562//Inositol phosphate metabolism	K05857;K05857;K05857;K05857;K05857	GO:0043231//intracellular membrane-bounded organelle	GO:0004620//phospholipase activity;GO:0042578//phosphoric ester hydrolase activity;GO:0046872//metal ion binding;GO:0060089//molecular transducer activity	GO:0006650//glycerophospholipid metabolic process;GO:0007165//signal transduction;GO:0007338//single fertilization
ncbi_105076877	DPH6	diphthine--ammonia ligase [Camelus bactrianus]	-	-	-	-	-	-	-
ncbi_105063448	SLC9A1	sodium/hydrogen exchanger 1 [Camelus ferus]	Cellular Processes;Environmental Information Processing;Organismal Systems;Organismal Systems;Environmental Information Processing;Organismal Systems;Organismal Systems;Organismal Systems;Organismal Systems;Organismal Systems	Cell motility;Signal transduction;Circulatory system;Endocrine system;Signal transduction;Digestive system;Digestive system;Digestive system;Circulatory system;Digestive system	ko04810//Regulation of actin cytoskeleton;ko04024//cAMP signaling pathway;ko04261//Adrenergic signaling in cardiomyocytes;ko04919//Thyroid hormone signaling pathway;ko04371//Apelin signaling pathway;ko04972//Pancreatic secretion;ko04970//Salivary secretion;ko04976//Bile secretion;ko04260//Cardiac muscle contraction;ko04971//Gastric acid secretion	K05742;K05742;K05742;K05742;K05742;K05742;K05742;K05742;K05742;K05742	GO:0005886//plasma membrane;GO:0005924//cell-substrate adherens junction;GO:0031090//organelle membrane;GO:0031224//intrinsic component of membrane;GO:0031988//membrane-bounded vesicle;GO:0043231//intracellular membrane-bounded organelle	GO:0005451//monovalent cation:proton antiporter activity;GO:0005515//protein binding	GO:0006461//protein complex assembly;GO:0010447//response to acidic pH;GO:0015992//proton transport;GO:0030641//regulation of cellular pH;GO:0035051//cardiocyte differentiation;GO:0035725//sodium ion transmembrane transport
ncbi_105068487	LOC105068487	LOW QUALITY PROTEIN: basic proline-rich protein-like	-	-	-	-	-	-	-
ncbi_105062991	KIAA1210	KIAA1210 protein, partial [Homo sapiens]	-	-	-	-	-	-	-
ncbi_105064346	HOMER1	homer protein homolog 1 [Camelus ferus]	Environmental Information Processing;Organismal Systems	Signal transduction;Nervous system	ko04068//FoxO signaling pathway;ko04724//Glutamatergic synapse	K15010;K15010	-	-	-
ncbi_105068985	BMP1	LOW QUALITY PROTEIN: bone morphogenetic protein 1 [Camelus bactrianus]	-	-	-	-	-	GO:0004175//endopeptidase activity;GO:0046914//transition metal ion binding	GO:0019538//protein metabolic process;GO:0051094//positive regulation of developmental process
ncbi_105062646	FUZ	LOW QUALITY PROTEIN: protein fuzzy homolog [Camelus bactrianus]	-	-	-	-	GO:0031988//membrane-bounded vesicle	-	GO:0010638//positive regulation of organelle organization;GO:0030334//regulation of cell migration;GO:0042384//cilium assembly
ncbi_105071596	UTP6	U3 small nucleolar RNA-associated protein 6 homolog	Genetic Information Processing	Translation	ko03008//Ribosome biogenesis in eukaryotes	K14557	GO:0043232//intracellular non-membrane-bounded organelle;GO:0043232//intracellular non-membrane-bounded organelle	-	GO:0010467//gene expression;GO:0010467//gene expression
ncbi_105080135	IFI35	interferon-induced 35 kDa protein [Camelus bactrianus]	-	-	-	-	-	-	-
ncbi_105077793	ACTBL2	beta-actin-like protein 2	-	-	-	-	GO:0031988//membrane-bounded vesicle;GO:0044421//extracellular region part	GO:0032550//purine ribonucleoside binding	-
ncbi_105083783	TBCC	tubulin-specific chaperone C [Camelus ferus]	-	-	-	-	GO:0031513//nonmotile primary cilium;GO:0044444//cytoplasmic part	GO:0017111//nucleoside-triphosphatase activity	GO:0006457//protein folding
ncbi_105064921	NTN3	netrin-3, partial [Camelus bactrianus]	Organismal Systems	Development	ko04360//Axon guidance	K06844	GO:0043231//intracellular membrane-bounded organelle	-	-
ncbi_105072888	SESTD1	SEC14 domain and spectrin repeat-containing protein 1 [Camelus ferus]	-	-	-	-	GO:0034703//cation channel complex	GO:1902936//phosphatidylinositol bisphosphate binding	-
ncbi_105063369	ABCC5	multidrug resistance-associated protein 5, partial [Camelus dromedarius]	Environmental Information Processing	Membrane transport	ko02010//ABC transporters	K05668	GO:0031224//intrinsic component of membrane	GO:0008509//anion transmembrane transporter activity;GO:0015405//P-P-bond-hydrolysis-driven transmembrane transporter activity;GO:0017111//nucleoside-triphosphatase activity;GO:0032550//purine ribonucleoside binding	GO:0006820//anion transport;GO:0044763//single-organism cellular process
ncbi_105075756	DCX	neuronal migration protein doublecortin [Camelus bactrianus]	-	-	-	-	-	-	-
ncbi_105079975	AKT1	RAC-alpha serine/threonine-protein kinase [Camelus bactrianus]	Environmental Information Processing;Environmental Information Processing;Environmental Information Processing;Environmental Information Processing;Cellular Processes;Environmental Information Processing;Organismal Systems;Environmental Information Processing;Environmental Information Processing;Environmental Information Processing;Organismal Systems;Cellular Processes;Organismal Systems;Cellular…	Signal transduction;Signal transduction;Signal transduction;Signal transduction;Cellular community - eukaryotes;Signal transduction;Immune system;Signal transduction;Signal transduction;Signal transduction;Circulatory system;Cellular community - eukaryotes;Endocrine system;Cell growth and death;Signal transduction;Cell growth and death;Endocrine system;Signal transduction;Signal transduction;Deve…	ko04151//PI3K-Akt signaling pathway;ko04010//MAPK signaling pathway;ko04014//Ras signaling pathway;ko04015//Rap1 signaling pathway;ko04510//Focal adhesion;ko04024//cAMP signaling pathway;ko04062//Chemokine signaling pathway;ko04022//cGMP - PKG signaling pathway;ko04630//Jak-STAT signaling pathway;ko04072//Phospholipase D signaling pathway;ko04261//Adrenergic signaling in cardiomyocytes;ko04550//S…	K04456;K04456;K04456;K04456;K04456;K04456;K04456;K04456;K04456;K04456;K04456;K04456;K04456;K04456;K04456;K04456;K04456;K04456;K04456;K04456;K04456;K04456;K04456;K04456;K04456;K04456;K04456;K04456;K04456;K04456;K04456;K04456;K04456;K04456;K04456;K04456;K04456;K04456;K04456;K04456;K04456;K04456;K04456;K04456;K04456;K04456;K04456;K04456	GO:0005815//microtubule organizing center;GO:0016020//membrane;GO:0030054//cell junction;GO:0043231//intracellular membrane-bounded organelle;GO:0044444//cytoplasmic part	GO:0004672//protein kinase activity;GO:0019900//kinase binding;GO:0030234//enzyme regulator activity;GO:0032550//purine ribonucleoside binding;GO:1902936//phosphatidylinositol bisphosphate binding	GO:0001503//ossification;GO:0001558//regulation of cell growth;GO:0001934//positive regulation of protein phosphorylation;GO:0001936//regulation of endothelial cell proliferation;GO:0002028//regulation of sodium ion transport;GO:0005979//regulation of glycogen biosynthetic process;GO:0006357//regulation of transcription from RNA polymerase II promoter;GO:0006952//defense response;GO:0007169//tran…
ncbi_105082296	ALS2CR11	amyotrophic lateral sclerosis 2 chromosomal region candidate gene 11 protein [Camelus bactrianus]	-	-	-	-	-	-	-
ncbi_105062681	KLK8	kallikrein-8 [Camelus bactrianus]	-	-	-	-	GO:0044421//extracellular region part;GO:0044424//intracellular part	GO:0004175//endopeptidase activity	GO:0006950//response to stress;GO:0007611//learning or memory;GO:0016265//death;GO:0019538//protein metabolic process;GO:0031641//regulation of myelination;GO:0032102//negative regulation of response to external stimulus;GO:0048858//cell projection morphogenesis;GO:0050673//epithelial cell proliferation
ncbi_105077175	FAM184A	LOW QUALITY PROTEIN: protein FAM184A [Camelus bactrianus]	-	-	-	-	-	-	-
ncbi_105079392	WAS	wiskott-Aldrich syndrome protein [Camelus bactrianus]	Cellular Processes;Cellular Processes;Organismal Systems;Cellular Processes;Organismal Systems;Cellular Processes	Transport and catabolism;Cell motility;Immune system;Cellular community - eukaryotes;Immune system;Cellular community - eukaryotes	ko04144//Endocytosis;ko04810//Regulation of actin cytoskeleton;ko04062//Chemokine signaling pathway;ko04530//Tight junction;ko04666//Fc gamma R-mediated phagocytosis;ko04520//Adherens junction	K05747;K05747;K05747;K05747;K05747;K05747	GO:0005856//cytoskeleton;GO:0030054//cell junction;GO:0031090//organelle membrane;GO:0031988//membrane-bounded vesicle;GO:0044444//cytoplasmic part	GO:0019900//kinase binding;GO:0019904//protein domain specific binding;GO:0060589//nucleoside-triphosphatase regulator activity	GO:0002431//Fc receptor mediated stimulatory signaling pathway;GO:0002577//regulation of antigen processing and presentation;GO:0006928//movement of cell or subcellular component;GO:0006952//defense response;GO:0007599//hemostasis;GO:0009888//tissue development;GO:0019222//regulation of metabolic process;GO:0034314//Arp2/3 complex-mediated actin nucleation;GO:0035556//intracellular signal transdu…
ncbi_105067088	TMEM257	LOW QUALITY PROTEIN: transmembrane protein 257, partial [Camelus bactrianus]	-	-	-	-	-	-	-
ncbi_105079387	TBC1D25	TBC1 domain family member 25 [Camelus bactrianus]	-	-	-	-	-	-	GO:0044088//regulation of vacuole organization
ncbi_105079972	LOC105079972	LOW QUALITY PROTEIN: inverted formin-2-like [Camelus bactrianus]	-	-	-	-	GO:0043231//intracellular membrane-bounded organelle;GO:0044444//cytoplasmic part	-	GO:0010821//regulation of mitochondrion organization
ncbi_105077581	KDM6B	lysine-specific demethylase 6B [Camelus bactrianus]	-	-	-	-	GO:0043231//intracellular membrane-bounded organelle	GO:0003677//DNA binding;GO:0005515//protein binding;GO:0031543//peptidyl-proline dioxygenase activity;GO:0032452//histone demethylase activity;GO:0043169//cation binding;GO:0045543//gibberellin 2-beta-dioxygenase activity	GO:0003158//endothelium development;GO:0006357//regulation of transcription from RNA polymerase II promoter;GO:0006952//defense response;GO:0021543//pallium development;GO:0034614//cellular response to reactive oxygen species;GO:0035051//cardiocyte differentiation;GO:0070076//histone lysine demethylation
ncbi_105078449	MDGA2	MAM domain-containing glycosylphosphatidylinositol anchor protein 2 [Camelus bactrianus]	-	-	-	-	-	-	-
ncbi_105076442	CELF1	CUGBP Elav-like family member 1	-	-	-	-	GO:0043231//intracellular membrane-bounded organelle;GO:0043231//intracellular membrane-bounded organelle;GO:0043231//intracellular membrane-bounded organelle;GO:0043231//intracellular membrane-bounded organelle;GO:0043231//intracellular membrane-bounded organelle;GO:0043231//intracellular membrane-bounded organelle;GO:0043231//intracellular membrane-bounded organelle;GO:0043231//intracellular me…	GO:0005515//protein binding;GO:0005515//protein binding;GO:0005515//protein binding;GO:0005515//protein binding;GO:0005515//protein binding;GO:0005515//protein binding;GO:0005515//protein binding;GO:0005515//protein binding;GO:0005515//protein binding;GO:0044822//poly(A) RNA binding;GO:0044822//poly(A) RNA binding;GO:0044822//poly(A) RNA binding;GO:0044822//poly(A) RNA binding;GO:0044822//poly(A)…	GO:0007281//germ cell development;GO:0007281//germ cell development;GO:0007281//germ cell development;GO:0007281//germ cell development;GO:0007281//germ cell development;GO:0007281//germ cell development;GO:0007281//germ cell development;GO:0007281//germ cell development;GO:0007281//germ cell development;GO:0010468//regulation of gene expression;GO:0010468//regulation of gene expression;GO:001046…
ncbi_105080104	TUBG2	tubulin gamma-2 chain	-	-	-	-	GO:0000228//nuclear chromosome;GO:0005876//spindle microtubule;GO:0044450//microtubule organizing center part;GO:0072372//primary cilium	GO:0017111//nucleoside-triphosphatase activity;GO:0032550//purine ribonucleoside binding	GO:0007051//spindle organization;GO:0043623//cellular protein complex assembly
ncbi_105063697	WNT2B	protein Wnt-2b [Camelus bactrianus]	Environmental Information Processing;Cellular Processes;Environmental Information Processing;Environmental Information Processing;Organismal Systems	Signal transduction;Cellular community - eukaryotes;Signal transduction;Signal transduction;Endocrine system	ko04390//Hippo signaling pathway;ko04550//Signaling pathways regulating pluripotency of stem cells;ko04310//Wnt signaling pathway;ko04150//mTOR signaling pathway;ko04916//Melanogenesis	K00182;K00182;K00182;K00182;K00182	GO:0005576//extracellular region;GO:0031012//extracellular matrix	GO:0005515//protein binding	GO:0001759//organ induction;GO:0008406//gonad development;GO:0030177//positive regulation of Wnt signaling pathway;GO:0033554//cellular response to stress;GO:0072089//stem cell proliferation
ncbi_105069241	POLG	DNA polymerase subunit gamma-1, partial [Camelus bactrianus]	-	-	-	-	GO:0009295//nucleoid;GO:0019866//organelle inner membrane;GO:0031988//membrane-bounded vesicle;GO:0042575//DNA polymerase complex;GO:0043231//intracellular membrane-bounded organelle	GO:0003676//nucleic acid binding;GO:0004518//nuclease activity;GO:0034061//DNA polymerase activity	GO:0006261//DNA-dependent DNA replication;GO:0044767//single-organism developmental process
ncbi_105082603	NCAN	neurocan core protein [Camelus bactrianus]	-	-	-	-	-	-	-
ncbi_105067060	F9	coagulation factor IX [Camelus ferus]	Organismal Systems	Immune system	ko04610//Complement and coagulation cascades	K01321	GO:0031988//membrane-bounded vesicle	GO:0004175//endopeptidase activity;GO:0046872//metal ion binding	GO:0007599//hemostasis;GO:0019538//protein metabolic process
ncbi_105076436	MTCH2	mitochondrial carrier homolog 2 [Vicugna pacos]	-	-	-	-	GO:0019866//organelle inner membrane;GO:0031224//intrinsic component of membrane;GO:0031966//mitochondrial membrane;GO:0031988//membrane-bounded vesicle	-	GO:0008637//apoptotic mitochondrial changes;GO:0033365//protein localization to organelle;GO:0051234//establishment of localization;GO:1904019//epithelial cell apoptotic process
ncbi_105073844	LOC105073844	pre-mRNA-splicing factor ISY1 homolog	Genetic Information Processing	Transcription	ko03040//Spliceosome	K12870	GO:0005681//spliceosomal complex;GO:0030529//intracellular ribonucleoprotein complex;GO:0043231//intracellular membrane-bounded organelle	GO:0003723//RNA binding	GO:0006396//RNA processing;GO:0006396//RNA processing
ncbi_105069903	MAPKAP1	LOW QUALITY PROTEIN: target of rapamycin complex 2 subunit MAPKAP1 [Camelus bactrianus]	-	-	-	-	GO:0016020//membrane;GO:0031981//nuclear lumen;GO:0031982//vesicle;GO:0044444//cytoplasmic part	GO:0016772//transferase activity, transferring phosphorus-containing groups;GO:0019900//kinase binding;GO:0031267//small GTPase binding;GO:1902936//phosphatidylinositol bisphosphate binding	GO:0006796//phosphate-containing compound metabolic process;GO:0006952//defense response;GO:0031294//lymphocyte costimulation;GO:0038093//Fc receptor signaling pathway;GO:0038127//ERBB signaling pathway;GO:0046578//regulation of Ras protein signal transduction;GO:0048017//inositol lipid-mediated signaling;GO:0048856//anatomical structure development
ncbi_105062645	TSKS	testis-specific serine kinase substrate	-	-	-	-	-	-	-
ncbi_105080108	PSMC3IP	homologous-pairing protein 2 homolog [Camelus bactrianus]	-	-	-	-	-	-	GO:2001141//regulation of RNA biosynthetic process
ncbi_105079298	TMEM27	collectrin	-	-	-	-	GO:0005903//brush border;GO:0005903//brush border;GO:0005903//brush border;GO:0031224//intrinsic component of membrane;GO:0031224//intrinsic component of membrane;GO:0031224//intrinsic component of membrane;GO:0031988//membrane-bounded vesicle;GO:0031988//membrane-bounded vesicle;GO:0031988//membrane-bounded vesicle	GO:0008238//exopeptidase activity;GO:0008238//exopeptidase activity;GO:0008238//exopeptidase activity	GO:0017158//regulation of calcium ion-dependent exocytosis;GO:0017158//regulation of calcium ion-dependent exocytosis;GO:0017158//regulation of calcium ion-dependent exocytosis;GO:0019538//protein metabolic process;GO:0019538//protein metabolic process;GO:0019538//protein metabolic process;GO:0031334//positive regulation of protein complex assembly;GO:0031334//positive regulation of protein compl…
ncbi_105076453	DDB2	LOW QUALITY PROTEIN: DNA damage-binding protein 2 [Camelus bactrianus]	Genetic Information Processing;Cellular Processes;Genetic Information Processing	Folding, sorting and degradation;Cell growth and death;Replication and repair	ko04120//Ubiquitin mediated proteolysis;ko04115//p53 signaling pathway;ko03420//Nucleotide excision repair	K10140;K10140;K10140	GO:0043231//intracellular membrane-bounded organelle;GO:0080008//Cul4-RING E3 ubiquitin ligase complex	GO:0003677//DNA binding;GO:0019787//ubiquitin-like protein transferase activity	GO:0006281//DNA repair;GO:0009416//response to light stimulus;GO:0010390//histone monoubiquitination
ncbi_105077518	LOC105077518	cytochrome b5 domain-containing protein 1 [Camelus ferus]	-	-	-	-	-	-	-
ncbi_105070146	TMEM179B	transmembrane protein 179B [Camelus bactrianus]	Genetic Information Processing	Transcription	ko03022//Basal transcription factors	K03131	-	-	-
ncbi_105069608	STK3	serine/threonine-protein kinase 3 [Camelus dromedarius]	Environmental Information Processing;Environmental Information Processing;Environmental Information Processing;Cellular Processes;Environmental Information Processing	Signal transduction;Signal transduction;Signal transduction;Cell growth and death;Signal transduction	ko04010//MAPK signaling pathway;ko04390//Hippo signaling pathway;ko04391//Hippo signaling pathway -fly;ko04214//Apoptosis - fly;ko04392//Hippo signaling pathway - multiple species	K04412;K04412;K04412;K04412;K04412	-	-	-
ncbi_105068322	NFIX	nuclear factor 1 X-type	-	-	-	-	-	-	-
ncbi_105073974	MGLL	monoglyceride lipase	Metabolism;Organismal Systems;Organismal Systems;Organismal Systems;Metabolism	Global and overview maps;Environmental adaptation;Nervous system;Endocrine system;Lipid metabolism	ko01100//Metabolic pathways;ko04714//Thermogenesis;ko04723//Retrograde endocannabinoid signaling;ko04923//Regulation of lipolysis in adipocyte;ko00561//Glycerolipid metabolism	K01054;K01054;K01054;K01054;K01054	GO:0033267//axon part	GO:0016298//lipase activity;GO:0046983//protein dimerization activity	GO:0001676//long-chain fatty acid metabolic process;GO:0006639//acylglycerol metabolic process;GO:0008277//regulation of G-protein coupled receptor protein signaling pathway;GO:0031347//regulation of defense response;GO:0048167//regulation of synaptic plasticity;GO:0048638//regulation of developmental growth;GO:0051931//regulation of sensory perception
ncbi_105073909	MC4R	melanocortin receptor 4 [Camelus ferus]	Environmental Information Processing	Signaling molecules and interaction	ko04080//Neuroactive ligand-receptor interaction	K04202	GO:0031224//intrinsic component of membrane	GO:0004977//melanocortin receptor activity;GO:0042277//peptide binding;GO:0044389//ubiquitin-like protein ligase binding	GO:0007166//cell surface receptor signaling pathway;GO:0007610//behavior;GO:0009306//protein secretion;GO:0030804//positive regulation of cyclic nucleotide biosynthetic process;GO:0032846//positive regulation of homeostatic process;GO:0043434//response to peptide hormone
ncbi_105062680	KLK7	kallikrein-7 [Camelus bactrianus]	-	-	-	-	GO:0042599//lamellar body	GO:0004175//endopeptidase activity	GO:0019538//protein metabolic process
ncbi_105082596	SLC25A42	mitochondrial coenzyme A transporter SLC25A42 [Camelus bactrianus]	-	-	-	-	GO:0019866//organelle inner membrane;GO:0031224//intrinsic component of membrane;GO:0043231//intracellular membrane-bounded organelle	GO:0000295//adenine nucleotide transmembrane transporter activity;GO:0008514//organic anion transmembrane transporter activity;GO:0017110//nucleoside-diphosphatase activity	GO:0015695//organic cation transport;GO:0015880//coenzyme A transport;GO:0044763//single-organism cellular process
ncbi_105067051	BRS3	bombesin receptor subtype-3 [Camelus ferus]	Environmental Information Processing	Signaling molecules and interaction	ko04080//Neuroactive ligand-receptor interaction	K04170	GO:0031224//intrinsic component of membrane	GO:0008188//neuropeptide receptor activity	GO:0007186//G-protein coupled receptor signaling pathway
ncbi_105076445	SLC39A13	zinc transporter ZIP13	-	-	-	-	GO:0031224//intrinsic component of membrane;GO:0031224//intrinsic component of membrane;GO:0044444//cytoplasmic part;GO:0044444//cytoplasmic part	GO:0022890//inorganic cation transmembrane transporter activity;GO:0022890//inorganic cation transmembrane transporter activity;GO:0046983//protein dimerization activity;GO:0046983//protein dimerization activity	GO:0006829//zinc II ion transport;GO:0006829//zinc II ion transport;GO:0009888//tissue development;GO:0009888//tissue development;GO:0072503//cellular divalent inorganic cation homeostasis;GO:0072503//cellular divalent inorganic cation homeostasis
ncbi_105071502	SMG6	telomerase-binding protein EST1A	Genetic Information Processing	Translation	ko03015//mRNA surveillance pathway	K11124	GO:0043231//intracellular membrane-bounded organelle;GO:0043231//intracellular membrane-bounded organelle;GO:0043232//intracellular non-membrane-bounded organelle;GO:0043234//protein complex;GO:0043234//protein complex;GO:0044444//cytoplasmic part;GO:0044444//cytoplasmic part;GO:0098687//chromosomal region	GO:0004519//endonuclease activity;GO:0004520//endodeoxyribonuclease activity;GO:0043169//cation binding;GO:0043565//sequence-specific DNA binding;GO:0043565//sequence-specific DNA binding	GO:0006259//DNA metabolic process;GO:0090501//RNA phosphodiester bond hydrolysis;GO:0090501//RNA phosphodiester bond hydrolysis
ncbi_105080033	TEX22	testis-expressed sequence 22 protein [Camelus bactrianus]	-	-	-	-	GO:0044424//intracellular part	-	-
ncbi_105067348	CCIN	calicin [Camelus bactrianus]	-	-	-	-	-	-	-
ncbi_105075355	ADK	adenosine kinase	Metabolism;Metabolism	Global and overview maps;Nucleotide metabolism	ko01100//Metabolic pathways;ko00230//Purine metabolism	K00856;K00856	GO:0043231//intracellular membrane-bounded organelle;GO:0044444//cytoplasmic part	GO:0003723//RNA binding;GO:0016772//transferase activity, transferring phosphorus-containing groups	GO:0009152//purine ribonucleotide biosynthetic process;GO:0009153//purine deoxyribonucleotide biosynthetic process;GO:0043101//purine-containing compound salvage
ncbi_105076014	CASK	peripheral plasma membrane protein CASK [Camelus bactrianus]	-	-	-	-	GO:0005924//cell-substrate adherens junction;GO:0031090//organelle membrane;GO:0032991//macromolecular complex;GO:0043005//neuron projection;GO:0043232//intracellular non-membrane-bounded organelle;GO:0044420//extracellular matrix component;GO:0044428//nuclear part;GO:0044444//cytoplasmic part;GO:0097060//synaptic membrane	GO:0004672//protein kinase activity;GO:0005102//receptor binding;GO:0019904//protein domain specific binding;GO:0032550//purine ribonucleoside binding	GO:0001952//regulation of cell-matrix adhesion;GO:0006357//regulation of transcription from RNA polymerase II promoter;GO:0006464//cellular protein modification process;GO:0006796//phosphate-containing compound metabolic process;GO:0010837//regulation of keratinocyte proliferation;GO:0015031//protein transport;GO:0032102//negative regulation of response to external stimulus;GO:0034767//positive r…
ncbi_105061928	PRR32	proline-rich protein 32 [Camelus bactrianus]	-	-	-	-	-	-	-
ncbi_105064019	ZNF142	zinc finger protein 142	-	-	-	-	-	-	-
ncbi_105070658	LOC105070658	membrane-anchored junction protein	-	-	-	-	-	-	-
ncbi_105077579	DNAH2	LOW QUALITY PROTEIN: dynein heavy chain 2, axonemal [Camelus bactrianus]	-	-	-	-	GO:0005875//microtubule associated complex	GO:0017111//nucleoside-triphosphatase activity;GO:0032550//purine ribonucleoside binding	GO:0007017//microtubule-based process
ncbi_105063207	CPA2	LOW QUALITY PROTEIN: carboxypeptidase A2 [Camelus bactrianus]	Organismal Systems;Organismal Systems	Digestive system;Digestive system	ko04972//Pancreatic secretion;ko04974//Protein digestion and absorption	K01298;K01298	-	GO:0008235//metalloexopeptidase activity;GO:0046914//transition metal ion binding	GO:0044257//cellular protein catabolic process
ncbi_105069054	RLBP1	retinaldehyde-binding protein 1 [Camelus ferus]	-	-	-	-	GO:0044424//intracellular part;GO:0044424//intracellular part	GO:0016918//retinal binding;GO:0016918//retinal binding	GO:0050953//sensory perception of light stimulus;GO:0050953//sensory perception of light stimulus;GO:0051234//establishment of localization;GO:0051234//establishment of localization
ncbi_105072003	ALX1	ALX homeobox protein 1 [Vicugna pacos]	-	-	-	-	GO:0043231//intracellular membrane-bounded organelle;GO:0043234//protein complex	GO:0000976//transcription regulatory region sequence-specific DNA binding;GO:0000981//RNA polymerase II transcription factor activity, sequence-specific DNA binding;GO:0046983//protein dimerization activity	GO:0003002//regionalization;GO:0006357//regulation of transcription from RNA polymerase II promoter;GO:0035108//limb morphogenesis;GO:0048562//embryonic organ morphogenesis;GO:0048762//mesenchymal cell differentiation;GO:0060606//tube closure
ncbi_105067115	IL2	interleukin-2 [Camelus ferus]	Environmental Information Processing;Environmental Information Processing;Environmental Information Processing;Organismal Systems;Organismal Systems;Organismal Systems;Organismal Systems;Organismal Systems	Signal transduction;Signaling molecules and interaction;Signal transduction;Immune system;Immune system;Immune system;Immune system;Immune system	ko04151//PI3K-Akt signaling pathway;ko04060//Cytokine-cytokine receptor interaction;ko04630//Jak-STAT signaling pathway;ko04660//T cell receptor signaling pathway;ko04659//Th17 cell differentiation;ko04625//C-type lectin receptor signaling pathway;ko04658//Th1 and Th2 cell differentiation;ko04672//Intestinal immune network for IgA production	K05429;K05429;K05429;K05429;K05429;K05429;K05429;K05429	GO:0044421//extracellular region part	GO:0005126//cytokine receptor binding	GO:0001819//positive regulation of cytokine production;GO:0002902//regulation of B cell apoptotic process;GO:0006357//regulation of transcription from RNA polymerase II promoter;GO:0030888//regulation of B cell proliferation;GO:0031348//negative regulation of defense response;GO:0032844//regulation of homeostatic process;GO:0032945//negative regulation of mononuclear cell proliferation;GO:0038034…
ncbi_105067103	SLC25A31	ADP/ATP translocase 4 [Camelus ferus]	Environmental Information Processing;Environmental Information Processing;Cellular Processes;Cellular Processes	Signal transduction;Signal transduction;Cell growth and death;Cell growth and death	ko04020//Calcium signaling pathway;ko04022//cGMP - PKG signaling pathway;ko04218//Cellular senescence;ko04217//Necroptosis	K05863;K05863;K05863;K05863	GO:0005929//cilium;GO:0019866//organelle inner membrane;GO:0031224//intrinsic component of membrane;GO:0043231//intracellular membrane-bounded organelle	-	GO:0044763//single-organism cellular process;GO:0051234//establishment of localization
ncbi_105076438	FAM180B	protein FAM180B [Camelus bactrianus]	-	-	-	-	-	-	-
ncbi_105071620	SCARF1	scavenger receptor class F member 1 [Camelus bactrianus]	-	-	-	-	GO:0031224//intrinsic component of membrane	GO:0071813//lipoprotein particle binding	GO:0006897//endocytosis;GO:0010975//regulation of neuron projection development;GO:0032103//positive regulation of response to external stimulus;GO:0042551//neuron maturation
ncbi_105082749	SBDS	ribosome maturation protein SBDS [Camelus bactrianus]	Genetic Information Processing	Translation	ko03008//Ribosome biogenesis in eukaryotes	K14574	-	-	-
ncbi_105070144	TAF6L	TAF6-like RNA polymerase II p300/CBP-associated factor-associated factor 65 kDa subunit 6L, partial [Camelus dromedarius]	Genetic Information Processing	Transcription	ko03022//Basal transcription factors	K03131	-	-	-
ncbi_105063370	LOC105063370	5-hydroxytryptamine receptor 3C-like [Camelus bactrianus]	Organismal Systems;Organismal Systems	Nervous system;Sensory system	ko04726//Serotonergic synapse;ko04742//Taste transduction	K04819;K04819	-	-	-
ncbi_105063356	ALG3	dol-P-Man:Man(5)GlcNAc(2)-PP-Dol alpha-1,3-mannosyltransferase	Metabolism;Metabolism	Global and overview maps;Glycan biosynthesis and metabolism	ko01100//Metabolic pathways;ko00510//N-Glycan biosynthesis	K03845;K03845	GO:0031090//organelle membrane;GO:0031090//organelle membrane;GO:0031224//intrinsic component of membrane;GO:0031224//intrinsic component of membrane;GO:0043231//intracellular membrane-bounded organelle;GO:0043231//intracellular membrane-bounded organelle	GO:0016757//transferase activity, transferring glycosyl groups;GO:0016757//transferase activity, transferring glycosyl groups	GO:0070085//glycosylation;GO:0070085//glycosylation
ncbi_105079373	TIMP1	metalloproteinase inhibitor 1 [Camelus bactrianus]	Environmental Information Processing	Signal transduction	ko04066//HIF-1 signaling pathway	K16451	-	-	-
ncbi_105064020	STK36	serine/threonine-protein kinase 36	Environmental Information Processing	Signal transduction	ko04341//Hedgehog signaling pathway - fly	K06228	GO:0043231//intracellular membrane-bounded organelle;GO:0043231//intracellular membrane-bounded organelle	GO:0004672//protein kinase activity;GO:0004672//protein kinase activity;GO:0005515//protein binding;GO:0005515//protein binding;GO:0032550//purine ribonucleoside binding;GO:0032550//purine ribonucleoside binding	GO:0006464//cellular protein modification process;GO:0006464//cellular protein modification process;GO:0007417//central nervous system development;GO:0007417//central nervous system development;GO:0008589//regulation of smoothened signaling pathway;GO:0008589//regulation of smoothened signaling pathway;GO:0010927//cellular component assembly involved in morphogenesis;GO:0010927//cellular componen…
ncbi_105082575	GDF15	growth/differentiation factor 15 [Camelus bactrianus]	-	-	-	-	-	-	-
ncbi_105079380	ZNF81	zinc finger protein 81 [Camelus bactrianus]	-	-	-	-	-	-	-
ncbi_105063345	YEATS2	YEATS domain-containing protein 2 [Camelus bactrianus]	-	-	-	-	GO:0000123//histone acetyltransferase complex;GO:0005819//spindle	GO:0008134//transcription factor binding	GO:0006355//regulation of transcription, DNA-templated;GO:0016573//histone acetylation
ncbi_105072659	LOC105072659	G-protein coupled receptor 183-like [Camelus bactrianus]	-	-	-	-	GO:0031224//intrinsic component of membrane	GO:0032934//sterol binding;GO:0060089//molecular transducer activity	GO:0002312//B cell activation involved in immune response;GO:0007166//cell surface receptor signaling pathway;GO:0030888//regulation of B cell proliferation;GO:0043410//positive regulation of MAPK cascade
ncbi_105063353	DVL3	segment polarity protein dishevelled homolog DVL-3 [Panthera tigris altaica]	Environmental Information Processing;Cellular Processes;Environmental Information Processing;Environmental Information Processing;Organismal Systems;Environmental Information Processing	Signal transduction;Cellular community - eukaryotes;Signal transduction;Signal transduction;Endocrine system;Signal transduction	ko04390//Hippo signaling pathway;ko04550//Signaling pathways regulating pluripotency of stem cells;ko04310//Wnt signaling pathway;ko04150//mTOR signaling pathway;ko04916//Melanogenesis;ko04330//Notch signaling pathway	K02353;K02353;K02353;K02353;K02353;K02353	GO:0044424//intracellular part	GO:0001664//G-protein coupled receptor binding;GO:0019899//enzyme binding;GO:0046983//protein dimerization activity	GO:0006355//regulation of transcription, DNA-templated;GO:0030177//positive regulation of Wnt signaling pathway;GO:0030178//negative regulation of Wnt signaling pathway;GO:0038030//non-canonical Wnt signaling pathway via MAPK cascade;GO:0042221//response to chemical;GO:0043406//positive regulation of MAP kinase activity;GO:0048598//embryonic morphogenesis;GO:0060071//Wnt signaling pathway, planar…
ncbi_105077771	ARHGAP6	rho GTPase-activating protein 6 [Camelus bactrianus]	-	-	-	-	GO:0005856//cytoskeleton	GO:0019899//enzyme binding;GO:0060229//lipase activator activity	GO:0001953//negative regulation of cell-matrix adhesion;GO:0007045//cell-substrate adherens junction assembly;GO:0010863//positive regulation of phospholipase C activity;GO:0032232//negative regulation of actin filament bundle assembly;GO:0043087//regulation of GTPase activity
ncbi_105079393	GLOD5	glyoxalase domain-containing protein 5 [Camelus bactrianus]	-	-	-	-	-	-	-
ncbi_105064560	SRPX	sushi repeat-containing protein SRPX [Camelus ferus]	-	-	-	-	GO:0005773//vacuole	-	GO:0008285//negative regulation of cell proliferation;GO:0033554//cellular response to stress;GO:0044248//cellular catabolic process;GO:0097192//extrinsic apoptotic signaling pathway in absence of ligand
ncbi_105066691	CLDN11	claudin-11 [Camelus ferus]	Cellular Processes;Environmental Information Processing;Organismal Systems	Cellular community - eukaryotes;Signaling molecules and interaction;Immune system	ko04530//Tight junction;ko04514//Cell adhesion molecules (CAMs);ko04670//Leukocyte transendothelial migration	K06087;K06087;K06087	GO:0031224//intrinsic component of membrane;GO:0031988//membrane-bounded vesicle;GO:0043296//apical junction complex;GO:0044464//cell part	-	GO:0007272//ensheathment of neurons;GO:0022610//biological adhesion;GO:0048232//male gamete generation
ncbi_105068705	SLC7A11	cystine/glutamate transporter [Camelus bactrianus]	-	-	-	-	GO:0031224//intrinsic component of membrane;GO:0044464//cell part	GO:0046943//carboxylic acid transmembrane transporter activity	GO:0030168//platelet activation;GO:0042221//response to chemical;GO:0046942//carboxylic acid transport
ncbi_105080111	NAGLU	alpha-N-acetylglucosaminidase [Camelus dromedarius]	Metabolism;Cellular Processes;Metabolism	Global and overview maps;Transport and catabolism;Glycan biosynthesis and metabolism	ko01100//Metabolic pathways;ko04142//Lysosome;ko00531//Glycosaminoglycan degradation	K01205;K01205;K01205	GO:0031988//membrane-bounded vesicle	-	GO:0007626//locomotory behavior;GO:0042462//eye photoreceptor cell development;GO:0048598//embryonic morphogenesis
ncbi_105064856	SLC9A3R2	Na(+)/H(+) exchange regulatory cofactor NHE-RF2 [Camelus bactrianus]	Organismal Systems	Excretory system	ko04960//Aldosterone-regulated sodium reabsorption	K13358	GO:0005886//plasma membrane;GO:0005924//cell-substrate adherens junction;GO:0031988//membrane-bounded vesicle;GO:0043231//intracellular membrane-bounded organelle	GO:0019899//enzyme binding	GO:0014066//regulation of phosphatidylinositol 3-kinase signaling
ncbi_105079297	ACE2	angiotensin-converting enzyme 2 [Camelus ferus]	Organismal Systems;Organismal Systems	Digestive system;Endocrine system	ko04974//Protein digestion and absorption;ko04614//Renin-angiotensin system	K09708;K09708	GO:0031224//intrinsic component of membrane;GO:0031988//membrane-bounded vesicle;GO:0044421//extracellular region part;GO:0044424//intracellular part	GO:0004872//receptor activity;GO:0005515//protein binding;GO:0008238//exopeptidase activity;GO:0043169//cation binding	GO:0002035//brain renin-angiotensin system;GO:0009059//macromolecule biosynthetic process;GO:0019062//virion attachment to host cell;GO:0019538//protein metabolic process;GO:0051707//response to other organism
ncbi_105061921	CCDC171	coiled-coil domain-containing protein 171 [Camelus bactrianus]	-	-	-	-	-	-	-
ncbi_105080107	MLX	max-like protein X	-	-	-	-	-	-	-
ncbi_105070652	EHD1	EH domain-containing protein 1 [Camelus bactrianus]	Cellular Processes	Transport and catabolism	ko04144//Endocytosis	K12483	GO:0005769//early endosome;GO:0010008//endosome membrane;GO:0016023//cytoplasmic, membrane-bounded vesicle;GO:0043232//intracellular non-membrane-bounded organelle	GO:0017016//Ras GTPase binding;GO:0032550//purine ribonucleoside binding;GO:0043169//cation binding	GO:0007599//hemostasis;GO:0010831//positive regulation of myotube differentiation;GO:0010884//positive regulation of lipid storage;GO:0015031//protein transport;GO:0016192//vesicle-mediated transport;GO:0030030//cell projection organization;GO:0032388//positive regulation of intracellular transport;GO:0034381//plasma lipoprotein particle clearance;GO:0051259//protein oligomerization;GO:0055092//s…
ncbi_105081996	LOC105081996	LOW QUALITY PROTEIN: 60S ribosomal protein L9-like [Camelus bactrianus]	Genetic Information Processing	Translation	ko03010//Ribosome	K02940	GO:0005924//cell-substrate adherens junction;GO:0015934//large ribosomal subunit;GO:0043231//intracellular membrane-bounded organelle	GO:0003723//RNA binding	GO:0010467//gene expression
ncbi_105070137	GNG3	guanine nucleotide-binding protein G(I)/G(S)/G(O) subunit gamma-3-like protein [Camelus ferus]	Environmental Information Processing;Environmental Information Processing;Organismal Systems;Organismal Systems;Environmental Information Processing;Organismal Systems;Organismal Systems;Organismal Systems;Organismal Systems;Organismal Systems;Organismal Systems;Organismal Systems	Signal transduction;Signal transduction;Immune system;Nervous system;Signal transduction;Endocrine system;Nervous system;Nervous system;Nervous system;Nervous system;Environmental adaptation;Nervous system	ko04151//PI3K-Akt signaling pathway;ko04014//Ras signaling pathway;ko04062//Chemokine signaling pathway;ko04723//Retrograde endocannabinoid signaling;ko04371//Apelin signaling pathway;ko04926//Relaxin signaling pathway;ko04728//Dopaminergic synapse;ko04726//Serotonergic synapse;ko04724//Glutamatergic synapse;ko04725//Cholinergic synapse;ko04713//Circadian entrainment;ko04727//GABAergic synapse	K04540;K04540;K04540;K04540;K04540;K04540;K04540;K04540;K04540;K04540;K04540;K04540	GO:0014069//postsynaptic density;GO:0014069//postsynaptic density;GO:0016020//membrane;GO:0016020//membrane;GO:0043234//protein complex;GO:0043234//protein complex;GO:0044444//cytoplasmic part;GO:0044444//cytoplasmic part	GO:0031701//angiotensin receptor binding;GO:0031701//angiotensin receptor binding;GO:0060089//molecular transducer activity;GO:0060089//molecular transducer activity	GO:0007166//cell surface receptor signaling pathway;GO:0007166//cell surface receptor signaling pathway;GO:0051480//regulation of cytosolic calcium ion concentration;GO:0051480//regulation of cytosolic calcium ion concentration
ncbi_105066467	FAF1	FAS-associated factor 1 [Camelus ferus]	-	-	-	-	GO:0012505//endomembrane system;GO:0043231//intracellular membrane-bounded organelle;GO:0043234//protein complex;GO:0044444//cytoplasmic part	GO:0008134//transcription factor binding;GO:0019900//kinase binding;GO:0032182//ubiquitin-like protein binding;GO:0044389//ubiquitin-like protein ligase binding	GO:0007155//cell adhesion;GO:0009894//regulation of catabolic process;GO:0042994//cytoplasmic sequestering of transcription factor;GO:0043254//regulation of protein complex assembly;GO:1902041//regulation of extrinsic apoptotic signaling pathway via death domain receptors
ncbi_105074880	RASA1	LOW QUALITY PROTEIN: ras GTPase-activating protein 1 [Camelus bactrianus]	Environmental Information Processing;Environmental Information Processing;Organismal Systems;Environmental Information Processing	Signal transduction;Signal transduction;Development;Signal transduction	ko04010//MAPK signaling pathway;ko04014//Ras signaling pathway;ko04360//Axon guidance;ko04013//MAPK signaling pathway - fly	K04352;K04352;K04352;K04352	GO:0016020//membrane;GO:0044464//cell part	GO:0008047//enzyme activator activity;GO:0019899//enzyme binding	GO:0001568//blood vessel development;GO:0001952//regulation of cell-matrix adhesion;GO:0008064//regulation of actin polymerization or depolymerization;GO:0043087//regulation of GTPase activity
ncbi_105067533	TLE1	transducin-like enhancer protein 1 [Camelus bactrianus]	-	-	-	-	GO:0043231//intracellular membrane-bounded organelle;GO:0043232//intracellular non-membrane-bounded organelle;GO:0043234//protein complex;GO:0044444//cytoplasmic part	GO:0001104//RNA polymerase II transcription cofactor activity;GO:0005515//protein binding	GO:0006357//regulation of transcription from RNA polymerase II promoter;GO:0043066//negative regulation of apoptotic process;GO:0043122//regulation of I-kappaB kinase/NF-kappaB signaling
ncbi_105079407	WDR45	WD repeat domain phosphoinositide-interacting protein 4	-	-	-	-	-	-	GO:0044248//cellular catabolic process
ncbi_105063085	UBE2H	ubiquitin-conjugating enzyme E2 H	Genetic Information Processing	Folding, sorting and degradation	ko04120//Ubiquitin mediated proteolysis	K10576	-	-	-
ncbi_105064604	LOC105064604	40S ribosomal protein SA-like [Camelus bactrianus]	Genetic Information Processing	Translation	ko03010//Ribosome	K02998	GO:0015935//small ribosomal subunit;GO:0016020//membrane;GO:0031988//membrane-bounded vesicle;GO:0043231//intracellular membrane-bounded organelle	GO:0003723//RNA binding;GO:0004872//receptor activity;GO:0005198//structural molecule activity;GO:0005515//protein binding;GO:0043021//ribonucleoprotein complex binding	GO:0000956//nuclear-transcribed mRNA catabolic process;GO:0006412//translation;GO:0006613//cotranslational protein targeting to membrane;GO:0016032//viral process;GO:0022610//biological adhesion;GO:0032774//RNA biosynthetic process;GO:0042254//ribosome biogenesis;GO:0043624//cellular protein complex disassembly
ncbi_105067102	INTU	protein inturned [Camelus ferus]	-	-	-	-	GO:0044424//intracellular part	-	GO:0008589//regulation of smoothened signaling pathway;GO:0009913//epidermal cell differentiation;GO:0009953//dorsal/ventral pattern formation;GO:0010837//regulation of keratinocyte proliferation;GO:0010927//cellular component assembly involved in morphogenesis;GO:0048523//negative regulation of cellular process;GO:0048731//system development;GO:0048736//appendage development;GO:0048858//cell pro…
ncbi_105077750	FRMPD4	LOW QUALITY PROTEIN: FERM and PDZ domain-containing protein 4 [Camelus bactrianus]	-	-	-	-	GO:0043232//intracellular non-membrane-bounded organelle;GO:0044309//neuron spine	-	GO:0051130//positive regulation of cellular component organization
ncbi_105075948	C1GALT1C1	C1GALT1-specific chaperone 1 [Camelus ferus]	Metabolism;Metabolism	Global and overview maps;Glycan biosynthesis and metabolism	ko01100//Metabolic pathways;ko00512//Mucin type O-glycan biosynthesis	K09653;K09653	GO:0031988//membrane-bounded vesicle	-	GO:0000904//cell morphogenesis involved in differentiation;GO:0001775//cell activation;GO:0043085//positive regulation of catalytic activity
ncbi_105083908	UBR2	E3 ubiquitin-protein ligase UBR2 [Camelus bactrianus]	-	-	-	-	GO:0016020//membrane;GO:0032991//macromolecular complex;GO:0043231//intracellular membrane-bounded organelle	GO:0016597//amino acid binding;GO:0019787//ubiquitin-like protein transferase activity;GO:0046914//transition metal ion binding	GO:0007127//meiosis I;GO:0016458//gene silencing;GO:0016574//histone ubiquitination;GO:0019941//modification-dependent protein catabolic process;GO:0032006//regulation of TOR signaling;GO:0048232//male gamete generation;GO:0071230//cellular response to amino acid stimulus
ncbi_105080081	RND2	rho-related GTP-binding protein RhoN [Camelus bactrianus]	-	-	-	-	GO:0005768//endosome;GO:0031982//vesicle	GO:0005515//protein binding;GO:0017111//nucleoside-triphosphatase activity;GO:0032550//purine ribonucleoside binding	GO:0030307//positive regulation of cell growth;GO:0035556//intracellular signal transduction
ncbi_105068442	OPRL1	nociceptin receptor	Environmental Information Processing	Signaling molecules and interaction	ko04080//Neuroactive ligand-receptor interaction	K04216	GO:0016021//integral component of membrane;GO:0016021//integral component of membrane;GO:0016021//integral component of membrane;GO:0016021//integral component of membrane	GO:0004985//opioid receptor activity;GO:0004985//opioid receptor activity;GO:0004985//opioid receptor activity;GO:0004985//opioid receptor activity	GO:0007188//adenylate cyclase-modulating G-protein coupled receptor signaling pathway;GO:0007188//adenylate cyclase-modulating G-protein coupled receptor signaling pathway;GO:0007188//adenylate cyclase-modulating G-protein coupled receptor signaling pathway;GO:0007188//adenylate cyclase-modulating G-protein coupled receptor signaling pathway;GO:0007600//sensory perception;GO:0007600//sensory perc…
ncbi_105070129	GANAB	neutral alpha-glucosidase AB	Metabolism;Genetic Information Processing;Metabolism	Global and overview maps;Folding, sorting and degradation;Glycan biosynthesis and metabolism	ko01100//Metabolic pathways;ko04141//Protein processing in endoplasmic reticulum;ko00510//N-Glycan biosynthesis	K05546;K05546;K05546	GO:0031988//membrane-bounded vesicle;GO:0031988//membrane-bounded vesicle;GO:0031988//membrane-bounded vesicle;GO:0043234//protein complex;GO:0043234//protein complex;GO:0043234//protein complex	GO:0003723//RNA binding;GO:0003723//RNA binding;GO:0003723//RNA binding;GO:0016798//hydrolase activity, acting on glycosyl bonds;GO:0016798//hydrolase activity, acting on glycosyl bonds;GO:0016798//hydrolase activity, acting on glycosyl bonds	GO:0044238//primary metabolic process;GO:0044238//primary metabolic process;GO:0044238//primary metabolic process
ncbi_105069679	CSMD3	CUB and sushi domain-containing protein 3, partial [Camelus bactrianus]	-	-	-	-	-	-	-
ncbi_105075855	TCP11X2	T-complex protein 11 homolog [Camelus bactrianus]	-	-	-	-	-	-	-
ncbi_105064018	LOC105064018	mitochondrial chaperone BCS1 [Camelus ferus]	-	-	-	-	GO:0043231//intracellular membrane-bounded organelle	GO:0032550//purine ribonucleoside binding	GO:0006996//organelle organization;GO:0008535//respiratory chain complex IV assembly;GO:0010257//NADH dehydrogenase complex assembly;GO:0017062//respiratory chain complex III assembly
ncbi_105081861	PTEN	TPA_exp: mitochondrial PTENalpha [Pan paniscus]	Metabolism;Environmental Information Processing;Cellular Processes;Cellular Processes;Environmental Information Processing;Environmental Information Processing;Environmental Information Processing;Cellular Processes;Environmental Information Processing;Organismal Systems;Cellular Processes;Metabolism	Global and overview maps;Signal transduction;Cellular community - eukaryotes;Cell growth and death;Signal transduction;Signal transduction;Signal transduction;Transport and catabolism;Signal transduction;Aging;Cell growth and death;Carbohydrate metabolism	ko01100//Metabolic pathways;ko04151//PI3K-Akt signaling pathway;ko04510//Focal adhesion;ko04218//Cellular senescence;ko04068//FoxO signaling pathway;ko04150//mTOR signaling pathway;ko04071//Sphingolipid signaling pathway;ko04140//Autophagy - animal;ko04070//Phosphatidylinositol signaling system;ko04212//Longevity regulating pathway - worm;ko04115//p53 signaling pathway;ko00562//Inositol phosphate…	K01110;K01110;K01110;K01110;K01110;K01110;K01110;K01110;K01110;K01110;K01110;K01110	GO:0016604//nuclear body;GO:0043218//compact myelin;GO:0044309//neuron spine;GO:0044444//cytoplasmic part;GO:0097060//synaptic membrane	GO:0004721//phosphoprotein phosphatase activity;GO:0019900//kinase binding;GO:0019904//protein domain specific binding;GO:0032403//protein complex binding;GO:0034593//phosphatidylinositol bisphosphate phosphatase activity;GO:0034594//phosphatidylinositol trisphosphate phosphatase activity;GO:0046872//metal ion binding;GO:0052743//inositol tetrakisphosphate phosphatase activity;GO:0052744//phospha…	GO:0001666//response to hypoxia;GO:0001783//B cell apoptotic process;GO:0001953//negative regulation of cell-matrix adhesion;GO:0003006//developmental process involved in reproduction;GO:0006352//DNA-templated transcription, initiation;GO:0006470//protein dephosphorylation;GO:0006952//defense response;GO:0007409//axonogenesis;GO:0007611//learning or memory;GO:0007626//locomotory behavior;GO:00082…
ncbi_105072927	HIBCH	3-hydroxyisobutyryl-CoA hydrolase, mitochondrial [Camelus bactrianus]	Metabolism;Metabolism;Metabolism;Metabolism;Metabolism	Global and overview maps;Global and overview maps;Amino acid metabolism;Metabolism of other amino acids;Carbohydrate metabolism	ko01100//Metabolic pathways;ko01200//Carbon metabolism;ko00280//Valine, leucine and isoleucine degradation;ko00410//beta-Alanine metabolism;ko00640//Propanoate metabolism	K05605;K05605;K05605;K05605;K05605	GO:0031988//membrane-bounded vesicle;GO:0043231//intracellular membrane-bounded organelle	-	-
ncbi_105064566	HYPM	huntingtin-interacting protein M [Camelus ferus]	-	-	-	-	-	GO:0005488//binding	-
ncbi_105082281	LOC105082281	cytochrome b5 [Camelus ferus]	-	-	-	-	GO:0031090//organelle membrane;GO:0031224//intrinsic component of membrane;GO:0031988//membrane-bounded vesicle;GO:0043231//intracellular membrane-bounded organelle	GO:0005515//protein binding;GO:0043169//cation binding;GO:0046906//tetrapyrrole binding	GO:0044710//single-organism metabolic process
ncbi_105062625	TEAD2	transcriptional enhancer factor TEF-4	Environmental Information Processing;Environmental Information Processing;Environmental Information Processing	Signal transduction;Signal transduction;Signal transduction	ko04390//Hippo signaling pathway;ko04391//Hippo signaling pathway -fly;ko04392//Hippo signaling pathway - multiple species	K09448;K09448;K09448	GO:0043231//intracellular membrane-bounded organelle;GO:0043231//intracellular membrane-bounded organelle;GO:0043234//protein complex;GO:0043234//protein complex	GO:0000981//RNA polymerase II transcription factor activity, sequence-specific DNA binding;GO:0000981//RNA polymerase II transcription factor activity, sequence-specific DNA binding;GO:0003676//nucleic acid binding;GO:0003676//nucleic acid binding	GO:0006357//regulation of transcription from RNA polymerase II promoter;GO:0006357//regulation of transcription from RNA polymerase II promoter;GO:0007498//mesoderm development;GO:0007498//mesoderm development;GO:0008219//cell death;GO:0008219//cell death;GO:0035556//intracellular signal transduction;GO:0035556//intracellular signal transduction;GO:0048568//embryonic organ development;GO:0048568/…
ncbi_105077519	NAA38	N(alpha)-acetyltransferase 38, NatC auxiliary subunit	-	-	-	-	GO:0030529//intracellular ribonucleoprotein complex;GO:0030529//intracellular ribonucleoprotein complex;GO:0031414//N-terminal protein acetyltransferase complex;GO:0031414//N-terminal protein acetyltransferase complex	-	GO:0042981//regulation of apoptotic process;GO:0042981//regulation of apoptotic process
ncbi_105079434	CCDC120	coiled-coil domain-containing protein 120 [Camelus bactrianus]	-	-	-	-	-	-	-
ncbi_105081342	MDM1	nuclear protein MDM1	-	-	-	-	-	-	GO:0009888//tissue development;GO:0009888//tissue development;GO:0009888//tissue development
ncbi_105071929	TOX2	TOX high mobility group box family member 2	-	-	-	-	-	-	-
ncbi_105071507	RPA1	replication protein A 70 kDa DNA-binding subunit [Camelus bactrianus]	Genetic Information Processing;Genetic Information Processing;Genetic Information Processing;Genetic Information Processing;Genetic Information Processing	Replication and repair;Replication and repair;Replication and repair;Replication and repair;Replication and repair	ko03460//Fanconi anemia pathway;ko03420//Nucleotide excision repair;ko03030//DNA replication;ko03440//Homologous recombination;ko03430//Mismatch repair	K07466;K07466;K07466;K07466;K07466	GO:0005856//cytoskeleton;GO:0016604//nuclear body;GO:0043073//germ cell nucleus;GO:0043234//protein complex;GO:0044454//nuclear chromosome part	GO:0043566//structure-specific DNA binding	GO:0000280//nuclear division;GO:0000725//recombinational repair;GO:0001894//tissue homeostasis;GO:0042127//regulation of cell proliferation;GO:0043009//chordate embryonic development;GO:0048534//hematopoietic or lymphoid organ development
ncbi_105070241	CD99L2	CD99 antigen-like protein 2 [Camelus bactrianus]	-	-	-	-	-	-	-
ncbi_105070303	PELI3	LOW QUALITY PROTEIN: E3 ubiquitin-protein ligase pellino homolog 3 [Camelus bactrianus]	-	-	-	-	-	GO:0019787//ubiquitin-like protein transferase activity	GO:0000209//protein polyubiquitination;GO:0001818//negative regulation of cytokine production;GO:0001960//negative regulation of cytokine-mediated signaling pathway;GO:0008592//regulation of Toll signaling pathway;GO:0031396//regulation of protein ubiquitination;GO:0042742//defense response to bacterium;GO:0070426//positive regulation of nucleotide-binding oligomerization domain containing signal…
ncbi_105070136	UBXN1	UBX domain-containing protein 1	-	-	-	-	GO:0043005//neuron projection;GO:0043005//neuron projection;GO:0043005//neuron projection;GO:0043231//intracellular membrane-bounded organelle;GO:0043231//intracellular membrane-bounded organelle;GO:0043231//intracellular membrane-bounded organelle;GO:0043234//protein complex;GO:0043234//protein complex;GO:0043234//protein complex;GO:0044297//cell body;GO:0044297//cell body;GO:0044297//cell body	GO:0031593//polyubiquitin binding;GO:0031593//polyubiquitin binding;GO:0031593//polyubiquitin binding;GO:0044389//ubiquitin-like protein ligase binding;GO:0044389//ubiquitin-like protein ligase binding;GO:0044389//ubiquitin-like protein ligase binding	GO:0031330//negative regulation of cellular catabolic process;GO:0031330//negative regulation of cellular catabolic process;GO:0031330//negative regulation of cellular catabolic process;GO:0031396//regulation of protein ubiquitination;GO:0031396//regulation of protein ubiquitination;GO:0031396//regulation of protein ubiquitination
ncbi_105079974	SIVA1	apoptosis regulatory protein Siva [Camelus bactrianus]	-	-	-	-	GO:0031981//nuclear lumen	GO:0046914//transition metal ion binding	GO:0007166//cell surface receptor signaling pathway;GO:0010822//positive regulation of mitochondrion organization;GO:0035556//intracellular signal transduction;GO:0043433//negative regulation of sequence-specific DNA binding transcription factor activity;GO:0070231//T cell apoptotic process
ncbi_105071517	INPP5K	inositol polyphosphate 5-phosphatase K-like	Metabolism;Organismal Systems;Environmental Information Processing;Metabolism	Global and overview maps;Endocrine system;Signal transduction;Carbohydrate metabolism	ko01100//Metabolic pathways;ko04910//Insulin signaling pathway;ko04070//Phosphatidylinositol signaling system;ko00562//Inositol phosphate metabolism	K01106;K01106;K01106;K01106	GO:0031252//cell leading edge;GO:0031252//cell leading edge;GO:0031253//cell projection membrane;GO:0031253//cell projection membrane;GO:0031984//organelle subcompartment;GO:0031984//organelle subcompartment;GO:0043231//intracellular membrane-bounded organelle;GO:0043231//intracellular membrane-bounded organelle;GO:0044444//cytoplasmic part;GO:0044444//cytoplasmic part	GO:0008528//G-protein coupled peptide receptor activity;GO:0008528//G-protein coupled peptide receptor activity;GO:0034594//phosphatidylinositol trisphosphate phosphatase activity;GO:0034594//phosphatidylinositol trisphosphate phosphatase activity;GO:0052745//inositol phosphate phosphatase activity;GO:0052745//inositol phosphate phosphatase activity	GO:0001933//negative regulation of protein phosphorylation;GO:0001933//negative regulation of protein phosphorylation;GO:0003097//renal water transport;GO:0003097//renal water transport;GO:0005979//regulation of glycogen biosynthetic process;GO:0005979//regulation of glycogen biosynthetic process;GO:0006355//regulation of transcription, DNA-templated;GO:0006355//regulation of transcription, DNA-t…
ncbi_105082605	TM6SF2	transmembrane 6 superfamily member 2	-	-	-	-	-	-	-
ncbi_105064759	HMGN5	high mobility group nucleosome-binding domain-containing protein 5 [Camelus bactrianus]	-	-	-	-	GO:0031981//nuclear lumen;GO:0043232//intracellular non-membrane-bounded organelle	GO:0003723//RNA binding;GO:0031490//chromatin DNA binding	GO:0006355//regulation of transcription, DNA-templated
ncbi_105064565	LOC105064565	histone H2A-Bbd type 1-like [Camelus bactrianus]	-	-	-	-	GO:0043229//intracellular organelle	GO:0005488//binding	-
ncbi_105064182	ARMC12	armadillo repeat-containing protein 12 [Camelus bactrianus]	-	-	-	-	-	-	-
ncbi_105064180	LHFPL5	tetraspan membrane protein of hair cell stereocilia [Bos taurus]	-	-	-	-	GO:0005886//plasma membrane;GO:0031224//intrinsic component of membrane;GO:0032421//stereocilium bundle	-	GO:0044765//single-organism transport;GO:0050954//sensory perception of mechanical stimulus;GO:0060122//inner ear receptor stereocilium organization
ncbi_105079692	STK26	serine/threonine-protein kinase 26 [Camelus bactrianus]	-	-	-	-	-	-	-
ncbi_105080589	TNMD	tenomodulin	-	-	-	-	-	-	GO:0001936//regulation of endothelial cell proliferation;GO:0045765//regulation of angiogenesis
ncbi_105073992	ABTB1	ankyrin repeat and BTB/POZ domain-containing protein 1 [Camelus bactrianus]	-	-	-	-	GO:0016020//membrane;GO:0043232//intracellular non-membrane-bounded organelle	GO:0008135//translation factor activity, RNA binding	GO:0010467//gene expression;GO:0034645//cellular macromolecule biosynthetic process
ncbi_105067165	PCDH11X	protocadherin-11 X-linked	-	-	-	-	GO:0031224//intrinsic component of membrane;GO:0031224//intrinsic component of membrane	-	GO:0098742//cell-cell adhesion via plasma-membrane adhesion molecules;GO:0098742//cell-cell adhesion via plasma-membrane adhesion molecules
ncbi_105067063	ATP11C	phospholipid-transporting ATPase IG	-	-	-	-	GO:0005774//vacuolar membrane;GO:0005774//vacuolar membrane;GO:0031224//intrinsic component of membrane;GO:0031224//intrinsic component of membrane	GO:0003824//catalytic activity;GO:0003824//catalytic activity;GO:0005548//phospholipid transporter activity;GO:0005548//phospholipid transporter activity;GO:0032550//purine ribonucleoside binding;GO:0032550//purine ribonucleoside binding;GO:0046872//metal ion binding;GO:0046872//metal ion binding	GO:0002327//immature B cell differentiation;GO:0002327//immature B cell differentiation;GO:0015914//phospholipid transport;GO:0015914//phospholipid transport;GO:0045577//regulation of B cell differentiation;GO:0045577//regulation of B cell differentiation
ncbi_105082735	LIMK1	LIM domain kinase 1 [Camelus bactrianus]	Cellular Processes;Organismal Systems;Organismal Systems	Cell motility;Development;Immune system	ko04810//Regulation of actin cytoskeleton;ko04360//Axon guidance;ko04666//Fc gamma R-mediated phagocytosis	K05743;K05743;K05743	GO:0005924//cell-substrate adherens junction;GO:0031981//nuclear lumen;GO:0042995//cell projection;GO:0044444//cytoplasmic part	GO:0004672//protein kinase activity;GO:0032550//purine ribonucleoside binding;GO:0046914//transition metal ion binding;GO:0046983//protein dimerization activity	GO:0002431//Fc receptor mediated stimulatory signaling pathway;GO:0006796//phosphate-containing compound metabolic process;GO:0006952//defense response;GO:0007169//transmembrane receptor protein tyrosine kinase signaling pathway;GO:0007265//Ras protein signal transduction;GO:0030307//positive regulation of cell growth;GO:0031397//negative regulation of protein ubiquitination;GO:0032233//positive …
ncbi_105066227	FRY	protein furry homolog	-	-	-	-	-	-	-
ncbi_105082869	PEG10	LOW QUALITY PROTEIN: retrotransposon-derived protein PEG10 [Camelus bactrianus]	-	-	-	-	-	GO:0046914//transition metal ion binding;GO:0097159//organic cyclic compound binding	-
ncbi_105080094	BECN1	beclin-1	Environmental Information Processing;Cellular Processes;Cellular Processes;Cellular Processes;Cellular Processes	Signal transduction;Transport and catabolism;Transport and catabolism;Cell growth and death;Transport and catabolism	ko04371//Apelin signaling pathway;ko04140//Autophagy - animal;ko04137//Mitophagy - animal;ko04215//Apoptosis - multiple species;ko04136//Autophagy - other eukaryotes	K08334;K08334;K08334;K08334;K08334	GO:0019898//extrinsic component of membrane;GO:0019898//extrinsic component of membrane;GO:0019898//extrinsic component of membrane;GO:0019898//extrinsic component of membrane;GO:0030139//endocytic vesicle;GO:0030139//endocytic vesicle;GO:0030139//endocytic vesicle;GO:0030139//endocytic vesicle;GO:0031984//organelle subcompartment;GO:0031984//organelle subcompartment;GO:0031984//organelle subcomp…	-	GO:0006518//peptide metabolic process;GO:0006518//peptide metabolic process;GO:0006518//peptide metabolic process;GO:0006518//peptide metabolic process;GO:0007033//vacuole organization;GO:0007033//vacuole organization;GO:0007033//vacuole organization;GO:0007033//vacuole organization;GO:0008283//cell proliferation;GO:0008283//cell proliferation;GO:0008283//cell proliferation;GO:0008283//cell proli…
ncbi_105062634	FLT3LG	fms-related tyrosine kinase 3 ligand	Environmental Information Processing;Environmental Information Processing;Environmental Information Processing;Organismal Systems	Signal transduction;Signal transduction;Signal transduction;Immune system	ko04151//PI3K-Akt signaling pathway;ko04010//MAPK signaling pathway;ko04014//Ras signaling pathway;ko04640//Hematopoietic cell lineage	K05454;K05454;K05454;K05454	GO:0031226//intrinsic component of plasma membrane;GO:0031226//intrinsic component of plasma membrane;GO:0044421//extracellular region part;GO:0044421//extracellular region part	GO:0005102//receptor binding;GO:0005102//receptor binding;GO:0046983//protein dimerization activity;GO:0046983//protein dimerization activity	GO:0001773//myeloid dendritic cell activation;GO:0001773//myeloid dendritic cell activation;GO:0001932//regulation of protein phosphorylation;GO:0001932//regulation of protein phosphorylation;GO:0002521//leukocyte differentiation;GO:0002521//leukocyte differentiation;GO:0010831//positive regulation of myotube differentiation;GO:0010831//positive regulation of myotube differentiation;GO:0032816//p…
ncbi_105063344	KLHL24	kelch-like protein 24 [Camelus bactrianus]	-	-	-	-	-	-	-
ncbi_105062685	KLK13	kallikrein-13 [Camelus bactrianus]	-	-	-	-	-	-	-
ncbi_105078756	UBAP1	ubiquitin-associated protein 1	-	-	-	-	GO:0044444//cytoplasmic part;GO:0044444//cytoplasmic part;GO:0044444//cytoplasmic part	GO:0032182//ubiquitin-like protein binding;GO:0032182//ubiquitin-like protein binding;GO:0032182//ubiquitin-like protein binding	GO:0006511//ubiquitin-dependent protein catabolic process;GO:0006511//ubiquitin-dependent protein catabolic process;GO:0006511//ubiquitin-dependent protein catabolic process
ncbi_105082608	MAU2	MAU2 chromatid cohesion factor homolog	-	-	-	-	GO:0031981//nuclear lumen;GO:0031981//nuclear lumen;GO:0043234//protein complex;GO:0043234//protein complex	GO:0005515//protein binding;GO:0005515//protein binding	GO:0000280//nuclear division;GO:0034086//maintenance of sister chromatid cohesion;GO:0034086//maintenance of sister chromatid cohesion
ncbi_105074613	OTX2	homeobox protein OTX2	-	-	-	-	GO:0032991//macromolecular complex;GO:0043005//neuron projection;GO:0043231//intracellular membrane-bounded organelle	GO:0000977//RNA polymerase II regulatory region sequence-specific DNA binding;GO:0000982//transcription factor activity, RNA polymerase II core promoter proximal region sequence-specific binding;GO:0031369//translation initiation factor binding;GO:0046983//protein dimerization activity	GO:0000578//embryonic axis specification;GO:0001709//cell fate determination;GO:0001754//eye photoreceptor cell differentiation;GO:0003002//regionalization;GO:0006357//regulation of transcription from RNA polymerase II promoter;GO:0007369//gastrulation;GO:0007420//brain development;GO:0009888//tissue development;GO:0009966//regulation of signal transduction;GO:0045995//regulation of embryonic dev…
ncbi_105082748	LOC105082748	S-adenosyl-L-methionine-dependent tRNA 4-demethylwyosine synthase [Camelus ferus]	-	-	-	-	-	GO:0003824//catalytic activity;GO:0032553//ribonucleotide binding;GO:0046914//transition metal ion binding;GO:0051540//metal cluster binding	GO:0044710//single-organism metabolic process
ncbi_105079364	NDUFB11	NADH dehydrogenase [ubiquinone] 1 beta subcomplex subunit 11, mitochondrial [Camelus bactrianus]	Metabolism;Organismal Systems;Organismal Systems;Metabolism	Global and overview maps;Environmental adaptation;Nervous system;Energy metabolism	ko01100//Metabolic pathways;ko04714//Thermogenesis;ko04723//Retrograde endocannabinoid signaling;ko00190//Oxidative phosphorylation	K11351;K11351;K11351;K11351	GO:0019866//organelle inner membrane;GO:0031224//intrinsic component of membrane;GO:0043231//intracellular membrane-bounded organelle	-	GO:0044710//single-organism metabolic process
ncbi_105073872	CNBP	cellular nucleic acid-binding protein	-	-	-	-	GO:0043231//intracellular membrane-bounded organelle;GO:0043231//intracellular membrane-bounded organelle;GO:0043231//intracellular membrane-bounded organelle;GO:0044444//cytoplasmic part;GO:0044444//cytoplasmic part;GO:0044444//cytoplasmic part	GO:0001071//nucleic acid binding transcription factor activity;GO:0001071//nucleic acid binding transcription factor activity;GO:0003723//RNA binding;GO:0003723//RNA binding;GO:0003723//RNA binding;GO:0043566//structure-specific DNA binding;GO:0043566//structure-specific DNA binding;GO:0043566//structure-specific DNA binding;GO:0046914//transition metal ion binding;GO:0046914//transition metal io…	GO:0006357//regulation of transcription from RNA polymerase II promoter;GO:0006357//regulation of transcription from RNA polymerase II promoter;GO:0006357//regulation of transcription from RNA polymerase II promoter;GO:0008203//cholesterol metabolic process;GO:0008203//cholesterol metabolic process;GO:0042127//regulation of cell proliferation;GO:0042127//regulation of cell proliferation;GO:004212…
ncbi_105082311	LOC105082311	aldehyde oxidase 1 [Camelus bactrianus]	Metabolism;Environmental Information Processing;Metabolism;Metabolism;Metabolism;Metabolism;Metabolism;Metabolism;Metabolism	Global and overview maps;Signal transduction;Metabolism of cofactors and vitamins;Xenobiotics biodegradation and metabolism;Amino acid metabolism;Amino acid metabolism;Amino acid metabolism;Metabolism of cofactors and vitamins;Metabolism of cofactors and vitamins	ko01100//Metabolic pathways;ko04630//Jak-STAT signaling pathway;ko00830//Retinol metabolism;ko00982//Drug metabolism - cytochrome P450;ko00280//Valine, leucine and isoleucine degradation;ko00380//Tryptophan metabolism;ko00350//Tyrosine metabolism;ko00760//Nicotinate and nicotinamide metabolism;ko00750//Vitamin B6 metabolism	K00157;K00157;K00157;K00157;K00157;K00157;K00157;K00157;K00157	GO:0031988//membrane-bounded vesicle;GO:0044424//intracellular part	GO:0000166//nucleotide binding;GO:0016616//oxidoreductase activity, acting on the CH-OH group of donors, NAD or NADP as acceptor;GO:0016623//oxidoreductase activity, acting on the aldehyde or oxo group of donors, oxygen as acceptor;GO:0046914//transition metal ion binding;GO:0050662//coenzyme binding;GO:0051536//iron-sulfur cluster binding	GO:0044710//single-organism metabolic process
ncbi_105073991	LOC105073991	LOW QUALITY PROTEIN: GTP-binding nuclear protein Ran-like [Camelus bactrianus]	Genetic Information Processing;Genetic Information Processing	Translation;Translation	ko03013//RNA transport;ko03008//Ribosome biogenesis in eukaryotes	K07936;K07936	-	-	-
ncbi_105076015	LOC105076015	type-1 protein phosphatase inhibitor 4 [Camelus ferus]	-	-	-	-	-	-	GO:0050790//regulation of catalytic activity;GO:0050794//regulation of cellular process
ncbi_105066514	MTIF2	translation initiation factor IF-2, mitochondrial	-	-	-	-	GO:0044429//mitochondrial part;GO:0044429//mitochondrial part	GO:0003723//RNA binding;GO:0008135//translation factor activity, RNA binding;GO:0017111//nucleoside-triphosphatase activity;GO:0017111//nucleoside-triphosphatase activity;GO:0032550//purine ribonucleoside binding;GO:0032550//purine ribonucleoside binding;GO:0043021//ribonucleoprotein complex binding;GO:0043021//ribonucleoprotein complex binding	GO:0006413//translational initiation;GO:0006413//translational initiation;GO:0032988//ribonucleoprotein complex disassembly;GO:0032988//ribonucleoprotein complex disassembly
ncbi_105074003	MCM2	DNA replication licensing factor MCM2 [Physeter catodon]	Cellular Processes;Genetic Information Processing	Cell growth and death;Replication and repair	ko04110//Cell cycle;ko03030//DNA replication	K02540;K02540	GO:0000808//origin recognition complex;GO:0005856//cytoskeleton;GO:0043231//intracellular membrane-bounded organelle	GO:0004386//helicase activity;GO:0005515//protein binding;GO:0032550//purine ribonucleoside binding;GO:0043565//sequence-specific DNA binding	GO:0006259//DNA metabolic process;GO:0032508//DNA duplex unwinding;GO:0034728//nucleosome organization;GO:0070670//response to interleukin-4
ncbi_105064554	BCOR	LOW QUALITY PROTEIN: BCL-6 corepressor [Camelus bactrianus]	-	-	-	-	GO:0043231//intracellular membrane-bounded organelle;GO:0043234//protein complex	GO:0000975//regulatory region DNA binding;GO:0003712//transcription cofactor activity;GO:0019787//ubiquitin-like protein transferase activity;GO:0019899//enzyme binding	GO:0000414//regulation of histone H3-K36 methylation;GO:0006355//regulation of transcription, DNA-templated;GO:0007389//pattern specification process;GO:0010390//histone monoubiquitination;GO:0030279//negative regulation of ossification;GO:0031061//negative regulation of histone methylation;GO:0042483//negative regulation of odontogenesis
ncbi_105067352	RNF38	E3 ubiquitin-protein ligase RNF38	-	-	-	-	GO:0043231//intracellular membrane-bounded organelle;GO:0043231//intracellular membrane-bounded organelle;GO:0043231//intracellular membrane-bounded organelle	GO:0046914//transition metal ion binding;GO:0046914//transition metal ion binding;GO:0046914//transition metal ion binding	GO:0032446//protein modification by small protein conjugation;GO:0032446//protein modification by small protein conjugation;GO:0032446//protein modification by small protein conjugation
ncbi_105073340	LOC105073340	TANK-binding kinase 1-binding protein 1-like [Camelus bactrianus]	Organismal Systems	Immune system	ko04622//RIG-I-like receptor signaling pathway	K12652	-	-	GO:0006952//defense response
ncbi_105075952	ATP1B4	protein ATP1B4	Environmental Information Processing;Environmental Information Processing;Organismal Systems;Organismal Systems;Organismal Systems;Organismal Systems;Organismal Systems;Organismal Systems;Organismal Systems;Organismal Systems;Organismal Systems;Organismal Systems;Organismal Systems;Organismal Systems;Organismal Systems;Organismal Systems;Organismal Systems;Organismal Systems	Signal transduction;Signal transduction;Circulatory system;Endocrine system;Digestive system;Endocrine system;Endocrine system;Digestive system;Digestive system;Digestive system;Circulatory system;Digestive system;Endocrine system;Digestive system;Excretory system;Digestive system;Excretory system;Excretory system	ko04024//cAMP signaling pathway;ko04022//cGMP - PKG signaling pathway;ko04261//Adrenergic signaling in cardiomyocytes;ko04919//Thyroid hormone signaling pathway;ko04972//Pancreatic secretion;ko04925//Aldosterone synthesis and secretion;ko04911//Insulin secretion;ko04970//Salivary secretion;ko04974//Protein digestion and absorption;ko04976//Bile secretion;ko04260//Cardiac muscle contraction;ko0497…	K01540;K01540;K01540;K01540;K01540;K01540;K01540;K01540;K01540;K01540;K01540;K01540;K01540;K01540;K01540;K01540;K01540;K01540	GO:0012505//endomembrane system;GO:0012505//endomembrane system;GO:0019866//organelle inner membrane;GO:0019866//organelle inner membrane;GO:0019866//organelle inner membrane;GO:0019866//organelle inner membrane;GO:0019866//organelle inner membrane;GO:0031224//intrinsic component of membrane;GO:0031224//intrinsic component of membrane;GO:0031224//intrinsic component of membrane;GO:0031224//intrin…	-	GO:0010468//regulation of gene expression;GO:0010468//regulation of gene expression;GO:0010468//regulation of gene expression;GO:0010468//regulation of gene expression;GO:0010468//regulation of gene expression;GO:0030001//metal ion transport;GO:0030001//metal ion transport;GO:0030001//metal ion transport;GO:0030001//metal ion transport;GO:0030001//metal ion transport;GO:0034645//cellular macromol…
ncbi_105066686	GPR160	probable G-protein coupled receptor 160 [Camelus ferus]	-	-	-	-	GO:0043234//protein complex	-	-
ncbi_105079296	BMX	cytoplasmic tyrosine-protein kinase BMX [Camelus bactrianus]	-	-	-	-	-	-	-
ncbi_105082635	DOCK2	dedicator of cytokinesis protein 2 [Camelus bactrianus]	Organismal Systems;Organismal Systems	Immune system;Immune system	ko04062//Chemokine signaling pathway;ko04666//Fc gamma R-mediated phagocytosis	K12367;K12367	GO:0031988//membrane-bounded vesicle	GO:0005089//Rho guanyl-nucleotide exchange factor activity;GO:0005102//receptor binding	GO:0001767//establishment of lymphocyte polarity;GO:0001773//myeloid dendritic cell activation;GO:0006907//pinocytosis;GO:0006996//organelle organization;GO:0009988//cell-cell recognition;GO:0042098//T cell proliferation;GO:0042221//response to chemical;GO:0043087//regulation of GTPase activity;GO:0043368//positive T cell selection;GO:0043383//negative T cell selection;GO:0045807//positive regula…
ncbi_105065396	IGSF9B	protein turtle homolog B	-	-	-	-	GO:0043005//neuron projection;GO:0044297//cell body;GO:0045202//synapse;GO:0097458//neuron part;GO:0097458//neuron part	GO:0019899//enzyme binding	GO:0060080//inhibitory postsynaptic potential
ncbi_105071510	SERPINF1	pigment epithelium-derived factor [Camelus bactrianus]	Environmental Information Processing	Signal transduction	ko04310//Wnt signaling pathway	K19614	-	-	-
ncbi_105064420	ERBB2IP	protein LAP2	Organismal Systems	Immune system	ko04621//NOD-like receptor signaling pathway	K12796	-	-	-
ncbi_105081315	RFX4	LOW QUALITY PROTEIN: transcription factor RFX4 [Camelus bactrianus]	-	-	-	-	GO:0043231//intracellular membrane-bounded organelle	GO:0005488//binding	GO:0006357//regulation of transcription from RNA polymerase II promoter;GO:0007420//brain development;GO:0010927//cellular component assembly involved in morphogenesis;GO:0016485//protein processing;GO:0045879//negative regulation of smoothened signaling pathway
ncbi_105068983	POLR3D	DNA-directed RNA polymerase III subunit RPC4 [Camelus bactrianus]	Metabolism;Metabolism;Metabolism;Organismal Systems;Genetic Information Processing	Global and overview maps;Nucleotide metabolism;Nucleotide metabolism;Immune system;Transcription	ko01100//Metabolic pathways;ko00230//Purine metabolism;ko00240//Pyrimidine metabolism;ko04623//Cytosolic DNA-sensing pathway;ko03020//RNA polymerase	K03026;K03026;K03026;K03026;K03026	-	-	-
ncbi_105062678	KLK5	LOW QUALITY PROTEIN: kallikrein-5 [Camelus bactrianus]	-	-	-	-	GO:0042599//lamellar body;GO:0044421//extracellular region part	GO:0004175//endopeptidase activity;GO:0005488//binding	GO:0008277//regulation of G-protein coupled receptor protein signaling pathway;GO:0009888//tissue development;GO:0019538//protein metabolic process
ncbi_105068402	CACNA1A	voltage-dependent P/Q-type calcium channel subunit alpha-1A [Camelus bactrianus]	Environmental Information Processing;Environmental Information Processing;Organismal Systems;Organismal Systems;Organismal Systems;Organismal Systems;Organismal Systems;Organismal Systems;Organismal Systems;Organismal Systems;Organismal Systems	Signal transduction;Signal transduction;Nervous system;Nervous system;Nervous system;Nervous system;Nervous system;Nervous system;Sensory system;Nervous system;Nervous system	ko04010//MAPK signaling pathway;ko04020//Calcium signaling pathway;ko04723//Retrograde endocannabinoid signaling;ko04728//Dopaminergic synapse;ko04726//Serotonergic synapse;ko04724//Glutamatergic synapse;ko04725//Cholinergic synapse;ko04727//GABAergic synapse;ko04742//Taste transduction;ko04721//Synaptic vesicle cycle;ko04730//Long-term depression	K04344;K04344;K04344;K04344;K04344;K04344;K04344;K04344;K04344;K04344;K04344	-	-	-
ncbi_105064588	ARRDC3	arrestin domain-containing protein 3 [Camelus ferus]	-	-	-	-	GO:0016020//membrane;GO:0043231//intracellular membrane-bounded organelle	GO:0031690//adrenergic receptor binding	GO:0009892//negative regulation of metabolic process;GO:0031398//positive regulation of protein ubiquitination;GO:0031650//regulation of heat generation;GO:0040013//negative regulation of locomotion;GO:0045745//positive regulation of G-protein coupled receptor protein signaling pathway;GO:0060612//adipose tissue development
ncbi_105070147	NXF1	nuclear RNA export factor 1 [Camelus bactrianus]	Genetic Information Processing;Genetic Information Processing;Genetic Information Processing	Translation;Translation;Translation	ko03013//RNA transport;ko03015//mRNA surveillance pathway;ko03008//Ribosome biogenesis in eukaryotes	K14284;K14284;K14284	GO:0016234//inclusion body;GO:0016604//nuclear body;GO:0046930//pore complex	GO:0005215//transporter activity;GO:0044822//poly(A) RNA binding	GO:0006406//mRNA export from nucleus
ncbi_105069814	LOC105069814	nuclear autoantigen Sp-100-like	-	-	-	-	-	-	-
ncbi_105069309	LOC105069309	polyadenylate-binding protein 1-like [Camelus bactrianus]	Genetic Information Processing;Genetic Information Processing;Genetic Information Processing	Translation;Translation;Folding, sorting and degradation	ko03013//RNA transport;ko03015//mRNA surveillance pathway;ko03018//RNA degradation	K13126;K13126;K13126	GO:0005681//spliceosomal complex;GO:0005924//cell-substrate adherens junction;GO:0031988//membrane-bounded vesicle;GO:0036464//cytoplasmic ribonucleoprotein granule	GO:0005515//protein binding;GO:0008187//poly-pyrimidine tract binding;GO:0070717//poly-purine tract binding;GO:0090079//translation regulator activity, nucleic acid binding	GO:0000184//nuclear-transcribed mRNA catabolic process, nonsense-mediated decay;GO:0000377//RNA splicing, via transesterification reactions with bulged adenosine as nucleophile;GO:0006417//regulation of translation;GO:0016458//gene silencing;GO:0031442//positive regulation of mRNA 3'-end processing;GO:0043488//regulation of mRNA stability;GO:0061014//positive regulation of mRNA catabolic process
ncbi_105072926	LOC105072926	small membrane A-kinase anchor protein [Camelus bactrianus]	-	-	-	-	-	-	-
ncbi_105081001	LOC105081001	ferritin heavy chain-like [Camelus bactrianus]	-	-	-	-	GO:0043227//membrane-bounded organelle	GO:0046872//metal ion binding	GO:0046916//cellular transition metal ion homeostasis;GO:1902578//single-organism localization
ncbi_105068446	LOC105068446	uncharacterized protein LOC105068446, partial [Camelus bactrianus]	-	-	-	-	-	-	-
ncbi_105070300	NPAS4	neuronal PAS domain-containing protein 4 [Camelus ferus]	-	-	-	-	GO:0043231//intracellular membrane-bounded organelle;GO:0043234//protein complex	GO:0046983//protein dimerization activity;GO:0060089//molecular transducer activity	GO:0006357//regulation of transcription from RNA polymerase II promoter
ncbi_105082260	GFRA3	GDNF family receptor alpha-3 [Camelus bactrianus]	-	-	-	-	GO:0043227//membrane-bounded organelle;GO:0044424//intracellular part;GO:0044459//plasma membrane part	GO:0004888//transmembrane signaling receptor activity	GO:0016477//cell migration;GO:0097485//neuron projection guidance
ncbi_105070142	ZBTB3	zinc finger and BTB domain-containing protein 3 [Camelus bactrianus]	-	-	-	-	-	-	-
ncbi_105080083	RPL27	60S ribosomal protein L27 [Homo sapiens]	Genetic Information Processing	Translation	ko03010//Ribosome	K02901	GO:0005924//cell-substrate adherens junction;GO:0015934//large ribosomal subunit;GO:0031988//membrane-bounded vesicle;GO:0043231//intracellular membrane-bounded organelle	GO:0003723//RNA binding;GO:0005198//structural molecule activity	GO:0000956//nuclear-transcribed mRNA catabolic process;GO:0006412//translation;GO:0006613//cotranslational protein targeting to membrane;GO:0016032//viral process;GO:0032774//RNA biosynthetic process;GO:0043624//cellular protein complex disassembly
ncbi_105079881	UNC79	protein unc-79 homolog [Camelus bactrianus]	-	-	-	-	-	-	GO:0030534//adult behavior;GO:0040007//growth
ncbi_105071618	WDR81	WD repeat-containing protein 81 [Camelus bactrianus]	-	-	-	-	-	GO:0016740//transferase activity	GO:0010921//regulation of phosphatase activity
ncbi_105067141	ARSJ	arylsulfatase J [Camelus ferus]	-	-	-	-	-	GO:0016788//hydrolase activity, acting on ester bonds	-
ncbi_105064857	NTHL1	endonuclease III-like protein 1 [Camelus bactrianus]	Genetic Information Processing	Replication and repair	ko03410//Base excision repair	K10773	GO:0043231//intracellular membrane-bounded organelle	GO:0004520//endodeoxyribonuclease activity;GO:0016799//hydrolase activity, hydrolyzing N-glycosyl compounds;GO:0043566//structure-specific DNA binding;GO:0051536//iron-sulfur cluster binding	GO:0033683//nucleotide-excision repair, DNA incision
ncbi_105074781	CCNH	cyclin-H	Cellular Processes;Genetic Information Processing;Genetic Information Processing	Cell growth and death;Replication and repair;Transcription	ko04110//Cell cycle;ko03420//Nucleotide excision repair;ko03022//Basal transcription factors	K06634;K06634;K06634	GO:0019908//nuclear cyclin-dependent protein kinase holoenzyme complex;GO:0019908//nuclear cyclin-dependent protein kinase holoenzyme complex;GO:0019908//nuclear cyclin-dependent protein kinase holoenzyme complex;GO:0032806//carboxy-terminal domain protein kinase complex;GO:0032806//carboxy-terminal domain protein kinase complex;GO:0032806//carboxy-terminal domain protein kinase complex;GO:004445…	GO:0004674//protein serine/threonine kinase activity;GO:0004674//protein serine/threonine kinase activity;GO:0004674//protein serine/threonine kinase activity;GO:0019887//protein kinase regulator activity;GO:0019887//protein kinase regulator activity;GO:0019887//protein kinase regulator activity;GO:0019900//kinase binding;GO:0019900//kinase binding;GO:0019900//kinase binding;GO:0042623//ATPase ac…	GO:0006289//nucleotide-excision repair;GO:0006352//DNA-templated transcription, initiation;GO:0006353//DNA-templated transcription, termination;GO:0006354//DNA-templated transcription, elongation;GO:0006357//regulation of transcription from RNA polymerase II promoter;GO:0006357//regulation of transcription from RNA polymerase II promoter;GO:0006357//regulation of transcription from RNA polymerase…
ncbi_105080091	AOC2	retina-specific copper amine oxidase	Metabolism;Metabolism;Metabolism;Metabolism;Metabolism	Global and overview maps;Amino acid metabolism;Amino acid metabolism;Metabolism of other amino acids;Amino acid metabolism	ko01100//Metabolic pathways;ko00260//Glycine, serine and threonine metabolism;ko00350//Tyrosine metabolism;ko00410//beta-Alanine metabolism;ko00360//Phenylalanine metabolism	K00276;K00276;K00276;K00276;K00276	-	GO:0016641//oxidoreductase activity, acting on the CH-NH2 group of donors, oxygen as acceptor;GO:0016641//oxidoreductase activity, acting on the CH-NH2 group of donors, oxygen as acceptor;GO:0043169//cation binding;GO:0043169//cation binding;GO:0048037//cofactor binding;GO:0048037//cofactor binding	GO:0044710//single-organism metabolic process;GO:0044710//single-organism metabolic process;GO:1901564//organonitrogen compound metabolic process;GO:1901564//organonitrogen compound metabolic process
ncbi_105080391	LOC105080391	mitochondrial inner membrane protein COX18 [Camelus bactrianus]	-	-	-	-	-	-	-
ncbi_105075849	ARMCX5	armadillo repeat-containing X-linked protein 5 [Camelus bactrianus]	-	-	-	-	-	-	-
ncbi_105080611	SRPX2	sushi repeat-containing protein SRPX2 [Camelus ferus]	-	-	-	-	GO:0044421//extracellular region part;GO:0044424//intracellular part;GO:0044456//synapse part	GO:0019838//growth factor binding	GO:0016310//phosphorylation;GO:0043536//positive regulation of blood vessel endothelial cell migration;GO:0044089//positive regulation of cellular component biogenesis;GO:0044708//single-organism behavior;GO:0098602//single organism cell adhesion
ncbi_105070304	DPP3	dipeptidyl peptidase 3	-	-	-	-	GO:0016020//membrane;GO:0016020//membrane;GO:0016020//membrane;GO:0031988//membrane-bounded vesicle;GO:0031988//membrane-bounded vesicle;GO:0031988//membrane-bounded vesicle;GO:0044424//intracellular part;GO:0044424//intracellular part;GO:0044424//intracellular part	GO:0004177//aminopeptidase activity;GO:0004177//aminopeptidase activity;GO:0004177//aminopeptidase activity;GO:0046914//transition metal ion binding;GO:0046914//transition metal ion binding;GO:0046914//transition metal ion binding	GO:0019538//protein metabolic process;GO:0019538//protein metabolic process;GO:0019538//protein metabolic process
ncbi_105084002	BMP3	bone morphogenetic protein 3 [Camelus bactrianus]	-	-	-	-	-	-	-
ncbi_105070139	MTMR1	myotubularin-related protein 1 [Camelus bactrianus]	Metabolism;Environmental Information Processing;Metabolism	Global and overview maps;Signal transduction;Carbohydrate metabolism	ko01100//Metabolic pathways;ko04070//Phosphatidylinositol signaling system;ko00562//Inositol phosphate metabolism	K18081;K18081;K18081	GO:0016020//membrane;GO:0016020//membrane;GO:0016020//membrane;GO:0016020//membrane;GO:0044424//intracellular part;GO:0044424//intracellular part;GO:0044424//intracellular part;GO:0044424//intracellular part	GO:0004721//phosphoprotein phosphatase activity;GO:0004721//phosphoprotein phosphatase activity;GO:0004721//phosphoprotein phosphatase activity;GO:0004721//phosphoprotein phosphatase activity;GO:0052744//phosphatidylinositol monophosphate phosphatase activity;GO:0052744//phosphatidylinositol monophosphate phosphatase activity;GO:0052744//phosphatidylinositol monophosphate phosphatase activity;GO:…	GO:0006470//protein dephosphorylation;GO:0006470//protein dephosphorylation;GO:0006470//protein dephosphorylation;GO:0006470//protein dephosphorylation;GO:0046488//phosphatidylinositol metabolic process;GO:0046488//phosphatidylinositol metabolic process;GO:0046488//phosphatidylinositol metabolic process;GO:0046488//phosphatidylinositol metabolic process
ncbi_105079376	ARAF	LOW QUALITY PROTEIN: serine/threonine-protein kinase A-Raf [Camelus bactrianus]	Environmental Information Processing;Cellular Processes;Organismal Systems;Organismal Systems;Environmental Information Processing;Organismal Systems;Organismal Systems;Organismal Systems;Organismal Systems;Environmental Information Processing;Organismal Systems;Organismal Systems	Signal transduction;Cell motility;Endocrine system;Circulatory system;Signal transduction;Nervous system;Immune system;Endocrine system;Endocrine system;Signal transduction;Nervous system;Nervous system	ko04010//MAPK signaling pathway;ko04810//Regulation of actin cytoskeleton;ko04910//Insulin signaling pathway;ko04270//Vascular smooth muscle contraction;ko04068//FoxO signaling pathway;ko04726//Serotonergic synapse;ko04650//Natural killer cell mediated cytotoxicity;ko04914//Progesterone-mediated oocyte maturation;ko04928//Parathyroid hormone synthesis, secretion and action;ko04012//ErbB signaling…	K08845;K08845;K08845;K08845;K08845;K08845;K08845;K08845;K08845;K08845;K08845;K08845	GO:0043231//intracellular membrane-bounded organelle	GO:0004672//protein kinase activity;GO:0032550//purine ribonucleoside binding;GO:0043169//cation binding	GO:0006464//cellular protein modification process;GO:0006796//phosphate-containing compound metabolic process;GO:0061136//regulation of proteasomal protein catabolic process;GO:1902531//regulation of intracellular signal transduction
ncbi_105076439	NDUFS3	NADH dehydrogenase [ubiquinone] iron-sulfur protein 3, mitochondrial [Camelus bactrianus]	Metabolism;Organismal Systems;Organismal Systems;Metabolism	Global and overview maps;Environmental adaptation;Nervous system;Energy metabolism	ko01100//Metabolic pathways;ko04714//Thermogenesis;ko04723//Retrograde endocannabinoid signaling;ko00190//Oxidative phosphorylation	K03936;K03936;K03936;K03936	GO:0019866//organelle inner membrane;GO:0044455//mitochondrial membrane part	GO:0050136//NADH dehydrogenase (quinone) activity	GO:0001558//regulation of cell growth;GO:0044237//cellular metabolic process;GO:0044710//single-organism metabolic process;GO:0048856//anatomical structure development;GO:0097193//intrinsic apoptotic signaling pathway
ncbi_105064878	HN1L	hematological and neurological expressed 1-like protein [Camelus bactrianus]	-	-	-	-	GO:0016020//membrane	-	-
ncbi_105079369	USP11	ubiquitin carboxyl-terminal hydrolase 11	-	-	-	-	GO:0043231//intracellular membrane-bounded organelle;GO:0043231//intracellular membrane-bounded organelle;GO:0043231//intracellular membrane-bounded organelle;GO:0043231//intracellular membrane-bounded organelle	GO:0070011//peptidase activity, acting on L-amino acid peptides;GO:0070011//peptidase activity, acting on L-amino acid peptides;GO:0070011//peptidase activity, acting on L-amino acid peptides;GO:0070011//peptidase activity, acting on L-amino acid peptides	GO:0019941//modification-dependent protein catabolic process;GO:0019941//modification-dependent protein catabolic process;GO:0019941//modification-dependent protein catabolic process;GO:0019941//modification-dependent protein catabolic process;GO:0070646//protein modification by small protein removal;GO:0070646//protein modification by small protein removal;GO:0070646//protein modification by sma…
ncbi_105079445	LOC105079445	cytochrome b-245 light chain [Camelus bactrianus]	Cellular Processes;Organismal Systems;Organismal Systems;Organismal Systems	Transport and catabolism;Development;Immune system;Immune system	ko04145//Phagosome;ko04380//Osteoclast differentiation;ko04621//NOD-like receptor signaling pathway;ko04670//Leukocyte transendothelial migration	K08009;K08009;K08009;K08009	GO:0043231//intracellular membrane-bounded organelle;GO:0044459//plasma membrane part	GO:0019904//protein domain specific binding;GO:0043169//cation binding;GO:0046906//tetrapyrrole binding;GO:0046983//protein dimerization activity;GO:0050664//oxidoreductase activity, acting on NAD(P)H, oxygen as acceptor	GO:0006801//superoxide metabolic process;GO:0006952//defense response;GO:0010522//regulation of calcium ion transport into cytosol;GO:0043623//cellular protein complex assembly;GO:0044710//single-organism metabolic process;GO:0051047//positive regulation of secretion
ncbi_105081524	HUWE1	E3 ubiquitin-protein ligase HUWE1	Genetic Information Processing	Folding, sorting and degradation	ko04120//Ubiquitin mediated proteolysis	K10592	GO:0031988//membrane-bounded vesicle;GO:0031988//membrane-bounded vesicle;GO:0031988//membrane-bounded vesicle;GO:0044424//intracellular part;GO:0044424//intracellular part;GO:0044424//intracellular part	GO:0003723//RNA binding;GO:0003723//RNA binding;GO:0003723//RNA binding;GO:0003824//catalytic activity;GO:0003824//catalytic activity;GO:0003824//catalytic activity	GO:0006281//DNA repair;GO:0006281//DNA repair;GO:0006281//DNA repair;GO:0016567//protein ubiquitination;GO:0016567//protein ubiquitination;GO:0016567//protein ubiquitination
ncbi_105074701	RAD51B	DNA repair protein RAD51 homolog 2 [Camelus ferus]	Genetic Information Processing	Replication and repair	ko03440//Homologous recombination	K10869	GO:0033061//DNA recombinase mediator complex;GO:0044427//chromosomal part	GO:0032550//purine ribonucleoside binding;GO:0042623//ATPase activity, coupled;GO:0043566//structure-specific DNA binding	GO:0000725//recombinational repair;GO:0010389//regulation of G2/M transition of mitotic cell cycle
ncbi_105076906	DNAJC17	dnaJ homolog subfamily C member 17 [Camelus bactrianus]	-	-	-	-	-	GO:0036094//small molecule binding;GO:0097159//organic cyclic compound binding	GO:0006810//transport
ncbi_105079353	KDM6A	LOW QUALITY PROTEIN: lysine-specific demethylase 6A [Camelus bactrianus]	-	-	-	-	GO:0031981//nuclear lumen;GO:0034708//methyltransferase complex	GO:0000977//RNA polymerase II regulatory region sequence-specific DNA binding;GO:0005515//protein binding;GO:0016491//oxidoreductase activity;GO:0032452//histone demethylase activity;GO:0043169//cation binding	GO:0000578//embryonic axis specification;GO:0003008//system process;GO:0010467//gene expression;GO:0016055//Wnt signaling pathway;GO:0030154//cell differentiation;GO:0034968//histone lysine methylation;GO:0040007//growth;GO:0043009//chordate embryonic development;GO:0048562//embryonic organ morphogenesis;GO:0060606//tube closure;GO:0070076//histone lysine demethylation
ncbi_105069654	LOC105069654	eukaryotic translation initiation factor 3 subunit E [Trichechus manatus latirostris]	Genetic Information Processing	Translation	ko03013//RNA transport	K03250	-	-	-
ncbi_105063080	CPA5	carboxypeptidase A5	-	-	-	-	-	GO:0008235//metalloexopeptidase activity;GO:0008235//metalloexopeptidase activity;GO:0046914//transition metal ion binding;GO:0046914//transition metal ion binding	GO:0019538//protein metabolic process;GO:0019538//protein metabolic process
ncbi_105082313	SPATS2L	SPATS2-like protein	-	-	-	-	GO:0032991//macromolecular complex;GO:0032991//macromolecular complex;GO:0032991//macromolecular complex;GO:0043231//intracellular membrane-bounded organelle;GO:0043232//intracellular non-membrane-bounded organelle;GO:0043232//intracellular non-membrane-bounded organelle;GO:0043232//intracellular non-membrane-bounded organelle	GO:0003723//RNA binding;GO:0003723//RNA binding;GO:0003723//RNA binding	-
ncbi_105068445	TCEA2	transcription elongation factor A protein 2 [Camelus bactrianus]	-	-	-	-	GO:0005815//microtubule organizing center;GO:0043231//intracellular membrane-bounded organelle	GO:0003676//nucleic acid binding;GO:0046914//transition metal ion binding	GO:0006355//regulation of transcription, DNA-templated
ncbi_105062647	AP2A1	AP-2 complex subunit alpha-1	Cellular Processes;Organismal Systems;Organismal Systems	Transport and catabolism;Nervous system;Excretory system	ko04144//Endocytosis;ko04721//Synaptic vesicle cycle;ko04961//Endocrine and other factor-regulated calcium reabsorption	K11824;K11824;K11824	GO:0030119//AP-type membrane coat adaptor complex;GO:0030119//AP-type membrane coat adaptor complex	GO:0019900//kinase binding;GO:0019900//kinase binding;GO:0022892//substrate-specific transporter activity;GO:0022892//substrate-specific transporter activity	GO:0010558//negative regulation of macromolecule biosynthetic process;GO:0010558//negative regulation of macromolecule biosynthetic process;GO:0015031//protein transport;GO:0015031//protein transport
ncbi_105066544	OTX1	homeobox protein OTX1	Cellular Processes	Cellular community - eukaryotes	ko04550//Signaling pathways regulating pluripotency of stem cells	K09326	GO:0043231//intracellular membrane-bounded organelle;GO:0043231//intracellular membrane-bounded organelle	GO:0000982//transcription factor activity, RNA polymerase II core promoter proximal region sequence-specific binding;GO:0000982//transcription factor activity, RNA polymerase II core promoter proximal region sequence-specific binding;GO:0003677//DNA binding;GO:0003677//DNA binding	GO:0003002//regionalization;GO:0003002//regionalization;GO:0006357//regulation of transcription from RNA polymerase II promoter;GO:0006357//regulation of transcription from RNA polymerase II promoter;GO:0007420//brain development;GO:0007420//brain development;GO:0048598//embryonic morphogenesis;GO:0048598//embryonic morphogenesis
ncbi_105079365	RBM10	RNA-binding protein 10	-	-	-	-	GO:0043231//intracellular membrane-bounded organelle;GO:0043231//intracellular membrane-bounded organelle;GO:0043231//intracellular membrane-bounded organelle;GO:0043231//intracellular membrane-bounded organelle;GO:0043231//intracellular membrane-bounded organelle;GO:0043231//intracellular membrane-bounded organelle;GO:0043231//intracellular membrane-bounded organelle	GO:0003723//RNA binding;GO:0003723//RNA binding;GO:0003723//RNA binding;GO:0003723//RNA binding;GO:0003723//RNA binding;GO:0003723//RNA binding;GO:0003723//RNA binding;GO:0005515//protein binding;GO:0005515//protein binding;GO:0005515//protein binding;GO:0005515//protein binding;GO:0005515//protein binding;GO:0005515//protein binding;GO:0005515//protein binding;GO:0036094//small molecule binding;…	GO:0008283//cell proliferation;GO:0008283//cell proliferation;GO:0008283//cell proliferation;GO:0008283//cell proliferation;GO:0008283//cell proliferation;GO:0008283//cell proliferation;GO:0008283//cell proliferation;GO:0010661//positive regulation of muscle cell apoptotic process;GO:0010661//positive regulation of muscle cell apoptotic process;GO:0010661//positive regulation of muscle cell apopt…
ncbi_105077119	METTL24	methyltransferase-like protein 24, partial [Camelus bactrianus]	-	-	-	-	-	-	-
ncbi_105081863	ATAD1	ATPase family AAA domain-containing protein 1	-	-	-	-	-	-	-
ncbi_105062684	LOC105062684	kallikrein-12-like [Camelus bactrianus]	-	-	-	-	GO:0031988//membrane-bounded vesicle	GO:0004175//endopeptidase activity	GO:0019538//protein metabolic process
ncbi_105066558	LOC105066558	prolyl-tRNA synthetase associated domain-containing protein 1 [Camelus bactrianus]	-	-	-	-	-	-	GO:0006448//regulation of translational elongation
ncbi_105076444	PSMC3	26S protease regulatory subunit 6A	Genetic Information Processing	Folding, sorting and degradation	ko03050//Proteasome	K03065	GO:0000502//proteasome complex;GO:0036464//cytoplasmic ribonucleoprotein granule;GO:0043231//intracellular membrane-bounded organelle	GO:0016787//hydrolase activity;GO:0032550//purine ribonucleoside binding	GO:0001701//in utero embryonic development;GO:0009057//macromolecule catabolic process;GO:0019538//protein metabolic process
ncbi_105070134	LBHD1	LBH domain-containing protein 1 [Camelus ferus]	-	-	-	-	-	-	-
ncbi_105073826	KIAA1257	TPA: hCG20001-like [Bos taurus]	-	-	-	-	-	-	-
ncbi_105082295	TMEM237	transmembrane protein 237	-	-	-	-	GO:0044441//ciliary part;GO:0044441//ciliary part;GO:0044441//ciliary part	-	GO:0009966//regulation of signal transduction;GO:0009966//regulation of signal transduction;GO:0009966//regulation of signal transduction;GO:0010927//cellular component assembly involved in morphogenesis;GO:0010927//cellular component assembly involved in morphogenesis;GO:0010927//cellular component assembly involved in morphogenesis
ncbi_105082274	LOC105082274	Heat shock protein Hsp90 containing protein [Cricetulus griseus]	-	-	-	-	-	-	-
ncbi_105076441	PTPMT1	PTEN-like phosphatase-like protein [Camelus ferus]	-	-	-	-	GO:0043231//intracellular membrane-bounded organelle	GO:0004721//phosphoprotein phosphatase activity	GO:0006470//protein dephosphorylation
ncbi_105067351	GNE	bifunctional UDP-N-acetylglucosamine 2-epimerase/N-acetylmannosamine kinase	Metabolism;Metabolism	Global and overview maps;Carbohydrate metabolism	ko01100//Metabolic pathways;ko00520//Amino sugar and nucleotide sugar metabolism	K12409;K12409	GO:0044444//cytoplasmic part	GO:0016772//transferase activity, transferring phosphorus-containing groups;GO:0016772//transferase activity, transferring phosphorus-containing groups;GO:0016773//phosphotransferase activity, alcohol group as acceptor;GO:0016857//racemase and epimerase activity, acting on carbohydrates and derivatives;GO:0032550//purine ribonucleoside binding;GO:0032550//purine ribonucleoside binding;GO:0032550/…	GO:0006040//amino sugar metabolic process;GO:0006040//amino sugar metabolic process;GO:0006044//N-acetylglucosamine metabolic process;GO:0006487//protein N-linked glycosylation;GO:0016310//phosphorylation;GO:0022610//biological adhesion;GO:0044238//primary metabolic process;GO:0044238//primary metabolic process
ncbi_105074606	KTN1	kinectin	-	-	-	-	GO:0043231//intracellular membrane-bounded organelle;GO:0043231//intracellular membrane-bounded organelle;GO:0043231//intracellular membrane-bounded organelle;GO:0043231//intracellular membrane-bounded organelle;GO:0043231//intracellular membrane-bounded organelle;GO:0043231//intracellular membrane-bounded organelle	GO:0003723//RNA binding;GO:0003723//RNA binding;GO:0003723//RNA binding;GO:0003723//RNA binding;GO:0003723//RNA binding;GO:0003723//RNA binding;GO:0008092//cytoskeletal protein binding;GO:0008092//cytoskeletal protein binding;GO:0008092//cytoskeletal protein binding;GO:0008092//cytoskeletal protein binding;GO:0008092//cytoskeletal protein binding;GO:0008092//cytoskeletal protein binding	GO:0007017//microtubule-based process;GO:0007017//microtubule-based process;GO:0007017//microtubule-based process
ncbi_105080084	RUNDC1	RUN domain-containing protein 1	-	-	-	-	-	-	-
ncbi_105076116	SORCS1	VPS10 domain-containing receptor SorCS1	-	-	-	-	GO:0031224//intrinsic component of membrane	-	GO:0051234//establishment of localization
ncbi_105074041	EFCC1	EF-hand and coiled-coil domain-containing protein 1, partial [Camelus bactrianus]	-	-	-	-	-	-	-
ncbi_105075951	LAMP2	lysosome-associated membrane glycoprotein 2	Cellular Processes;Cellular Processes;Cellular Processes	Transport and catabolism;Transport and catabolism;Transport and catabolism	ko04145//Phagosome;ko04142//Lysosome;ko04140//Autophagy - animal	K06528;K06528;K06528	GO:0000323//lytic vacuole;GO:0000323//lytic vacuole;GO:0005774//vacuolar membrane;GO:0005774//vacuolar membrane;GO:0010008//endosome membrane;GO:0010008//endosome membrane;GO:0030666//endocytic vesicle membrane;GO:0030666//endocytic vesicle membrane;GO:0030667//secretory granule membrane;GO:0030667//secretory granule membrane	GO:0005515//protein binding;GO:0005515//protein binding	GO:0031647//regulation of protein stability;GO:0031647//regulation of protein stability
ncbi_105080032	PACS2	LOW QUALITY PROTEIN: phosphofurin acidic cluster sorting protein 2 [Camelus bactrianus]	-	-	-	-	GO:0043231//intracellular membrane-bounded organelle	-	GO:0006612//protein targeting to membrane
ncbi_105082880	SGCE	epsilon-sarcoglycan	-	-	-	-	GO:0016021//integral component of membrane;GO:0016021//integral component of membrane;GO:0032589//neuron projection membrane;GO:0032589//neuron projection membrane;GO:0043231//intracellular membrane-bounded organelle;GO:0043231//intracellular membrane-bounded organelle;GO:0043232//intracellular non-membrane-bounded organelle;GO:0043232//intracellular non-membrane-bounded organelle;GO:0043234//pro…	-	GO:0031589//cell-substrate adhesion;GO:0031589//cell-substrate adhesion;GO:0048513//animal organ development;GO:0048513//animal organ development
ncbi_105082228	LOC105082228	aminopeptidase Q [Camelus bactrianus]	-	-	-	-	-	GO:0046914//transition metal ion binding;GO:0070011//peptidase activity, acting on L-amino acid peptides	-
ncbi_105071641	SUZ12	polycomb protein SUZ12 [Camelus bactrianus]	-	-	-	-	GO:0005720//nuclear heterochromatin;GO:0031519//PcG protein complex	GO:0003677//DNA binding;GO:0008276//protein methyltransferase activity;GO:0042393//histone binding	GO:0016567//protein ubiquitination;GO:0016570//histone modification;GO:0042127//regulation of cell proliferation;GO:0045595//regulation of cell differentiation
ncbi_105076548	METTL15	probable methyltransferase-like protein 15	-	-	-	-	-	GO:0016741//transferase activity, transferring one-carbon groups;GO:0016741//transferase activity, transferring one-carbon groups;GO:0016741//transferase activity, transferring one-carbon groups	GO:0008152//metabolic process;GO:0008152//metabolic process;GO:0008152//metabolic process
ncbi_105076914	DLL4	delta-like protein 4 [Camelus bactrianus]	Organismal Systems;Environmental Information Processing	Immune system;Signal transduction	ko04658//Th1 and Th2 cell differentiation;ko04330//Notch signaling pathway	K06051;K06051	GO:0031224//intrinsic component of membrane	GO:0005102//receptor binding;GO:0046872//metal ion binding	GO:0002011//morphogenesis of an epithelial sheet;GO:0007219//Notch signaling pathway;GO:0008284//positive regulation of cell proliferation;GO:0021513//spinal cord dorsal/ventral patterning;GO:0035909//aorta morphogenesis;GO:0043537//negative regulation of blood vessel endothelial cell migration;GO:0048646//anatomical structure formation involved in morphogenesis;GO:0048771//tissue remodeling;GO:0…
ncbi_105062981	WDR44	WD repeat-containing protein 44 [Camelus bactrianus]	-	-	-	-	GO:0031090//organelle membrane;GO:0043231//intracellular membrane-bounded organelle;GO:0044444//cytoplasmic part	-	-
ncbi_105080103	LOC105080103	tubulin gamma-1 chain [Camelus bactrianus]	-	-	-	-	GO:0000228//nuclear chromosome;GO:0005768//endosome;GO:0005876//spindle microtubule;GO:0044450//microtubule organizing center part;GO:0072372//primary cilium	GO:0005198//structural molecule activity;GO:0017111//nucleoside-triphosphatase activity;GO:0032550//purine ribonucleoside binding	GO:0007051//spindle organization;GO:0043623//cellular protein complex assembly;GO:0044772//mitotic cell cycle phase transition
ncbi_105062780	KLK9	kallikrein-9 [Camelus bactrianus]	-	-	-	-	-	GO:0004175//endopeptidase activity	GO:0019538//protein metabolic process
ncbi_105068317	IER2	LOW QUALITY PROTEIN: immediate early response gene 2 protein [Camelus bactrianus]	-	-	-	-	-	-	-
ncbi_105068642	REPS2	ralBP1-associated Eps domain-containing protein 2	-	-	-	-	-	-	-
ncbi_105067303	LOC105067303	uncharacterized protein LOC105067303, partial [Camelus bactrianus]	-	-	-	-	-	-	-
ncbi_105062682	KLK11	kallikrein-11 [Camelus ferus]	-	-	-	-	GO:0031988//membrane-bounded vesicle;GO:0031988//membrane-bounded vesicle;GO:0044421//extracellular region part;GO:0044421//extracellular region part	GO:0004175//endopeptidase activity;GO:0004175//endopeptidase activity	GO:0019538//protein metabolic process;GO:0019538//protein metabolic process
ncbi_105076448	MADD	MAP kinase-activating death domain protein	-	-	-	-	GO:0031224//intrinsic component of membrane;GO:0031224//intrinsic component of membrane	-	GO:0007049//cell cycle;GO:0007049//cell cycle;GO:0043066//negative regulation of apoptotic process;GO:0043066//negative regulation of apoptotic process;GO:0097191//extrinsic apoptotic signaling pathway;GO:0097191//extrinsic apoptotic signaling pathway;GO:1902531//regulation of intracellular signal transduction;GO:1902531//regulation of intracellular signal transduction;GO:2001233//regulation of a…
ncbi_105075862	IL1RAPL2	X-linked interleukin-1 receptor accessory protein-like 2 [Camelus bactrianus]	-	-	-	-	-	-	GO:0007166//cell surface receptor signaling pathway
ncbi_105070650	MEN1	LOW QUALITY PROTEIN: menin [Camelus bactrianus]	-	-	-	-	-	-	-
ncbi_105079405	GRIPAP1	GRIP1-associated protein 1 [Camelus bactrianus]	-	-	-	-	-	-	-
ncbi_105075852	BHLHB9	protein BHLHb9 [Camelus bactrianus]	-	-	-	-	GO:0031988//membrane-bounded vesicle	GO:0046983//protein dimerization activity	GO:0010720//positive regulation of cell development;GO:0031346//positive regulation of cell projection organization;GO:0043066//negative regulation of apoptotic process;GO:0044089//positive regulation of cellular component biogenesis
ncbi_105076006	GPR82	probable G-protein coupled receptor 82 [Camelus ferus]	-	-	-	-	GO:0031224//intrinsic component of membrane	-	GO:0007166//cell surface receptor signaling pathway
ncbi_105062676	KLK15	kallikrein-15	-	-	-	-	-	GO:0070011//peptidase activity, acting on L-amino acid peptides;GO:0070011//peptidase activity, acting on L-amino acid peptides	GO:0019538//protein metabolic process;GO:0019538//protein metabolic process
ncbi_105066515	CCDC88A	girdin	-	-	-	-	GO:0016020//membrane;GO:0016020//membrane;GO:0031252//cell leading edge;GO:0031252//cell leading edge;GO:0031982//vesicle;GO:0031982//vesicle;GO:0043231//intracellular membrane-bounded organelle;GO:0043231//intracellular membrane-bounded organelle;GO:0044444//cytoplasmic part;GO:0044444//cytoplasmic part	GO:0005543//phospholipid binding;GO:0005543//phospholipid binding;GO:0015631//tubulin binding;GO:0015631//tubulin binding;GO:0019901//protein kinase binding;GO:0019901//protein kinase binding;GO:0046983//protein dimerization activity;GO:0046983//protein dimerization activity	GO:0008283//cell proliferation;GO:0008283//cell proliferation;GO:0030031//cell projection assembly;GO:0030031//cell projection assembly;GO:0031344//regulation of cell projection organization;GO:0031344//regulation of cell projection organization;GO:0032147//activation of protein kinase activity;GO:0032147//activation of protein kinase activity;GO:0032970//regulation of actin filament-based proces…
ncbi_105077777	IPO11	importin-11 [Camelus bactrianus]	-	-	-	-	GO:0043231//intracellular membrane-bounded organelle	GO:0017016//Ras GTPase binding;GO:0022892//substrate-specific transporter activity	GO:0015031//protein transport
ncbi_105081930	CCDC148	coiled-coil domain-containing protein 148	-	-	-	-	-	-	-
ncbi_105071326	FAM13C	protein FAM13C [Camelus bactrianus]	-	-	-	-	-	-	-
ncbi_105079399	TIMM17B	mitochondrial import inner membrane translocase subunit Tim17-B [Ailuropoda melanoleuca]	-	-	-	-	GO:0031304//intrinsic component of mitochondrial inner membrane;GO:0043234//protein complex	GO:0008320//protein transmembrane transporter activity	GO:0006605//protein targeting;GO:0019538//protein metabolic process
ncbi_105067014	SLC4A2	anion exchange protein 2 [Camelus bactrianus]	Organismal Systems;Organismal Systems;Organismal Systems;Organismal Systems	Digestive system;Digestive system;Digestive system;Digestive system	ko04972//Pancreatic secretion;ko04970//Salivary secretion;ko04976//Bile secretion;ko04971//Gastric acid secretion	K13855;K13855;K13855;K13855	GO:0005924//cell-substrate adherens junction;GO:0031224//intrinsic component of membrane	GO:0015103//inorganic anion transmembrane transporter activity;GO:0015301//anion:anion antiporter activity	GO:0006821//chloride transport;GO:0044763//single-organism cellular process
ncbi_105069812	LOC105069812	LOW QUALITY PROTEIN: nuclear body protein SP140-like [Camelus bactrianus]	-	-	-	-	-	-	-
ncbi_105080087	AARSD1	alanyl-tRNA editing protein Aarsd1 [Camelus bactrianus]	-	-	-	-	-	-	-
ncbi_105079404	KCND1	potassium voltage-gated channel subfamily D member 1 [Camelus bactrianus]	-	-	-	-	-	-	-
ncbi_105082576	LRRC25	leucine-rich repeat-containing protein 25 [Camelus bactrianus]	-	-	-	-	-	-	-
ncbi_105064879	CRAMP1L	protein cramped-like [Camelus bactrianus]	-	-	-	-	GO:0043231//intracellular membrane-bounded organelle	-	-
ncbi_105070133	METTL12	methyltransferase-like protein 12, mitochondrial [Camelus ferus]	-	-	-	-	-	GO:0016741//transferase activity, transferring one-carbon groups	GO:0008152//metabolic process
ncbi_105076446	SPI1	transcription factor PU.1 [Camelus bactrianus]	Organismal Systems	Development	ko04380//Osteoclast differentiation	K09438	-	-	-
ncbi_105079413	PLP2	proteolipid protein 2 [Vicugna pacos]	-	-	-	-	GO:0031090//organelle membrane;GO:0031224//intrinsic component of membrane;GO:0031988//membrane-bounded vesicle;GO:0043231//intracellular membrane-bounded organelle	GO:0019955//cytokine binding;GO:0022891//substrate-specific transmembrane transporter activity	GO:0006811//ion transport;GO:0007166//cell surface receptor signaling pathway;GO:0042221//response to chemical
ncbi_105071593	NF1	LOW QUALITY PROTEIN: neurofibromin [Camelus bactrianus]	Environmental Information Processing;Environmental Information Processing	Signal transduction;Signal transduction	ko04010//MAPK signaling pathway;ko04014//Ras signaling pathway	K08052;K08052	-	-	-
ncbi_105077049	SPINT1	kunitz-type protease inhibitor 1, partial [Camelus bactrianus]	-	-	-	-	GO:0031988//membrane-bounded vesicle;GO:0044421//extracellular region part	GO:0004866//endopeptidase inhibitor activity	GO:0001568//blood vessel development;GO:0003006//developmental process involved in reproduction;GO:0010466//negative regulation of peptidase activity;GO:0043062//extracellular structure organization
ncbi_105082825	PON3	serum paraoxonase/lactonase 3 [Camelus bactrianus]	-	-	-	-	GO:0031988//membrane-bounded vesicle	GO:0016791//phosphatase activity;GO:0046983//protein dimerization activity;GO:0052689//carboxylic ester hydrolase activity	GO:0006725//cellular aromatic compound metabolic process;GO:0006796//phosphate-containing compound metabolic process;GO:0016054//organic acid catabolic process
ncbi_105081316	RIC8B	synembryn-B	-	-	-	-	GO:0005815//microtubule organizing center;GO:0005815//microtubule organizing center;GO:0016020//membrane;GO:0016020//membrane;GO:0044444//cytoplasmic part;GO:0044444//cytoplasmic part	GO:0005515//protein binding	GO:0007186//G-protein coupled receptor signaling pathway;GO:0007186//G-protein coupled receptor signaling pathway
ncbi_105066567	EHBP1	LOW QUALITY PROTEIN: EH domain-binding protein 1 [Camelus bactrianus]	-	-	-	-	-	-	-
ncbi_105067036	AGAP3	arf-GAP with GTPase, ANK repeat and PH domain-containing protein 3, partial [Camelus bactrianus]	Cellular Processes	Transport and catabolism	ko04144//Endocytosis	K12491	GO:0016604//nuclear body	GO:0008047//enzyme activator activity;GO:0017111//nucleoside-triphosphatase activity;GO:0032550//purine ribonucleoside binding;GO:0043130//ubiquitin binding;GO:0046914//transition metal ion binding	GO:0000302//response to reactive oxygen species;GO:0006511//ubiquitin-dependent protein catabolic process;GO:0006886//intracellular protein transport;GO:0009411//response to UV;GO:0030575//nuclear body organization;GO:0043087//regulation of GTPase activity
ncbi_105075938	SH2D1A	SH2 domain-containing protein 1A [Hipposideros armiger]	Organismal Systems	Immune system	ko04650//Natural killer cell mediated cytotoxicity	K07990	GO:0044424//intracellular part	-	GO:0001912//positive regulation of leukocyte mediated cytotoxicity;GO:0006952//defense response;GO:0006955//immune response;GO:0009966//regulation of signal transduction
ncbi_105075354	KAT6B	LOW QUALITY PROTEIN: histone acetyltransferase KAT6B [Camelus bactrianus]	-	-	-	-	GO:0070775//H3 histone acetyltransferase complex	GO:0003676//nucleic acid binding;GO:0005515//protein binding;GO:0046914//transition metal ion binding;GO:0090595//acetyl-CoA:L-lysine N6-acetyltransferase	GO:0006355//regulation of transcription, DNA-templated;GO:0016573//histone acetylation;GO:0034728//nucleosome organization
ncbi_105081023	DMD	dystrophin	-	-	-	-	GO:0005856//cytoskeleton;GO:0030054//cell junction;GO:0030054//cell junction;GO:0031253//cell projection membrane;GO:0031674//I band;GO:0031674//I band;GO:0043231//intracellular membrane-bounded organelle;GO:0043232//intracellular non-membrane-bounded organelle;GO:0043232//intracellular non-membrane-bounded organelle;GO:0043234//protein complex;GO:0043234//protein complex;GO:0044463//cell project…	GO:0001948//glycoprotein binding;GO:0005198//structural molecule activity;GO:0008092//cytoskeletal protein binding;GO:0008092//cytoskeletal protein binding;GO:0008092//cytoskeletal protein binding;GO:0008092//cytoskeletal protein binding;GO:0019899//enzyme binding;GO:0019899//enzyme binding;GO:0043169//cation binding;GO:0043169//cation binding;GO:0046914//transition metal ion binding;GO:0046914//…	GO:0001508//action potential;GO:0001508//action potential;GO:0001885//endothelial cell development;GO:0001885//endothelial cell development;GO:0001933//negative regulation of protein phosphorylation;GO:0001933//negative regulation of protein phosphorylation;GO:0003009//skeletal muscle contraction;GO:0003009//skeletal muscle contraction;GO:0006461//protein complex assembly;GO:0006461//protein comp…
ncbi_105079880	BTBD7	BTB/POZ domain-containing protein 7	-	-	-	-	GO:0043231//intracellular membrane-bounded organelle	-	GO:0060688//regulation of morphogenesis of a branching structure;GO:0060688//regulation of morphogenesis of a branching structure
ncbi_105082587	COMP	cartilage oligomeric matrix protein [Camelus bactrianus]	Environmental Information Processing;Cellular Processes;Cellular Processes;Environmental Information Processing	Signal transduction;Cellular community - eukaryotes;Transport and catabolism;Signaling molecules and interaction	ko04151//PI3K-Akt signaling pathway;ko04510//Focal adhesion;ko04145//Phagosome;ko04512//ECM-receptor interaction	K04659;K04659;K04659;K04659	GO:0031012//extracellular matrix;GO:0031988//membrane-bounded vesicle;GO:0044421//extracellular region part	GO:0005198//structural molecule activity;GO:0005539//glycosaminoglycan binding;GO:0032403//protein complex binding;GO:0043168//anion binding;GO:0046872//metal ion binding	GO:0009888//tissue development;GO:0022610//biological adhesion;GO:0042981//regulation of apoptotic process;GO:0043062//extracellular structure organization;GO:0048736//appendage development
ncbi_105079412	PRICKLE3	prickle-like protein 3 [Camelus bactrianus]	-	-	-	-	-	GO:0043169//cation binding	-
ncbi_105068987	LGI3	leucine-rich repeat LGI family member 3 [Camelus dromedarius]	-	-	-	-	GO:0016023//cytoplasmic, membrane-bounded vesicle	-	GO:0060627//regulation of vesicle-mediated transport
ncbi_105079985	BRF1	transcription factor IIIB 90 kDa subunit [Camelus bactrianus]	-	-	-	-	-	GO:0008134//transcription factor binding;GO:0046914//transition metal ion binding	GO:0006352//DNA-templated transcription, initiation;GO:0043487//regulation of RNA stability
ncbi_105076550	KIF18A	kinesin-like protein KIF18A [Camelus bactrianus]	-	-	-	-	-	-	-
ncbi_105081864	PAPSS2	LOW QUALITY PROTEIN: bifunctional 3'-phosphoadenosine 5'-phosphosulfate synthase 2 [Camelus bactrianus]	Metabolism;Metabolism;Metabolism;Metabolism;Metabolism	Global and overview maps;Nucleotide metabolism;Metabolism of other amino acids;Energy metabolism;Biosynthesis of other secondary metabolites	ko01100//Metabolic pathways;ko00230//Purine metabolism;ko00450//Selenocompound metabolism;ko00920//Sulfur metabolism;ko00261//Monobactam biosynthesis	K13811;K13811;K13811;K13811;K13811	-	GO:0016301//kinase activity;GO:0032550//purine ribonucleoside binding	GO:0006796//phosphate-containing compound metabolic process
ncbi_105064016	RQCD1	cell differentiation protein RCD1 homolog [Mus musculus]	Genetic Information Processing	Folding, sorting and degradation	ko03018//RNA degradation	K12606	GO:0036464//cytoplasmic ribonucleoprotein granule;GO:0043231//intracellular membrane-bounded organelle;GO:0043234//protein complex	GO:0046983//protein dimerization activity	GO:0000956//nuclear-transcribed mRNA catabolic process;GO:0003006//developmental process involved in reproduction;GO:0007166//cell surface receptor signaling pathway;GO:0010608//posttranscriptional regulation of gene expression;GO:0016458//gene silencing;GO:0033144//negative regulation of intracellular steroid hormone receptor signaling pathway;GO:0034645//cellular macromolecule biosynthetic proc…
ncbi_105082594	SUGP2	SURP and G-patch domain-containing protein 2 [Camelus bactrianus]	-	-	-	-	-	GO:0003723//RNA binding	GO:0010467//gene expression
ncbi_105067305	LOC105067305	60S ribosomal protein L37a, partial [Canis lupus familiaris]	Genetic Information Processing	Translation	ko03010//Ribosome	K02921	GO:0005924//cell-substrate adherens junction;GO:0015934//large ribosomal subunit;GO:0031988//membrane-bounded vesicle;GO:0043231//intracellular membrane-bounded organelle	GO:0003723//RNA binding;GO:0005198//structural molecule activity;GO:0043169//cation binding	GO:0000956//nuclear-transcribed mRNA catabolic process;GO:0006412//translation;GO:0006613//cotranslational protein targeting to membrane;GO:0016032//viral process;GO:0032774//RNA biosynthetic process;GO:0043624//cellular protein complex disassembly
ncbi_105067011	ABCB8	ATP-binding cassette sub-family B member 8, mitochondrial [Camelus bactrianus]	Environmental Information Processing	Membrane transport	ko02010//ABC transporters	K05655	GO:0031224//intrinsic component of membrane;GO:0043231//intracellular membrane-bounded organelle;GO:0043232//intracellular non-membrane-bounded organelle	GO:0015405//P-P-bond-hydrolysis-driven transmembrane transporter activity;GO:0017111//nucleoside-triphosphatase activity;GO:0032550//purine ribonucleoside binding	GO:0044763//single-organism cellular process;GO:0051234//establishment of localization
ncbi_105079377	CFP	properdin [Camelus bactrianus]	-	-	-	-	-	-	-
ncbi_105081570	KIAA2018	basic helix-loop-helix domain-containing protein KIAA2018 homolog [Camelus bactrianus]	-	-	-	-	-	GO:0005515//protein binding;GO:0046872//metal ion binding	-
ncbi_105064928	PKD1	LOW QUALITY PROTEIN: polycystin-1 [Camelus bactrianus]	-	-	-	-	GO:0031224//intrinsic component of membrane;GO:0031988//membrane-bounded vesicle;GO:0043231//intracellular membrane-bounded organelle;GO:0043234//protein complex;GO:0072372//primary cilium	GO:0019900//kinase binding	GO:0001568//blood vessel development;GO:0003006//developmental process involved in reproduction;GO:0006357//regulation of transcription from RNA polymerase II promoter;GO:0006950//response to stress;GO:0007052//mitotic spindle organization;GO:0007417//central nervous system development;GO:0031657//regulation of cyclin-dependent protein serine/threonine kinase activity involved in G1/S transition …
ncbi_105070186	MAMLD1	mastermind-like domain-containing protein 1	-	-	-	-	-	-	GO:0008406//gonad development;GO:0008406//gonad development;GO:0008406//gonad development;GO:0008406//gonad development
ncbi_105071628	EFCAB5	EF-hand calcium-binding domain-containing protein 5 [Camelus ferus]	-	-	-	-	-	-	-
ncbi_105063082	SSMEM1	serine-rich single-pass membrane protein 1 [Camelus ferus]	-	-	-	-	-	-	-
ncbi_105063355	ABCF3	ATP-binding cassette sub-family F member 3 [Camelus bactrianus]	-	-	-	-	-	GO:0017111//nucleoside-triphosphatase activity;GO:0032550//purine ribonucleoside binding	-
ncbi_105070138	BSCL2	seipin	-	-	-	-	-	-	-
ncbi_105082867	TMEM248	transmembrane protein 248 [Camelus bactrianus]	-	-	-	-	GO:0031224//intrinsic component of membrane	-	-
ncbi_105074715	SLC8A3	sodium/calcium exchanger 3 [Camelus bactrianus]	Organismal Systems;Environmental Information Processing;Environmental Information Processing;Organismal Systems;Environmental Information Processing;Organismal Systems;Organismal Systems;Organismal Systems;Organismal Systems	Sensory system;Signal transduction;Signal transduction;Circulatory system;Signal transduction;Digestive system;Circulatory system;Digestive system;Excretory system	ko04740//Olfactory transduction;ko04020//Calcium signaling pathway;ko04022//cGMP - PKG signaling pathway;ko04261//Adrenergic signaling in cardiomyocytes;ko04371//Apelin signaling pathway;ko04974//Protein digestion and absorption;ko04260//Cardiac muscle contraction;ko04978//Mineral absorption;ko04961//Endocrine and other factor-regulated calcium reabsorption	K05849;K05849;K05849;K05849;K05849;K05849;K05849;K05849;K05849	GO:0005886//plasma membrane;GO:0015630//microtubule cytoskeleton;GO:0031224//intrinsic component of membrane;GO:0043231//intracellular membrane-bounded organelle;GO:0044297//cell body;GO:0044309//neuron spine	GO:0005515//protein binding;GO:0015081//sodium ion transmembrane transporter activity;GO:0015085//calcium ion transmembrane transporter activity;GO:0015291//secondary active transmembrane transporter activity	GO:0006814//sodium ion transport;GO:0006816//calcium ion transport;GO:0007204//positive regulation of cytosolic calcium ion concentration;GO:0007599//hemostasis;GO:0030097//hemopoiesis;GO:0051591//response to cAMP;GO:0070509//calcium ion import;GO:1901660//calcium ion export
ncbi_105079388	EBP	3-beta-hydroxysteroid-Delta(8),Delta(7)-isomerase [Camelus ferus]	Metabolism;Metabolism	Global and overview maps;Lipid metabolism	ko01100//Metabolic pathways;ko00100//Steroid biosynthesis	K01824;K01824	GO:0031224//intrinsic component of membrane;GO:0031224//intrinsic component of membrane;GO:0031224//intrinsic component of membrane;GO:0043231//intracellular membrane-bounded organelle;GO:0043231//intracellular membrane-bounded organelle;GO:0043231//intracellular membrane-bounded organelle	GO:0016863//intramolecular oxidoreductase activity, transposing C=C bonds;GO:0016863//intramolecular oxidoreductase activity, transposing C=C bonds;GO:0016863//intramolecular oxidoreductase activity, transposing C=C bonds	GO:0006066//alcohol metabolic process;GO:0006066//alcohol metabolic process;GO:0006066//alcohol metabolic process;GO:0006694//steroid biosynthetic process;GO:0006694//steroid biosynthetic process;GO:0006694//steroid biosynthetic process;GO:0048534//hematopoietic or lymphoid organ development;GO:0048534//hematopoietic or lymphoid organ development;GO:0048534//hematopoietic or lymphoid organ develo…
ncbi_105068448	PRPF6	pre-mRNA-processing factor 6	Genetic Information Processing	Transcription	ko03040//Spliceosome	K12855	GO:0005681//spliceosomal complex;GO:0005681//spliceosomal complex;GO:0016604//nuclear body;GO:0016604//nuclear body;GO:0097525//spliceosomal snRNP complex;GO:0097525//spliceosomal snRNP complex	GO:0003712//transcription cofactor activity;GO:0003712//transcription cofactor activity;GO:0003723//RNA binding;GO:0003723//RNA binding;GO:0035258//steroid hormone receptor binding;GO:0035258//steroid hormone receptor binding	GO:0000377//RNA splicing, via transesterification reactions with bulged adenosine as nucleophile;GO:0006357//regulation of transcription from RNA polymerase II promoter;GO:0006357//regulation of transcription from RNA polymerase II promoter;GO:0006396//RNA processing;GO:0033036//macromolecule localization;GO:0033036//macromolecule localization
ncbi_105079389	RBM3	RNA-binding protein 3	-	-	-	-	-	GO:0003723//RNA binding;GO:0003723//RNA binding;GO:0043021//ribonucleoprotein complex binding;GO:0043021//ribonucleoprotein complex binding	GO:0006950//response to stress;GO:0006950//response to stress;GO:0070918//production of small RNA involved in gene silencing by RNA;GO:0070918//production of small RNA involved in gene silencing by RNA
ncbi_105073292	NPEPPS	puromycin-sensitive aminopeptidase, partial [Camelus bactrianus]	-	-	-	-	GO:0031988//membrane-bounded vesicle	GO:0046914//transition metal ion binding;GO:0070011//peptidase activity, acting on L-amino acid peptides	GO:0001666//response to hypoxia
ncbi_105080644	CSTF2	cleavage stimulation factor subunit 2	Genetic Information Processing	Translation	ko03015//mRNA surveillance pathway	K14407	GO:0005849//mRNA cleavage factor complex;GO:0005849//mRNA cleavage factor complex;GO:0005849//mRNA cleavage factor complex;GO:0016604//nuclear body;GO:0016604//nuclear body;GO:0016604//nuclear body	GO:0003723//RNA binding;GO:0003723//RNA binding;GO:0003723//RNA binding	GO:0006396//RNA processing;GO:0006396//RNA processing;GO:0006396//RNA processing
ncbi_105072923	PMS1	PMS1 protein homolog 1 [Camelus ferus]	-	-	-	-	-	GO:0003690//double-stranded DNA binding;GO:0003690//double-stranded DNA binding;GO:0003690//double-stranded DNA binding	GO:0006281//DNA repair;GO:0006281//DNA repair;GO:0006281//DNA repair
ncbi_105072929	MFSD6	LOW QUALITY PROTEIN: major facilitator superfamily domain-containing protein 6 [Camelus bactrianus]	-	-	-	-	GO:0031224//intrinsic component of membrane	-	GO:0044763//single-organism cellular process
ncbi_105067117	KIAA1109	fragile site-associated protein [Homo sapiens]	-	-	-	-	-	-	-
ncbi_105077173	ASF1A	histone chaperone ASF1A [Homo sapiens]	-	-	-	-	GO:0031981//nuclear lumen;GO:0032991//macromolecular complex	GO:0005515//protein binding	GO:0001503//ossification;GO:0006259//DNA metabolic process;GO:0006334//nucleosome assembly;GO:0006950//response to stress;GO:0030154//cell differentiation;GO:0045893//positive regulation of transcription, DNA-templated
ncbi_105083391	DARS	aspartate--tRNA ligase, cytoplasmic [Camelus bactrianus]	Genetic Information Processing	Translation	ko00970//Aminoacyl-tRNA biosynthesis	K01876	GO:0031988//membrane-bounded vesicle;GO:0044424//intracellular part	GO:0003723//RNA binding;GO:0004812//aminoacyl-tRNA ligase activity;GO:0032550//purine ribonucleoside binding	GO:0006418//tRNA aminoacylation for protein translation
ncbi_105079355	LOC105079355	deleted in autism-related protein 1 [Camelus bactrianus]	-	-	-	-	-	-	-
ncbi_105076007	GPR34	probable G-protein coupled receptor 34 [Camelus bactrianus]	-	-	-	-	-	-	-
ncbi_105064747	HDX	highly divergent homeobox [Camelus bactrianus]	-	-	-	-	GO:0043231//intracellular membrane-bounded organelle	-	-
ncbi_105064840	ATP6V0C	V-type proton ATPase 16 kDa proteolipid subunit [Carlito syrichta]	Metabolism;Cellular Processes;Cellular Processes;Metabolism;Organismal Systems;Organismal Systems	Global and overview maps;Transport and catabolism;Transport and catabolism;Energy metabolism;Nervous system;Excretory system	ko01100//Metabolic pathways;ko04145//Phagosome;ko04142//Lysosome;ko00190//Oxidative phosphorylation;ko04721//Synaptic vesicle cycle;ko04966//Collecting duct acid secretion	K02155;K02155;K02155;K02155;K02155;K02155	GO:0005774//vacuolar membrane;GO:0005924//cell-substrate adherens junction;GO:0031224//intrinsic component of membrane;GO:0031988//membrane-bounded vesicle;GO:0033177//proton-transporting two-sector ATPase complex, proton-transporting domain	GO:0003824//catalytic activity;GO:0015077//monovalent inorganic cation transmembrane transporter activity;GO:0044389//ubiquitin-like protein ligase binding	GO:0009967//positive regulation of signal transduction;GO:0015988//energy coupled proton transmembrane transport, against electrochemical gradient
ncbi_105080080	BRCA1	breast cancer type 1 susceptibility protein	Environmental Information Processing;Genetic Information Processing;Genetic Information Processing;Genetic Information Processing	Signal transduction;Folding, sorting and degradation;Replication and repair;Replication and repair	ko04151//PI3K-Akt signaling pathway;ko04120//Ubiquitin mediated proteolysis;ko03460//Fanconi anemia pathway;ko03440//Homologous recombination	K10605;K10605;K10605;K10605	GO:0000152//nuclear ubiquitin ligase complex;GO:0000228//nuclear chromosome;GO:0000228//nuclear chromosome;GO:0000228//nuclear chromosome;GO:0016020//membrane;GO:0043234//protein complex;GO:0043234//protein complex	GO:0000975//regulatory region DNA binding;GO:0000975//regulatory region DNA binding;GO:0000975//regulatory region DNA binding;GO:0019787//ubiquitin-like protein transferase activity;GO:0044389//ubiquitin-like protein ligase binding;GO:0044389//ubiquitin-like protein ligase binding;GO:0044389//ubiquitin-like protein ligase binding;GO:0046914//transition metal ion binding;GO:0046914//transition met…	GO:0000077//DNA damage checkpoint;GO:0000077//DNA damage checkpoint;GO:0000077//DNA damage checkpoint;GO:0000209//protein polyubiquitination;GO:0000209//protein polyubiquitination;GO:0000209//protein polyubiquitination;GO:0000725//recombinational repair;GO:0000725//recombinational repair;GO:0000725//recombinational repair;GO:0001819//positive regulation of cytokine production;GO:0001819//positive…
ncbi_105073062	SREBF2	sterol regulatory element-binding protein 2 [Camelus bactrianus]	-	-	-	-	GO:0030658//transport vesicle membrane;GO:0031224//intrinsic component of membrane;GO:0031981//nuclear lumen;GO:0043232//intracellular non-membrane-bounded organelle;GO:0043234//protein complex	GO:0000977//RNA polymerase II regulatory region sequence-specific DNA binding;GO:0000982//transcription factor activity, RNA polymerase II core promoter proximal region sequence-specific binding;GO:0005515//protein binding;GO:0016863//intramolecular oxidoreductase activity, transposing C=C bonds	GO:0000122//negative regulation of transcription from RNA polymerase II promoter;GO:0010874//regulation of cholesterol efflux;GO:0010884//positive regulation of lipid storage;GO:0016125//sterol metabolic process;GO:0032844//regulation of homeostatic process;GO:0034616//response to laminar fluid shear stress;GO:0055094//response to lipoprotein particle
ncbi_105072004	LRRIQ1	leucine-rich repeat and IQ domain-containing protein 1 [Camelus bactrianus]	-	-	-	-	-	-	-
ncbi_105079394	GATA1	erythroid transcription factor [Camelus bactrianus]	-	-	-	-	GO:0031981//nuclear lumen;GO:0043234//protein complex	GO:0000977//RNA polymerase II regulatory region sequence-specific DNA binding;GO:0000982//transcription factor activity, RNA polymerase II core promoter proximal region sequence-specific binding;GO:0003682//chromatin binding;GO:0008134//transcription factor binding;GO:0019904//protein domain specific binding;GO:0046914//transition metal ion binding	GO:0001934//positive regulation of protein phosphorylation;GO:0002244//hematopoietic progenitor cell differentiation;GO:0008284//positive regulation of cell proliferation;GO:0008406//gonad development;GO:0030168//platelet activation;GO:0030279//negative regulation of ossification;GO:0030851//granulocyte differentiation;GO:0032846//positive regulation of homeostatic process;GO:0032870//cellular re…
ncbi_105078854	RASEF	ras and EF-hand domain-containing protein, partial [Camelus bactrianus]	-	-	-	-	-	GO:0032550//purine ribonucleoside binding;GO:0046872//metal ion binding	GO:0015031//protein transport;GO:0035556//intracellular signal transduction
