# Supplementary material for: Exploring the genomic resources of seven domestic Bactrian camel populations in China through restriction site-associated DNA sequencing
Source: PLoS One. 2021 Apr 29;16(4):e0250168. doi: 10.1371/journal.pone.0250168 (PMC8084232; doi:10.1371/journal.pone.0250168)
Supplement: S3 Table — (XLSX) [file pone.0250168.s003.xlsx]

## Sheet: Table S3
Table S3. The pool of all remaining others_vs_SNT_0.05_fst_pi_sig_intersect.Annot
GeneID	Symbol	Description	KEGG_A_class	KEGG_B_class	Pathway	K_ID	GO Component	GO Function	GO Process
ncbi_105080728	SHOC2	leucine-rich repeat protein SHOC-2 [Camelus ferus]	Environmental Information Processing	Signal transduction	ko04014//Ras signaling pathway	K19613	GO:0008287//protein serine/threonine phosphatase complex;GO:0008287//protein serine/threonine phosphatase complex;GO:0031981//nuclear lumen;GO:0031981//nuclear lumen	GO:0019208//phosphatase regulator activity;GO:0019208//phosphatase regulator activity;GO:0019902//phosphatase binding;GO:0019902//phosphatase binding	GO:0007169//transmembrane receptor protein tyrosine kinase signaling pathway;GO:0007169//transmembrane receptor protein tyrosine kinase signaling pathway;GO:0019222//regulation of metabolic process;GO:0019222//regulation of metabolic process;GO:0046578//regulation of Ras protein signal transduction;GO:0046578//regulation of Ras protein signal transduction
ncbi_105067513	MOGAT3	LOW QUALITY PROTEIN: 2-acylglycerol O-acyltransferase 3 [Camelus ferus]	Metabolism;Metabolism;Organismal Systems	Global and overview maps;Lipid metabolism;Digestive system	ko01100//Metabolic pathways;ko00561//Glycerolipid metabolism;ko04975//Fat digestion and absorption	K14456;K14456;K14456	GO:0031090//organelle membrane;GO:0031224//intrinsic component of membrane;GO:0043231//intracellular membrane-bounded organelle	GO:0016411//acylglycerol O-acyltransferase activity	GO:0006641//triglyceride metabolic process;GO:0019400//alditol metabolic process
ncbi_105070129	GANAB	neutral alpha-glucosidase AB	Metabolism;Genetic Information Processing;Metabolism	Global and overview maps;Folding, sorting and degradation;Glycan biosynthesis and metabolism	ko01100//Metabolic pathways;ko04141//Protein processing in endoplasmic reticulum;ko00510//N-Glycan biosynthesis	K05546;K05546;K05546	GO:0031988//membrane-bounded vesicle;GO:0031988//membrane-bounded vesicle;GO:0031988//membrane-bounded vesicle;GO:0043234//protein complex;GO:0043234//protein complex;GO:0043234//protein complex	GO:0003723//RNA binding;GO:0003723//RNA binding;GO:0003723//RNA binding;GO:0016798//hydrolase activity, acting on glycosyl bonds;GO:0016798//hydrolase activity, acting on glycosyl bonds;GO:0016798//hydrolase activity, acting on glycosyl bonds	GO:0044238//primary metabolic process;GO:0044238//primary metabolic process;GO:0044238//primary metabolic process
ncbi_105082786	ORAI3	protein orai-3 [Camelus bactrianus]	Environmental Information Processing	Signal transduction	ko04020//Calcium signaling pathway	K16058	GO:0031224//intrinsic component of membrane	-	GO:0006816//calcium ion transport
ncbi_105062264	STRAP	serine-threonine kinase receptor-associated protein [Camelus ferus]	Genetic Information Processing	Translation	ko03013//RNA transport	K13137	GO:0016020//membrane;GO:0031981//nuclear lumen;GO:0043234//protein complex;GO:0044444//cytoplasmic part	GO:0003723//RNA binding;GO:0005515//protein binding	GO:0001933//negative regulation of protein phosphorylation;GO:0006396//RNA processing;GO:0008285//negative regulation of cell proliferation;GO:0010632//regulation of epithelial cell migration;GO:0010669//epithelial structure maintenance;GO:0010717//regulation of epithelial to mesenchymal transition;GO:0017015//regulation of transforming growth factor beta receptor signaling pathway;GO:0022618//ri…
ncbi_105066046	CHEK2	LOW QUALITY PROTEIN: serine/threonine-protein kinase Chk2 [Camelus bactrianus]	Cellular Processes;Cellular Processes;Cellular Processes	Cell growth and death;Cell growth and death;Cell growth and death	ko04218//Cellular senescence;ko04110//Cell cycle;ko04115//p53 signaling pathway	K06641;K06641;K06641	GO:0016604//nuclear body;GO:0098687//chromosomal region	GO:0004672//protein kinase activity;GO:0019900//kinase binding;GO:0032550//purine ribonucleoside binding;GO:0044389//ubiquitin-like protein ligase binding;GO:0046983//protein dimerization activity	GO:0006281//DNA repair;GO:0006355//regulation of transcription, DNA-templated;GO:0006468//protein phosphorylation;GO:0007052//mitotic spindle organization;GO:0009894//regulation of catabolic process;GO:0010212//response to ionizing radiation;GO:0012501//programmed cell death;GO:0030163//protein catabolic process;GO:0031647//regulation of protein stability;GO:1902402//signal transduction involved …
ncbi_105070135	LOC105070135	ubiquinol-cytochrome-c reductase complex assembly factor 3 [Vicugna pacos]	-	-	-	-	-	-	-
ncbi_105074682	LOC105074682	similar to CG32662-PA,	-	-	-	-	-	-	-
ncbi_105064050	ASIC4	LOW QUALITY PROTEIN: acid-sensing ion channel 4 [Camelus bactrianus]	Organismal Systems	Sensory system	ko04750//Inflammatory mediator regulation of TRP channels	K04831	GO:0031224//intrinsic component of membrane	-	GO:0006814//sodium ion transport
ncbi_105067246	CLDN15	claudin-15	Cellular Processes;Environmental Information Processing;Organismal Systems	Cellular community - eukaryotes;Signaling molecules and interaction;Immune system	ko04530//Tight junction;ko04514//Cell adhesion molecules (CAMs);ko04670//Leukocyte transendothelial migration	K06087;K06087;K06087	GO:0031224//intrinsic component of membrane;GO:0043296//apical junction complex;GO:0044459//plasma membrane part	-	GO:0044765//single-organism transport
ncbi_105083559	KCTD14	BTB/POZ domain-containing protein KCTD14 [Camelus bactrianus]	-	-	-	-	-	-	-
ncbi_105069832	NPPC	C-type natriuretic peptide [Camelus bactrianus]	-	-	-	-	GO:0012505//endomembrane system;GO:0012505//endomembrane system;GO:0044421//extracellular region part;GO:0044421//extracellular region part	GO:0005179//hormone activity;GO:0005179//hormone activity;GO:0046983//protein dimerization activity;GO:0046983//protein dimerization activity;GO:0051427//hormone receptor binding;GO:0051427//hormone receptor binding	GO:0003413//chondrocyte differentiation involved in endochondral bone morphogenesis;GO:0003413//chondrocyte differentiation involved in endochondral bone morphogenesis;GO:0006950//response to stress;GO:0006950//response to stress;GO:0007167//enzyme linked receptor protein signaling pathway;GO:0007167//enzyme linked receptor protein signaling pathway;GO:0009152//purine ribonucleotide biosynthetic …
ncbi_105070141	TTC9C	tetratricopeptide repeat protein 9C [Camelus ferus]	-	-	-	-	-	-	-
ncbi_105066239	HNF4G	hepatocyte nuclear factor 4-gamma [Camelus bactrianus]	-	-	-	-	-	-	-
ncbi_105065489	LOC105065489	protocadherin gamma-A4-like [Camelus bactrianus]	-	-	-	-	-	-	-
ncbi_105081980	ABCB11	bile salt export pump [Camelus bactrianus]	Organismal Systems;Environmental Information Processing;Organismal Systems	Digestive system;Membrane transport;Digestive system	ko04976//Bile secretion;ko02010//ABC transporters;ko04979//Cholesterol metabolism	K05664;K05664;K05664	-	-	-
ncbi_105076916	INO80	DNA helicase INO80	-	-	-	-	GO:0033202//DNA helicase complex;GO:0033202//DNA helicase complex;GO:0043231//intracellular membrane-bounded organelle;GO:0043231//intracellular membrane-bounded organelle	GO:0003676//nucleic acid binding;GO:0003676//nucleic acid binding;GO:0004386//helicase activity;GO:0004386//helicase activity;GO:0015631//tubulin binding;GO:0015631//tubulin binding;GO:0032550//purine ribonucleoside binding;GO:0032550//purine ribonucleoside binding	GO:0000082//G1/S transition of mitotic cell cycle;GO:0000082//G1/S transition of mitotic cell cycle;GO:0000725//recombinational repair;GO:0000725//recombinational repair;GO:0001558//regulation of cell growth;GO:0001558//regulation of cell growth;GO:0006357//regulation of transcription from RNA polymerase II promoter;GO:0006357//regulation of transcription from RNA polymerase II promoter;GO:000646…
ncbi_105067788	ABCG4	ATP-binding cassette sub-family G member 4	Environmental Information Processing	Membrane transport	ko02010//ABC transporters	K05680	-	GO:0017111//nucleoside-triphosphatase activity;GO:0017111//nucleoside-triphosphatase activity;GO:0017111//nucleoside-triphosphatase activity;GO:0032550//purine ribonucleoside binding;GO:0032550//purine ribonucleoside binding;GO:0032550//purine ribonucleoside binding;GO:0046983//protein dimerization activity;GO:0046983//protein dimerization activity;GO:0046983//protein dimerization activity	-
ncbi_105076619	TEAD1	transcriptional enhancer factor TEF-1	Environmental Information Processing;Environmental Information Processing;Environmental Information Processing	Signal transduction;Signal transduction;Signal transduction	ko04390//Hippo signaling pathway;ko04391//Hippo signaling pathway -fly;ko04392//Hippo signaling pathway - multiple species	K09448;K09448;K09448	GO:0031981//nuclear lumen;GO:0031981//nuclear lumen;GO:0031981//nuclear lumen;GO:0031981//nuclear lumen;GO:0031981//nuclear lumen;GO:0043234//protein complex;GO:0043234//protein complex;GO:0043234//protein complex;GO:0043234//protein complex;GO:0043234//protein complex	GO:0000982//transcription factor activity, RNA polymerase II core promoter proximal region sequence-specific binding;GO:0000982//transcription factor activity, RNA polymerase II core promoter proximal region sequence-specific binding;GO:0000982//transcription factor activity, RNA polymerase II core promoter proximal region sequence-specific binding;GO:0000982//transcription factor activity, RNA p…	GO:0006352//DNA-templated transcription, initiation;GO:0006357//regulation of transcription from RNA polymerase II promoter;GO:0006357//regulation of transcription from RNA polymerase II promoter;GO:0006357//regulation of transcription from RNA polymerase II promoter;GO:0006357//regulation of transcription from RNA polymerase II promoter;GO:0006357//regulation of transcription from RNA polymerase…
ncbi_105080792	NSMCE4A	non-structural maintenance of chromosomes element 4 homolog A [Camelus bactrianus]	-	-	-	-	GO:0043234//protein complex	-	GO:0006259//DNA metabolic process;GO:0006974//cellular response to DNA damage stimulus
ncbi_105067787	NLRX1	NLR family member X1 [Camelus ferus]	Organismal Systems;Organismal Systems	Immune system;Immune system	ko04621//NOD-like receptor signaling pathway;ko04622//RIG-I-like receptor signaling pathway	K12653;K12653	GO:0043231//intracellular membrane-bounded organelle;GO:0043231//intracellular membrane-bounded organelle;GO:0043231//intracellular membrane-bounded organelle;GO:0043231//intracellular membrane-bounded organelle;GO:0043231//intracellular membrane-bounded organelle	GO:0032550//purine ribonucleoside binding;GO:0032550//purine ribonucleoside binding;GO:0032550//purine ribonucleoside binding;GO:0032550//purine ribonucleoside binding;GO:0032550//purine ribonucleoside binding	GO:0032480//negative regulation of type I interferon production;GO:0032480//negative regulation of type I interferon production;GO:0032480//negative regulation of type I interferon production;GO:0032480//negative regulation of type I interferon production;GO:0032480//negative regulation of type I interferon production;GO:0039532//negative regulation of viral-induced cytoplasmic pattern recognitio…
ncbi_105083397	ZRANB3	DNA annealing helicase and endonuclease ZRANB3 [Camelus bactrianus]	-	-	-	-	GO:0005657//replication fork;GO:0043231//intracellular membrane-bounded organelle	GO:0003676//nucleic acid binding;GO:0004386//helicase activity;GO:0004519//endonuclease activity;GO:0031593//polyubiquitin binding;GO:0032550//purine ribonucleoside binding;GO:0046914//transition metal ion binding	GO:0000018//regulation of DNA recombination;GO:0006308//DNA catabolic process;GO:0006974//cellular response to DNA damage stimulus;GO:0009416//response to light stimulus;GO:0032392//DNA geometric change;GO:0045005//DNA-dependent DNA replication maintenance of fidelity
ncbi_105072327	DNAJB11	dnaJ homolog subfamily B member 11 [Camelus ferus]	Genetic Information Processing	Folding, sorting and degradation	ko04141//Protein processing in endoplasmic reticulum	K09517	GO:0044432//endoplasmic reticulum part	GO:0005515//protein binding	GO:0009451//RNA modification;GO:0030968//endoplasmic reticulum unfolded protein response;GO:0032075//positive regulation of nuclease activity;GO:0044267//cellular protein metabolic process
ncbi_105067791	C2CD2L	C2 domain-containing protein 2-like [Camelus bactrianus]	-	-	-	-	-	GO:0005515//protein binding	GO:0032024//positive regulation of insulin secretion
ncbi_105067786	PDZD3	Na(+)/H(+) exchange regulatory cofactor NHE-RF4	-	-	-	-	GO:0016020//membrane;GO:0032991//macromolecular complex;GO:0032991//macromolecular complex;GO:0032991//macromolecular complex;GO:0032991//macromolecular complex;GO:0042995//cell projection;GO:0044444//cytoplasmic part;GO:0044464//cell part;GO:0044464//cell part;GO:0044464//cell part	GO:0004857//enzyme inhibitor activity;GO:0004857//enzyme inhibitor activity;GO:0004857//enzyme inhibitor activity;GO:0004857//enzyme inhibitor activity;GO:0005515//protein binding;GO:0005515//protein binding;GO:0005515//protein binding;GO:0005515//protein binding;GO:0016248//channel inhibitor activity	GO:0007167//enzyme linked receptor protein signaling pathway;GO:0019935//cyclic-nucleotide-mediated signaling;GO:0030827//negative regulation of cGMP biosynthetic process;GO:0030827//negative regulation of cGMP biosynthetic process;GO:0030827//negative regulation of cGMP biosynthetic process;GO:0030827//negative regulation of cGMP biosynthetic process;GO:0042044//fluid transport;GO:0042221//respo…
ncbi_105076915	CHAC1	glutathione-specific gamma-glutamylcyclotransferase 1 [Vicugna pacos]	-	-	-	-	GO:0031984//organelle subcompartment;GO:0043231//intracellular membrane-bounded organelle;GO:0044444//cytoplasmic part	GO:0005102//receptor binding;GO:0016740//transferase activity	GO:0008593//regulation of Notch signaling pathway;GO:0012501//programmed cell death;GO:0030154//cell differentiation;GO:0034976//response to endoplasmic reticulum stress;GO:0035966//response to topologically incorrect protein;GO:0048731//system development;GO:0070613//regulation of protein processing
ncbi_105074614	EXOC5	exocyst complex component 5 [Camelus ferus]	-	-	-	-	-	-	-
ncbi_105065272	HNRNPD	-	-	-	-	-	-	-	-
ncbi_105077179	GJA1	LOW QUALITY PROTEIN: gap junction alpha-1 protein [Camelus bactrianus]	Cellular Processes	Cellular community - eukaryotes	ko04540//Gap junction	K07372	GO:0000139//Golgi membrane;GO:0000323//lytic vacuole;GO:0005770//late endosome;GO:0005913//cell-cell adherens junction;GO:0005924//cell-substrate adherens junction;GO:0016021//integral component of membrane;GO:0031966//mitochondrial membrane;GO:0031988//membrane-bounded vesicle;GO:0043232//intracellular non-membrane-bounded organelle;GO:0043234//protein complex;GO:0044291//cell-cell contact zone;…	GO:0005243//gap junction channel activity;GO:0015631//tubulin binding;GO:0019904//protein domain specific binding;GO:0022891//substrate-specific transmembrane transporter activity;GO:0060089//molecular transducer activity	GO:0001568//blood vessel development;GO:0001662//behavioral fear response;GO:0001936//regulation of endothelial cell proliferation;GO:0003093//regulation of glomerular filtration;GO:0003143//embryonic heart tube morphogenesis;GO:0003254//regulation of membrane depolarization;GO:0006461//protein complex assembly;GO:0006954//inflammatory response;GO:0008016//regulation of heart contraction;GO:00082…
ncbi_105074799	NAE1	NEDD8-activating enzyme E1 regulatory subunit [Camelus bactrianus]	-	-	-	-	-	-	-
ncbi_105076962	CATSPER2	cation channel sperm-associated protein 2 [Camelus bactrianus]	-	-	-	-	-	-	-
ncbi_105080489	FAM214A	protein FAM214A	-	-	-	-	-	-	-
ncbi_105069305	DACH2	dachshund homolog 2 [Camelus bactrianus]	-	-	-	-	-	-	GO:0045137//development of primary sexual characteristics
ncbi_105067425	SRGAP3	LOW QUALITY PROTEIN: SLIT-ROBO Rho GTPase-activating protein 3 [Camelus bactrianus]	Organismal Systems	Development	ko04360//Axon guidance	K07526	-	-	-
ncbi_105074446	RPS5	40S ribosomal protein S5	Genetic Information Processing	Translation	ko03010//Ribosome	K02989	GO:0005924//cell-substrate adherens junction;GO:0005924//cell-substrate adherens junction;GO:0015935//small ribosomal subunit;GO:0015935//small ribosomal subunit;GO:0031988//membrane-bounded vesicle;GO:0031988//membrane-bounded vesicle	GO:0005198//structural molecule activity;GO:0005198//structural molecule activity;GO:0044822//poly(A) RNA binding;GO:0044822//poly(A) RNA binding	GO:0000956//nuclear-transcribed mRNA catabolic process;GO:0000956//nuclear-transcribed mRNA catabolic process;GO:0006448//regulation of translational elongation;GO:0006448//regulation of translational elongation;GO:0006613//cotranslational protein targeting to membrane;GO:0006613//cotranslational protein targeting to membrane;GO:0016032//viral process;GO:0016032//viral process;GO:0032774//RNA bio…
ncbi_105065263	HNRNPDL	heterogeneous nuclear ribonucleoprotein D-like	-	-	-	-	GO:0030529//intracellular ribonucleoprotein complex;GO:0031981//nuclear lumen;GO:0031988//membrane-bounded vesicle;GO:0044423//virion part	GO:0043566//structure-specific DNA binding;GO:0070717//poly-purine tract binding	GO:0010468//regulation of gene expression;GO:0034645//cellular macromolecule biosynthetic process
ncbi_105067801	HYOU1	hypoxia up-regulated protein 1 [Camelus ferus]	Genetic Information Processing	Folding, sorting and degradation	ko04141//Protein processing in endoplasmic reticulum	K09486	GO:0005924//cell-substrate adherens junction;GO:0031988//membrane-bounded vesicle	GO:0032550//purine ribonucleoside binding	GO:0006950//response to stress
ncbi_105083788	PEX6	LOW QUALITY PROTEIN: peroxisome biogenesis factor 6 [Camelus bactrianus]	Cellular Processes	Transport and catabolism	ko04146//Peroxisome	K13339	GO:0042579//microbody	GO:0005515//protein binding;GO:0016887//ATPase activity;GO:0032550//purine ribonucleoside binding	GO:0006605//protein targeting;GO:0006996//organelle organization;GO:0031647//regulation of protein stability;GO:0065002//intracellular protein transmembrane transport
ncbi_105064785	INADL	inaD-like protein [Camelus bactrianus]	Environmental Information Processing;Cellular Processes	Signal transduction;Cellular community - eukaryotes	ko04390//Hippo signaling pathway;ko04530//Tight junction	K06092;K06092	GO:0044464//cell part	-	-
ncbi_105077869	HCN1	potassium/sodium hyperpolarization-activated cyclic nucleotide-gated channel 1 [Camelus bactrianus]	-	-	-	-	-	-	-
ncbi_105067867	CXCR5	C-X-C chemokine receptor type 5 [Camelus bactrianus]	Environmental Information Processing;Organismal Systems	Signaling molecules and interaction;Immune system	ko04060//Cytokine-cytokine receptor interaction;ko04062//Chemokine signaling pathway	K04190;K04190	GO:0031224//intrinsic component of membrane;GO:0044459//plasma membrane part	GO:0004950//chemokine receptor activity	GO:0019221//cytokine-mediated signaling pathway;GO:0032465//regulation of cytokinesis;GO:0046649//lymphocyte activation;GO:0048534//hematopoietic or lymphoid organ development
ncbi_105081451	LOC105081451	serine/threonine-protein kinase Sgk3	Environmental Information Processing;Environmental Information Processing	Signal transduction;Signal transduction	ko04151//PI3K-Akt signaling pathway;ko04068//FoxO signaling pathway	K13304;K13304	GO:0043231//intracellular membrane-bounded organelle;GO:0043231//intracellular membrane-bounded organelle;GO:0043231//intracellular membrane-bounded organelle;GO:0043231//intracellular membrane-bounded organelle;GO:0043231//intracellular membrane-bounded organelle;GO:0043231//intracellular membrane-bounded organelle;GO:0043231//intracellular membrane-bounded organelle	GO:0005543//phospholipid binding;GO:0005543//phospholipid binding;GO:0005543//phospholipid binding;GO:0005543//phospholipid binding;GO:0005543//phospholipid binding;GO:0005543//phospholipid binding;GO:0005543//phospholipid binding;GO:0016301//kinase activity;GO:0016301//kinase activity;GO:0016301//kinase activity;GO:0016301//kinase activity;GO:0016301//kinase activity;GO:0016301//kinase activity;…	GO:0006464//cellular protein modification process;GO:0006464//cellular protein modification process;GO:0006464//cellular protein modification process;GO:0006464//cellular protein modification process;GO:0006464//cellular protein modification process;GO:0006464//cellular protein modification process;GO:0006464//cellular protein modification process;GO:0006796//phosphate-containing compound metabol…
ncbi_105063162	LOC105063162	LOW QUALITY PROTEIN: probable methyltransferase BTM2 homolog [Equus asinus]	-	-	-	-	-	GO:0008649//rRNA methyltransferase activity	GO:0000154//rRNA modification
ncbi_105067781	RNF26	RING finger protein 26 [Camelus ferus]	-	-	-	-	-	GO:0043169//cation binding	-
ncbi_105076964	ELL3	RNA polymerase II elongation factor ELL3 [Camelus ferus]	-	-	-	-	GO:0043232//intracellular non-membrane-bounded organelle;GO:0043234//protein complex	GO:0044212//transcription regulatory region DNA binding	GO:0006357//regulation of transcription from RNA polymerase II promoter;GO:0008284//positive regulation of cell proliferation;GO:0010720//positive regulation of cell development;GO:0010769//regulation of cell morphogenesis involved in differentiation;GO:0032784//regulation of DNA-templated transcription, elongation;GO:1902165//regulation of intrinsic apoptotic signaling pathway in response to DNA…
ncbi_105076621	PARVA	-	-	-	-	-	-	-	-
ncbi_105073239	RARA	retinoic acid receptor alpha	-	-	-	-	GO:0000785//chromatin;GO:0005856//cytoskeleton;GO:0031981//nuclear lumen;GO:0043005//neuron projection;GO:0044297//cell body;GO:0044444//cytoplasmic part	GO:0000976//transcription regulatory region sequence-specific DNA binding;GO:0003682//chromatin binding;GO:0003712//transcription cofactor activity;GO:0003729//mRNA binding;GO:0004879//RNA polymerase II transcription factor activity, ligand-activated sequence-specific DNA binding;GO:0005501//retinoid binding;GO:0019207//kinase regulator activity;GO:0019901//protein kinase binding;GO:0030371//tran…	GO:0001818//negative regulation of cytokine production;GO:0001819//positive regulation of cytokine production;GO:0002066//columnar/cuboidal epithelial cell development;GO:0002762//negative regulation of myeloid leukocyte differentiation;GO:0002830//positive regulation of type 2 immune response;GO:0006352//DNA-templated transcription, initiation;GO:0006357//regulation of transcription from RNA pol…
ncbi_105083789	MEA1	male-enhanced antigen 1 [Camelus dromedarius]	-	-	-	-	-	-	GO:0048232//male gamete generation;GO:0048232//male gamete generation
ncbi_105082876	LOC105082876	formin-like protein 5, partial [Camelus bactrianus]	-	-	-	-	-	GO:0005102//receptor binding	GO:0008284//positive regulation of cell proliferation
ncbi_105063035	LOC105063035	LUC7-like 2 [Canis lupus familiaris]	-	-	-	-	GO:0016604//nuclear body;GO:0097525//spliceosomal snRNP complex	GO:0003723//RNA binding;GO:0005515//protein binding	GO:0022618//ribonucleoprotein complex assembly
ncbi_105064131	ORC3	origin recognition complex subunit 3	Cellular Processes	Cell growth and death	ko04110//Cell cycle	K02605	GO:0000808//origin recognition complex;GO:0000808//origin recognition complex	GO:0003676//nucleic acid binding;GO:0003676//nucleic acid binding	GO:0006259//DNA metabolic process;GO:0006259//DNA metabolic process;GO:0008283//cell proliferation;GO:0008283//cell proliferation
ncbi_105061928	PRR32	proline-rich protein 32 [Camelus bactrianus]	-	-	-	-	-	-	-
ncbi_105063398	ISM2	isthmin-2 [Camelus bactrianus]	-	-	-	-	-	-	-
ncbi_105083695	DLG3	disks large homolog 3 [Camelus bactrianus]	Environmental Information Processing;Cellular Processes	Signal transduction;Cellular community - eukaryotes	ko04390//Hippo signaling pathway;ko04530//Tight junction	K12075;K12075	-	-	-
ncbi_105077095	SCML4	sex comb on midleg-like protein 4	-	-	-	-	-	-	-
ncbi_105075277	TBC1D19	TBC1 domain family member 19	-	-	-	-	-	-	-
ncbi_105064098	SPEG	LOW QUALITY PROTEIN: striated muscle preferentially expressed protein kinase [Camelus bactrianus]	-	-	-	-	-	-	-
ncbi_105073295	OSBPL7	oxysterol-binding protein-related protein 7	-	-	-	-	GO:0016020//membrane;GO:0016020//membrane;GO:0016020//membrane;GO:0016020//membrane;GO:0044432//endoplasmic reticulum part;GO:0044432//endoplasmic reticulum part;GO:0044432//endoplasmic reticulum part;GO:0044432//endoplasmic reticulum part	GO:0032934//sterol binding;GO:0032934//sterol binding;GO:0032934//sterol binding;GO:0032934//sterol binding	GO:0036315//cellular response to sterol;GO:0036315//cellular response to sterol;GO:0036315//cellular response to sterol;GO:0036315//cellular response to sterol;GO:0044765//single-organism transport;GO:0044765//single-organism transport;GO:0044765//single-organism transport;GO:0044765//single-organism transport;GO:0061136//regulation of proteasomal protein catabolic process;GO:0061136//regulation …
ncbi_105083911	TTBK1	LOW QUALITY PROTEIN: tau-tubulin kinase 1, partial [Camelus bactrianus]	-	-	-	-	-	GO:0016301//kinase activity;GO:0032550//purine ribonucleoside binding	GO:0006464//cellular protein modification process;GO:0048856//anatomical structure development
ncbi_105063155	MDFIC	myoD family inhibitor domain-containing protein [Camelus bactrianus]	-	-	-	-	GO:0043231//intracellular membrane-bounded organelle;GO:0043232//intracellular non-membrane-bounded organelle	GO:0008134//transcription factor binding	GO:0000187//activation of MAPK activity;GO:0006355//regulation of transcription, DNA-templated;GO:0010628//positive regulation of gene expression;GO:0042306//regulation of protein import into nucleus
ncbi_105065467	HDAC3	histone deacetylase 3	Organismal Systems	Endocrine system	ko04919//Thyroid hormone signaling pathway	K11404	GO:0005819//spindle;GO:0005819//spindle;GO:0016020//membrane;GO:0016020//membrane;GO:0043234//protein complex;GO:0043234//protein complex;GO:0044451//nucleoplasm part;GO:0044451//nucleoplasm part	GO:0003676//nucleic acid binding;GO:0003676//nucleic acid binding;GO:0003682//chromatin binding;GO:0003682//chromatin binding;GO:0003712//transcription cofactor activity;GO:0003712//transcription cofactor activity;GO:0008134//transcription factor binding;GO:0008134//transcription factor binding;GO:0017136//NAD-dependent histone deacetylase activity;GO:0017136//NAD-dependent histone deacetylase ac…	GO:0000278//mitotic cell cycle;GO:0000278//mitotic cell cycle;GO:0001818//negative regulation of cytokine production;GO:0001932//regulation of protein phosphorylation;GO:0001932//regulation of protein phosphorylation;GO:0006357//regulation of transcription from RNA polymerase II promoter;GO:0006357//regulation of transcription from RNA polymerase II promoter;GO:0006461//protein complex assembly;G…
ncbi_105076963	PDIA3	protein disulfide-isomerase A3 [Camelus bactrianus]	Genetic Information Processing;Organismal Systems	Folding, sorting and degradation;Immune system	ko04141//Protein processing in endoplasmic reticulum;ko04612//Antigen processing and presentation	K08056;K08056	-	-	-
ncbi_105074798	CCDC79	telomere repeats-binding bouquet formation protein 1 [Camelus ferus]	-	-	-	-	GO:0098687//chromosomal region	GO:0003676//nucleic acid binding	GO:0034397//telomere localization;GO:0070192//chromosome organization involved in meiotic cell cycle
ncbi_105063042	ATP6V0A4	V-type proton ATPase 116 kDa subunit a	Metabolism;Cellular Processes;Cellular Processes;Metabolism;Organismal Systems;Organismal Systems	Global and overview maps;Transport and catabolism;Transport and catabolism;Energy metabolism;Nervous system;Excretory system	ko01100//Metabolic pathways;ko04145//Phagosome;ko04142//Lysosome;ko00190//Oxidative phosphorylation;ko04721//Synaptic vesicle cycle;ko04966//Collecting duct acid secretion	K02154;K02154;K02154;K02154;K02154;K02154	GO:0005774//vacuolar membrane;GO:0005774//vacuolar membrane;GO:0005774//vacuolar membrane;GO:0005774//vacuolar membrane;GO:0005886//plasma membrane;GO:0005886//plasma membrane;GO:0005886//plasma membrane;GO:0005886//plasma membrane;GO:0005903//brush border;GO:0005903//brush border;GO:0005903//brush border;GO:0005903//brush border;GO:0031224//intrinsic component of membrane;GO:0031224//intrinsic c…	GO:0015077//monovalent inorganic cation transmembrane transporter activity;GO:0015077//monovalent inorganic cation transmembrane transporter activity;GO:0015077//monovalent inorganic cation transmembrane transporter activity;GO:0015077//monovalent inorganic cation transmembrane transporter activity;GO:0019899//enzyme binding;GO:0019899//enzyme binding;GO:0019899//enzyme binding;GO:0019899//enzyme…	GO:0015988//energy coupled proton transmembrane transport, against electrochemical gradient;GO:0015988//energy coupled proton transmembrane transport, against electrochemical gradient;GO:0015988//energy coupled proton transmembrane transport, against electrochemical gradient;GO:0015988//energy coupled proton transmembrane transport, against electrochemical gradient;GO:0050954//sensory perception …
ncbi_105082791	ZNF629	zinc finger protein 629 [Camelus bactrianus]	-	-	-	-	-	GO:0043169//cation binding	-
ncbi_105082059	SRFBP1	serum response factor-binding protein 1 [Camelus bactrianus]	-	-	-	-	GO:0043231//intracellular membrane-bounded organelle	GO:0003723//RNA binding	-
ncbi_105070137	GNG3	guanine nucleotide-binding protein G(I)/G(S)/G(O) subunit gamma-3-like protein [Camelus ferus]	Environmental Information Processing;Environmental Information Processing;Organismal Systems;Organismal Systems;Environmental Information Processing;Organismal Systems;Organismal Systems;Organismal Systems;Organismal Systems;Organismal Systems;Organismal Systems;Organismal Systems	Signal transduction;Signal transduction;Immune system;Nervous system;Signal transduction;Endocrine system;Nervous system;Nervous system;Nervous system;Nervous system;Environmental adaptation;Nervous system	ko04151//PI3K-Akt signaling pathway;ko04014//Ras signaling pathway;ko04062//Chemokine signaling pathway;ko04723//Retrograde endocannabinoid signaling;ko04371//Apelin signaling pathway;ko04926//Relaxin signaling pathway;ko04728//Dopaminergic synapse;ko04726//Serotonergic synapse;ko04724//Glutamatergic synapse;ko04725//Cholinergic synapse;ko04713//Circadian entrainment;ko04727//GABAergic synapse	K04540;K04540;K04540;K04540;K04540;K04540;K04540;K04540;K04540;K04540;K04540;K04540	GO:0014069//postsynaptic density;GO:0014069//postsynaptic density;GO:0016020//membrane;GO:0016020//membrane;GO:0043234//protein complex;GO:0043234//protein complex;GO:0044444//cytoplasmic part;GO:0044444//cytoplasmic part	GO:0031701//angiotensin receptor binding;GO:0031701//angiotensin receptor binding;GO:0060089//molecular transducer activity;GO:0060089//molecular transducer activity	GO:0007166//cell surface receptor signaling pathway;GO:0007166//cell surface receptor signaling pathway;GO:0051480//regulation of cytosolic calcium ion concentration;GO:0051480//regulation of cytosolic calcium ion concentration
ncbi_105061605	RNF182	E3 ubiquitin-protein ligase RNF182 [Camelus ferus]	-	-	-	-	GO:0031224//intrinsic component of membrane;GO:0044424//intracellular part	GO:0019787//ubiquitin-like protein transferase activity;GO:0046914//transition metal ion binding	GO:0032446//protein modification by small protein conjugation
ncbi_105064134	RARS2	probable arginine--tRNA ligase, mitochondrial	Genetic Information Processing	Translation	ko00970//Aminoacyl-tRNA biosynthesis	K01887	-	-	-
ncbi_105067426	THUMPD3	THUMP domain-containing protein 3 [Camelus bactrianus]	-	-	-	-	-	-	-
ncbi_105070145	TMEM223	transmembrane protein 223 [Camelus bactrianus]	-	-	-	-	-	-	-
ncbi_105067783	MCAM	cell surface glycoprotein MUC18 [Camelus bactrianus]	-	-	-	-	GO:0005924//cell-substrate adherens junction;GO:0031224//intrinsic component of membrane;GO:0044459//plasma membrane part	-	GO:0060055//angiogenesis involved in wound healing
ncbi_105067244	PLOD3	procollagen-lysine,2-oxoglutarate 5-dioxygenase 3 [Camelus bactrianus]	Metabolism;Metabolism	Amino acid metabolism;Glycan biosynthesis and metabolism	ko00310//Lysine degradation;ko00514//Other types of O-glycan biosynthesis	K13646;K13646	GO:0031988//membrane-bounded vesicle;GO:0043231//intracellular membrane-bounded organelle	GO:0019842//vitamin binding;GO:0046527//glucosyltransferase activity;GO:0046914//transition metal ion binding;GO:0070815//peptidyl-lysine 5-dioxygenase activity	GO:0002009//morphogenesis of an epithelium;GO:0003382//epithelial cell morphogenesis;GO:0009887//organ morphogenesis;GO:0022607//cellular component assembly;GO:0030198//extracellular matrix organization;GO:0033036//macromolecule localization;GO:0035295//tube development;GO:0044710//single-organism metabolic process;GO:0050880//regulation of blood vessel size
ncbi_105077437	NHSL1	NHS-like protein 1 [Camelus bactrianus]	-	-	-	-	-	-	-
ncbi_105080727	PDCD4	programmed cell death protein 4 [Camelus ferus]	-	-	-	-	GO:0044444//cytoplasmic part	-	GO:0007568//aging
ncbi_105082784	STX1B	syntaxin-1B [Rattus norvegicus]	Organismal Systems;Genetic Information Processing	Nervous system;Folding, sorting and degradation	ko04721//Synaptic vesicle cycle;ko04130//SNARE interactions in vesicular transport	K08486;K08486	-	-	-
ncbi_105072010	PPFIA2	liprin-alpha-2 [Vicugna pacos]	-	-	-	-	GO:0031988//membrane-bounded vesicle	GO:0005515//protein binding	-
ncbi_105067794	HMBS	porphobilinogen deaminase	Metabolism;Metabolism	Global and overview maps;Metabolism of cofactors and vitamins	ko01100//Metabolic pathways;ko00860//Porphyrin and chlorophyll metabolism	K01749;K01749	-	-	GO:0018065//protein-cofactor linkage;GO:0018065//protein-cofactor linkage;GO:0018130//heterocycle biosynthetic process;GO:0018130//heterocycle biosynthetic process
ncbi_105063980	STAT4	signal transducer and activator of transcription 4 [Camelus ferus]	Environmental Information Processing;Cellular Processes;Organismal Systems	Signal transduction;Cell growth and death;Immune system	ko04630//Jak-STAT signaling pathway;ko04217//Necroptosis;ko04658//Th1 and Th2 cell differentiation	K11222;K11222;K11222	GO:0043231//intracellular membrane-bounded organelle	GO:0001071//nucleic acid binding transcription factor activity;GO:0003677//DNA binding;GO:0060089//molecular transducer activity	GO:0006357//regulation of transcription from RNA polymerase II promoter;GO:0006464//cellular protein modification process;GO:0007166//cell surface receptor signaling pathway;GO:0010033//response to organic substance
ncbi_105064055	INHA	inhibin alpha chain	-	-	-	-	-	-	-
ncbi_105081946	PSMD14	26S proteasome non-ATPase regulatory subunit 14 [Homo sapiens]	Genetic Information Processing	Folding, sorting and degradation	ko03050//Proteasome	K03030	GO:0005838//proteasome regulatory particle;GO:0031981//nuclear lumen;GO:0031988//membrane-bounded vesicle;GO:0044444//cytoplasmic part	GO:0008242//omega peptidase activity;GO:0032403//protein complex binding;GO:0043169//cation binding;GO:0061135//endopeptidase regulator activity	GO:0000087//mitotic M phase;GO:0000725//recombinational repair;GO:0000726//non-recombinational repair;GO:0002220//innate immune response activating cell surface receptor signaling pathway;GO:0010565//regulation of cellular ketone metabolic process;GO:0010952//positive regulation of peptidase activity;GO:0016579//protein deubiquitination;GO:0030177//positive regulation of Wnt signaling pathway;GO:…
ncbi_105081308	LOC105081308	C12orf45 protein [Homo sapiens]	-	-	-	-	-	-	-
ncbi_105073238	TOP2A	DNA topoisomerase 2-alpha [Camelus bactrianus]	-	-	-	-	-	-	-
ncbi_105068926	CEP350	centrosome-associated protein 350 [Camelus bactrianus]	-	-	-	-	-	-	-
ncbi_105063783	EPHA7	ephrin type-A receptor 7	Organismal Systems	Development	ko04360//Axon guidance	K05108	GO:0016021//integral component of membrane;GO:0016021//integral component of membrane;GO:0016021//integral component of membrane;GO:0016021//integral component of membrane;GO:0016021//integral component of membrane;GO:0043005//neuron projection;GO:0044297//cell body;GO:0097060//synaptic membrane	GO:0005003//ephrin receptor activity;GO:0005003//ephrin receptor activity;GO:0005003//ephrin receptor activity;GO:0005003//ephrin receptor activity;GO:0005003//ephrin receptor activity;GO:0005102//receptor binding;GO:0032550//purine ribonucleoside binding;GO:0032550//purine ribonucleoside binding;GO:0032550//purine ribonucleoside binding;GO:0032550//purine ribonucleoside binding;GO:0032550//purin…	GO:0001763//morphogenesis of a branching structure;GO:0001763//morphogenesis of a branching structure;GO:0001763//morphogenesis of a branching structure;GO:0001763//morphogenesis of a branching structure;GO:0001763//morphogenesis of a branching structure;GO:0001932//regulation of protein phosphorylation;GO:0001932//regulation of protein phosphorylation;GO:0001932//regulation of protein phosphoryl…
ncbi_105083382	ARHGAP15	rho GTPase-activating protein 15 [Camelus bactrianus]	-	-	-	-	GO:0044444//cytoplasmic part	GO:0008047//enzyme activator activity;GO:0008289//lipid binding	GO:0022604//regulation of cell morphogenesis;GO:0043087//regulation of GTPase activity
ncbi_105066290	RNF17	LOW QUALITY PROTEIN: RING finger protein 17 [Camelus bactrianus]	-	-	-	-	-	GO:0046914//transition metal ion binding;GO:0046983//protein dimerization activity	GO:0007281//germ cell development
ncbi_105074453	ZNF132	zinc finger protein 132 [Camelus bactrianus]	-	-	-	-	GO:0044464//cell part	GO:0043169//cation binding	GO:0010468//regulation of gene expression
ncbi_105067865	CBL	E3 ubiquitin-protein ligase CBL [Camelus bactrianus]	Cellular Processes;Organismal Systems;Genetic Information Processing;Environmental Information Processing	Transport and catabolism;Endocrine system;Folding, sorting and degradation;Signal transduction	ko04144//Endocytosis;ko04910//Insulin signaling pathway;ko04120//Ubiquitin mediated proteolysis;ko04012//ErbB signaling pathway	K04707;K04707;K04707;K04707	GO:0016020//membrane;GO:0043231//intracellular membrane-bounded organelle;GO:0043234//protein complex	GO:0005102//receptor binding;GO:0019787//ubiquitin-like protein transferase activity;GO:0019904//protein domain specific binding;GO:0046914//transition metal ion binding;GO:0060089//molecular transducer activity	GO:0014066//regulation of phosphatidylinositol 3-kinase signaling;GO:0032446//protein modification by small protein conjugation;GO:0042981//regulation of apoptotic process
ncbi_105063104	FAM71F2	protein FAM71F2 [Camelus bactrianus]	-	-	-	-	-	-	-
ncbi_105063200	LOC105063200	Nuclear pore complex protein Nup205 [Myotis davidii]	-	-	-	-	-	-	-
ncbi_105083496	GPR83	probable G-protein coupled receptor 83	Environmental Information Processing	Signaling molecules and interaction	ko04080//Neuroactive ligand-receptor interaction	K04210	GO:0031224//intrinsic component of membrane;GO:0031224//intrinsic component of membrane;GO:0072372//primary cilium;GO:0072372//primary cilium	GO:0008188//neuropeptide receptor activity;GO:0008188//neuropeptide receptor activity	GO:0007186//G-protein coupled receptor signaling pathway;GO:0007186//G-protein coupled receptor signaling pathway;GO:0031960//response to corticosteroid;GO:0031960//response to corticosteroid
ncbi_105079011	DYNC2LI1	cytoplasmic dynein 2 light intermediate chain 1	Organismal Systems	Excretory system	ko04962//Vasopressin-regulated water reabsorption	K10417	GO:0043234//protein complex;GO:0043234//protein complex;GO:0072372//primary cilium;GO:0072372//primary cilium	-	GO:0009855//determination of bilateral symmetry;GO:0009855//determination of bilateral symmetry;GO:0010927//cellular component assembly involved in morphogenesis;GO:0010927//cellular component assembly involved in morphogenesis
ncbi_105083790	PPP2R5D	serine/threonine-protein phosphatase 2A 56 kDa regulatory subunit delta	Environmental Information Processing;Organismal Systems;Organismal Systems;Environmental Information Processing;Environmental Information Processing;Cellular Processes;Genetic Information Processing	Signal transduction;Circulatory system;Nervous system;Signal transduction;Signal transduction;Cell growth and death;Translation	ko04151//PI3K-Akt signaling pathway;ko04261//Adrenergic signaling in cardiomyocytes;ko04728//Dopaminergic synapse;ko04152//AMPK signaling pathway;ko04071//Sphingolipid signaling pathway;ko04114//Oocyte meiosis;ko03015//mRNA surveillance pathway	K11584;K11584;K11584;K11584;K11584;K11584;K11584	-	GO:0019888//protein phosphatase regulator activity	GO:0019222//regulation of metabolic process;GO:0050794//regulation of cellular process
ncbi_105082792	RNF40	E3 ubiquitin-protein ligase BRE1B [Camelus ferus]	-	-	-	-	GO:0000151//ubiquitin ligase complex;GO:0043231//intracellular membrane-bounded organelle	GO:0019787//ubiquitin-like protein transferase activity;GO:0044389//ubiquitin-like protein ligase binding;GO:0046914//transition metal ion binding;GO:0046983//protein dimerization activity	GO:0006513//protein monoubiquitination;GO:0016574//histone ubiquitination
ncbi_105077208	PTPRK	receptor-type tyrosine-protein phosphatase kappa	-	-	-	-	GO:0016021//integral component of membrane;GO:0031513//nonmotile primary cilium;GO:0043005//neuron projection;GO:0044297//cell body;GO:0044459//plasma membrane part;GO:0070161//anchoring junction	GO:0004725//protein tyrosine phosphatase activity;GO:0019900//kinase binding	GO:0000302//response to reactive oxygen species;GO:0006355//regulation of transcription, DNA-templated;GO:0006470//protein dephosphorylation;GO:0007045//cell-substrate adherens junction assembly;GO:0007178//transmembrane receptor protein serine/threonine kinase signaling pathway;GO:0009411//response to UV;GO:0010837//regulation of keratinocyte proliferation;GO:0022610//biological adhesion;GO:0030…
ncbi_105081947	TBR1	T-box brain protein 1 [Peromyscus maniculatus bairdii]	-	-	-	-	GO:0043231//intracellular membrane-bounded organelle	GO:0000977//RNA polymerase II regulatory region sequence-specific DNA binding;GO:0001071//nucleic acid binding transcription factor activity	GO:0003002//regionalization;GO:0006357//regulation of transcription from RNA polymerase II promoter;GO:0007631//feeding behavior;GO:0021877//forebrain neuron fate commitment;GO:0050770//regulation of axonogenesis;GO:0097485//neuron projection guidance
ncbi_105083492	PIWIL4	piwi-like protein 4 [Camelus bactrianus]	Organismal Systems	Development	ko04320//Dorso-ventral axis formation	K02156	GO:0043186//P granule;GO:0043231//intracellular membrane-bounded organelle	GO:0003723//RNA binding	GO:0006306//DNA methylation;GO:0016458//gene silencing;GO:0034660//ncRNA metabolic process;GO:0048232//male gamete generation
ncbi_105068969	RHOBTB2	rho-related BTB domain-containing protein 2 [Camelus bactrianus]	Genetic Information Processing	Folding, sorting and degradation	ko04120//Ubiquitin mediated proteolysis	K07868	GO:0044464//cell part	GO:0032550//purine ribonucleoside binding	GO:0035556//intracellular signal transduction
ncbi_105066558	LOC105066558	prolyl-tRNA synthetase associated domain-containing protein 1 [Camelus bactrianus]	-	-	-	-	-	-	GO:0006448//regulation of translational elongation
ncbi_105079717	MAGI3	LOW QUALITY PROTEIN: membrane-associated guanylate kinase, WW and PDZ domain-containing protein 3 [Camelus bactrianus]	Environmental Information Processing	Signal transduction	ko04015//Rap1 signaling pathway	K06112	GO:0030054//cell junction	GO:0005515//protein binding	GO:0032872//regulation of stress-activated MAPK cascade;GO:0043406//positive regulation of MAP kinase activity
ncbi_105067727	LOC105067727	rho GTPase-activating protein 7-like [Camelus bactrianus]	-	-	-	-	GO:0005924//cell-substrate adherens junction;GO:0043231//intracellular membrane-bounded organelle;GO:0044459//plasma membrane part	GO:0019904//protein domain specific binding	GO:0007045//cell-substrate adherens junction assembly;GO:0008283//cell proliferation;GO:0009887//organ morphogenesis;GO:0022604//regulation of cell morphogenesis;GO:0030334//regulation of cell migration;GO:0031401//positive regulation of protein modification process;GO:0032232//negative regulation of actin filament bundle assembly;GO:0035023//regulation of Rho protein signal transduction;GO:00432…
ncbi_105066514	MTIF2	translation initiation factor IF-2, mitochondrial	-	-	-	-	GO:0044429//mitochondrial part;GO:0044429//mitochondrial part	GO:0003723//RNA binding;GO:0008135//translation factor activity, RNA binding;GO:0017111//nucleoside-triphosphatase activity;GO:0017111//nucleoside-triphosphatase activity;GO:0032550//purine ribonucleoside binding;GO:0032550//purine ribonucleoside binding;GO:0043021//ribonucleoprotein complex binding;GO:0043021//ribonucleoprotein complex binding	GO:0006413//translational initiation;GO:0006413//translational initiation;GO:0032988//ribonucleoprotein complex disassembly;GO:0032988//ribonucleoprotein complex disassembly
ncbi_105067797	CCDC84	coiled-coil domain-containing protein 84 [Camelus bactrianus]	-	-	-	-	-	-	-
ncbi_105068634	MAP7D2	MAP7 domain-containing protein 2 [Camelus bactrianus]	-	-	-	-	GO:0015630//microtubule cytoskeleton	-	-
ncbi_105074456	LOC105074456	LOW QUALITY PROTEIN: zinc finger protein 324A-like [Camelus bactrianus]	-	-	-	-	GO:0044464//cell part	GO:0043169//cation binding	GO:0010468//regulation of gene expression
ncbi_105073838	ZC3H3	zinc finger CCCH domain-containing protein 3 [Camelus bactrianus]	-	-	-	-	-	GO:0043169//cation binding	GO:0006406//mRNA export from nucleus;GO:0010468//regulation of gene expression;GO:0031124//mRNA 3'-end processing
ncbi_105066713	LOC105066713	LOW QUALITY PROTEIN: vomeronasal type-2 receptor 1-like [Camelus bactrianus]	-	-	-	-	GO:0031224//intrinsic component of membrane	GO:0004888//transmembrane signaling receptor activity	GO:0007166//cell surface receptor signaling pathway
ncbi_105075384	LOC105075384	40S ribosomal protein S27-like [Camelus bactrianus]	Genetic Information Processing	Translation	ko03010//Ribosome	K02978	GO:0030529//intracellular ribonucleoprotein complex	GO:0005198//structural molecule activity;GO:0043169//cation binding	GO:0010467//gene expression
ncbi_105062247	PLBD1	phospholipase B-like 1 [Camelus bactrianus]	-	-	-	-	-	GO:0003824//catalytic activity	GO:0006629//lipid metabolic process
ncbi_105064956	LOC105064956	60S ribosomal protein L29-like [Camelus ferus]	Genetic Information Processing	Translation	ko03010//Ribosome	K02905	GO:0015934//large ribosomal subunit	GO:0003723//RNA binding	GO:0010467//gene expression
ncbi_105068975	BIN3	bridging integrator 3	-	-	-	-	GO:0015629//actin cytoskeleton;GO:0015629//actin cytoskeleton	-	GO:0000902//cell morphogenesis;GO:0000902//cell morphogenesis;GO:0014904//myotube cell development;GO:0014904//myotube cell development;GO:0033036//macromolecule localization;GO:0033036//macromolecule localization;GO:0042246//tissue regeneration;GO:0042246//tissue regeneration;GO:0051451//myoblast migration;GO:0051451//myoblast migration;GO:0060491//regulation of cell projection assembly;GO:00604…
ncbi_105082711	POR	LOW QUALITY PROTEIN: NADPH--cytochrome P450 reductase [Camelus bactrianus]	-	-	-	-	-	-	-
ncbi_105062342	DERA	deoxyribose-phosphate aldolase [Camelus bactrianus]	Metabolism	Carbohydrate metabolism	ko00030//Pentose phosphate pathway	K01619	GO:0044424//intracellular part	GO:0016832//aldehyde-lyase activity	GO:0009166//nucleotide catabolic process
ncbi_105066712	GMPS	GMP synthase [glutamine-hydrolyzing] [Camelus bactrianus]	Metabolism;Metabolism;Metabolism	Global and overview maps;Nucleotide metabolism;Xenobiotics biodegradation and metabolism	ko01100//Metabolic pathways;ko00230//Purine metabolism;ko00983//Drug metabolism - other enzymes	K01951;K01951;K01951	GO:0044444//cytoplasmic part	GO:0005515//protein binding;GO:0016818//hydrolase activity, acting on acid anhydrides, in phosphorus-containing anhydrides;GO:0016884//carbon-nitrogen ligase activity, with glutamine as amido-N-donor;GO:0032550//purine ribonucleoside binding	GO:0006144//purine nucleobase metabolic process;GO:0009064//glutamine family amino acid metabolic process;GO:0009127//purine nucleoside monophosphate biosynthetic process;GO:0009152//purine ribonucleotide biosynthetic process;GO:0042221//response to chemical
ncbi_105063036	LOC105063036	UPF0562 protein C7orf55 homolog [Camelus bactrianus]	-	-	-	-	GO:0043231//intracellular membrane-bounded organelle	-	-
ncbi_105076911	RHOV	rho-related GTP-binding protein RhoV [Camelus bactrianus]	-	-	-	-	GO:0044464//cell part	GO:0032550//purine ribonucleoside binding	GO:0035556//intracellular signal transduction
ncbi_105076885	FSIP1	fibrous sheath-interacting protein 1 [Camelus bactrianus]	-	-	-	-	-	-	-
ncbi_105070127	EML3	echinoderm microtubule-associated protein-like 3 [Camelus bactrianus]	-	-	-	-	-	-	-
ncbi_105063018	MRPS33	28S ribosomal protein S33, mitochondrial [Camelus bactrianus]	-	-	-	-	-	-	-
ncbi_105082001	SLC4A10	sodium-driven chloride bicarbonate exchanger [Camelus bactrianus]	-	-	-	-	-	-	-
ncbi_105081938	BAZ2B	LOW QUALITY PROTEIN: bromodomain adjacent to zinc finger domain protein 2B [Camelus bactrianus]	-	-	-	-	GO:0043231//intracellular membrane-bounded organelle	GO:0046914//transition metal ion binding	-
ncbi_105074529	ZNF497	zinc finger protein 497 [Camelus bactrianus]	-	-	-	-	-	-	-
ncbi_105082233	PRDM6	hCG1737122, partial [Homo sapiens]	-	-	-	-	GO:0043231//intracellular membrane-bounded organelle	GO:0016279//protein-lysine N-methyltransferase activity;GO:0043169//cation binding;GO:0046983//protein dimerization activity	GO:0006325//chromatin organization;GO:0006355//regulation of transcription, DNA-templated;GO:0051148//negative regulation of muscle cell differentiation
ncbi_105065487	LOC105065487	protocadherin gamma-A2-like [Camelus bactrianus]	-	-	-	-	-	-	-
ncbi_105065890	DGKE	diacylglycerol kinase epsilon [Camelus bactrianus]	Metabolism;Environmental Information Processing;Metabolism;Environmental Information Processing;Metabolism	Global and overview maps;Signal transduction;Lipid metabolism;Signal transduction;Lipid metabolism	ko01100//Metabolic pathways;ko04072//Phospholipase D signaling pathway;ko00564//Glycerophospholipid metabolism;ko04070//Phosphatidylinositol signaling system;ko00561//Glycerolipid metabolism	K00901;K00901;K00901;K00901;K00901	GO:0031224//intrinsic component of membrane;GO:0044424//intracellular part	GO:0016301//kinase activity;GO:0032550//purine ribonucleoside binding;GO:0043169//cation binding	GO:0001775//cell activation;GO:0006644//phospholipid metabolic process;GO:0007186//G-protein coupled receptor signaling pathway;GO:0007599//hemostasis
ncbi_105082190	CXXC5	CXXC-type zinc finger protein 5 [Camelus bactrianus]	-	-	-	-	GO:0043231//intracellular membrane-bounded organelle;GO:0043232//intracellular non-membrane-bounded organelle	GO:0046914//transition metal ion binding;GO:0060089//molecular transducer activity	GO:0043122//regulation of I-kappaB kinase/NF-kappaB signaling
ncbi_105072022	SYT1	synaptotagmin-1	Organismal Systems	Nervous system	ko04721//Synaptic vesicle cycle	K15290	GO:0030667//secretory granule membrane;GO:0031224//intrinsic component of membrane;GO:0042995//cell projection;GO:0097060//synaptic membrane	GO:0046872//metal ion binding;GO:0070325//lipoprotein particle receptor binding	GO:0006887//exocytosis;GO:0007269//neurotransmitter secretion;GO:0010647//positive regulation of cell communication;GO:0050804//modulation of synaptic transmission
ncbi_105074452	ZNF584	zinc finger protein 584 [Camelus bactrianus]	-	-	-	-	GO:0044464//cell part	GO:0043169//cation binding	GO:0010468//regulation of gene expression
ncbi_105070131	INTS5	integrator complex subunit 5 [Camelus ferus]	-	-	-	-	GO:0043234//protein complex	-	GO:0016073//snRNA metabolic process
ncbi_105067800	SLC37A4	glucose-6-phosphate translocase	Organismal Systems	Digestive system	ko04973//Carbohydrate digestion and absorption	K08171	GO:0031224//intrinsic component of membrane	-	GO:0001818//negative regulation of cytokine production;GO:0002244//hematopoietic progenitor cell differentiation;GO:0006073//cellular glucan metabolic process;GO:0006639//acylglycerol metabolic process;GO:0006875//cellular metal ion homeostasis;GO:0009791//post-embryonic development;GO:0009893//positive regulation of metabolic process;GO:0015712//hexose phosphate transport;GO:0032787//monocarboxy…
ncbi_105071291	JMJD1C	probable JmjC domain-containing histone demethylation protein 2C	-	-	-	-	-	-	-
ncbi_105073299	SCRN2	secernin-2 [Camelus ferus]	-	-	-	-	GO:0031988//membrane-bounded vesicle;GO:0031988//membrane-bounded vesicle;GO:0031988//membrane-bounded vesicle	GO:0008238//exopeptidase activity;GO:0008238//exopeptidase activity;GO:0008238//exopeptidase activity	-
ncbi_105079009	PLEKHH2	pleckstrin homology domain-containing family H member 2 [Camelus bactrianus]	-	-	-	-	GO:0016020//membrane;GO:0030863//cortical cytoskeleton;GO:0031252//cell leading edge	GO:0005515//protein binding	GO:0030834//regulation of actin filament depolymerization
ncbi_105080730	BBIP1	BBSome-interacting protein 1 [Camelus ferus]	-	-	-	-	-	-	GO:0007631//feeding behavior;GO:0007631//feeding behavior;GO:0007631//feeding behavior;GO:0007631//feeding behavior;GO:0007631//feeding behavior;GO:0007631//feeding behavior;GO:0007631//feeding behavior;GO:0010927//cellular component assembly involved in morphogenesis;GO:0010927//cellular component assembly involved in morphogenesis;GO:0010927//cellular component assembly involved in morphogenesi…
ncbi_105082066	PPIC	Peptidyl-prolyl cis-trans isomerase C-like protein [Camelus ferus]	-	-	-	-	GO:0031988//membrane-bounded vesicle;GO:0044424//intracellular part	GO:0008144//drug binding;GO:0016859//cis-trans isomerase activity;GO:0033218//amide binding	GO:0018208//peptidyl-proline modification
ncbi_105067793	LOC105067793	histone H2AX [Camelus bactrianus]	-	-	-	-	GO:0000228//nuclear chromosome;GO:0000785//chromatin;GO:0000803//sex chromosome;GO:0031988//membrane-bounded vesicle;GO:0043073//germ cell nucleus;GO:0098687//chromosomal region	GO:0003677//DNA binding;GO:0046983//protein dimerization activity	GO:0000725//recombinational repair;GO:0006282//regulation of DNA repair;GO:0007049//cell cycle;GO:0007569//cell aging;GO:0010332//response to gamma radiation;GO:0034728//nucleosome organization;GO:0048232//male gamete generation
ncbi_105079031	LOC105079031	mCG15891 [Mus musculus]	-	-	-	-	-	-	-
ncbi_105064133	SLC35A1	CMP-sialic acid transporter	-	-	-	-	GO:0031224//intrinsic component of membrane;GO:0031224//intrinsic component of membrane	GO:0005402//cation:sugar symporter activity;GO:0005402//cation:sugar symporter activity;GO:0015215//nucleotide transmembrane transporter activity;GO:0015215//nucleotide transmembrane transporter activity	GO:0006818//hydrogen transport;GO:0006818//hydrogen transport;GO:0006862//nucleotide transport;GO:0006862//nucleotide transport
ncbi_105067780	C1QTNF5	complement C1q tumor necrosis factor-related protein 5 [Camelus bactrianus]	-	-	-	-	GO:0031988//membrane-bounded vesicle	-	-
ncbi_105074955	KLHL5	kelch-like protein 5	-	-	-	-	GO:0043232//intracellular non-membrane-bounded organelle	GO:0008092//cytoskeletal protein binding	-
ncbi_105070146	TMEM179B	transmembrane protein 179B [Camelus bactrianus]	Genetic Information Processing	Transcription	ko03022//Basal transcription factors	K03131	-	-	-
ncbi_105083735	AWAT2	acyl-CoA wax alcohol acyltransferase 2 [Camelus bactrianus]	Metabolism;Organismal Systems	Metabolism of cofactors and vitamins;Digestive system	ko00830//Retinol metabolism;ko04977//Vitamin digestion and absorption	K11156;K11156	-	GO:0016746//transferase activity, transferring acyl groups	GO:0009058//biosynthetic process
ncbi_105076970	FRMD5	FERM domain-containing protein 5	-	-	-	-	GO:0044424//intracellular part;GO:0044424//intracellular part;GO:0044425//membrane part;GO:0044425//membrane part	GO:0005515//protein binding;GO:0005515//protein binding	-
ncbi_105066081	LOC105066081	SEC14-like protein 4	-	-	-	-	GO:0031224//intrinsic component of membrane;GO:0031224//intrinsic component of membrane;GO:0044464//cell part;GO:0044464//cell part	GO:0005488//binding	GO:0051234//establishment of localization;GO:0051234//establishment of localization
ncbi_105077178	TBC1D32	protein broad-minded [Camelus bactrianus]	-	-	-	-	-	-	GO:0007224//smoothened signaling pathway;GO:0030326//embryonic limb morphogenesis;GO:0033365//protein localization to organelle;GO:0035295//tube development;GO:0048858//cell projection morphogenesis;GO:0060041//retina development in camera-type eye
ncbi_105083641	KLF12	Krueppel-like factor 12 [Ictidomys tridecemlineatus]	-	-	-	-	-	GO:0000976//transcription regulatory region sequence-specific DNA binding;GO:0000981//RNA polymerase II transcription factor activity, sequence-specific DNA binding;GO:0043169//cation binding	GO:0006357//regulation of transcription from RNA polymerase II promoter
ncbi_105075546	LRRC7	leucine-rich repeat-containing protein 7 [Camelus ferus]	-	-	-	-	GO:0044424//intracellular part;GO:0097060//synaptic membrane	-	-
ncbi_105083802	ZNF318	zinc finger protein 318, partial [Camelus bactrianus]	-	-	-	-	GO:0043231//intracellular membrane-bounded organelle	GO:0046914//transition metal ion binding	-
ncbi_105083612	PAK1	serine/threonine-protein kinase PAK 1 [Camelus bactrianus]	Environmental Information Processing;Cellular Processes;Environmental Information Processing;Cellular Processes;Environmental Information Processing;Organismal Systems;Organismal Systems;Organismal Systems;Organismal Systems;Organismal Systems;Organismal Systems;Environmental Information Processing;Environmental Information Processing	Signal transduction;Cell motility;Signal transduction;Cellular community - eukaryotes;Signal transduction;Immune system;Development;Immune system;Immune system;Immune system;Immune system;Signal transduction;Signal transduction	ko04010//MAPK signaling pathway;ko04810//Regulation of actin cytoskeleton;ko04014//Ras signaling pathway;ko04510//Focal adhesion;ko04024//cAMP signaling pathway;ko04062//Chemokine signaling pathway;ko04360//Axon guidance;ko04650//Natural killer cell mediated cytotoxicity;ko04660//T cell receptor signaling pathway;ko04666//Fc gamma R-mediated phagocytosis;ko04625//C-type lectin receptor signaling …	K04409;K04409;K04409;K04409;K04409;K04409;K04409;K04409;K04409;K04409;K04409;K04409;K04409	-	-	-
ncbi_105082795	LOC105082795	dispanin subfamily A member 2b [Camelus bactrianus]	-	-	-	-	-	-	-
ncbi_105070140	HNRNPUL2	heterogeneous nuclear ribonucleoprotein U-like protein 2	-	-	-	-	GO:0032991//macromolecular complex;GO:0044423//virion part	GO:0003723//RNA binding	-
ncbi_105079065	LRPPRC	leucine-rich PPR motif-containing protein, mitochondrial, partial [Camelus bactrianus]	-	-	-	-	GO:0009295//nucleoid;GO:0015630//microtubule cytoskeleton;GO:0032991//macromolecular complex;GO:0043231//intracellular membrane-bounded organelle;GO:0044444//cytoplasmic part	GO:0003723//RNA binding;GO:0015631//tubulin binding;GO:0043566//structure-specific DNA binding	GO:0000960//regulation of mitochondrial RNA catabolic process;GO:0006417//regulation of translation
ncbi_105063054	CNOT4	CCR4-NOT transcription complex subunit 4	Genetic Information Processing	Folding, sorting and degradation	ko03018//RNA degradation	K10643	GO:0043231//intracellular membrane-bounded organelle;GO:0043231//intracellular membrane-bounded organelle;GO:0043231//intracellular membrane-bounded organelle;GO:0043234//protein complex;GO:0043234//protein complex;GO:0043234//protein complex;GO:0043234//protein complex;GO:0043234//protein complex;GO:0044444//cytoplasmic part;GO:0044444//cytoplasmic part;GO:0044444//cytoplasmic part	GO:0003723//RNA binding;GO:0003723//RNA binding;GO:0003723//RNA binding;GO:0003723//RNA binding;GO:0003723//RNA binding;GO:0019787//ubiquitin-like protein transferase activity;GO:0019787//ubiquitin-like protein transferase activity;GO:0019787//ubiquitin-like protein transferase activity;GO:0019787//ubiquitin-like protein transferase activity;GO:0019787//ubiquitin-like protein transferase activity…	GO:0000956//nuclear-transcribed mRNA catabolic process;GO:0000956//nuclear-transcribed mRNA catabolic process;GO:0000956//nuclear-transcribed mRNA catabolic process;GO:0016567//protein ubiquitination;GO:0016567//protein ubiquitination;GO:0016567//protein ubiquitination;GO:0016567//protein ubiquitination;GO:0016567//protein ubiquitination
ncbi_105066832	SLC25A36	solute carrier family 25 member 36 [Camelus bactrianus]	-	-	-	-	GO:0031224//intrinsic component of membrane	-	GO:0043627//response to estrogen;GO:0044763//single-organism cellular process;GO:0051234//establishment of localization
ncbi_105066576	ADAMTS9	A disintegrin and metalloproteinase with thrombospondin motifs 9 [Camelus bactrianus]	-	-	-	-	GO:0031012//extracellular matrix;GO:0044421//extracellular region part	GO:0046914//transition metal ion binding;GO:0070011//peptidase activity, acting on L-amino acid peptides	GO:0019538//protein metabolic process;GO:0045634//regulation of melanocyte differentiation
ncbi_105063112	SND1	staphylococcal nuclease domain-containing protein 1 [Camelus ferus]	-	-	-	-	GO:0031332//RNAi effector complex;GO:0048770//pigment granule	GO:0003723//RNA binding;GO:0016788//hydrolase activity, acting on ester bonds	GO:0016458//gene silencing;GO:0034645//cellular macromolecule biosynthetic process;GO:0090304//nucleic acid metabolic process
ncbi_105079016	PREPL	prolyl endopeptidase-like	-	-	-	-	GO:0043231//intracellular membrane-bounded organelle;GO:0043231//intracellular membrane-bounded organelle;GO:0043231//intracellular membrane-bounded organelle;GO:0043232//intracellular non-membrane-bounded organelle;GO:0043232//intracellular non-membrane-bounded organelle;GO:0043232//intracellular non-membrane-bounded organelle	GO:0008236//serine-type peptidase activity;GO:0008236//serine-type peptidase activity;GO:0008236//serine-type peptidase activity	GO:0019538//protein metabolic process;GO:0019538//protein metabolic process;GO:0019538//protein metabolic process
ncbi_105064048	LOC105064048	LOW QUALITY PROTEIN: CAVP-target protein [Camelus bactrianus]	-	-	-	-	-	-	-
ncbi_105077270	KIAA1244	LOW QUALITY PROTEIN: brefeldin A-inhibited guanine nucleotide-exchange protein 3 [Camelus bactrianus]	-	-	-	-	-	-	GO:0010921//regulation of phosphatase activity;GO:0043087//regulation of GTPase activity
ncbi_105083706	OTUD6A	OTU domain-containing protein 6A [Camelus bactrianus]	-	-	-	-	-	-	GO:0016579//protein deubiquitination
ncbi_105067510	VGF	neurosecretory protein VGF [Camelus bactrianus]	-	-	-	-	GO:0016023//cytoplasmic, membrane-bounded vesicle;GO:0044421//extracellular region part	GO:0005179//hormone activity	GO:0000003//reproduction;GO:0006950//response to stress;GO:0009306//protein secretion;GO:0031667//response to nutrient levels;GO:0033500//carbohydrate homeostasis;GO:0043434//response to peptide hormone;GO:0044237//cellular metabolic process;GO:0046683//response to organophosphorus
ncbi_105083786	CNPY3	protein canopy homolog 3 [Camelus bactrianus]	-	-	-	-	GO:0044432//endoplasmic reticulum part	GO:0005515//protein binding	GO:0006952//defense response
ncbi_105074886	CA7	carbonic anhydrase 7 [Camelus bactrianus]	Metabolism	Energy metabolism	ko00910//Nitrogen metabolism	K01672	GO:0044444//cytoplasmic part	GO:0046914//transition metal ion binding	GO:0006821//chloride transport;GO:0032228//regulation of synaptic transmission, GABAergic;GO:0032846//positive regulation of homeostatic process;GO:0044237//cellular metabolic process
ncbi_105083804	ABCC10	multidrug resistance-associated protein 7	Environmental Information Processing	Membrane transport	ko02010//ABC transporters	K05674	GO:0005774//vacuolar membrane;GO:0005774//vacuolar membrane;GO:0031224//intrinsic component of membrane;GO:0031224//intrinsic component of membrane	GO:0015405//P-P-bond-hydrolysis-driven transmembrane transporter activity;GO:0015405//P-P-bond-hydrolysis-driven transmembrane transporter activity;GO:0017111//nucleoside-triphosphatase activity;GO:0017111//nucleoside-triphosphatase activity;GO:0032550//purine ribonucleoside binding;GO:0032550//purine ribonucleoside binding	GO:0044763//single-organism cellular process;GO:0044763//single-organism cellular process;GO:0051234//establishment of localization;GO:0051234//establishment of localization
ncbi_105067799	TRAPPC4	hCG38438,	-	-	-	-	-	-	-
ncbi_105065466	RELL2	RELT-like protein 2 [Camelus bactrianus]	-	-	-	-	GO:0031224//intrinsic component of membrane;GO:0044420//extracellular matrix component	GO:0005488//binding	GO:0010810//regulation of cell-substrate adhesion
ncbi_105077094	SOBP	sine oculis-binding protein homolog [Camelus bactrianus]	-	-	-	-	-	GO:0032183//SUMO binding	GO:0007610//behavior;GO:0048598//embryonic morphogenesis
ncbi_105062384	GNAT3	guanine nucleotide-binding protein G(t) subunit alpha-3 [Camelus ferus]	Organismal Systems;Organismal Systems	Sensory system;Digestive system	ko04742//Taste transduction;ko04973//Carbohydrate digestion and absorption	K19729;K19729	-	-	-
ncbi_105083800	DNPH1	LOW QUALITY PROTEIN: 2'-deoxynucleoside 5'-phosphate N-hydrolase 1 [Camelus bactrianus]	-	-	-	-	GO:0031988//membrane-bounded vesicle;GO:0044424//intracellular part	GO:0016763//transferase activity, transferring pentosyl groups;GO:0016799//hydrolase activity, hydrolyzing N-glycosyl compounds;GO:0046983//protein dimerization activity	GO:0009125//nucleoside monophosphate catabolic process;GO:0030154//cell differentiation
ncbi_105074715	SLC8A3	sodium/calcium exchanger 3 [Camelus bactrianus]	Organismal Systems;Environmental Information Processing;Environmental Information Processing;Organismal Systems;Environmental Information Processing;Organismal Systems;Organismal Systems;Organismal Systems;Organismal Systems	Sensory system;Signal transduction;Signal transduction;Circulatory system;Signal transduction;Digestive system;Circulatory system;Digestive system;Excretory system	ko04740//Olfactory transduction;ko04020//Calcium signaling pathway;ko04022//cGMP - PKG signaling pathway;ko04261//Adrenergic signaling in cardiomyocytes;ko04371//Apelin signaling pathway;ko04974//Protein digestion and absorption;ko04260//Cardiac muscle contraction;ko04978//Mineral absorption;ko04961//Endocrine and other factor-regulated calcium reabsorption	K05849;K05849;K05849;K05849;K05849;K05849;K05849;K05849;K05849	GO:0005886//plasma membrane;GO:0015630//microtubule cytoskeleton;GO:0031224//intrinsic component of membrane;GO:0043231//intracellular membrane-bounded organelle;GO:0044297//cell body;GO:0044309//neuron spine	GO:0005515//protein binding;GO:0015081//sodium ion transmembrane transporter activity;GO:0015085//calcium ion transmembrane transporter activity;GO:0015291//secondary active transmembrane transporter activity	GO:0006814//sodium ion transport;GO:0006816//calcium ion transport;GO:0007204//positive regulation of cytosolic calcium ion concentration;GO:0007599//hemostasis;GO:0030097//hemopoiesis;GO:0051591//response to cAMP;GO:0070509//calcium ion import;GO:1901660//calcium ion export
ncbi_105073240	CDC6	cell division control protein 6 homolog [Camelus ferus]	Cellular Processes	Cell growth and death	ko04110//Cell cycle	K02213	GO:0005819//spindle;GO:0043231//intracellular membrane-bounded organelle	GO:0019899//enzyme binding;GO:0032550//purine ribonucleoside binding	GO:0007088//regulation of mitotic nuclear division;GO:0032465//regulation of cytokinesis;GO:0048522//positive regulation of cellular process
ncbi_105065256	ENOPH1	enolase-phosphatase E1 [Camelus ferus]	Metabolism;Metabolism	Global and overview maps;Amino acid metabolism	ko01100//Metabolic pathways;ko00270//Cysteine and methionine metabolism	K09880;K09880	GO:0031988//membrane-bounded vesicle;GO:0043231//intracellular membrane-bounded organelle;GO:0044444//cytoplasmic part	GO:0016791//phosphatase activity;GO:0043169//cation binding	GO:0006576//cellular biogenic amine metabolic process;GO:0006796//phosphate-containing compound metabolic process;GO:0071267//L-methionine salvage
ncbi_105063037	UBN2	ubinuclein-2 [Camelus bactrianus]	-	-	-	-	GO:0043231//intracellular membrane-bounded organelle	-	-
ncbi_105082625	CCNG1	cyclin-G1 [Camelus ferus]	Cellular Processes	Cell growth and death	ko04115//p53 signaling pathway	K10145	GO:0043005//neuron projection;GO:0044297//cell body;GO:0044444//cytoplasmic part	GO:0005515//protein binding	GO:0000280//nuclear division;GO:0007417//central nervous system development;GO:0009719//response to endogenous stimulus;GO:0031572//G2 DNA damage checkpoint;GO:0040007//growth;GO:0042981//regulation of apoptotic process;GO:0048646//anatomical structure formation involved in morphogenesis;GO:0051726//regulation of cell cycle
ncbi_105069034	R3HCC1	R3H and coiled-coil domain-containing protein 1 [Camelus bactrianus]	-	-	-	-	-	GO:0097159//organic cyclic compound binding	-
ncbi_105067509	LOC105067509	mucin-12-like [Camelus bactrianus]	-	-	-	-	-	-	-
ncbi_105077392	PDSS2	decaprenyl-diphosphate synthase subunit 2 [Camelus bactrianus]	Metabolism	Metabolism of terpenoids and polyketides	ko00900//Terpenoid backbone biosynthesis	K12505	GO:0043231//intracellular membrane-bounded organelle	GO:0016765//transferase activity, transferring alkyl or aryl (other than methyl) groups;GO:0046983//protein dimerization activity	GO:0006720//isoprenoid metabolic process;GO:0044707//single-multicellular organism process;GO:0051262//protein tetramerization
ncbi_105077097	OSTM1	osteopetrosis-associated transmembrane protein 1 [Vicugna pacos]	-	-	-	-	GO:0031224//intrinsic component of membrane;GO:0043227//membrane-bounded organelle;GO:0044444//cytoplasmic part	-	GO:0002573//myeloid leukocyte differentiation
ncbi_105069681	STON2	stonin-2	-	-	-	-	GO:0030119//AP-type membrane coat adaptor complex;GO:0030119//AP-type membrane coat adaptor complex;GO:0030135//coated vesicle;GO:0030135//coated vesicle;GO:0042995//cell projection;GO:0042995//cell projection;GO:0043232//intracellular non-membrane-bounded organelle;GO:0043232//intracellular non-membrane-bounded organelle	GO:0005488//binding;GO:0005488//binding	GO:0006897//endocytosis;GO:0006897//endocytosis;GO:0015031//protein transport;GO:0015031//protein transport
ncbi_105067429	LHFPL4	lipoma HMGIC fusion partner-like 4 protein [Sus scrofa]	-	-	-	-	GO:0031224//intrinsic component of membrane	-	-
ncbi_105070582	LOC105070582	protein JBTS17 [Tursiops truncatus]	-	-	-	-	-	-	-
ncbi_105081309	KIAA1033	WASH complex subunit 7	Cellular Processes	Transport and catabolism	ko04144//Endocytosis	K18465	GO:0005768//endosome;GO:0005768//endosome;GO:0031082//BLOC complex;GO:0031082//BLOC complex;GO:0031981//nuclear lumen;GO:0031981//nuclear lumen	-	GO:0006996//organelle organization;GO:0006996//organelle organization;GO:0008104//protein localization;GO:0008104//protein localization;GO:1902582//single-organism intracellular transport;GO:1902582//single-organism intracellular transport
ncbi_105070126	ROM1	rod outer segment membrane protein 1 [Camelus bactrianus]	-	-	-	-	GO:0031224//intrinsic component of membrane;GO:0031224//intrinsic component of membrane;GO:0031224//intrinsic component of membrane;GO:0060170//ciliary membrane;GO:0060170//ciliary membrane;GO:0060170//ciliary membrane	-	GO:0001754//eye photoreceptor cell differentiation;GO:0001754//eye photoreceptor cell differentiation;GO:0001754//eye photoreceptor cell differentiation;GO:0001944//vasculature development;GO:0001944//vasculature development;GO:0001944//vasculature development;GO:0010467//gene expression;GO:0010467//gene expression;GO:0010467//gene expression;GO:0050953//sensory perception of light stimulus;GO:00…
ncbi_105072923	PMS1	PMS1 protein homolog 1 [Camelus ferus]	-	-	-	-	-	GO:0003690//double-stranded DNA binding;GO:0003690//double-stranded DNA binding;GO:0003690//double-stranded DNA binding	GO:0006281//DNA repair;GO:0006281//DNA repair;GO:0006281//DNA repair
ncbi_105068636	RPS6KA3	ribosomal protein S6 kinase alpha-3-like [Elephantulus edwardii]	Environmental Information Processing;Organismal Systems;Environmental Information Processing;Cellular Processes;Organismal Systems;Organismal Systems;Organismal Systems	Signal transduction;Environmental adaptation;Signal transduction;Cell growth and death;Nervous system;Endocrine system;Nervous system	ko04010//MAPK signaling pathway;ko04714//Thermogenesis;ko04150//mTOR signaling pathway;ko04114//Oocyte meiosis;ko04722//Neurotrophin signaling pathway;ko04914//Progesterone-mediated oocyte maturation;ko04720//Long-term potentiation	K04373;K04373;K04373;K04373;K04373;K04373;K04373	-	-	-
ncbi_105067779	MFRP	membrane frizzled-related protein [Camelus bactrianus]	-	-	-	-	-	-	-
ncbi_105068965	LOC105068965	40S ribosomal protein S4, X isoform-like [Camelus bactrianus]	Genetic Information Processing	Translation	ko03010//Ribosome	K02987	GO:0005924//cell-substrate adherens junction;GO:0015935//small ribosomal subunit;GO:0031988//membrane-bounded vesicle;GO:0035770//ribonucleoprotein granule;GO:0043231//intracellular membrane-bounded organelle	GO:0003723//RNA binding;GO:0005198//structural molecule activity	GO:0000956//nuclear-transcribed mRNA catabolic process;GO:0006417//regulation of translation;GO:0006613//cotranslational protein targeting to membrane;GO:0016032//viral process;GO:0032774//RNA biosynthetic process;GO:0042127//regulation of cell proliferation;GO:0043624//cellular protein complex disassembly;GO:0044707//single-multicellular organism process
ncbi_105064459	RNF180	E3 ubiquitin-protein ligase RNF180 [Camelus bactrianus]	-	-	-	-	GO:0031300//intrinsic component of organelle membrane	GO:0019787//ubiquitin-like protein transferase activity;GO:0044390//ubiquitin-like protein conjugating enzyme binding;GO:0046914//transition metal ion binding	GO:0006584//catecholamine metabolic process;GO:0031331//positive regulation of cellular catabolic process;GO:0031396//regulation of protein ubiquitination;GO:0044707//single-multicellular organism process
ncbi_105066084	PES1	pescadillo homolog [Camelus bactrianus]	-	-	-	-	GO:0005694//chromosome;GO:0030684//preribosome;GO:0031981//nuclear lumen;GO:0043234//protein complex	GO:0003723//RNA binding	GO:0000460//maturation of 5.8S rRNA;GO:0000470//maturation of LSU-rRNA;GO:0006997//nucleus organization;GO:0007049//cell cycle;GO:0034613//cellular protein localization
ncbi_105082794	LOC105082794	coiled-coil domain-containing protein C16orf93 homolog [Camelus bactrianus]	-	-	-	-	-	-	-
ncbi_105067792	DPAGT1	UDP-N-acetylglucosamine--dolichyl-phosphate N-acetylglucosaminephosphotransferase [Camelus ferus]	Metabolism;Metabolism	Global and overview maps;Glycan biosynthesis and metabolism	ko01100//Metabolic pathways;ko00510//N-Glycan biosynthesis	K01001;K01001	GO:0031224//intrinsic component of membrane;GO:0043227//membrane-bounded organelle	GO:0016780//phosphotransferase activity, for other substituted phosphate groups	GO:0006486//protein glycosylation;GO:0016094//polyprenol biosynthetic process
ncbi_105066291	ATP12A	potassium-transporting ATPase alpha chain 2 [Camelus bactrianus]	Metabolism	Energy metabolism	ko00190//Oxidative phosphorylation	K01544	GO:0031224//intrinsic component of membrane	GO:0008556//potassium-transporting ATPase activity;GO:0032550//purine ribonucleoside binding;GO:0043169//cation binding	GO:0006814//sodium ion transport;GO:0055065//metal ion homeostasis;GO:0055067//monovalent inorganic cation homeostasis
ncbi_105067460	SLC6A1	sodium- and chloride-dependent GABA transporter 1 [Camelus ferus]	Organismal Systems	Nervous system	ko04727//GABAergic synapse	K05034	GO:0016021//integral component of membrane;GO:0016021//integral component of membrane;GO:0043005//neuron projection;GO:0043005//neuron projection	GO:0005283//sodium:amino acid symporter activity;GO:0005283//sodium:amino acid symporter activity	GO:0006865//amino acid transport;GO:0006865//amino acid transport;GO:0044763//single-organism cellular process;GO:0044763//single-organism cellular process
ncbi_105082626	NUDCD2	nudC domain-containing protein 2 [Camelus ferus]	-	-	-	-	GO:0000776//kinetochore;GO:0005819//spindle;GO:0031988//membrane-bounded vesicle	GO:0005488//binding	-
ncbi_105063067	EXOC4	exocyst complex component 4 [Camelus bactrianus]	-	-	-	-	GO:0043209//myelin sheath;GO:0043234//protein complex;GO:0044459//plasma membrane part	GO:0019904//protein domain specific binding	GO:0008104//protein localization;GO:0048278//vesicle docking
ncbi_105070133	METTL12	methyltransferase-like protein 12, mitochondrial [Camelus ferus]	-	-	-	-	-	GO:0016741//transferase activity, transferring one-carbon groups	GO:0008152//metabolic process
ncbi_105077938	EPHA6	ephrin type-A receptor 6 [Camelus bactrianus]	Organismal Systems	Development	ko04360//Axon guidance	K05107	GO:0031224//intrinsic component of membrane;GO:0043231//intracellular membrane-bounded organelle	GO:0004713//protein tyrosine kinase activity;GO:0032550//purine ribonucleoside binding	GO:0006468//protein phosphorylation;GO:0007169//transmembrane receptor protein tyrosine kinase signaling pathway
ncbi_105075386	MICU1	calcium uptake protein 1, mitochondrial	-	-	-	-	GO:0005743//mitochondrial inner membrane;GO:0005743//mitochondrial inner membrane;GO:0005743//mitochondrial inner membrane;GO:0005743//mitochondrial inner membrane;GO:0031301//integral component of organelle membrane;GO:0031301//integral component of organelle membrane;GO:0031301//integral component of organelle membrane;GO:0031301//integral component of organelle membrane;GO:0031970//organelle e…	GO:0046872//metal ion binding;GO:0046872//metal ion binding;GO:0046872//metal ion binding;GO:0046872//metal ion binding;GO:0046983//protein dimerization activity;GO:0046983//protein dimerization activity;GO:0046983//protein dimerization activity;GO:0046983//protein dimerization activity	GO:0006851//mitochondrial calcium ion transport;GO:0006851//mitochondrial calcium ion transport;GO:0006851//mitochondrial calcium ion transport;GO:0006851//mitochondrial calcium ion transport;GO:0051259//protein oligomerization;GO:0051259//protein oligomerization;GO:0051259//protein oligomerization;GO:0051259//protein oligomerization;GO:0051560//mitochondrial calcium ion homeostasis;GO:0051560//m…
ncbi_105076884	THBS1	LOW QUALITY PROTEIN: thrombospondin-1 [Camelus bactrianus]	Environmental Information Processing;Environmental Information Processing;Cellular Processes;Cellular Processes;Environmental Information Processing;Environmental Information Processing;Cellular Processes	Signal transduction;Signal transduction;Cellular community - eukaryotes;Transport and catabolism;Signaling molecules and interaction;Signal transduction;Cell growth and death	ko04151//PI3K-Akt signaling pathway;ko04015//Rap1 signaling pathway;ko04510//Focal adhesion;ko04145//Phagosome;ko04512//ECM-receptor interaction;ko04350//TGF-beta signaling pathway;ko04115//p53 signaling pathway	K16857;K16857;K16857;K16857;K16857;K16857;K16857	GO:0034774//secretory granule lumen;GO:0043234//protein complex;GO:0044421//extracellular region part;GO:0044432//endoplasmic reticulum part;GO:0044459//plasma membrane part	GO:0001948//glycoprotein binding;GO:0005102//receptor binding;GO:0005518//collagen binding;GO:0005539//glycosaminoglycan binding;GO:0005543//phospholipid binding;GO:0019838//growth factor binding;GO:0046872//metal ion binding;GO:0071813//lipoprotein particle binding	GO:0001818//negative regulation of cytokine production;GO:0001936//regulation of endothelial cell proliferation;GO:0001953//negative regulation of cell-matrix adhesion;GO:0002578//negative regulation of antigen processing and presentation;GO:0002690//positive regulation of leukocyte chemotaxis;GO:0002696//positive regulation of leukocyte activation;GO:0006417//regulation of translation;GO:0006493…
ncbi_105082793	PHKG2	phosphorylase b kinase gamma catalytic chain, liver/testis	Environmental Information Processing;Organismal Systems;Organismal Systems	Signal transduction;Endocrine system;Endocrine system	ko04020//Calcium signaling pathway;ko04910//Insulin signaling pathway;ko04922//Glucagon signaling pathway	K00871;K00871;K00871	GO:0044444//cytoplasmic part	GO:0004683//calmodulin-dependent protein kinase activity;GO:0005515//protein binding;GO:0032550//purine ribonucleoside binding	GO:0005977//glycogen metabolic process;GO:0006464//cellular protein modification process;GO:0006796//phosphate-containing compound metabolic process
ncbi_105083805	TJAP1	tight junction-associated protein 1	Cellular Processes	Cellular community - eukaryotes	ko04530//Tight junction	K06105	GO:0016020//membrane;GO:0016020//membrane;GO:0016020//membrane;GO:0016020//membrane;GO:0016020//membrane;GO:0016020//membrane;GO:0016020//membrane;GO:0016020//membrane;GO:0016020//membrane;GO:0031984//organelle subcompartment;GO:0031984//organelle subcompartment;GO:0031984//organelle subcompartment;GO:0031984//organelle subcompartment;GO:0031984//organelle subcompartment;GO:0031984//organelle sub…	-	GO:0006996//organelle organization;GO:0006996//organelle organization;GO:0006996//organelle organization;GO:0006996//organelle organization;GO:0006996//organelle organization;GO:0006996//organelle organization;GO:0006996//organelle organization;GO:0006996//organelle organization;GO:0006996//organelle organization
ncbi_105064052	OBSL1	obscurin-like protein 1 [Camelus bactrianus]	-	-	-	-	GO:0044424//intracellular part	-	GO:0009987//cellular process;GO:0016043//cellular component organization
ncbi_105065468	ARAP3	arf-GAP with Rho-GAP domain, ANK repeat and PH domain-containing protein 3 [Camelus bactrianus]	Cellular Processes;Environmental Information Processing;Environmental Information Processing	Transport and catabolism;Signal transduction;Signal transduction	ko04144//Endocytosis;ko04015//Rap1 signaling pathway;ko04024//cAMP signaling pathway	K12490;K12490;K12490	GO:0031252//cell leading edge;GO:0044424//intracellular part	GO:0008047//enzyme activator activity;GO:0046914//transition metal ion binding;GO:1902936//phosphatidylinositol bisphosphate binding	GO:0022604//regulation of cell morphogenesis;GO:0030334//regulation of cell migration;GO:0043087//regulation of GTPase activity
ncbi_105063102	CALU	calumenin	-	-	-	-	GO:0005788//endoplasmic reticulum lumen;GO:0005788//endoplasmic reticulum lumen;GO:0048770//pigment granule;GO:0048770//pigment granule	GO:0046872//metal ion binding;GO:0046872//metal ion binding	GO:0001775//cell activation;GO:0001775//cell activation;GO:0006887//exocytosis;GO:0006887//exocytosis;GO:0007599//hemostasis;GO:0007599//hemostasis
ncbi_105076904	RAD51	DNA repair protein RAD51 homolog 1 [Bos taurus]	Genetic Information Processing;Genetic Information Processing	Replication and repair;Replication and repair	ko03460//Fanconi anemia pathway;ko03440//Homologous recombination	K04482;K04482	GO:0016604//nuclear body;GO:0044429//mitochondrial part;GO:0044430//cytoskeletal part;GO:0044454//nuclear chromosome part	GO:0008094//DNA-dependent ATPase activity;GO:0019899//enzyme binding;GO:0032550//purine ribonucleoside binding;GO:0043566//structure-specific DNA binding	GO:0000018//regulation of DNA recombination;GO:0000280//nuclear division;GO:0000724//double-strand break repair via homologous recombination;GO:0010212//response to ionizing radiation;GO:0022402//cell cycle process;GO:0031399//regulation of protein modification process;GO:0032508//DNA duplex unwinding;GO:0051054//positive regulation of DNA metabolic process;GO:0051259//protein oligomerization;GO:…
ncbi_105063105	HILPDA	hypoxia-inducible lipid droplet-associated protein [Camelus bactrianus]	-	-	-	-	GO:0044464//cell part	-	-
ncbi_105073233	TNS4	tensin-4 [Camelus bactrianus]	-	-	-	-	-	-	GO:0033036//macromolecule localization
ncbi_105074950	LIAS	lipoyl synthase, mitochondrial	Metabolism;Metabolism	Global and overview maps;Metabolism of cofactors and vitamins	ko01100//Metabolic pathways;ko00785//Lipoic acid metabolism	K03644;K03644	GO:0043231//intracellular membrane-bounded organelle;GO:0043231//intracellular membrane-bounded organelle;GO:0043231//intracellular membrane-bounded organelle	GO:0016783//sulfurtransferase activity;GO:0016783//sulfurtransferase activity;GO:0016783//sulfurtransferase activity;GO:0043169//cation binding;GO:0043169//cation binding;GO:0043169//cation binding;GO:0051536//iron-sulfur cluster binding;GO:0051536//iron-sulfur cluster binding;GO:0051536//iron-sulfur cluster binding	GO:0002237//response to molecule of bacterial origin;GO:0002237//response to molecule of bacterial origin;GO:0002237//response to molecule of bacterial origin;GO:0006633//fatty acid biosynthetic process;GO:0006633//fatty acid biosynthetic process;GO:0006633//fatty acid biosynthetic process;GO:0006952//defense response;GO:0006952//defense response;GO:0006952//defense response;GO:0018065//protein-c…
ncbi_105083698	KIF4A	chromosome-associated kinesin KIF4A [Camelus bactrianus]	-	-	-	-	GO:0005875//microtubule associated complex	GO:0003774//motor activity;GO:0015631//tubulin binding;GO:0032550//purine ribonucleoside binding	GO:0007017//microtubule-based process
ncbi_105081460	MTFR1	LOW QUALITY PROTEIN: mitochondrial fission regulator 1 [Camelus bactrianus]	-	-	-	-	-	-	-
ncbi_105070124	TUT1	speckle targeted PIP5K1A-regulated poly(A) polymerase	-	-	-	-	GO:0005849//mRNA cleavage factor complex;GO:0016604//nuclear body;GO:0043232//intracellular non-membrane-bounded organelle	GO:0003729//mRNA binding;GO:0032550//purine ribonucleoside binding;GO:0043169//cation binding;GO:0070566//adenylyltransferase activity;GO:0070569//uridylyltransferase activity;GO:0097159//organic cyclic compound binding	GO:0000956//nuclear-transcribed mRNA catabolic process;GO:0016073//snRNA metabolic process;GO:0031124//mRNA 3'-end processing
ncbi_105066584	FAM19A1	protein FAM19A1	-	-	-	-	GO:0043231//intracellular membrane-bounded organelle;GO:0043231//intracellular membrane-bounded organelle;GO:0043231//intracellular membrane-bounded organelle	-	-
ncbi_105063142	LSM8	LSM8 homolog, U6 small nuclear RNA associated [Mustela putorius furo]	Genetic Information Processing;Genetic Information Processing	Transcription;Folding, sorting and degradation	ko03040//Spliceosome;ko03018//RNA degradation	K12627;K12627	GO:0030529//intracellular ribonucleoprotein complex;GO:0044428//nuclear part	GO:0017070//U6 snRNA binding	GO:0006396//RNA processing
ncbi_105083908	UBR2	E3 ubiquitin-protein ligase UBR2 [Camelus bactrianus]	-	-	-	-	GO:0016020//membrane;GO:0032991//macromolecular complex;GO:0043231//intracellular membrane-bounded organelle	GO:0016597//amino acid binding;GO:0019787//ubiquitin-like protein transferase activity;GO:0046914//transition metal ion binding	GO:0007127//meiosis I;GO:0016458//gene silencing;GO:0016574//histone ubiquitination;GO:0019941//modification-dependent protein catabolic process;GO:0032006//regulation of TOR signaling;GO:0048232//male gamete generation;GO:0071230//cellular response to amino acid stimulus
ncbi_105082796	SRCAP	helicase SRCAP [Camelus bactrianus]	-	-	-	-	GO:0032991//macromolecular complex;GO:0043231//intracellular membrane-bounded organelle	GO:0032550//purine ribonucleoside binding	-
ncbi_105081306	CHST11	carbohydrate sulfotransferase 11	Metabolism	Glycan biosynthesis and metabolism	ko00532//Glycosaminoglycan biosynthesis - chondroitin sulfate / dermatan sulfate	K01017	GO:0031224//intrinsic component of membrane;GO:0031224//intrinsic component of membrane;GO:0031224//intrinsic component of membrane	GO:0034481//chondroitin sulfotransferase activity;GO:0034481//chondroitin sulfotransferase activity;GO:0034481//chondroitin sulfotransferase activity	GO:0006024//glycosaminoglycan biosynthetic process;GO:0006024//glycosaminoglycan biosynthetic process;GO:0006024//glycosaminoglycan biosynthetic process;GO:0006790//sulfur compound metabolic process;GO:0006790//sulfur compound metabolic process;GO:0006790//sulfur compound metabolic process;GO:0008283//cell proliferation;GO:0008283//cell proliferation;GO:0008283//cell proliferation;GO:0017015//reg…
ncbi_105083696	GDPD2	glycerophosphoinositol inositolphosphodiesterase GDPD2 [Camelus bactrianus]	-	-	-	-	-	GO:0008081//phosphoric diester hydrolase activity	GO:0044238//primary metabolic process
ncbi_105070143	POLR2G	DNA-directed RNA polymerase II subunit RPB7 [Camelus bactrianus]	Metabolism;Metabolism;Metabolism;Genetic Information Processing	Global and overview maps;Nucleotide metabolism;Nucleotide metabolism;Transcription	ko01100//Metabolic pathways;ko00230//Purine metabolism;ko00240//Pyrimidine metabolism;ko03020//RNA polymerase	K03015;K03015;K03015;K03015	-	-	-
ncbi_105076901	CASC5	protein CASC5 [Camelus bactrianus]	-	-	-	-	GO:0031988//membrane-bounded vesicle;GO:0043231//intracellular membrane-bounded organelle	-	GO:0010921//regulation of phosphatase activity;GO:0031577//spindle checkpoint;GO:0034453//microtubule anchoring;GO:0034502//protein localization to chromosome
ncbi_105081954	FIGN	fidgetin	-	-	-	-	GO:0044428//nuclear part	GO:0005515//protein binding;GO:0032550//purine ribonucleoside binding	-
ncbi_105083787	GNMT	glycine N-methyltransferase [Camelus bactrianus]	Metabolism	Amino acid metabolism	ko00260//Glycine, serine and threonine metabolism	K00552	-	GO:0008170//N-methyltransferase activity;GO:0016597//amino acid binding	GO:0000096//sulfur amino acid metabolic process;GO:0006073//cellular glucan metabolic process;GO:0010565//regulation of cellular ketone metabolic process;GO:0051260//protein homooligomerization
ncbi_105074954	WDR19	WD repeat-containing protein 19	-	-	-	-	GO:0031513//nonmotile primary cilium;GO:0031513//nonmotile primary cilium	-	GO:0003008//system process;GO:0003008//system process;GO:0007224//smoothened signaling pathway;GO:0007224//smoothened signaling pathway;GO:0035108//limb morphogenesis;GO:0035108//limb morphogenesis;GO:0043010//camera-type eye development;GO:0043010//camera-type eye development;GO:0043113//receptor clustering;GO:0043113//receptor clustering;GO:0048704//embryonic skeletal system morphogenesis;GO:00…
ncbi_105074755	TTC9	tetratricopeptide repeat protein 9A [Camelus bactrianus]	-	-	-	-	-	-	-
ncbi_105081457	TRIM55	tripartite motif-containing protein 55	-	-	-	-	-	-	-
ncbi_105066047	HSCB	iron-sulfur cluster co-chaperone protein HscB, mitochondrial	-	-	-	-	GO:0005815//microtubule organizing center;GO:0005815//microtubule organizing center;GO:0016020//membrane;GO:0016020//membrane;GO:0043231//intracellular membrane-bounded organelle;GO:0043231//intracellular membrane-bounded organelle	GO:0005515//protein binding;GO:0005515//protein binding	GO:0006461//protein complex assembly;GO:0006461//protein complex assembly;GO:0009058//biosynthetic process;GO:0009058//biosynthetic process;GO:0044267//cellular protein metabolic process;GO:0044267//cellular protein metabolic process
ncbi_105065882	MSI2	RNA-binding protein Musashi homolog 2	Genetic Information Processing	Translation	ko03015//mRNA surveillance pathway	K14411	GO:0030529//intracellular ribonucleoprotein complex	GO:0008187//poly-pyrimidine tract binding	GO:0048468//cell development
ncbi_105074953	RFC1	replication factor C subunit 1	Genetic Information Processing;Genetic Information Processing;Genetic Information Processing	Replication and repair;Replication and repair;Replication and repair	ko03420//Nucleotide excision repair;ko03030//DNA replication;ko03430//Mismatch repair	K10754;K10754;K10754	-	-	-
ncbi_105083558	THRSP	thyroid hormone-inducible hepatic protein [Camelus bactrianus]	-	-	-	-	GO:0044444//cytoplasmic part;GO:0044444//cytoplasmic part	GO:0046983//protein dimerization activity;GO:0046983//protein dimerization activity	GO:0031326//regulation of cellular biosynthetic process;GO:0031326//regulation of cellular biosynthetic process
ncbi_105083793	KLHDC3	kelch domain-containing protein 3 [Camelus ferus]	-	-	-	-	GO:0000785//chromatin;GO:0043231//intracellular membrane-bounded organelle	GO:0005488//binding	GO:0007049//cell cycle;GO:0016072//rRNA metabolic process;GO:0022613//ribonucleoprotein complex biogenesis
ncbi_105069833	DIS3L2	LOW QUALITY PROTEIN: DIS3-like exonuclease 2 [Camelus bactrianus]	-	-	-	-	-	-	-
ncbi_105083799	CUL9	cullin-9 [Camelus bactrianus]	-	-	-	-	GO:0000151//ubiquitin ligase complex	GO:0044389//ubiquitin-like protein ligase binding;GO:0046914//transition metal ion binding	GO:0007346//regulation of mitotic cell cycle;GO:0019941//modification-dependent protein catabolic process;GO:0032446//protein modification by small protein conjugation
ncbi_105066100	PIK3IP1	phosphoinositide-3-kinase-interacting protein 1 [Camelus bactrianus]	-	-	-	-	GO:0031224//intrinsic component of membrane;GO:0031988//membrane-bounded vesicle	GO:0019900//kinase binding	GO:0014066//regulation of phosphatidylinositol 3-kinase signaling;GO:0043551//regulation of phosphatidylinositol 3-kinase activity
ncbi_105072373	PPP1R2	protein phosphatase inhibitor 2 [Camelus bactrianus]	-	-	-	-	-	-	GO:0006073//cellular glucan metabolic process;GO:0009892//negative regulation of metabolic process;GO:0010646//regulation of cell communication;GO:0010921//regulation of phosphatase activity
ncbi_105065503	CYSLTR1	cysteinyl leukotriene receptor 1 [Camelus ferus]	Environmental Information Processing;Environmental Information Processing	Signaling molecules and interaction;Signal transduction	ko04080//Neuroactive ligand-receptor interaction;ko04020//Calcium signaling pathway	K04322;K04322	GO:0016021//integral component of membrane	GO:0004953//icosanoid receptor activity	GO:0007166//cell surface receptor signaling pathway;GO:0042221//response to chemical;GO:0070838//divalent metal ion transport
ncbi_105073242	RAPGEFL1	rap guanine nucleotide exchange factor-like 1 [Camelus bactrianus]	-	-	-	-	-	GO:0004871//signal transducer activity	GO:0007166//cell surface receptor signaling pathway;GO:0043087//regulation of GTPase activity;GO:0048731//system development
ncbi_105065461	LOC105065461	protocadherin gamma-A1-like [Camelus bactrianus]	-	-	-	-	-	-	-
ncbi_105074530	RNF225	RING finger protein 225 [Camelus bactrianus]	-	-	-	-	-	GO:0043169//cation binding	-
ncbi_105074948	SMIM14	small integral membrane protein 14	-	-	-	-	GO:0031090//organelle membrane;GO:0031224//intrinsic component of membrane;GO:0043231//intracellular membrane-bounded organelle	-	-
ncbi_105067508	LOC105067508	mucin-3B-like, partial [Camelus bactrianus]	-	-	-	-	-	-	-
ncbi_105076909	ZFYVE19	abscission/NoCut checkpoint regulator [Camelus bactrianus]	-	-	-	-	GO:0032155//cell division site part	GO:0046914//transition metal ion binding;GO:1901981//phosphatidylinositol phosphate binding	GO:0010948//negative regulation of cell cycle process;GO:0032502//developmental process
ncbi_105072326	TBCCD1	TBCC domain-containing protein 1	-	-	-	-	GO:0005813//centrosome;GO:0005813//centrosome;GO:0005813//centrosome;GO:0005813//centrosome	GO:0008092//cytoskeletal protein binding;GO:0008092//cytoskeletal protein binding;GO:0008092//cytoskeletal protein binding;GO:0008092//cytoskeletal protein binding	GO:0006996//organelle organization;GO:0006996//organelle organization;GO:0006996//organelle organization;GO:0006996//organelle organization;GO:0016477//cell migration;GO:0016477//cell migration;GO:0016477//cell migration;GO:0016477//cell migration;GO:0022604//regulation of cell morphogenesis;GO:0022604//regulation of cell morphogenesis;GO:0022604//regulation of cell morphogenesis;GO:0022604//regu…
ncbi_105072933	ABCA12	ATP-binding cassette sub-family A member 12	Environmental Information Processing	Membrane transport	ko02010//ABC transporters	K05646	-	-	-
ncbi_105074528	LOC105074528	zinc finger and SCAN domain-containing protein 22-like [Camelus bactrianus]	-	-	-	-	GO:0043231//intracellular membrane-bounded organelle	GO:0001071//nucleic acid binding transcription factor activity;GO:0043169//cation binding	GO:0010468//regulation of gene expression;GO:0034645//cellular macromolecule biosynthetic process
ncbi_105066863	CLSTN2	calsyntenin-2, partial [Camelus bactrianus]	-	-	-	-	GO:0031224//intrinsic component of membrane;GO:0097060//synaptic membrane	-	GO:0098742//cell-cell adhesion via plasma-membrane adhesion molecules
ncbi_105074941	RHOH	rho-related GTP-binding protein RhoH [Camelus ferus]	Organismal Systems	Immune system	ko04670//Leukocyte transendothelial migration	K07873	GO:0044444//cytoplasmic part;GO:0044459//plasma membrane part	GO:0004857//enzyme inhibitor activity;GO:0017016//Ras GTPase binding;GO:0032550//purine ribonucleoside binding	GO:0002274//myeloid leukocyte activation;GO:0009892//negative regulation of metabolic process;GO:0010468//regulation of gene expression;GO:0030098//lymphocyte differentiation;GO:0042325//regulation of phosphorylation;GO:0043122//regulation of I-kappaB kinase/NF-kappaB signaling
ncbi_105073296	MRPL10	39S ribosomal protein L10, mitochondrial	Genetic Information Processing	Translation	ko03010//Ribosome	K02864	GO:0000315//organellar large ribosomal subunit;GO:0000315//organellar large ribosomal subunit;GO:0019866//organelle inner membrane;GO:0019866//organelle inner membrane;GO:0043231//intracellular membrane-bounded organelle;GO:0043231//intracellular membrane-bounded organelle	GO:0003723//RNA binding;GO:0003723//RNA binding	GO:0010467//gene expression;GO:0010467//gene expression;GO:0022613//ribonucleoprotein complex biogenesis;GO:0022613//ribonucleoprotein complex biogenesis
ncbi_105066075	RNF215	RING finger protein 215, partial [Camelus bactrianus]	-	-	-	-	GO:0031224//intrinsic component of membrane	GO:0043169//cation binding	-
ncbi_105072374	APOD	apolipoprotein D [Camelus ferus]	-	-	-	-	GO:0005840//ribosome;GO:0031988//membrane-bounded vesicle;GO:0043005//neuron projection;GO:0043231//intracellular membrane-bounded organelle;GO:0044297//cell body;GO:0044421//extracellular region part	GO:0032934//sterol binding	GO:0001953//negative regulation of cell-matrix adhesion;GO:0006979//response to oxidative stress;GO:0007417//central nervous system development;GO:0008285//negative regulation of cell proliferation;GO:0009888//tissue development;GO:0009968//negative regulation of signal transduction;GO:0019318//hexose metabolic process;GO:0031103//axon regeneration;GO:0032682//negative regulation of chemokine pro…
ncbi_105063397	SPTLC2	serine palmitoyltransferase 2 [Camelus bactrianus]	Metabolism;Environmental Information Processing;Metabolism	Global and overview maps;Signal transduction;Lipid metabolism	ko01100//Metabolic pathways;ko04071//Sphingolipid signaling pathway;ko00600//Sphingolipid metabolism	K00654;K00654;K00654	GO:0031211//endoplasmic reticulum palmitoyltransferase complex	GO:0016454//C-palmitoyltransferase activity;GO:0043168//anion binding	GO:0006667//sphinganine metabolic process;GO:0006670//sphingosine metabolic process;GO:0006672//ceramide metabolic process;GO:0006684//sphingomyelin metabolic process
ncbi_105074713	SMOC1	SPARC-related modular calcium-binding protein 1 [Camelus dromedarius]	-	-	-	-	GO:0044420//extracellular matrix component	GO:0046872//metal ion binding	GO:0007423//sensory organ development;GO:0010810//regulation of cell-substrate adhesion;GO:0030278//regulation of ossification;GO:0043062//extracellular structure organization;GO:0048736//appendage development;GO:0048869//cellular developmental process
ncbi_105081391	ALDH1L2	mitochondrial 10-formyltetrahydrofolate dehydrogenase [Camelus bactrianus]	Metabolism	Metabolism of cofactors and vitamins	ko00670//One carbon pool by folate	K00289	GO:0031988//membrane-bounded vesicle;GO:0043231//intracellular membrane-bounded organelle	GO:0016646//oxidoreductase activity, acting on the CH-NH group of donors, NAD or NADP as acceptor;GO:0016741//transferase activity, transferring one-carbon groups;GO:0016903//oxidoreductase activity, acting on the aldehyde or oxo group of donors	GO:0009256//10-formyltetrahydrofolate metabolic process
ncbi_105080791	ATE1	arginyl-tRNA--protein transferase 1	-	-	-	-	GO:0043231//intracellular membrane-bounded organelle;GO:0043231//intracellular membrane-bounded organelle;GO:0043231//intracellular membrane-bounded organelle;GO:0043231//intracellular membrane-bounded organelle;GO:0043231//intracellular membrane-bounded organelle;GO:0043231//intracellular membrane-bounded organelle	GO:0005488//binding;GO:0016740//transferase activity;GO:0016740//transferase activity;GO:0016740//transferase activity;GO:0016740//transferase activity;GO:0016740//transferase activity;GO:0016755//transferase activity, transferring amino-acyl groups	GO:0006464//cellular protein modification process;GO:0006464//cellular protein modification process;GO:0006464//cellular protein modification process;GO:0006464//cellular protein modification process;GO:0006464//cellular protein modification process;GO:0006464//cellular protein modification process
ncbi_105067778	USP2	ubiquitin carboxyl-terminal hydrolase 2	-	-	-	-	GO:0043231//intracellular membrane-bounded organelle;GO:0044444//cytoplasmic part	GO:0036459//thiol-dependent ubiquitinyl hydrolase activity;GO:0044389//ubiquitin-like protein ligase binding;GO:0070011//peptidase activity, acting on L-amino acid peptides	GO:0007346//regulation of mitotic cell cycle;GO:0019941//modification-dependent protein catabolic process;GO:0031647//regulation of protein stability;GO:0070646//protein modification by small protein removal
ncbi_105076862	EMC7	ER membrane protein complex subunit 7 [Camelus bactrianus]	-	-	-	-	GO:0031224//intrinsic component of membrane;GO:0043234//protein complex	GO:0005488//binding	-
ncbi_105077300	GRM1	metabotropic glutamate receptor 1	Environmental Information Processing;Environmental Information Processing;Environmental Information Processing;Organismal Systems;Environmental Information Processing;Organismal Systems;Organismal Systems;Cellular Processes;Organismal Systems;Organismal Systems;Organismal Systems	Signaling molecules and interaction;Signal transduction;Signal transduction;Nervous system;Signal transduction;Nervous system;Endocrine system;Cellular community - eukaryotes;Sensory system;Nervous system;Nervous system	ko04080//Neuroactive ligand-receptor interaction;ko04020//Calcium signaling pathway;ko04072//Phospholipase D signaling pathway;ko04723//Retrograde endocannabinoid signaling;ko04068//FoxO signaling pathway;ko04724//Glutamatergic synapse;ko04915//Estrogen signaling pathway;ko04540//Gap junction;ko04742//Taste transduction;ko04720//Long-term potentiation;ko04730//Long-term depression	K04603;K04603;K04603;K04603;K04603;K04603;K04603;K04603;K04603;K04603;K04603	-	-	-
ncbi_105079012	ABCG5	ATP-binding cassette sub-family G member 5 [Camelus ferus]	Organismal Systems;Environmental Information Processing;Organismal Systems;Organismal Systems	Digestive system;Membrane transport;Digestive system;Digestive system	ko04976//Bile secretion;ko02010//ABC transporters;ko04975//Fat digestion and absorption;ko04979//Cholesterol metabolism	K05683;K05683;K05683;K05683	GO:0005886//plasma membrane	GO:0015248//sterol transporter activity;GO:0017111//nucleoside-triphosphatase activity;GO:0032550//purine ribonucleoside binding;GO:0046983//protein dimerization activity	GO:0030300//regulation of intestinal cholesterol absorption;GO:0032372//negative regulation of sterol transport;GO:0055092//sterol homeostasis
ncbi_105065491	LOC105065491	protocadherin-16-like [Camelus bactrianus]	-	-	-	-	-	-	-
ncbi_105081316	RIC8B	synembryn-B	-	-	-	-	GO:0005815//microtubule organizing center;GO:0005815//microtubule organizing center;GO:0016020//membrane;GO:0016020//membrane;GO:0044444//cytoplasmic part;GO:0044444//cytoplasmic part	GO:0005515//protein binding	GO:0007186//G-protein coupled receptor signaling pathway;GO:0007186//G-protein coupled receptor signaling pathway
ncbi_105083801	SLC22A7	solute carrier family 22 member 7	Organismal Systems	Digestive system	ko04976//Bile secretion	K08204	GO:0031224//intrinsic component of membrane	GO:0005215//transporter activity	GO:0006811//ion transport;GO:0044763//single-organism cellular process;GO:0080184//response to phenylpropanoid
ncbi_105082712	RHBDD2	LOW QUALITY PROTEIN: rhomboid domain-containing protein 2 [Camelus bactrianus]	-	-	-	-	GO:0031224//intrinsic component of membrane;GO:0043231//intracellular membrane-bounded organelle;GO:0044444//cytoplasmic part	GO:0004175//endopeptidase activity	GO:0019538//protein metabolic process
ncbi_105067802	FOXR1	forkhead box protein R1	-	-	-	-	-	-	-
ncbi_105068976	LOC105068976	C8orf58 protein [Homo sapiens]	-	-	-	-	-	-	-
ncbi_105063016	TMEM178B	transmembrane protein 178B [Camelus ferus]	-	-	-	-	-	-	-
ncbi_105063194	KIAA1549	UPF0606 protein KIAA1549 homolog, partial [Camelus bactrianus]	-	-	-	-	-	-	-
ncbi_105083367	GLRA3	glycine receptor subunit alpha-3	Environmental Information Processing	Signaling molecules and interaction	ko04080//Neuroactive ligand-receptor interaction	K05195	GO:0016021//integral component of membrane;GO:0034707//chloride channel complex;GO:0097060//synaptic membrane;GO:0097060//synaptic membrane	GO:0005237//inhibitory extracellular ligand-gated ion channel activity;GO:0005237//inhibitory extracellular ligand-gated ion channel activity;GO:0005253//anion channel activity;GO:0016597//amino acid binding;GO:0016597//amino acid binding;GO:0038023//signaling receptor activity	GO:0006821//chloride transport;GO:0006821//chloride transport;GO:0007267//cell-cell signaling
ncbi_105070128	B3GAT3	galactosylgalactosylxylosylprotein 3-beta-glucuronosyltransferase 3 [Camelus bactrianus]	Metabolism;Metabolism;Metabolism	Global and overview maps;Glycan biosynthesis and metabolism;Glycan biosynthesis and metabolism	ko01100//Metabolic pathways;ko00534//Glycosaminoglycan biosynthesis - heparan sulfate / heparin;ko00532//Glycosaminoglycan biosynthesis - chondroitin sulfate / dermatan sulfate	K10158;K10158;K10158	GO:0031988//membrane-bounded vesicle;GO:0043231//intracellular membrane-bounded organelle	GO:0015020//glucuronosyltransferase activity	GO:0006024//glycosaminoglycan biosynthetic process;GO:0030166//proteoglycan biosynthetic process
ncbi_105067241	TRIM56	tripartite motif protein 2-like protein [Camelus ferus]	-	-	-	-	GO:0044424//intracellular part	GO:0003723//RNA binding;GO:0019787//ubiquitin-like protein transferase activity;GO:0046914//transition metal ion binding	GO:0000209//protein polyubiquitination;GO:0002252//immune effector process;GO:0006952//defense response;GO:0032606//type I interferon production;GO:0034097//response to cytokine;GO:0040013//negative regulation of locomotion;GO:1902186//regulation of viral release from host cell
ncbi_105067243	AP1S1	AP-1 complex subunit sigma-1A	Cellular Processes	Transport and catabolism	ko04142//Lysosome	K12394	GO:0000139//Golgi membrane;GO:0000139//Golgi membrane;GO:0005774//vacuolar membrane;GO:0005774//vacuolar membrane;GO:0030131//clathrin adaptor complex;GO:0030131//clathrin adaptor complex;GO:0030665//clathrin-coated vesicle membrane;GO:0030665//clathrin-coated vesicle membrane;GO:0031984//organelle subcompartment;GO:0031984//organelle subcompartment	GO:0022892//substrate-specific transporter activity;GO:0022892//substrate-specific transporter activity	GO:0002478//antigen processing and presentation of exogenous peptide antigen;GO:0002478//antigen processing and presentation of exogenous peptide antigen;GO:0006897//endocytosis;GO:0006897//endocytosis;GO:0015031//protein transport;GO:0015031//protein transport;GO:0016043//cellular component organization;GO:0016043//cellular component organization;GO:0044403//symbiosis, encompassing mutualism thr…
ncbi_105066098	LIMK2	LIM domain kinase 2	Cellular Processes;Organismal Systems;Organismal Systems	Cell motility;Development;Immune system	ko04810//Regulation of actin cytoskeleton;ko04360//Axon guidance;ko04666//Fc gamma R-mediated phagocytosis	K05744;K05744;K05744	GO:0043231//intracellular membrane-bounded organelle;GO:0043231//intracellular membrane-bounded organelle	GO:0016740//transferase activity;GO:0016740//transferase activity;GO:0032550//purine ribonucleoside binding;GO:0032550//purine ribonucleoside binding;GO:0046914//transition metal ion binding;GO:0046914//transition metal ion binding;GO:0046983//protein dimerization activity;GO:0046983//protein dimerization activity	GO:0006464//cellular protein modification process;GO:0006464//cellular protein modification process;GO:0048232//male gamete generation;GO:0048232//male gamete generation
ncbi_105066271	LOC105066271	uncharacterized protein LOC105066271	-	-	-	-	-	-	-
ncbi_105067245	ZNHIT1	zinc finger HIT domain-containing protein 1 [Camelus bactrianus]	-	-	-	-	-	-	-
ncbi_105083423	NXPH2	neurexophilin-2 [Camelus bactrianus]	-	-	-	-	-	-	-
ncbi_105064051	CHPF	chondroitin sulfate synthase 2 [Camelus bactrianus]	Metabolism;Metabolism	Global and overview maps;Glycan biosynthesis and metabolism	ko01100//Metabolic pathways;ko00532//Glycosaminoglycan biosynthesis - chondroitin sulfate / dermatan sulfate	K00747;K00747	GO:0000139//Golgi membrane	GO:0016740//transferase activity	GO:0006024//glycosaminoglycan biosynthetic process
ncbi_105067805	BCL9L	B-cell CLL/lymphoma 9-like protein [Camelus bactrianus]	-	-	-	-	-	GO:0005515//protein binding	GO:0006357//regulation of transcription from RNA polymerase II promoter;GO:0007519//skeletal muscle tissue development;GO:0010717//regulation of epithelial to mesenchymal transition;GO:0016055//Wnt signaling pathway;GO:0017015//regulation of transforming growth factor beta receptor signaling pathway;GO:0019827//stem cell population maintenance
ncbi_105067804	UPK2	uroplakin-2 [Camelus ferus]	-	-	-	-	GO:0031227//intrinsic component of endoplasmic reticulum membrane;GO:0031988//membrane-bounded vesicle	GO:0046983//protein dimerization activity	GO:0016043//cellular component organization;GO:0030154//cell differentiation
ncbi_105083705	IGBP1	immunoglobulin-binding protein 1 [Camelus bactrianus]	-	-	-	-	-	-	-
ncbi_105072372	ACAP2	arf-GAP with coiled-coil, ANK repeat and PH domain-containing protein 2	Cellular Processes	Transport and catabolism	ko04144//Endocytosis	K12489	-	-	-
ncbi_105074449	A1BG	alpha-1B-glycoprotein [Camelus bactrianus]	-	-	-	-	GO:0044421//extracellular region part	-	-
ncbi_105067795	VPS11	vacuolar protein sorting-associated protein 11 homolog	-	-	-	-	GO:0005768//endosome;GO:0015629//actin cytoskeleton	GO:0046914//transition metal ion binding	GO:0006996//organelle organization;GO:0015031//protein transport;GO:0016192//vesicle-mediated transport
ncbi_105077370	SLC22A1	solute carrier family 22 member 1	Organismal Systems	Digestive system	ko04976//Bile secretion	K08198	GO:0031224//intrinsic component of membrane;GO:0031224//intrinsic component of membrane	GO:0008324//cation transmembrane transporter activity;GO:0008324//cation transmembrane transporter activity	GO:0006812//cation transport;GO:0006812//cation transport;GO:0044763//single-organism cellular process;GO:0044763//single-organism cellular process
ncbi_105073839	MROH6	maestro heat-like repeat-containing protein family member 6 [Camelus bactrianus]	-	-	-	-	-	-	-
ncbi_105077308	TAB2	TGF-beta-activated kinase 1 and MAP3K7-binding protein 2 [Camelus bactrianus]	Environmental Information Processing;Organismal Systems;Organismal Systems;Environmental Information Processing;Organismal Systems;Environmental Information Processing;Organismal Systems;Environmental Information Processing;Cellular Processes;Organismal Systems	Signal transduction;Development;Immune system;Signal transduction;Immune system;Signal transduction;Immune system;Signal transduction;Cell growth and death;Immune system	ko04010//MAPK signaling pathway;ko04380//Osteoclast differentiation;ko04621//NOD-like receptor signaling pathway;ko04668//TNF signaling pathway;ko04620//Toll-like receptor signaling pathway;ko04064//NF-kappa B signaling pathway;ko04657//IL-17 signaling pathway;ko04013//MAPK signaling pathway - fly;ko04214//Apoptosis - fly;ko04624//Toll and Imd signaling pathway	K04404;K04404;K04404;K04404;K04404;K04404;K04404;K04404;K04404;K04404	-	GO:0031593//polyubiquitin binding;GO:0046914//transition metal ion binding;GO:1901981//phosphatidylinositol phosphate binding	GO:0001934//positive regulation of protein phosphorylation;GO:0043122//regulation of I-kappaB kinase/NF-kappaB signaling
ncbi_105061966	ZSWIM5	zinc finger SWIM domain-containing protein 5, partial [Camelus bactrianus]	-	-	-	-	-	GO:0046914//transition metal ion binding	-
ncbi_105079017	CAMKMT	calmodulin-lysine N-methyltransferase [Camelus bactrianus]	Metabolism	Amino acid metabolism	ko00310//Lysine degradation	K18826	-	GO:0016279//protein-lysine N-methyltransferase activity	GO:0006479//protein methylation
ncbi_105063196	TRIM24	transcription intermediary factor 1-alpha [Camelus bactrianus]	-	-	-	-	GO:0000790//nuclear chromatin	GO:0003712//transcription cofactor activity;GO:0005102//receptor binding;GO:0016301//kinase activity;GO:0019787//ubiquitin-like protein transferase activity;GO:0042393//histone binding;GO:0044212//transcription regulatory region DNA binding;GO:0046914//transition metal ion binding	GO:0006355//regulation of transcription, DNA-templated;GO:0006468//protein phosphorylation;GO:0006915//apoptotic process;GO:0008283//cell proliferation;GO:0009057//macromolecule catabolic process;GO:0010608//posttranscriptional regulation of gene expression;GO:0032446//protein modification by small protein conjugation;GO:0043627//response to estrogen;GO:0055065//metal ion homeostasis;GO:1902531//…
ncbi_105074877	LOC105074877	rho-related GTP-binding protein RhoG-like [Camelus bactrianus]	-	-	-	-	GO:0005924//cell-substrate adherens junction;GO:0016020//membrane;GO:0031988//membrane-bounded vesicle;GO:0044464//cell part	GO:0017111//nucleoside-triphosphatase activity;GO:0032550//purine ribonucleoside binding	GO:0006355//regulation of transcription, DNA-templated;GO:0006935//chemotaxis;GO:0007010//cytoskeleton organization;GO:0043547//positive regulation of GTPase activity;GO:0051130//positive regulation of cellular component organization;GO:0060491//regulation of cell projection assembly
ncbi_105073297	LRRC46	leucine-rich repeat-containing protein 46 [Camelus ferus]	-	-	-	-	-	-	-
ncbi_105083593	LOC105083593	hCG1730248, partial [Homo sapiens]	-	-	-	-	-	-	-
ncbi_105065488	LOC105065488	protocadherin gamma-B1-like [Camelus bactrianus]	-	-	-	-	GO:0031224//intrinsic component of membrane	-	GO:0098742//cell-cell adhesion via plasma-membrane adhesion molecules
ncbi_105078997	EML4	echinoderm microtubule-associated protein-like 4	-	-	-	-	GO:0005819//spindle;GO:0005819//spindle;GO:0005819//spindle	-	-
ncbi_105083795	MRPL2	39S ribosomal protein L2, mitochondrial	Genetic Information Processing	Translation	ko03010//Ribosome	K02886	GO:0030529//intracellular ribonucleoprotein complex;GO:0030529//intracellular ribonucleoprotein complex;GO:0043231//intracellular membrane-bounded organelle;GO:0043231//intracellular membrane-bounded organelle	GO:0003723//RNA binding;GO:0003723//RNA binding	GO:0010467//gene expression;GO:0010467//gene expression
ncbi_105083810	YIPF3	protein YIPF3	-	-	-	-	GO:0016023//cytoplasmic, membrane-bounded vesicle;GO:0031224//intrinsic component of membrane	-	-
ncbi_105079015	SLC3A1	neutral and basic amino acid transport protein rBAT	Organismal Systems	Digestive system	ko04974//Protein digestion and absorption	K14210	GO:0005903//brush border;GO:0005903//brush border;GO:0005903//brush border;GO:0019866//organelle inner membrane;GO:0019866//organelle inner membrane;GO:0019866//organelle inner membrane;GO:0031988//membrane-bounded vesicle;GO:0031988//membrane-bounded vesicle;GO:0031988//membrane-bounded vesicle	GO:0043167//ion binding;GO:0043167//ion binding;GO:0043167//ion binding	GO:0044238//primary metabolic process;GO:0044238//primary metabolic process;GO:0044238//primary metabolic process
ncbi_105077034	KATNBL1	KATNB1-like protein 1 [Camelus bactrianus]	-	-	-	-	GO:0043232//intracellular non-membrane-bounded organelle	-	-
ncbi_105082092	CDC42SE2	CDC42 small effector protein 2 [Bos taurus]	-	-	-	-	GO:0016020//membrane;GO:0016020//membrane;GO:0016020//membrane;GO:0031988//membrane-bounded vesicle;GO:0031988//membrane-bounded vesicle;GO:0031988//membrane-bounded vesicle;GO:0043232//intracellular non-membrane-bounded organelle;GO:0043232//intracellular non-membrane-bounded organelle;GO:0043232//intracellular non-membrane-bounded organelle	GO:0005488//binding;GO:0005488//binding;GO:0005488//binding	GO:0006897//endocytosis;GO:0006897//endocytosis;GO:0006897//endocytosis;GO:0010646//regulation of cell communication;GO:0010646//regulation of cell communication;GO:0010646//regulation of cell communication;GO:0022604//regulation of cell morphogenesis;GO:0022604//regulation of cell morphogenesis;GO:0022604//regulation of cell morphogenesis
ncbi_105066515	CCDC88A	girdin	-	-	-	-	GO:0016020//membrane;GO:0016020//membrane;GO:0031252//cell leading edge;GO:0031252//cell leading edge;GO:0031982//vesicle;GO:0031982//vesicle;GO:0043231//intracellular membrane-bounded organelle;GO:0043231//intracellular membrane-bounded organelle;GO:0044444//cytoplasmic part;GO:0044444//cytoplasmic part	GO:0005543//phospholipid binding;GO:0005543//phospholipid binding;GO:0015631//tubulin binding;GO:0015631//tubulin binding;GO:0019901//protein kinase binding;GO:0019901//protein kinase binding;GO:0046983//protein dimerization activity;GO:0046983//protein dimerization activity	GO:0008283//cell proliferation;GO:0008283//cell proliferation;GO:0030031//cell projection assembly;GO:0030031//cell projection assembly;GO:0031344//regulation of cell projection organization;GO:0031344//regulation of cell projection organization;GO:0032147//activation of protein kinase activity;GO:0032147//activation of protein kinase activity;GO:0032970//regulation of actin filament-based proces…
ncbi_105082783	STX4	syntaxin-4	Organismal Systems;Genetic Information Processing	Excretory system;Folding, sorting and degradation	ko04962//Vasopressin-regulated water reabsorption;ko04130//SNARE interactions in vesicular transport	K13502;K13502	-	-	-
ncbi_105077369	IGF2R	cation-independent mannose-6-phosphate receptor [Camelus bactrianus]	Cellular Processes;Cellular Processes	Transport and catabolism;Transport and catabolism	ko04144//Endocytosis;ko04142//Lysosome	K06564;K06564	GO:0012505//endomembrane system;GO:0016020//membrane;GO:0031988//membrane-bounded vesicle;GO:0043231//intracellular membrane-bounded organelle;GO:0044444//cytoplasmic part	GO:0005515//protein binding	-
ncbi_105073341	TBX21	T-box transcription factor TBX21, partial [Camelus bactrianus]	-	-	-	-	GO:0043231//intracellular membrane-bounded organelle;GO:0044297//cell body	GO:0000975//regulatory region DNA binding;GO:0001071//nucleic acid binding transcription factor activity	GO:0006355//regulation of transcription, DNA-templated;GO:0010033//response to organic substance;GO:0030098//lymphocyte differentiation;GO:0045830//positive regulation of isotype switching;GO:0050900//leukocyte migration;GO:0051707//response to other organism
ncbi_105074797	DYNC1LI2	cytoplasmic dynein 1 light intermediate chain 2 [Camelus bactrianus]	Cellular Processes;Organismal Systems	Transport and catabolism;Excretory system	ko04145//Phagosome;ko04962//Vasopressin-regulated water reabsorption	K10416;K10416	GO:0005815//microtubule organizing center;GO:0030286//dynein complex	GO:0003774//motor activity	GO:0007017//microtubule-based process;GO:0051640//organelle localization
ncbi_105066080	SEC14L3	SEC14-like protein 3 [Camelus ferus]	-	-	-	-	GO:0031224//intrinsic component of membrane;GO:0031988//membrane-bounded vesicle;GO:0044464//cell part	GO:0005488//binding	GO:0051234//establishment of localization
ncbi_105064564	RPGR	X-linked retinitis pigmentosa GTPase regulator [Camelus bactrianus]	-	-	-	-	GO:0005815//microtubule organizing center;GO:0031514//motile cilium;GO:0043231//intracellular membrane-bounded organelle	GO:0003723//RNA binding	GO:0010927//cellular component assembly involved in morphogenesis;GO:0010970//establishment of localization by movement along microtubule;GO:0015031//protein transport;GO:0042461//photoreceptor cell development;GO:0043087//regulation of GTPase activity;GO:0050953//sensory perception of light stimulus
ncbi_105068974	CCAR2	cell cycle and apoptosis regulator protein 2 [Camelus bactrianus]	-	-	-	-	-	-	-
ncbi_105076860	EMC4	ER membrane protein complex subunit 4	-	-	-	-	GO:0031224//intrinsic component of membrane;GO:0031224//intrinsic component of membrane;GO:0043234//protein complex;GO:0043234//protein complex	-	GO:0012501//programmed cell death
ncbi_105073235	IGFBP4	insulin-like growth factor-binding protein 4 [Camelus bactrianus]	-	-	-	-	-	-	-
ncbi_105064049	GMPPA	mannose-1-phosphate guanyltransferase alpha	Metabolism;Metabolism;Metabolism	Global and overview maps;Carbohydrate metabolism;Carbohydrate metabolism	ko01100//Metabolic pathways;ko00520//Amino sugar and nucleotide sugar metabolism;ko00051//Fructose and mannose metabolism	K00966;K00966;K00966	GO:0031988//membrane-bounded vesicle;GO:0031988//membrane-bounded vesicle;GO:0031988//membrane-bounded vesicle;GO:0031988//membrane-bounded vesicle;GO:0031988//membrane-bounded vesicle;GO:0031988//membrane-bounded vesicle;GO:0031988//membrane-bounded vesicle;GO:0031988//membrane-bounded vesicle;GO:0031988//membrane-bounded vesicle	GO:0016772//transferase activity, transferring phosphorus-containing groups;GO:0016772//transferase activity, transferring phosphorus-containing groups;GO:0016772//transferase activity, transferring phosphorus-containing groups;GO:0016772//transferase activity, transferring phosphorus-containing groups;GO:0016772//transferase activity, transferring phosphorus-containing groups;GO:0016772//transfe…	GO:0008152//metabolic process;GO:0008152//metabolic process;GO:0008152//metabolic process;GO:0008152//metabolic process;GO:0008152//metabolic process
ncbi_105080492	ARPP19	cAMP-regulated phosphoprotein 19 [Vicugna pacos]	-	-	-	-	GO:0031981//nuclear lumen;GO:0031981//nuclear lumen	GO:0016247//channel regulator activity;GO:0016247//channel regulator activity;GO:0019212//phosphatase inhibitor activity;GO:0019212//phosphatase inhibitor activity;GO:0019888//protein phosphatase regulator activity;GO:0019888//protein phosphatase regulator activity;GO:0019903//protein phosphatase binding;GO:0019903//protein phosphatase binding	GO:0000087//mitotic M phase;GO:0000087//mitotic M phase;GO:0000280//nuclear division;GO:0000280//nuclear division;GO:0006111//regulation of gluconeogenesis;GO:0006111//regulation of gluconeogenesis;GO:0007049//cell cycle;GO:0009892//negative regulation of metabolic process;GO:0009892//negative regulation of metabolic process;GO:0010828//positive regulation of glucose transport;GO:0010828//positiv…
ncbi_105075304	PCDH7	protocadherin-7, partial [Camelus bactrianus]	-	-	-	-	GO:0031224//intrinsic component of membrane	-	GO:0098742//cell-cell adhesion via plasma-membrane adhesion molecules
ncbi_105079029	TTC7A	tetratricopeptide repeat protein 7A [Camelus ferus]	-	-	-	-	-	-	GO:0048534//hematopoietic or lymphoid organ development
ncbi_105076899	LOC105076899	coiled-coil domain containing 32,	-	-	-	-	-	-	-
ncbi_105081351	LLPH	protein LLP homolog [Camelus ferus]	-	-	-	-	-	-	-
ncbi_105065458	TAF7	transcription initiation factor TFIID subunit 7 [Camelus bactrianus]	Genetic Information Processing	Transcription	ko03022//Basal transcription factors	K03132	-	-	-
ncbi_105079360	RP2	protein XRP2 [Camelus bactrianus]	-	-	-	-	GO:0005815//microtubule organizing center;GO:0031253//cell projection membrane;GO:0031988//membrane-bounded vesicle;GO:0043231//intracellular membrane-bounded organelle	GO:0008047//enzyme activator activity;GO:0008092//cytoskeletal protein binding;GO:0016776//phosphotransferase activity, phosphate group as acceptor;GO:0032550//purine ribonucleoside binding	GO:0006996//organelle organization;GO:0009132//nucleoside diphosphate metabolic process;GO:0009152//purine ribonucleotide biosynthetic process;GO:0009209//pyrimidine ribonucleoside triphosphate biosynthetic process;GO:0032989//cellular component morphogenesis;GO:0043087//regulation of GTPase activity;GO:0048193//Golgi vesicle transport
ncbi_105076906	DNAJC17	dnaJ homolog subfamily C member 17 [Camelus bactrianus]	-	-	-	-	-	GO:0036094//small molecule binding;GO:0097159//organic cyclic compound binding	GO:0006810//transport
ncbi_105064047	DES	LOW QUALITY PROTEIN: desmin [Camelus bactrianus]	-	-	-	-	GO:0005886//plasma membrane;GO:0005913//cell-cell adherens junction;GO:0031674//I band;GO:0031988//membrane-bounded vesicle;GO:0043234//protein complex;GO:0045202//synapse	GO:0005515//protein binding	GO:0003012//muscle system process;GO:0006996//organelle organization;GO:0033275//actin-myosin filament sliding;GO:1903522//regulation of blood circulation
ncbi_105063982	STAT1	signal transducer and activator of transcription 1-alpha/beta	Organismal Systems;Environmental Information Processing;Organismal Systems;Organismal Systems;Organismal Systems;Cellular Processes;Organismal Systems;Organismal Systems;Organismal Systems;Organismal Systems;Organismal Systems	Immune system;Signal transduction;Endocrine system;Development;Immune system;Cell growth and death;Immune system;Immune system;Immune system;Immune system;Endocrine system	ko04062//Chemokine signaling pathway;ko04630//Jak-STAT signaling pathway;ko04919//Thyroid hormone signaling pathway;ko04380//Osteoclast differentiation;ko04621//NOD-like receptor signaling pathway;ko04217//Necroptosis;ko04659//Th17 cell differentiation;ko04620//Toll-like receptor signaling pathway;ko04625//C-type lectin receptor signaling pathway;ko04658//Th1 and Th2 cell differentiation;ko04917/…	K11220;K11220;K11220;K11220;K11220;K11220;K11220;K11220;K11220;K11220;K11220	GO:0043231//intracellular membrane-bounded organelle;GO:0043231//intracellular membrane-bounded organelle;GO:0043231//intracellular membrane-bounded organelle;GO:0043231//intracellular membrane-bounded organelle;GO:0043232//intracellular non-membrane-bounded organelle;GO:0043232//intracellular non-membrane-bounded organelle;GO:0043232//intracellular non-membrane-bounded organelle;GO:0043232//intr…	GO:0000977//RNA polymerase II regulatory region sequence-specific DNA binding;GO:0000977//RNA polymerase II regulatory region sequence-specific DNA binding;GO:0000977//RNA polymerase II regulatory region sequence-specific DNA binding;GO:0000977//RNA polymerase II regulatory region sequence-specific DNA binding;GO:0000981//RNA polymerase II transcription factor activity, sequence-specific DNA bind…	GO:0001936//regulation of endothelial cell proliferation;GO:0001936//regulation of endothelial cell proliferation;GO:0001936//regulation of endothelial cell proliferation;GO:0001936//regulation of endothelial cell proliferation;GO:0002237//response to molecule of bacterial origin;GO:0002237//response to molecule of bacterial origin;GO:0002237//response to molecule of bacterial origin;GO:0002237//…
ncbi_105073794	NAPRT	LOW QUALITY PROTEIN: nicotinate phosphoribosyltransferase [Camelus bactrianus]	Metabolism;Metabolism	Global and overview maps;Metabolism of cofactors and vitamins	ko01100//Metabolic pathways;ko00760//Nicotinate and nicotinamide metabolism	K00763;K00763	GO:0031988//membrane-bounded vesicle;GO:0044444//cytoplasmic part	GO:0016763//transferase activity, transferring pentosyl groups	GO:0006950//response to stress;GO:0019357//nicotinate nucleotide biosynthetic process;GO:0019359//nicotinamide nucleotide biosynthetic process
ncbi_105083384	SPOPL	speckle-type POZ protein-like	-	-	-	-	GO:0031461//cullin-RING ubiquitin ligase complex;GO:0031461//cullin-RING ubiquitin ligase complex;GO:0043231//intracellular membrane-bounded organelle	-	GO:0006511//ubiquitin-dependent protein catabolic process;GO:0006511//ubiquitin-dependent protein catabolic process;GO:0031396//regulation of protein ubiquitination
ncbi_105066269	TNFRSF19	LOW QUALITY PROTEIN: tumor necrosis factor receptor superfamily member 19 [Camelus bactrianus]	Environmental Information Processing	Signaling molecules and interaction	ko04060//Cytokine-cytokine receptor interaction	K05155	-	-	-
ncbi_105081315	RFX4	LOW QUALITY PROTEIN: transcription factor RFX4 [Camelus bactrianus]	-	-	-	-	GO:0043231//intracellular membrane-bounded organelle	GO:0005488//binding	GO:0006357//regulation of transcription from RNA polymerase II promoter;GO:0007420//brain development;GO:0010927//cellular component assembly involved in morphogenesis;GO:0016485//protein processing;GO:0045879//negative regulation of smoothened signaling pathway
ncbi_105065465	FCHSD1	FCH and double SH3 domains protein 1	-	-	-	-	-	-	-
ncbi_105083494	ANKRD49	ankyrin repeat domain-containing protein 49 [Camelus ferus]	-	-	-	-	-	-	-
ncbi_105079013	ABCG8	LOW QUALITY PROTEIN: ATP-binding cassette sub-family G member 8 [Camelus bactrianus]	Organismal Systems;Environmental Information Processing;Organismal Systems;Organismal Systems	Digestive system;Membrane transport;Digestive system;Digestive system	ko04976//Bile secretion;ko02010//ABC transporters;ko04975//Fat digestion and absorption;ko04979//Cholesterol metabolism	K05684;K05684;K05684;K05684	GO:0005886//plasma membrane	GO:0015248//sterol transporter activity;GO:0017111//nucleoside-triphosphatase activity;GO:0032550//purine ribonucleoside binding;GO:0046983//protein dimerization activity	GO:0030300//regulation of intestinal cholesterol absorption;GO:0032372//negative regulation of sterol transport;GO:0055092//sterol homeostasis
ncbi_105065490	LOC105065490	protocadherin gamma-B2-like [Camelus bactrianus]	-	-	-	-	-	-	-
ncbi_105068657	NHS	nance-Horan syndrome protein, partial [Camelus bactrianus]	-	-	-	-	-	-	GO:0048869//cellular developmental process
ncbi_105065460	LOC105065460	protocadherin gamma-A3-like [Camelus bactrianus]	-	-	-	-	-	-	-
ncbi_105081462	ARMC1	armadillo repeat-containing protein 1 [Camelus ferus]	-	-	-	-	-	GO:0043169//cation binding	GO:0006812//cation transport
ncbi_105071421	ARHGAP28	rho GTPase-activating protein 28	-	-	-	-	GO:0044464//cell part	-	GO:0050794//regulation of cellular process;GO:0050794//regulation of cellular process;GO:0050794//regulation of cellular process
ncbi_105067633	DUSP4	LOW QUALITY PROTEIN: dual specificity protein phosphatase 4 [Camelus bactrianus]	Environmental Information Processing	Signal transduction	ko04010//MAPK signaling pathway	K04459	-	-	-
ncbi_105066108	XBP1	LOW QUALITY PROTEIN: X-box-binding protein 1 [Camelus bactrianus]	Genetic Information Processing	Folding, sorting and degradation	ko04141//Protein processing in endoplasmic reticulum	K09027	GO:0043231//intracellular membrane-bounded organelle	GO:0001071//nucleic acid binding transcription factor activity;GO:0003677//DNA binding;GO:0008134//transcription factor binding	GO:0002070//epithelial cell maturation;GO:0006357//regulation of transcription from RNA polymerase II promoter;GO:0009967//positive regulation of signal transduction;GO:0033500//carbohydrate homeostasis;GO:0061136//regulation of proteasomal protein catabolic process
ncbi_105083702	DGAT2L6	diacylglycerol O-acyltransferase 2-like protein 6 [Camelus bactrianus]	-	-	-	-	GO:0031224//intrinsic component of membrane;GO:0043231//intracellular membrane-bounded organelle	GO:0016746//transferase activity, transferring acyl groups	GO:0044238//primary metabolic process
ncbi_105069021	TOR1AIP1	torsin-1A-interacting protein 1 [Camelus bactrianus]	-	-	-	-	GO:0012505//endomembrane system;GO:0043231//intracellular membrane-bounded organelle	GO:0019899//enzyme binding	GO:0033365//protein localization to organelle;GO:0043462//regulation of ATPase activity;GO:0044802//single-organism membrane organization
ncbi_105073330	GJD3	gap junction delta-3 protein [Camelus bactrianus]	-	-	-	-	GO:0005911//cell-cell junction;GO:0031224//intrinsic component of membrane;GO:0043234//protein complex;GO:0044464//cell part	-	GO:0006811//ion transport;GO:0007043//cell-cell junction assembly
ncbi_105082231	DMXL1	dmX-like protein 1 [Camelus bactrianus]	-	-	-	-	-	-	-
ncbi_105075752	AMMECR1	AMME syndrome candidate gene 1 protein	-	-	-	-	-	GO:0005488//binding;GO:0005488//binding	-
ncbi_105083809	POLR1C	DNA-directed RNA polymerases I and III subunit RPAC1	Metabolism;Metabolism;Metabolism;Organismal Systems;Genetic Information Processing	Global and overview maps;Nucleotide metabolism;Nucleotide metabolism;Immune system;Transcription	ko01100//Metabolic pathways;ko00230//Purine metabolism;ko00240//Pyrimidine metabolism;ko04623//Cytosolic DNA-sensing pathway;ko03020//RNA polymerase	K03027;K03027;K03027;K03027;K03027	-	-	-
ncbi_105074778	EDIL3	EGF-like repeat and discoidin I-like domain-containing protein 3 [Camelus ferus]	-	-	-	-	GO:0031988//membrane-bounded vesicle;GO:0031988//membrane-bounded vesicle	GO:0005102//receptor binding;GO:0005102//receptor binding;GO:0046872//metal ion binding;GO:0046872//metal ion binding	GO:0010810//regulation of cell-substrate adhesion;GO:0010810//regulation of cell-substrate adhesion;GO:0044707//single-multicellular organism process;GO:0044707//single-multicellular organism process
ncbi_105061687	CD83	CD83 antigen [Camelus bactrianus]	-	-	-	-	-	-	GO:0001818//negative regulation of cytokine production;GO:0001819//positive regulation of cytokine production;GO:0010033//response to organic substance;GO:0043370//regulation of CD4-positive, alpha-beta T cell differentiation
ncbi_105083493	FUT4	alpha-(1,3)-fucosyltransferase 4 [Camelus bactrianus]	Metabolism;Metabolism;Metabolism	Global and overview maps;Glycan biosynthesis and metabolism;Glycan biosynthesis and metabolism	ko01100//Metabolic pathways;ko00601//Glycosphingolipid biosynthesis - lacto and neolacto series;ko00515//Mannose type O-glycan biosyntheis	K07632;K07632;K07632	GO:0000139//Golgi membrane;GO:0031224//intrinsic component of membrane	GO:0016758//transferase activity, transferring hexosyl groups	GO:0006464//cellular protein modification process;GO:0070085//glycosylation
ncbi_105070136	UBXN1	UBX domain-containing protein 1	-	-	-	-	GO:0043005//neuron projection;GO:0043005//neuron projection;GO:0043005//neuron projection;GO:0043231//intracellular membrane-bounded organelle;GO:0043231//intracellular membrane-bounded organelle;GO:0043231//intracellular membrane-bounded organelle;GO:0043234//protein complex;GO:0043234//protein complex;GO:0043234//protein complex;GO:0044297//cell body;GO:0044297//cell body;GO:0044297//cell body	GO:0031593//polyubiquitin binding;GO:0031593//polyubiquitin binding;GO:0031593//polyubiquitin binding;GO:0044389//ubiquitin-like protein ligase binding;GO:0044389//ubiquitin-like protein ligase binding;GO:0044389//ubiquitin-like protein ligase binding	GO:0031330//negative regulation of cellular catabolic process;GO:0031330//negative regulation of cellular catabolic process;GO:0031330//negative regulation of cellular catabolic process;GO:0031396//regulation of protein ubiquitination;GO:0031396//regulation of protein ubiquitination;GO:0031396//regulation of protein ubiquitination
ncbi_105068978	SORBS3	vinexin [Camelus dromedarius]	-	-	-	-	GO:0005924//cell-substrate adherens junction;GO:0043231//intracellular membrane-bounded organelle	GO:0008092//cytoskeletal protein binding	GO:0007155//cell adhesion;GO:0032233//positive regulation of actin filament bundle assembly;GO:0042327//positive regulation of phosphorylation
ncbi_105067646	LOC105067646	mCG67192 [Mus musculus]	-	-	-	-	-	-	-
ncbi_105064046	DNPEP	aspartyl aminopeptidase [Camelus bactrianus]	-	-	-	-	GO:0043231//intracellular membrane-bounded organelle;GO:0044421//extracellular region part	GO:0046914//transition metal ion binding;GO:0070011//peptidase activity, acting on L-amino acid peptides	GO:0019538//protein metabolic process
ncbi_105070134	LBHD1	LBH domain-containing protein 1 [Camelus ferus]	-	-	-	-	-	-	-
ncbi_105063773	KLHL32	kelch-like protein 32	-	-	-	-	-	-	-
ncbi_105070142	ZBTB3	zinc finger and BTB domain-containing protein 3 [Camelus bactrianus]	-	-	-	-	-	-	-
ncbi_105076905	LOC105076905	uncharacterized protein C15orf62 homolog, mitochondrial [Camelus bactrianus]	-	-	-	-	-	-	-
ncbi_105067813	TTC36	tetratricopeptide repeat protein 36 [Camelus dromedarius]	-	-	-	-	-	-	-
ncbi_105067811	TMEM25	transmembrane protein 25	-	-	-	-	GO:0031224//intrinsic component of membrane	-	-
ncbi_105076622	MICALCL	MICAL C-terminal-like protein [Camelus bactrianus]	-	-	-	-	-	-	-
ncbi_105083794	CUL7	cullin-7 [Camelus bactrianus]	Genetic Information Processing	Folding, sorting and degradation	ko04120//Ubiquitin mediated proteolysis	K10613	GO:0005815//microtubule organizing center;GO:0005815//microtubule organizing center;GO:0031461//cullin-RING ubiquitin ligase complex;GO:0031461//cullin-RING ubiquitin ligase complex;GO:0043231//intracellular membrane-bounded organelle;GO:0043231//intracellular membrane-bounded organelle;GO:0044444//cytoplasmic part;GO:0044444//cytoplasmic part	GO:0044389//ubiquitin-like protein ligase binding;GO:0044389//ubiquitin-like protein ligase binding	GO:0000904//cell morphogenesis involved in differentiation;GO:0000904//cell morphogenesis involved in differentiation;GO:0007017//microtubule-based process;GO:0007017//microtubule-based process;GO:0007346//regulation of mitotic cell cycle;GO:0007346//regulation of mitotic cell cycle;GO:0019941//modification-dependent protein catabolic process;GO:0019941//modification-dependent protein catabolic p…
ncbi_105067784	CCDC153	coiled-coil domain-containing protein 153	-	-	-	-	-	-	-
ncbi_105078075	CARD11	caspase recruitment domain-containing protein 11 [Camelus bactrianus]	Organismal Systems;Environmental Information Processing;Organismal Systems	Immune system;Signal transduction;Immune system	ko04660//T cell receptor signaling pathway;ko04064//NF-kappa B signaling pathway;ko04662//B cell receptor signaling pathway	K07367;K07367;K07367	GO:0043235//receptor complex;GO:0044424//intracellular part;GO:0098589//membrane region	GO:0019904//protein domain specific binding	GO:0006915//apoptotic process;GO:0030183//B cell differentiation;GO:0030888//regulation of B cell proliferation;GO:0031294//lymphocyte costimulation;GO:0032743//positive regulation of interleukin-2 production;GO:0033077//T cell differentiation in thymus;GO:0034112//positive regulation of homotypic cell-cell adhesion;GO:0042129//regulation of T cell proliferation;GO:0043122//regulation of I-kappaB…
ncbi_105067242	SERPINE1	plasminogen activator inhibitor 1 [Camelus ferus]	Environmental Information Processing;Cellular Processes;Environmental Information Processing;Environmental Information Processing;Organismal Systems;Cellular Processes	Signal transduction;Cell growth and death;Signal transduction;Signal transduction;Immune system;Cell growth and death	ko04390//Hippo signaling pathway;ko04218//Cellular senescence;ko04371//Apelin signaling pathway;ko04066//HIF-1 signaling pathway;ko04610//Complement and coagulation cascades;ko04115//p53 signaling pathway	K03982;K03982;K03982;K03982;K03982;K03982	-	-	-
ncbi_105082065	SNX24	sorting nexin-24	-	-	-	-	GO:0012506//vesicle membrane;GO:0016020//membrane;GO:0031982//vesicle	GO:0005488//binding;GO:1901981//phosphatidylinositol phosphate binding	GO:0008104//protein localization;GO:0051234//establishment of localization;GO:0051234//establishment of localization
ncbi_105066533	PEX13	peroxisome biogenesis factor 13 [Camelus ferus]	Cellular Processes	Transport and catabolism	ko04146//Peroxisome	K13344	GO:0031231//intrinsic component of peroxisomal membrane	-	GO:0007017//microtubule-based process;GO:0007631//feeding behavior;GO:0008104//protein localization;GO:0022029//telencephalon cell migration;GO:0022615//protein to membrane docking;GO:0051234//establishment of localization
ncbi_105075753	TMEM164	transmembrane protein 164	-	-	-	-	-	-	-
ncbi_105063308	TBL1XR1	F-box-like/WD repeat-containing protein TBL1XR1	Environmental Information Processing;Environmental Information Processing	Signal transduction;Signal transduction	ko04310//Wnt signaling pathway;ko04013//MAPK signaling pathway - fly	K04508;K04508	-	-	-
ncbi_105075378	P4HA1	prolyl 4-hydroxylase subunit alpha-1	Metabolism;Metabolism	Global and overview maps;Amino acid metabolism	ko01100//Metabolic pathways;ko00330//Arginine and proline metabolism	K00472;K00472	GO:0044432//endoplasmic reticulum part;GO:0044432//endoplasmic reticulum part;GO:0044432//endoplasmic reticulum part	GO:0016701//oxidoreductase activity, acting on single donors with incorporation of molecular oxygen;GO:0016701//oxidoreductase activity, acting on single donors with incorporation of molecular oxygen;GO:0016701//oxidoreductase activity, acting on single donors with incorporation of molecular oxygen;GO:0016705//oxidoreductase activity, acting on paired donors, with incorporation or reduction of mo…	GO:0018126//protein hydroxylation;GO:0018126//protein hydroxylation;GO:0018126//protein hydroxylation;GO:0019471//4-hydroxyproline metabolic process;GO:0019471//4-hydroxyproline metabolic process;GO:0019471//4-hydroxyproline metabolic process;GO:0030198//extracellular matrix organization;GO:0030198//extracellular matrix organization;GO:0030198//extracellular matrix organization
ncbi_105063017	LOC105063017	collagen alpha-1(I) chain-like [Hipposideros armiger]	-	-	-	-	-	-	-
ncbi_105079598	LOC105079598	voltage-dependent L-type calcium channel subunit alpha-1D-like [Camelus bactrianus]	Environmental Information Processing;Environmental Information Processing;Environmental Information Processing;Environmental Information Processing;Cellular Processes;Organismal Systems;Organismal Systems;Organismal Systems;Cellular Processes;Organismal Systems;Organismal Systems;Organismal Systems;Organismal Systems;Organismal Systems;Organismal Systems;Organismal Systems;Organismal Systems;Orga…	Signal transduction;Signal transduction;Signal transduction;Signal transduction;Cellular community - eukaryotes;Endocrine system;Circulatory system;Nervous system;Cell growth and death;Circulatory system;Nervous system;Nervous system;Nervous system;Nervous system;Environmental adaptation;Endocrine system;Endocrine system;Endocrine system;Nervous system;Circulatory system;Endocrine system;Endocrin…	ko04010//MAPK signaling pathway;ko04024//cAMP signaling pathway;ko04020//Calcium signaling pathway;ko04022//cGMP - PKG signaling pathway;ko04530//Tight junction;ko04921//Oxytocin signaling pathway;ko04261//Adrenergic signaling in cardiomyocytes;ko04723//Retrograde endocannabinoid signaling;ko04218//Cellular senescence;ko04270//Vascular smooth muscle contraction;ko04728//Dopaminergic synapse;ko047…	K04851;K04851;K04851;K04851;K04851;K04851;K04851;K04851;K04851;K04851;K04851;K04851;K04851;K04851;K04851;K04851;K04851;K04851;K04851;K04851;K04851;K04851;K04851	-	-	-
ncbi_105076959	PPIP5K1	inositol hexakisphosphate and diphosphoinositol-pentakisphosphate kinase 1 [Camelus bactrianus]	Environmental Information Processing	Signal transduction	ko04070//Phosphatidylinositol signaling system	K13024	-	-	-
ncbi_105076958	MAP1A	microtubule-associated protein 1A [Camelus bactrianus]	-	-	-	-	GO:0015630//microtubule cytoskeleton;GO:0015630//microtubule cytoskeleton;GO:0044444//cytoplasmic part;GO:0044444//cytoplasmic part	GO:0015631//tubulin binding;GO:0015631//tubulin binding	GO:0050954//sensory perception of mechanical stimulus;GO:0050954//sensory perception of mechanical stimulus
ncbi_105076297	CALCOCO1	calcium-binding and coiled-coil domain-containing protein 1	-	-	-	-	GO:0043231//intracellular membrane-bounded organelle;GO:0043231//intracellular membrane-bounded organelle;GO:0043231//intracellular membrane-bounded organelle	GO:0000975//regulatory region DNA binding;GO:0000975//regulatory region DNA binding;GO:0000975//regulatory region DNA binding;GO:0003713//transcription coactivator activity;GO:0003713//transcription coactivator activity;GO:0003713//transcription coactivator activity;GO:0019904//protein domain specific binding;GO:0019904//protein domain specific binding;GO:0019904//protein domain specific binding;…	GO:0006357//regulation of transcription from RNA polymerase II promoter;GO:0006357//regulation of transcription from RNA polymerase II promoter;GO:0006357//regulation of transcription from RNA polymerase II promoter;GO:0007166//cell surface receptor signaling pathway;GO:0007166//cell surface receptor signaling pathway;GO:0030522//intracellular receptor signaling pathway;GO:0030522//intracellular …
ncbi_105081981	DHRS9	dehydrogenase/reductase SDR family member 9 [Camelus ferus]	Metabolism;Metabolism	Global and overview maps;Metabolism of cofactors and vitamins	ko01100//Metabolic pathways;ko00830//Retinol metabolism	K11149;K11149	GO:0031227//intrinsic component of endoplasmic reticulum membrane	GO:0033764//steroid dehydrogenase activity, acting on the CH-OH group of donors, NAD or NADP as acceptor	GO:0002138//retinoic acid biosynthetic process;GO:0008207//C21-steroid hormone metabolic process
ncbi_105076960	LOC105076960	creatine kinase U-type, mitochondrial [Camelus bactrianus]	Metabolism;Metabolism	Global and overview maps;Amino acid metabolism	ko01100//Metabolic pathways;ko00330//Arginine and proline metabolism	K00933;K00933	GO:0043231//intracellular membrane-bounded organelle;GO:0043231//intracellular membrane-bounded organelle;GO:0043231//intracellular membrane-bounded organelle	GO:0016772//transferase activity, transferring phosphorus-containing groups;GO:0016772//transferase activity, transferring phosphorus-containing groups;GO:0016772//transferase activity, transferring phosphorus-containing groups;GO:0032550//purine ribonucleoside binding;GO:0032550//purine ribonucleoside binding;GO:0032550//purine ribonucleoside binding	GO:0006796//phosphate-containing compound metabolic process;GO:0006796//phosphate-containing compound metabolic process;GO:0006796//phosphate-containing compound metabolic process;GO:0042981//regulation of apoptotic process;GO:0042981//regulation of apoptotic process;GO:0042981//regulation of apoptotic process;GO:0043393//regulation of protein binding;GO:0043393//regulation of protein binding;GO:…
ncbi_105063103	FAM71F1	protein FAM71F1	-	-	-	-	-	-	-
ncbi_105067511	NAT16	probable N-acetyltransferase 16, partial [Vicugna pacos]	-	-	-	-	-	-	-
ncbi_105083700	AWAT1	acyl-CoA wax alcohol acyltransferase 1 [Camelus ferus]	-	-	-	-	GO:0031224//intrinsic component of membrane;GO:0043231//intracellular membrane-bounded organelle	GO:0008374//O-acyltransferase activity	GO:0044238//primary metabolic process
ncbi_105070138	BSCL2	seipin	-	-	-	-	-	-	-
ncbi_105068925	TOR1AIP2	torsin-1A-interacting protein 2 [Camelus bactrianus]	-	-	-	-	GO:0043231//intracellular membrane-bounded organelle;GO:0043231//intracellular membrane-bounded organelle	GO:0019899//enzyme binding;GO:0019899//enzyme binding	GO:0006996//organelle organization;GO:0006996//organelle organization;GO:0043462//regulation of ATPase activity;GO:0043462//regulation of ATPase activity
ncbi_105067790	HINFP	histone H4 transcription factor	-	-	-	-	GO:0016604//nuclear body;GO:0016604//nuclear body;GO:0016604//nuclear body	GO:0000975//regulatory region DNA binding;GO:0000975//regulatory region DNA binding;GO:0000975//regulatory region DNA binding;GO:0001071//nucleic acid binding transcription factor activity;GO:0001071//nucleic acid binding transcription factor activity;GO:0001071//nucleic acid binding transcription factor activity;GO:0003712//transcription cofactor activity;GO:0003712//transcription cofactor activ…	GO:0006259//DNA metabolic process;GO:0006259//DNA metabolic process;GO:0006259//DNA metabolic process;GO:0006357//regulation of transcription from RNA polymerase II promoter;GO:0006357//regulation of transcription from RNA polymerase II promoter;GO:0006357//regulation of transcription from RNA polymerase II promoter;GO:0008104//protein localization;GO:0008104//protein localization;GO:0008104//pro…
ncbi_105063195	SVOPL	LOW QUALITY PROTEIN: SVOP-like [Pantholops hodgsonii]	-	-	-	-	-	GO:0005215//transporter activity	GO:0044763//single-organism cellular process
ncbi_105083909	PTCRA	pre T-cell antigen receptor alpha [Camelus bactrianus]	Environmental Information Processing	Signal transduction	ko04330//Notch signaling pathway	K06056	-	-	-
ncbi_105064130	AKIRIN2	akirin-2, partial [Vicugna pacos]	-	-	-	-	GO:0043231//intracellular membrane-bounded organelle;GO:0043234//protein complex	GO:0005515//protein binding	GO:0001819//positive regulation of cytokine production;GO:0002237//response to molecule of bacterial origin;GO:0006357//regulation of transcription from RNA polymerase II promoter;GO:0006952//defense response;GO:0010952//positive regulation of peptidase activity;GO:0042127//regulation of cell proliferation;GO:0044767//single-organism developmental process
ncbi_105066534	KIAA1841	KIAA1841 protein [Homo sapiens]	-	-	-	-	-	-	-
ncbi_105074685	GPHN	gephyrin	Metabolism;Organismal Systems;Metabolism	Global and overview maps;Nervous system;Metabolism of cofactors and vitamins	ko01100//Metabolic pathways;ko04727//GABAergic synapse;ko00790//Folate biosynthesis	K15376;K15376;K15376	GO:0043232//intracellular non-membrane-bounded organelle;GO:0043232//intracellular non-membrane-bounded organelle;GO:0097060//synaptic membrane;GO:0097060//synaptic membrane	GO:0016740//transferase activity;GO:0016740//transferase activity;GO:0032550//purine ribonucleoside binding;GO:0032550//purine ribonucleoside binding;GO:0043169//cation binding;GO:0043169//cation binding	GO:0006766//vitamin metabolic process;GO:0006766//vitamin metabolic process;GO:0009108//coenzyme biosynthetic process;GO:0009108//coenzyme biosynthetic process;GO:0018130//heterocycle biosynthetic process;GO:0018130//heterocycle biosynthetic process;GO:0044267//cellular protein metabolic process;GO:0044267//cellular protein metabolic process;GO:0072578//neurotransmitter-gated ion channel clusteri…
ncbi_105075385	LOC105075385	60S ribosomal protein L37a-like protein [Camelus ferus]	Genetic Information Processing	Translation	ko03010//Ribosome	K02921	GO:0005924//cell-substrate adherens junction;GO:0015934//large ribosomal subunit;GO:0031988//membrane-bounded vesicle;GO:0043231//intracellular membrane-bounded organelle	GO:0003723//RNA binding;GO:0005198//structural molecule activity;GO:0043169//cation binding	GO:0000956//nuclear-transcribed mRNA catabolic process;GO:0006412//translation;GO:0006613//cotranslational protein targeting to membrane;GO:0016032//viral process;GO:0032774//RNA biosynthetic process;GO:0043624//cellular protein complex disassembly
ncbi_105070125	MTA2	metastasis-associated protein MTA2 [Camelus bactrianus]	-	-	-	-	GO:0000118//histone deacetylase complex;GO:0000785//chromatin	GO:0000977//RNA polymerase II regulatory region sequence-specific DNA binding;GO:0000988//transcription factor activity, protein binding;GO:0001071//nucleic acid binding transcription factor activity;GO:0001085//RNA polymerase II transcription factor binding;GO:0016811//hydrolase activity, acting on carbon-nitrogen (but not peptide) bonds, in linear amides;GO:0031490//chromatin DNA binding;GO:004…	GO:0006305//DNA alkylation;GO:0006338//chromatin remodeling;GO:0006357//regulation of transcription from RNA polymerase II promoter;GO:0016570//histone modification
ncbi_105063772	MMS22L	protein MMS22-like [Camelus bactrianus]	-	-	-	-	GO:0005657//replication fork;GO:0008023//transcription elongation factor complex	-	GO:0000725//recombinational repair
ncbi_105070144	TAF6L	TAF6-like RNA polymerase II p300/CBP-associated factor-associated factor 65 kDa subunit 6L, partial [Camelus dromedarius]	Genetic Information Processing	Transcription	ko03022//Basal transcription factors	K03131	-	-	-
ncbi_105081448	MCMDC2	MCM domain-containing protein 2 [Camelus ferus]	-	-	-	-	-	GO:0032550//purine ribonucleoside binding	GO:0006259//DNA metabolic process
ncbi_105071326	FAM13C	protein FAM13C [Camelus bactrianus]	-	-	-	-	-	-	-
ncbi_105077271	HEBP2	heme-binding protein 2 [Camelus bactrianus]	-	-	-	-	GO:0031988//membrane-bounded vesicle;GO:0043231//intracellular membrane-bounded organelle	-	GO:0010939//regulation of necrotic cell death;GO:0045837//negative regulation of membrane potential;GO:0046902//regulation of mitochondrial membrane permeability
ncbi_105083732	LOC105083732	uncharacterized protein LOC105083732 [Camelus bactrianus]	-	-	-	-	-	-	-
ncbi_105070147	NXF1	nuclear RNA export factor 1 [Camelus bactrianus]	Genetic Information Processing;Genetic Information Processing;Genetic Information Processing	Translation;Translation;Translation	ko03013//RNA transport;ko03015//mRNA surveillance pathway;ko03008//Ribosome biogenesis in eukaryotes	K14284;K14284;K14284	GO:0016234//inclusion body;GO:0016604//nuclear body;GO:0046930//pore complex	GO:0005215//transporter activity;GO:0044822//poly(A) RNA binding	GO:0006406//mRNA export from nucleus
ncbi_105070564	NIPBL	nipped-B-like protein	-	-	-	-	GO:0031988//membrane-bounded vesicle;GO:0031988//membrane-bounded vesicle;GO:0043231//intracellular membrane-bounded organelle;GO:0043231//intracellular membrane-bounded organelle;GO:0043234//protein complex;GO:0043234//protein complex	GO:0019899//enzyme binding;GO:0019899//enzyme binding;GO:0019904//protein domain specific binding;GO:0019904//protein domain specific binding;GO:0032403//protein complex binding;GO:0032403//protein complex binding	GO:0001503//ossification;GO:0001503//ossification;GO:0006357//regulation of transcription from RNA polymerase II promoter;GO:0006357//regulation of transcription from RNA polymerase II promoter;GO:0007417//central nervous system development;GO:0007417//central nervous system development;GO:0008104//protein localization;GO:0008104//protein localization;GO:0010165//response to X-ray;GO:0010165//res…
ncbi_105077096	SEC63	translocation protein SEC63 homolog	Genetic Information Processing;Genetic Information Processing	Folding, sorting and degradation;Folding, sorting and degradation	ko04141//Protein processing in endoplasmic reticulum;ko03060//Protein export	K09540;K09540	GO:0044464//cell part;GO:0044464//cell part	GO:0003723//RNA binding;GO:0003723//RNA binding;GO:0022892//substrate-specific transporter activity;GO:0022892//substrate-specific transporter activity	GO:0006613//cotranslational protein targeting to membrane;GO:0006613//cotranslational protein targeting to membrane;GO:0008152//metabolic process;GO:0008152//metabolic process;GO:0048731//system development;GO:0048731//system development;GO:0065002//intracellular protein transmembrane transport;GO:0065002//intracellular protein transmembrane transport
ncbi_105083422	LRP1B	low-density lipoprotein receptor-related protein 1B [Camelus bactrianus]	-	-	-	-	GO:0031224//intrinsic component of membrane;GO:0043234//protein complex	GO:0046872//metal ion binding	GO:0006897//endocytosis
ncbi_105065485	LOC105065485	protocadherin Fat 2-like [Camelus bactrianus]	-	-	-	-	-	-	-
ncbi_105073300	SP2	transcription factor Sp2	-	-	-	-	-	GO:0019899//enzyme binding;GO:0043169//cation binding;GO:0043169//cation binding;GO:0097159//organic cyclic compound binding	GO:0008283//cell proliferation;GO:0040007//growth;GO:0040007//growth;GO:0043009//chordate embryonic development;GO:0048731//system development
ncbi_105066526	BCL11A	B-cell lymphoma/leukemia 11A	-	-	-	-	GO:0031981//nuclear lumen;GO:0043231//intracellular membrane-bounded organelle;GO:0043231//intracellular membrane-bounded organelle	GO:0000977//RNA polymerase II regulatory region sequence-specific DNA binding;GO:0000977//RNA polymerase II regulatory region sequence-specific DNA binding;GO:0000977//RNA polymerase II regulatory region sequence-specific DNA binding;GO:0000982//transcription factor activity, RNA polymerase II core promoter proximal region sequence-specific binding;GO:0000982//transcription factor activity, RNA p…	GO:0006357//regulation of transcription from RNA polymerase II promoter;GO:0010468//regulation of gene expression;GO:0010468//regulation of gene expression;GO:0010556//regulation of macromolecule biosynthetic process;GO:0010556//regulation of macromolecule biosynthetic process;GO:0010977//negative regulation of neuron projection development;GO:0010977//negative regulation of neuron projection dev…
ncbi_105082785	HSD3B7	3 beta-hydroxysteroid dehydrogenase type 7	Metabolism;Metabolism	Global and overview maps;Lipid metabolism	ko01100//Metabolic pathways;ko00120//Primary bile acid biosynthesis	K12408;K12408	-	GO:0016614//oxidoreductase activity, acting on CH-OH group of donors;GO:0016614//oxidoreductase activity, acting on CH-OH group of donors;GO:0016614//oxidoreductase activity, acting on CH-OH group of donors	GO:0008202//steroid metabolic process;GO:0008202//steroid metabolic process;GO:0008202//steroid metabolic process
ncbi_105082032	SRP19	signal recognition particle 19 kDa protein [Camelus ferus]	Genetic Information Processing	Folding, sorting and degradation	ko03060//Protein export	K03105	GO:0031981//nuclear lumen;GO:0043232//intracellular non-membrane-bounded organelle;GO:0048500//signal recognition particle	GO:0003723//RNA binding	GO:0006613//cotranslational protein targeting to membrane;GO:0010467//gene expression;GO:0019538//protein metabolic process;GO:0042221//response to chemical
ncbi_105064135	LOC105064135	UPF0704 protein C6orf165 homolog [Camelus ferus]	-	-	-	-	-	-	-
ncbi_105079662	RAP2C	ras-related protein Rap-2c	-	-	-	-	GO:0010008//endosome membrane;GO:0010008//endosome membrane;GO:0031988//membrane-bounded vesicle;GO:0031988//membrane-bounded vesicle;GO:0043296//apical junction complex;GO:0043296//apical junction complex	GO:0003712//transcription cofactor activity;GO:0003712//transcription cofactor activity;GO:0032550//purine ribonucleoside binding;GO:0032550//purine ribonucleoside binding	GO:0001934//positive regulation of protein phosphorylation;GO:0001934//positive regulation of protein phosphorylation;GO:0007265//Ras protein signal transduction;GO:0007265//Ras protein signal transduction;GO:0008104//protein localization;GO:0008104//protein localization;GO:0030031//cell projection assembly;GO:0030031//cell projection assembly;GO:0030334//regulation of cell migration;GO:0030334//…
ncbi_105076908	GCHFR	GTP cyclohydrolase 1 feedback regulatory protein [Vicugna pacos]	-	-	-	-	GO:0031090//organelle membrane;GO:0043005//neuron projection;GO:0048770//pigment granule	GO:0003824//catalytic activity	GO:0009058//biosynthetic process
ncbi_105078605	ZNRF1	E3 ubiquitin-protein ligase ZNRF1 [Camelus bactrianus]	-	-	-	-	GO:0000323//lytic vacuole;GO:0044433//cytoplasmic vesicle part	GO:0004842//ubiquitin-protein transferase activity;GO:0046914//transition metal ion binding;GO:0070735//protein-glycine ligase activity;GO:0070739//protein-glutamic acid ligase activity	GO:0000209//protein polyubiquitination;GO:0006511//ubiquitin-dependent protein catabolic process;GO:0006996//organelle organization
ncbi_105063201	NUP205	nuclear pore complex protein Nup205 [Camelus bactrianus]	Genetic Information Processing	Translation	ko03013//RNA transport	K14310	GO:0031090//organelle membrane;GO:0031981//nuclear lumen	GO:0005198//structural molecule activity	GO:0006999//nuclear pore organization
ncbi_105065464	DIAPH1	protein diaphanous homolog 1 [Camelus bactrianus]	Cellular Processes;Cellular Processes	Cell motility;Cellular community - eukaryotes	ko04810//Regulation of actin cytoskeleton;ko04510//Focal adhesion	K05740;K05740	GO:0005819//spindle;GO:0031253//cell projection membrane;GO:0044444//cytoplasmic part	GO:0003723//RNA binding;GO:0017016//Ras GTPase binding	GO:0007017//microtubule-based process;GO:0008154//actin polymerization or depolymerization;GO:0010522//regulation of calcium ion transport into cytosol;GO:0022604//regulation of cell morphogenesis;GO:0030030//cell projection organization;GO:0030334//regulation of cell migration;GO:0034776//response to histamine;GO:0035556//intracellular signal transduction;GO:0050954//sensory perception of mechan…
ncbi_105064053	TMEM198	transmembrane protein 198	-	-	-	-	GO:0031224//intrinsic component of membrane;GO:0031224//intrinsic component of membrane;GO:0031224//intrinsic component of membrane;GO:0031982//vesicle;GO:0031982//vesicle;GO:0031982//vesicle;GO:0043231//intracellular membrane-bounded organelle;GO:0043231//intracellular membrane-bounded organelle;GO:0043231//intracellular membrane-bounded organelle	-	GO:0030177//positive regulation of Wnt signaling pathway;GO:0030177//positive regulation of Wnt signaling pathway;GO:0030177//positive regulation of Wnt signaling pathway;GO:0044707//single-multicellular organism process;GO:0044707//single-multicellular organism process;GO:0044707//single-multicellular organism process
ncbi_105076900	RPUSD2	RNA pseudouridylate synthase domain-containing protein 2 [Camelus bactrianus]	-	-	-	-	-	GO:0003723//RNA binding;GO:0016866//intramolecular transferase activity	GO:0016070//RNA metabolic process
ncbi_105063381	VIPAS39	spermatogenesis-defective protein 39 homolog	-	-	-	-	GO:0005768//endosome;GO:0005768//endosome;GO:0031982//vesicle;GO:0031982//vesicle;GO:0043234//protein complex;GO:0043234//protein complex	-	GO:0007041//lysosomal transport;GO:0007041//lysosomal transport;GO:0010468//regulation of gene expression;GO:0010468//regulation of gene expression;GO:0015031//protein transport;GO:0015031//protein transport;GO:0034645//cellular macromolecule biosynthetic process;GO:0034645//cellular macromolecule biosynthetic process;GO:0048232//male gamete generation;GO:0048232//male gamete generation;GO:004886…
ncbi_105068971	PEBP4	phosphatidylethanolamine-binding protein 4	-	-	-	-	-	-	-
ncbi_105063303	SPATA16	spermatogenesis-associated protein 16 [Camelus ferus]	-	-	-	-	-	-	GO:0048232//male gamete generation
ncbi_105083736	EDA	ectodysplasin-A [Camelus bactrianus]	Environmental Information Processing	Signaling molecules and interaction	ko04060//Cytokine-cytokine receptor interaction	K05480	GO:0016021//integral component of membrane;GO:0031090//organelle membrane;GO:0043232//intracellular non-membrane-bounded organelle	GO:0032813//tumor necrosis factor receptor superfamily binding	GO:0002376//immune system process;GO:0009888//tissue development;GO:0022405//hair cycle process;GO:0030177//positive regulation of Wnt signaling pathway;GO:0031589//cell-substrate adhesion;GO:0042345//regulation of NF-kappaB import into nucleus;GO:0042476//odontogenesis;GO:0048732//gland development;GO:0048869//cellular developmental process;GO:0051091//positive regulation of sequence-specific DN…
ncbi_105068967	CHMP7	charged multivesicular body protein 7 [Camelus bactrianus]	Cellular Processes;Cellular Processes	Transport and catabolism;Cell growth and death	ko04144//Endocytosis;ko04217//Necroptosis	K15053;K15053	-	GO:0022892//substrate-specific transporter activity	GO:0007034//vacuolar transport;GO:0008104//protein localization
ncbi_105068924	LOC105068924	interferon alpha responsive	-	-	-	-	GO:0031090//organelle membrane;GO:0031224//intrinsic component of membrane;GO:0043231//intracellular membrane-bounded organelle	GO:0019899//enzyme binding	GO:0006996//organelle organization;GO:0034504//protein localization to nucleus;GO:0043462//regulation of ATPase activity
ncbi_105079027	SOCS5	suppressor of cytokine signaling 5 [Camelus ferus]	Environmental Information Processing;Organismal Systems	Signal transduction;Endocrine system	ko04630//Jak-STAT signaling pathway;ko04917//Prolactin signaling pathway	K04698;K04698	-	-	-
ncbi_105083495	MRE11A	double-strand break repair protein MRE11A [Camelus bactrianus]	Cellular Processes;Genetic Information Processing;Genetic Information Processing	Cell growth and death;Replication and repair;Replication and repair	ko04218//Cellular senescence;ko03440//Homologous recombination;ko03450//Non-homologous end-joining	K10865;K10865;K10865	-	-	-
ncbi_105082174	CTNNA1	catenin alpha-1 [Camelus bactrianus]	Environmental Information Processing;Organismal Systems;Cellular Processes	Signal transduction;Immune system;Cellular community - eukaryotes	ko04390//Hippo signaling pathway;ko04670//Leukocyte transendothelial migration;ko04520//Adherens junction	K05691;K05691;K05691	GO:0005856//cytoskeleton;GO:0005913//cell-cell adherens junction;GO:0005924//cell-substrate adherens junction;GO:0016020//membrane;GO:0031252//cell leading edge;GO:0043234//protein complex;GO:0044291//cell-cell contact zone;GO:0044444//cytoplasmic part	GO:0003723//RNA binding;GO:0003779//actin binding;GO:0050839//cell adhesion molecule binding	GO:0007043//cell-cell junction assembly;GO:0007229//integrin-mediated signaling pathway;GO:0008104//protein localization;GO:0008283//cell proliferation;GO:0008589//regulation of smoothened signaling pathway;GO:0016337//single organismal cell-cell adhesion;GO:0030036//actin cytoskeleton organization;GO:0040013//negative regulation of locomotion;GO:0042981//regulation of apoptotic process;GO:005076…
ncbi_105063100	CCDC136	coiled-coil domain-containing protein 136 [Camelus bactrianus]	-	-	-	-	-	-	-
ncbi_105083807	XPO5	exportin-5	Genetic Information Processing	Translation	ko03013//RNA transport	K14289	GO:0043231//intracellular membrane-bounded organelle;GO:0043231//intracellular membrane-bounded organelle	GO:0003723//RNA binding;GO:0003723//RNA binding;GO:0017016//Ras GTPase binding;GO:0017016//Ras GTPase binding;GO:0022892//substrate-specific transporter activity;GO:0022892//substrate-specific transporter activity	GO:0006886//intracellular protein transport;GO:0006886//intracellular protein transport
ncbi_105067815	ATP5L	ATP synthase subunit g, mitochondrial [Camelus ferus]	Metabolism;Organismal Systems;Metabolism	Global and overview maps;Environmental adaptation;Energy metabolism	ko01100//Metabolic pathways;ko04714//Thermogenesis;ko00190//Oxidative phosphorylation	K02140;K02140;K02140	GO:0019866//organelle inner membrane;GO:0033177//proton-transporting two-sector ATPase complex, proton-transporting domain;GO:0044455//mitochondrial membrane part	GO:0015077//monovalent inorganic cation transmembrane transporter activity;GO:0016462//pyrophosphatase activity	GO:0006754//ATP biosynthetic process;GO:0006818//hydrogen transport
ncbi_105082797	FBRS	probable fibrosin-1, partial [Camelus bactrianus]	-	-	-	-	-	GO:0005102//receptor binding	GO:0008284//positive regulation of cell proliferation
ncbi_105072658	TM9SF2	transmembrane 9 superfamily member 2 [Camelus bactrianus]	-	-	-	-	GO:0031988//membrane-bounded vesicle	-	-
ncbi_105076913	VPS18	vacuolar protein sorting-associated protein 18 homolog [Camelus bactrianus]	-	-	-	-	-	-	-
ncbi_105076969	WDR76	WD repeat-containing protein 76 [Camelus bactrianus]	-	-	-	-	-	-	-
ncbi_105078987	SOS1	son of sevenless homolog 1 [Camelus bactrianus]	Environmental Information Processing;Environmental Information Processing;Cellular Processes;Environmental Information Processing;Cellular Processes;Organismal Systems;Organismal Systems;Environmental Information Processing;Environmental Information Processing;Organismal Systems;Environmental Information Processing;Environmental Information Processing;Organismal Systems;Organismal Systems;Organis…	Signal transduction;Signal transduction;Cell motility;Signal transduction;Cellular community - eukaryotes;Environmental adaptation;Immune system;Signal transduction;Signal transduction;Endocrine system;Signal transduction;Signal transduction;Endocrine system;Nervous system;Immune system;Endocrine system;Immune system;Endocrine system;Cellular community - eukaryotes;Signal transduction;Immune syst…	ko04151//PI3K-Akt signaling pathway;ko04010//MAPK signaling pathway;ko04810//Regulation of actin cytoskeleton;ko04014//Ras signaling pathway;ko04510//Focal adhesion;ko04714//Thermogenesis;ko04062//Chemokine signaling pathway;ko04630//Jak-STAT signaling pathway;ko04072//Phospholipase D signaling pathway;ko04910//Insulin signaling pathway;ko04068//FoxO signaling pathway;ko04150//mTOR signaling path…	K03099;K03099;K03099;K03099;K03099;K03099;K03099;K03099;K03099;K03099;K03099;K03099;K03099;K03099;K03099;K03099;K03099;K03099;K03099;K03099;K03099;K03099;K03099;K03099;K03099	GO:0044464//cell part	GO:0005088//Ras guanyl-nucleotide exchange factor activity;GO:0046983//protein dimerization activity	GO:0043087//regulation of GTPase activity
ncbi_105066079	MTFP1	mitochondrial fission process protein 1	-	-	-	-	GO:0019866//organelle inner membrane;GO:0019866//organelle inner membrane;GO:0031224//intrinsic component of membrane;GO:0043231//intracellular membrane-bounded organelle	-	GO:0012501//programmed cell death
ncbi_105067816	UBE4A	ubiquitin conjugation factor E4 A [Camelus ferus]	Genetic Information Processing	Folding, sorting and degradation	ko04120//Ubiquitin mediated proteolysis	K10596	GO:0044424//intracellular part;GO:0044424//intracellular part	GO:0061630//ubiquitin protein ligase activity;GO:0061630//ubiquitin protein ligase activity	GO:0016567//protein ubiquitination;GO:0016567//protein ubiquitination;GO:0019941//modification-dependent protein catabolic process;GO:0019941//modification-dependent protein catabolic process
ncbi_105067814	KMT2A	histone-lysine N-methyltransferase 2A	Metabolism	Amino acid metabolism	ko00310//Lysine degradation	K09186	-	-	-
ncbi_105067810	IFT46	intraflagellar transport protein 46 homolog	-	-	-	-	-	-	-
ncbi_105073244	CASC3	protein CASC3 [Sus scrofa]	Genetic Information Processing;Genetic Information Processing	Translation;Translation	ko03013//RNA transport;ko03015//mRNA surveillance pathway	K14323;K14323	-	GO:0005488//binding	-
ncbi_105071278	DMRTA1	doublesex- and mab-3-related transcription factor A1 [Camelus bactrianus]	-	-	-	-	-	-	-
ncbi_105083561	INTS4	integrator complex subunit 4 [Camelus bactrianus]	-	-	-	-	GO:0043234//protein complex	-	-
ncbi_105082033	APC	adenomatous polyposis coli protein	Cellular Processes;Environmental Information Processing;Cellular Processes;Environmental Information Processing	Cell motility;Signal transduction;Cellular community - eukaryotes;Signal transduction	ko04810//Regulation of actin cytoskeleton;ko04390//Hippo signaling pathway;ko04550//Signaling pathways regulating pluripotency of stem cells;ko04310//Wnt signaling pathway	K02085;K02085;K02085;K02085	GO:0005815//microtubule organizing center;GO:0005815//microtubule organizing center;GO:0005815//microtubule organizing center;GO:0005815//microtubule organizing center;GO:0005815//microtubule organizing center;GO:0005874//microtubule;GO:0005874//microtubule;GO:0005874//microtubule;GO:0005874//microtubule;GO:0005874//microtubule;GO:0030426//growth cone;GO:0030426//growth cone;GO:0030426//growth co…	GO:0008017//microtubule binding;GO:0008017//microtubule binding;GO:0008017//microtubule binding;GO:0008017//microtubule binding;GO:0008017//microtubule binding;GO:0019207//kinase regulator activity;GO:0019207//kinase regulator activity;GO:0019207//kinase regulator activity;GO:0019207//kinase regulator activity;GO:0019207//kinase regulator activity;GO:0019900//kinase binding;GO:0019900//kinase bin…	GO:0000079//regulation of cyclin-dependent protein serine/threonine kinase activity;GO:0000079//regulation of cyclin-dependent protein serine/threonine kinase activity;GO:0000079//regulation of cyclin-dependent protein serine/threonine kinase activity;GO:0000079//regulation of cyclin-dependent protein serine/threonine kinase activity;GO:0000079//regulation of cyclin-dependent protein serine/threo…
ncbi_105073791	GSDMD	gasdermin-D	-	-	-	-	-	-	-
ncbi_105083806	LRRC73	leucine-rich repeat-containing protein 73 [Camelus bactrianus]	-	-	-	-	-	-	-
ncbi_105082690	HMMR	hyaluronan mediated motility receptor [Camelus bactrianus]	Environmental Information Processing	Signaling molecules and interaction	ko04512//ECM-receptor interaction	K06267	-	-	-
ncbi_105073241	WIPF2	WAS/WASL-interacting protein family member 2	Cellular Processes	Transport and catabolism	ko04144//Endocytosis	K19475	GO:0043232//intracellular non-membrane-bounded organelle;GO:0043232//intracellular non-membrane-bounded organelle;GO:0044444//cytoplasmic part;GO:0044444//cytoplasmic part	GO:0005488//binding;GO:0005488//binding	GO:0002431//Fc receptor mediated stimulatory signaling pathway;GO:0002431//Fc receptor mediated stimulatory signaling pathway;GO:0006952//defense response;GO:0006952//defense response;GO:0035556//intracellular signal transduction;GO:0035556//intracellular signal transduction
ncbi_105076914	DLL4	delta-like protein 4 [Camelus bactrianus]	Organismal Systems;Environmental Information Processing	Immune system;Signal transduction	ko04658//Th1 and Th2 cell differentiation;ko04330//Notch signaling pathway	K06051;K06051	GO:0031224//intrinsic component of membrane	GO:0005102//receptor binding;GO:0046872//metal ion binding	GO:0002011//morphogenesis of an epithelial sheet;GO:0007219//Notch signaling pathway;GO:0008284//positive regulation of cell proliferation;GO:0021513//spinal cord dorsal/ventral patterning;GO:0035909//aorta morphogenesis;GO:0043537//negative regulation of blood vessel endothelial cell migration;GO:0048646//anatomical structure formation involved in morphogenesis;GO:0048771//tissue remodeling;GO:0…
ncbi_105066532	PUS10	pseudouridylate synthase 10 [Equus caballus]	-	-	-	-	-	GO:0003676//nucleic acid binding;GO:0016866//intramolecular transferase activity	GO:0016070//RNA metabolic process
ncbi_105063044	LOC105063044	40S ribosomal protein S4, X	Genetic Information Processing	Translation	ko03010//Ribosome	K02987	GO:0005924//cell-substrate adherens junction;GO:0015935//small ribosomal subunit;GO:0031988//membrane-bounded vesicle;GO:0035770//ribonucleoprotein granule	GO:0003723//RNA binding;GO:0005198//structural molecule activity	GO:0000956//nuclear-transcribed mRNA catabolic process;GO:0006417//regulation of translation;GO:0006613//cotranslational protein targeting to membrane;GO:0016032//viral process;GO:0032774//RNA biosynthetic process;GO:0042127//regulation of cell proliferation;GO:0043624//cellular protein complex disassembly;GO:0044707//single-multicellular organism process
ncbi_105066078	SEC14L2	SEC14-like protein 2	-	-	-	-	GO:0031224//intrinsic component of membrane;GO:0044464//cell part	-	GO:0051234//establishment of localization
ncbi_105070862	LOC105070862	UPF0600 protein C5orf51 homolog [Camelus bactrianus]	-	-	-	-	-	-	-
ncbi_105083912	CRIP3	cysteine-rich protein 3 [Camelus bactrianus]	-	-	-	-	-	GO:0046914//transition metal ion binding	GO:0042110//T cell activation
ncbi_105068964	LOXL2	LOW QUALITY PROTEIN: lysyl oxidase homolog 2 [Camelus bactrianus]	-	-	-	-	GO:0043231//intracellular membrane-bounded organelle;GO:0044421//extracellular region part	GO:0003712//transcription cofactor activity;GO:0016641//oxidoreductase activity, acting on the CH-NH2 group of donors, oxygen as acceptor;GO:0030246//carbohydrate binding;GO:0038024//cargo receptor activity;GO:0042393//histone binding;GO:0046914//transition metal ion binding	GO:0000904//cell morphogenesis involved in differentiation;GO:0001525//angiogenesis;GO:0006355//regulation of transcription, DNA-templated;GO:0006464//cellular protein modification process;GO:0006897//endocytosis;GO:0010038//response to metal ion;GO:0010631//epithelial cell migration;GO:0030198//extracellular matrix organization;GO:0032330//regulation of chondrocyte differentiation;GO:0044710//si…
ncbi_105072325	DGKG	diacylglycerol kinase gamma	Metabolism;Environmental Information Processing;Metabolism;Environmental Information Processing;Metabolism	Global and overview maps;Signal transduction;Lipid metabolism;Signal transduction;Lipid metabolism	ko01100//Metabolic pathways;ko04072//Phospholipase D signaling pathway;ko00564//Glycerophospholipid metabolism;ko04070//Phosphatidylinositol signaling system;ko00561//Glycerolipid metabolism	K00901;K00901;K00901;K00901;K00901	GO:0016020//membrane;GO:0016020//membrane;GO:0016020//membrane;GO:0016020//membrane;GO:0043227//membrane-bounded organelle;GO:0043227//membrane-bounded organelle;GO:0043227//membrane-bounded organelle;GO:0043227//membrane-bounded organelle	GO:0016301//kinase activity;GO:0016301//kinase activity;GO:0016301//kinase activity;GO:0016301//kinase activity;GO:0032550//purine ribonucleoside binding;GO:0032550//purine ribonucleoside binding;GO:0032550//purine ribonucleoside binding;GO:0032550//purine ribonucleoside binding;GO:0046872//metal ion binding;GO:0046872//metal ion binding;GO:0046872//metal ion binding;GO:0046872//metal ion binding	GO:0006796//phosphate-containing compound metabolic process;GO:0006796//phosphate-containing compound metabolic process;GO:0006796//phosphate-containing compound metabolic process;GO:0006796//phosphate-containing compound metabolic process;GO:0007186//G-protein coupled receptor signaling pathway;GO:0007186//G-protein coupled receptor signaling pathway;GO:0007186//G-protein coupled receptor signal…
ncbi_105082857	TMEM120A	transmembrane protein 120A [Camelus bactrianus]	-	-	-	-	-	-	-
ncbi_105069612	VPS13B	vacuolar protein sorting-associated protein 13B [Camelus bactrianus]	-	-	-	-	-	-	-
ncbi_105068977	PDLIM2	PDZ and LIM domain protein 2 [Camelus bactrianus]	-	-	-	-	GO:0005856//cytoskeleton;GO:0031988//membrane-bounded vesicle	GO:0046914//transition metal ion binding	-
ncbi_105064795	TM2D1	TM2 domain-containing protein 1 [Camelus bactrianus]	-	-	-	-	GO:0016021//integral component of membrane;GO:0031981//nuclear lumen	GO:0004888//transmembrane signaling receptor activity;GO:0042277//peptide binding	GO:0007166//cell surface receptor signaling pathway;GO:0012501//programmed cell death
ncbi_105083796	KLC4	kinesin light chain 4 [Camelus ferus]	-	-	-	-	GO:0005875//microtubule associated complex;GO:0005875//microtubule associated complex;GO:0005875//microtubule associated complex	-	-
ncbi_105066833	TRIM42	tripartite motif-containing protein 42	-	-	-	-	-	GO:0046914//transition metal ion binding;GO:0046914//transition metal ion binding	-
ncbi_105069683	GTF2A1	transcription initiation factor IIA subunit 1 [Camelus bactrianus]	Genetic Information Processing	Transcription	ko03022//Basal transcription factors	K03122	GO:0016591//DNA-directed RNA polymerase II, holoenzyme	GO:0003712//transcription cofactor activity;GO:0008134//transcription factor binding;GO:0008135//translation factor activity, RNA binding;GO:0046983//protein dimerization activity	GO:0006352//DNA-templated transcription, initiation;GO:0006354//DNA-templated transcription, elongation;GO:0006412//translation;GO:0010468//regulation of gene expression;GO:0044403//symbiosis, encompassing mutualism through parasitism
ncbi_105081350	TMBIM4	protein lifeguard 4 [Camelus ferus]	-	-	-	-	GO:0031224//intrinsic component of membrane	-	-
ncbi_105077061	STRC	stereocilin [Camelus bactrianus]	-	-	-	-	GO:0031513//nonmotile primary cilium	-	GO:0050877//neurological system process;GO:0060122//inner ear receptor stereocilium organization
ncbi_105082787	FBXL19	LOW QUALITY PROTEIN: F-box/LRR-repeat protein 19 [Camelus bactrianus]	-	-	-	-	GO:0031461//cullin-RING ubiquitin ligase complex	GO:0046914//transition metal ion binding	GO:0006511//ubiquitin-dependent protein catabolic process
ncbi_105062246	ATF7IP	activating transcription factor 7-interacting protein 1	-	-	-	-	GO:0043231//intracellular membrane-bounded organelle;GO:0043231//intracellular membrane-bounded organelle;GO:0043234//protein complex;GO:0043234//protein complex	GO:0003712//transcription cofactor activity;GO:0003712//transcription cofactor activity;GO:0017111//nucleoside-triphosphatase activity;GO:0017111//nucleoside-triphosphatase activity	GO:0006305//DNA alkylation;GO:0006305//DNA alkylation;GO:0060260//regulation of transcription initiation from RNA polymerase II promoter;GO:0060260//regulation of transcription initiation from RNA polymerase II promoter
ncbi_105082689	LOC105082689	60S ribosomal protein L13 [Camelus ferus]	Genetic Information Processing	Translation	ko03010//Ribosome	K02873	GO:0005840//ribosome;GO:0043231//intracellular membrane-bounded organelle;GO:0044446//intracellular organelle part	-	-
ncbi_105082627	MAT2B	methionine adenosyltransferase 2 subunit beta	Metabolism;Metabolism;Metabolism	Global and overview maps;Global and overview maps;Amino acid metabolism	ko01100//Metabolic pathways;ko01230//Biosynthesis of amino acids;ko00270//Cysteine and methionine metabolism	K00789;K00789;K00789	GO:0031988//membrane-bounded vesicle;GO:0031988//membrane-bounded vesicle;GO:0043231//intracellular membrane-bounded organelle;GO:0043231//intracellular membrane-bounded organelle;GO:0044444//cytoplasmic part;GO:0044444//cytoplasmic part	GO:0005515//protein binding;GO:0005515//protein binding;GO:0030234//enzyme regulator activity;GO:0030234//enzyme regulator activity;GO:0048037//cofactor binding;GO:0048037//cofactor binding	GO:0009108//coenzyme biosynthetic process;GO:0009108//coenzyme biosynthetic process;GO:0019222//regulation of metabolic process;GO:0019222//regulation of metabolic process;GO:0044710//single-organism metabolic process;GO:0044710//single-organism metabolic process
ncbi_105081349	IRAK3	interleukin-1 receptor-associated kinase 3 [Camelus bactrianus]	Organismal Systems	Nervous system	ko04722//Neurotrophin signaling pathway	K04732	GO:0043231//intracellular membrane-bounded organelle	GO:0004672//protein kinase activity;GO:0032550//purine ribonucleoside binding;GO:0046983//protein dimerization activity	GO:0002237//response to molecule of bacterial origin;GO:0002645//positive regulation of tolerance induction;GO:0002719//negative regulation of cytokine production involved in immune response;GO:0009895//negative regulation of catabolic process;GO:0019221//cytokine-mediated signaling pathway;GO:0031348//negative regulation of defense response;GO:0032640//tumor necrosis factor production;GO:0043244…
ncbi_105082091	RAPGEF6	rap guanine nucleotide exchange factor 6 [Camelus bactrianus]	Environmental Information Processing;Cellular Processes	Signal transduction;Cellular community - eukaryotes	ko04015//Rap1 signaling pathway;ko04530//Tight junction	K08020;K08020	GO:0044464//cell part	-	GO:0043087//regulation of GTPase activity
ncbi_105066083	GAL3ST1	LOW QUALITY PROTEIN: galactosylceramide sulfotransferase [Camelus bactrianus]	Metabolism;Metabolism;Metabolism	Global and overview maps;Lipid metabolism;Lipid metabolism	ko01100//Metabolic pathways;ko00600//Sphingolipid metabolism;ko00565//Ether lipid metabolism	K01019;K01019;K01019	-	-	-
ncbi_105081461	PDE7A	high affinity cAMP-specific 3',5'-cyclic phosphodiesterase 7A [Camelus bactrianus]	Metabolism	Nucleotide metabolism	ko00230//Purine metabolism	K18436	-	GO:0042578//phosphoric ester hydrolase activity;GO:0042578//phosphoric ester hydrolase activity;GO:0043169//cation binding;GO:0043169//cation binding	GO:0050794//regulation of cellular process;GO:0050794//regulation of cellular process
ncbi_105065457	LOC105065457	mitochondrial ornithine transporter 2 [Camelus ferus]	-	-	-	-	-	-	-
ncbi_105065459	LOC105065459	protocadherin gamma-B4 [Camelus bactrianus]	-	-	-	-	GO:0031224//intrinsic component of membrane	-	GO:0098742//cell-cell adhesion via plasma-membrane adhesion molecules
ncbi_105066097	RNF185	E3 ubiquitin-protein ligase RNF185 [Equus caballus]	Genetic Information Processing	Folding, sorting and degradation	ko04141//Protein processing in endoplasmic reticulum	K10666	GO:0031224//intrinsic component of membrane;GO:0031224//intrinsic component of membrane;GO:0031966//mitochondrial membrane;GO:0031966//mitochondrial membrane	GO:0046914//transition metal ion binding;GO:0046914//transition metal ion binding;GO:0070735//protein-glycine ligase activity;GO:0070735//protein-glycine ligase activity;GO:0070739//protein-glutamic acid ligase activity;GO:0070739//protein-glutamic acid ligase activity	GO:0032446//protein modification by small protein conjugation;GO:0032446//protein modification by small protein conjugation;GO:0044248//cellular catabolic process;GO:0044248//cellular catabolic process
ncbi_105083792	RRP36	ribosomal RNA processing protein 36 homolog	-	-	-	-	GO:0043231//intracellular membrane-bounded organelle;GO:0043231//intracellular membrane-bounded organelle;GO:0043232//intracellular non-membrane-bounded organelle;GO:0043232//intracellular non-membrane-bounded organelle	GO:0003723//RNA binding;GO:0003723//RNA binding	GO:0016072//rRNA metabolic process;GO:0016072//rRNA metabolic process;GO:0042254//ribosome biogenesis;GO:0042254//ribosome biogenesis
ncbi_105073301	SP6	transcription factor Sp6 [Camelus bactrianus]	-	-	-	-	GO:0043231//intracellular membrane-bounded organelle;GO:0043231//intracellular membrane-bounded organelle	GO:0043169//cation binding;GO:0043169//cation binding;GO:0097159//organic cyclic compound binding;GO:0097159//organic cyclic compound binding	GO:0010468//regulation of gene expression;GO:0010468//regulation of gene expression;GO:0034645//cellular macromolecule biosynthetic process;GO:0034645//cellular macromolecule biosynthetic process;GO:0042127//regulation of cell proliferation;GO:0042127//regulation of cell proliferation;GO:2000027//regulation of organ morphogenesis;GO:2000027//regulation of organ morphogenesis
ncbi_105083803	DLK2	protein delta homolog 2	-	-	-	-	GO:0031224//intrinsic component of membrane;GO:0031988//membrane-bounded vesicle;GO:0031988//membrane-bounded vesicle;GO:0031988//membrane-bounded vesicle	GO:0046983//protein dimerization activity;GO:0046983//protein dimerization activity;GO:0046983//protein dimerization activity	GO:0008593//regulation of Notch signaling pathway;GO:0008593//regulation of Notch signaling pathway;GO:0008593//regulation of Notch signaling pathway;GO:0045444//fat cell differentiation;GO:0045444//fat cell differentiation;GO:0045444//fat cell differentiation
ncbi_105070869	FBXO4	F-box only protein 4 [Camelus bactrianus]	Genetic Information Processing	Folding, sorting and degradation	ko04120//Ubiquitin mediated proteolysis	K10291	GO:0031461//cullin-RING ubiquitin ligase complex	GO:0019787//ubiquitin-like protein transferase activity;GO:0046983//protein dimerization activity	GO:0006259//DNA metabolic process;GO:0031396//regulation of protein ubiquitination;GO:0043161//proteasome-mediated ubiquitin-dependent protein catabolic process
ncbi_105083557	LOC105083557	NADH dehydrogenase [ubiquinone] 1 subunit C2 [Camelus ferus]	Metabolism;Organismal Systems;Organismal Systems;Metabolism	Global and overview maps;Environmental adaptation;Nervous system;Energy metabolism	ko01100//Metabolic pathways;ko04714//Thermogenesis;ko04723//Retrograde endocannabinoid signaling;ko00190//Oxidative phosphorylation	K03968;K03968;K03968;K03968	GO:0019866//organelle inner membrane;GO:0043231//intracellular membrane-bounded organelle;GO:0044425//membrane part	GO:0050136//NADH dehydrogenase (quinone) activity	GO:0022904//respiratory electron transport chain
ncbi_105063779	FUT9	alpha-(1,3)-fucosyltransferase 9 [Camelus ferus]	Metabolism;Metabolism;Metabolism;Metabolism	Global and overview maps;Glycan biosynthesis and metabolism;Glycan biosynthesis and metabolism;Glycan biosynthesis and metabolism	ko01100//Metabolic pathways;ko00601//Glycosphingolipid biosynthesis - lacto and neolacto series;ko00515//Mannose type O-glycan biosyntheis;ko00603//Glycosphingolipid biosynthesis - globo and isoglobo series	K03663;K03663;K03663;K03663	GO:0000139//Golgi membrane;GO:0031224//intrinsic component of membrane	GO:0008417//fucosyltransferase activity	GO:0006464//cellular protein modification process;GO:0070085//glycosylation
ncbi_105073793	EEF1D	elongation factor 1-delta [Camelus bactrianus]	-	-	-	-	GO:0043231//intracellular membrane-bounded organelle;GO:0043232//intracellular non-membrane-bounded organelle;GO:0043234//protein complex	GO:0008134//transcription factor binding;GO:0008135//translation factor activity, RNA binding;GO:0060089//molecular transducer activity	GO:0006351//transcription, DNA-templated;GO:0010212//response to ionizing radiation;GO:0010468//regulation of gene expression;GO:0043122//regulation of I-kappaB kinase/NF-kappaB signaling
ncbi_105083391	DARS	aspartate--tRNA ligase, cytoplasmic [Camelus bactrianus]	Genetic Information Processing	Translation	ko00970//Aminoacyl-tRNA biosynthesis	K01876	GO:0031988//membrane-bounded vesicle;GO:0044424//intracellular part	GO:0003723//RNA binding;GO:0004812//aminoacyl-tRNA ligase activity;GO:0032550//purine ribonucleoside binding	GO:0006418//tRNA aminoacylation for protein translation
ncbi_105077449	ZC3H12D	probable ribonuclease ZC3H12D [Camelus bactrianus]	-	-	-	-	-	GO:0043169//cation binding	GO:0000082//G1/S transition of mitotic cell cycle
ncbi_105064560	SRPX	sushi repeat-containing protein SRPX [Camelus ferus]	-	-	-	-	GO:0005773//vacuole	-	GO:0008285//negative regulation of cell proliferation;GO:0033554//cellular response to stress;GO:0044248//cellular catabolic process;GO:0097192//extrinsic apoptotic signaling pathway in absence of ligand
ncbi_105063101	OPN1SW	short-wave-sensitive opsin 1 [Camelus ferus]	-	-	-	-	GO:0031224//intrinsic component of membrane	GO:0004888//transmembrane signaling receptor activity	GO:0006464//cellular protein modification process;GO:0007166//cell surface receptor signaling pathway;GO:0050953//sensory perception of light stimulus
ncbi_105076910	PPP1R14D	protein phosphatase 1 regulatory subunit 14D [Camelus ferus]	-	-	-	-	-	-	GO:0016310//phosphorylation
ncbi_105074720	MED6	mediator of RNA polymerase II transcription subunit 6 [Camelus bactrianus]	-	-	-	-	GO:0043231//intracellular membrane-bounded organelle;GO:0043234//protein complex	GO:0003676//nucleic acid binding	GO:0006355//regulation of transcription, DNA-templated;GO:0044707//single-multicellular organism process
ncbi_105077049	SPINT1	kunitz-type protease inhibitor 1, partial [Camelus bactrianus]	-	-	-	-	GO:0031988//membrane-bounded vesicle;GO:0044421//extracellular region part	GO:0004866//endopeptidase inhibitor activity	GO:0001568//blood vessel development;GO:0003006//developmental process involved in reproduction;GO:0010466//negative regulation of peptidase activity;GO:0043062//extracellular structure organization
ncbi_105072420	CRYGS	beta-crystallin S [Camelus bactrianus]	-	-	-	-	-	GO:0005198//structural molecule activity	GO:0043010//camera-type eye development
ncbi_105066048	CCDC117	coiled-coil domain-containing protein 117, partial [Camelus dromedarius]	-	-	-	-	-	-	-
ncbi_105075379	NUDT13	nucleoside diphosphate-linked moiety X motif 13	-	-	-	-	-	GO:0003824//catalytic activity;GO:0003824//catalytic activity;GO:0043169//cation binding;GO:0043169//cation binding	-
ncbi_105075377	ECD	protein SGT1 [Camelus bactrianus]	-	-	-	-	GO:0044424//intracellular part;GO:0044424//intracellular part	-	GO:0000082//G1/S transition of mitotic cell cycle;GO:0000082//G1/S transition of mitotic cell cycle
ncbi_105062267	LMO3	LIM domain only protein 3	-	-	-	-	GO:0044424//intracellular part;GO:0044424//intracellular part;GO:0044424//intracellular part;GO:0044424//intracellular part	GO:0046914//transition metal ion binding;GO:0046914//transition metal ion binding;GO:0046914//transition metal ion binding;GO:0046914//transition metal ion binding	GO:0010468//regulation of gene expression;GO:0010468//regulation of gene expression;GO:0010468//regulation of gene expression;GO:0010468//regulation of gene expression;GO:0033145//positive regulation of intracellular steroid hormone receptor signaling pathway;GO:0033145//positive regulation of intracellular steroid hormone receptor signaling pathway;GO:0033145//positive regulation of intracellula…
ncbi_105067798	RPS25	40S ribosomal protein S25 [Homo sapiens]	Genetic Information Processing	Translation	ko03010//Ribosome	K02975	GO:0015935//small ribosomal subunit;GO:0031988//membrane-bounded vesicle;GO:0043231//intracellular membrane-bounded organelle	GO:0003723//RNA binding	GO:0006412//translation;GO:0006613//cotranslational protein targeting to membrane;GO:0016032//viral process;GO:0032774//RNA biosynthetic process;GO:0043624//cellular protein complex disassembly
ncbi_105076902	RMDN3	regulator of microtubule dynamics protein 3	-	-	-	-	GO:0015630//microtubule cytoskeleton;GO:0015630//microtubule cytoskeleton;GO:0031224//intrinsic component of membrane;GO:0031224//intrinsic component of membrane;GO:0031966//mitochondrial membrane;GO:0031966//mitochondrial membrane;GO:0031966//mitochondrial membrane	-	GO:0006875//cellular metal ion homeostasis;GO:0006875//cellular metal ion homeostasis;GO:0006875//cellular metal ion homeostasis;GO:0012501//programmed cell death;GO:0012501//programmed cell death;GO:0048869//cellular developmental process;GO:0048869//cellular developmental process
ncbi_105069418	SPEF2	sperm flagellar protein 2 [Camelus bactrianus]	-	-	-	-	GO:0043231//intracellular membrane-bounded organelle;GO:0044441//ciliary part	-	GO:0001578//microtubule bundle formation;GO:0002376//immune system process;GO:0009887//organ morphogenesis;GO:0048232//male gamete generation;GO:0048598//embryonic morphogenesis;GO:0048858//cell projection morphogenesis
ncbi_105070132	LOC105070132	LBH domain-containing protein 1 [Bos taurus]	-	-	-	-	-	-	-
ncbi_105072020	OTOGL	otogelin-like protein [Camelus bactrianus]	-	-	-	-	-	GO:0004553//hydrolase activity, hydrolyzing O-glycosyl compounds	GO:0019566//arabinose metabolic process;GO:0050954//sensory perception of mechanical stimulus
ncbi_105067427	SETD5	SET domain-containing protein 5	-	-	-	-	-	-	-
ncbi_105074949	UGDH	UDP-glucose 6-dehydrogenase [Camelus bactrianus]	Metabolism;Metabolism;Metabolism;Metabolism	Global and overview maps;Carbohydrate metabolism;Carbohydrate metabolism;Carbohydrate metabolism	ko01100//Metabolic pathways;ko00520//Amino sugar and nucleotide sugar metabolism;ko00040//Pentose and glucuronate interconversions;ko00053//Ascorbate and aldarate metabolism	K00012;K00012;K00012;K00012	GO:0031988//membrane-bounded vesicle;GO:0031988//membrane-bounded vesicle;GO:0043231//intracellular membrane-bounded organelle;GO:0043231//intracellular membrane-bounded organelle	GO:0000166//nucleotide binding;GO:0000166//nucleotide binding;GO:0016616//oxidoreductase activity, acting on the CH-OH group of donors, NAD or NADP as acceptor;GO:0016616//oxidoreductase activity, acting on the CH-OH group of donors, NAD or NADP as acceptor	GO:0007369//gastrulation;GO:0007369//gastrulation;GO:0009226//nucleotide-sugar biosynthetic process;GO:0009226//nucleotide-sugar biosynthetic process
ncbi_105078593	WDR59	WD repeat-containing protein 59	-	-	-	-	-	-	-
ncbi_105081305	TXNRD1	LOW QUALITY PROTEIN: thioredoxin reductase 1, cytoplasmic [Camelus bactrianus]	Metabolism	Metabolism of other amino acids	ko00450//Selenocompound metabolism	K00384	GO:0043231//intracellular membrane-bounded organelle;GO:0043232//intracellular non-membrane-bounded organelle;GO:0044444//cytoplasmic part	GO:0000166//nucleotide binding;GO:0016209//antioxidant activity;GO:0016651//oxidoreductase activity, acting on NAD(P)H;GO:0016723//oxidoreductase activity, oxidizing metal ions, NAD or NADP as acceptor;GO:0046914//transition metal ion binding	GO:0001704//formation of primary germ layer;GO:0019725//cellular homeostasis;GO:0044710//single-organism metabolic process;GO:0061687//detoxification of inorganic compound
ncbi_105068635	EIF1AX	eukaryotic translation initiation factor 1A, X-chromosomal [Homo sapiens]	Genetic Information Processing	Translation	ko03013//RNA transport	K03236	GO:0044444//cytoplasmic part	GO:0008135//translation factor activity, RNA binding	GO:0006412//translation
ncbi_105082875	SETD1A	LOW QUALITY PROTEIN: histone-lysine N-methyltransferase SETD1A [Camelus bactrianus]	Metabolism	Amino acid metabolism	ko00310//Lysine degradation	K11422	GO:0035097//histone methyltransferase complex	GO:0018024//histone-lysine N-methyltransferase activity;GO:0036094//small molecule binding;GO:0097159//organic cyclic compound binding	GO:0008284//positive regulation of cell proliferation;GO:0034968//histone lysine methylation;GO:0044707//single-multicellular organism process
ncbi_105079665	HS6ST2	heparan-sulfate 6-O-sulfotransferase 2 [Camelus bactrianus]	Metabolism	Glycan biosynthesis and metabolism	ko00534//Glycosaminoglycan biosynthesis - heparan sulfate / heparin	K08102	GO:0031224//intrinsic component of membrane;GO:0031988//membrane-bounded vesicle	GO:0034483//heparan sulfate sulfotransferase activity	GO:0030201//heparan sulfate proteoglycan metabolic process
ncbi_105067634	TNKS	LOW QUALITY PROTEIN: tankyrase-1 [Camelus bactrianus]	-	-	-	-	GO:0000781//chromosome, telomeric region;GO:0005819//spindle;GO:0031090//organelle membrane;GO:0043231//intracellular membrane-bounded organelle;GO:0044450//microtubule organizing center part;GO:0046930//pore complex	GO:0016763//transferase activity, transferring pentosyl groups;GO:0046914//transition metal ion binding	GO:0000280//nuclear division;GO:0006275//regulation of DNA replication;GO:0006357//regulation of transcription from RNA polymerase II promoter;GO:0006461//protein complex assembly;GO:0006468//protein phosphorylation;GO:0006471//protein ADP-ribosylation;GO:0007051//spindle organization;GO:0016567//protein ubiquitination;GO:0030177//positive regulation of Wnt signaling pathway;GO:0032206//positive …
ncbi_105063224	ANKRD7	LOW QUALITY PROTEIN: ankyrin repeat domain-containing protein 7 [Camelus bactrianus]	-	-	-	-	-	-	-
ncbi_105063378	AHSA1	activator of 90 kDa heat shock protein ATPase homolog 1 [Camelus ferus]	-	-	-	-	GO:0031988//membrane-bounded vesicle;GO:0043231//intracellular membrane-bounded organelle;GO:0044444//cytoplasmic part	GO:0005515//protein binding;GO:0008047//enzyme activator activity	GO:0043462//regulation of ATPase activity;GO:0050896//response to stimulus
