# Supplementary material for: Exploring the genomic resources of seven domestic Bactrian camel populations in China through restriction site-associated DNA sequencing
Source: PLoS One. 2021 Apr 29;16(4):e0250168. doi: 10.1371/journal.pone.0250168 (PMC8084232; doi:10.1371/journal.pone.0250168)
Supplement: S4 Table — (XLSX) [file pone.0250168.s004.xlsx]

## Sheet: Table S4
Table S4. The pool of all remaining others_vs_ALS_0.05_fst_pi_sig_intersect.Annot
GeneID	Symbol	Description	KEGG_A_class	KEGG_B_class	Pathway	K_ID	GO Component	GO Function	GO Process
ncbi_105074576	TXNDC16	thioredoxin domain-containing protein 16 [Camelus bactrianus]	-	-	-	-	GO:0031988//membrane-bounded vesicle;GO:0031988//membrane-bounded vesicle;GO:0031988//membrane-bounded vesicle	-	GO:0019725//cellular homeostasis;GO:0019725//cellular homeostasis;GO:0019725//cellular homeostasis
ncbi_105067314	VCP	transitional endoplasmic reticulum ATPase	Genetic Information Processing	Folding, sorting and degradation	ko04141//Protein processing in endoplasmic reticulum	K13525	GO:0000835//ER ubiquitin ligase complex;GO:0031981//nuclear lumen;GO:0031988//membrane-bounded vesicle;GO:0044427//chromosomal part	GO:0002020//protease binding;GO:0003723//RNA binding;GO:0016504//peptidase activator activity;GO:0017111//nucleoside-triphosphatase activity;GO:0019902//phosphatase binding;GO:0032550//purine ribonucleoside binding;GO:0043130//ubiquitin binding	GO:0006487//protein N-linked glycosylation;GO:0006886//intracellular protein transport;GO:0007165//signal transduction;GO:0009408//response to heat;GO:0016032//viral process;GO:0016482//cytoplasmic transport;GO:0019985//translesion synthesis;GO:0031331//positive regulation of cellular catabolic process;GO:0031401//positive regulation of protein modification process;GO:0032446//protein modificatio…
ncbi_105076677	LOC105076677	olfactory receptor 10A4 [Camelus ferus]	Organismal Systems	Sensory system	ko04740//Olfactory transduction	K04257	-	-	-
ncbi_105078749	AQP3	aquaporin-3 [Camelus bactrianus]	Organismal Systems	Excretory system	ko04962//Vasopressin-regulated water reabsorption	K09876	-	-	-
ncbi_105081299	GLT8D2	glycosyltransferase 8 domain-containing protein 2 [Camelus bactrianus]	-	-	-	-	GO:0031224//intrinsic component of membrane	GO:0016740//transferase activity	-
ncbi_105080189	POC1A	POC1 centriolar protein homolog A	-	-	-	-	GO:0005815//microtubule organizing center;GO:0005819//spindle	GO:0005488//binding	GO:0016043//cellular component organization
ncbi_105077803	DDX4	LOW QUALITY PROTEIN: probable ATP-dependent RNA helicase DDX4 [Camelus bactrianus]	-	-	-	-	GO:0043186//P granule;GO:0043231//intracellular membrane-bounded organelle	GO:0017111//nucleoside-triphosphatase activity;GO:0032550//purine ribonucleoside binding	GO:0007127//meiosis I;GO:0008104//protein localization;GO:0044707//single-multicellular organism process;GO:0048232//male gamete generation;GO:0048870//cell motility
ncbi_105080186	TLR9	toll-like receptor 9	Organismal Systems	Immune system	ko04620//Toll-like receptor signaling pathway	K10161	GO:0000323//lytic vacuole;GO:0031090//organelle membrane;GO:0031224//intrinsic component of membrane;GO:0045335//phagocytic vesicle	GO:0003723//RNA binding;GO:0008092//cytoskeletal protein binding;GO:0038023//signaling receptor activity	GO:0001818//negative regulation of cytokine production;GO:0002224//toll-like receptor signaling pathway;GO:0002252//immune effector process;GO:0006357//regulation of transcription from RNA polymerase II promoter;GO:0010557//positive regulation of macromolecule biosynthetic process;GO:0010669//epithelial structure maintenance;GO:0030833//regulation of actin filament polymerization;GO:0032680//regu…
ncbi_105067335	HINT2	histidine triad nucleotide-binding protein 2, mitochondrial [Camelus bactrianus]	-	-	-	-	GO:0043231//intracellular membrane-bounded organelle	-	-
ncbi_105079579	ERC2	ERC protein 2 [Camelus bactrianus]	-	-	-	-	-	-	-
ncbi_105082041	FEM1C	protein fem-1 homolog C	-	-	-	-	GO:0044424//intracellular part	-	GO:0032446//protein modification by small protein conjugation
ncbi_105083523	TMEM135	transmembrane protein 135	-	-	-	-	GO:0031224//intrinsic component of membrane;GO:0042579//microbody	-	GO:0006996//organelle organization
ncbi_105063449	KDF1	keratinocyte differentiation factor 1 [Camelus bactrianus]	-	-	-	-	GO:0044444//cytoplasmic part	-	GO:0002009//morphogenesis of an epithelium;GO:0008285//negative regulation of cell proliferation;GO:0010837//regulation of keratinocyte proliferation;GO:0030858//positive regulation of epithelial cell differentiation;GO:0033561//regulation of water loss via skin;GO:0040007//growth;GO:0051302//regulation of cell division;GO:0098773//skin epidermis development
ncbi_105067006	KITLG	kit ligand [Camelus bactrianus]	Environmental Information Processing;Environmental Information Processing;Environmental Information Processing;Environmental Information Processing;Environmental Information Processing;Organismal Systems;Organismal Systems	Signal transduction;Signal transduction;Signal transduction;Signal transduction;Signal transduction;Endocrine system;Immune system	ko04151//PI3K-Akt signaling pathway;ko04010//MAPK signaling pathway;ko04014//Ras signaling pathway;ko04015//Rap1 signaling pathway;ko04072//Phospholipase D signaling pathway;ko04916//Melanogenesis;ko04640//Hematopoietic cell lineage	K05461;K05461;K05461;K05461;K05461;K05461;K05461	GO:0031224//intrinsic component of membrane;GO:0044421//extracellular region part	GO:0005126//cytokine receptor binding	GO:0001934//positive regulation of protein phosphorylation;GO:0002683//negative regulation of immune system process;GO:0002761//regulation of myeloid leukocyte differentiation;GO:0006275//regulation of DNA replication;GO:0008406//gonad development;GO:0022610//biological adhesion;GO:0038034//signal transduction in absence of ligand;GO:0042981//regulation of apoptotic process;GO:0043405//regulation…
ncbi_105077378	QKI	protein quaking, partial [Camelus ferus]	-	-	-	-	GO:0043231//intracellular membrane-bounded organelle	GO:0019904//protein domain specific binding;GO:0044822//poly(A) RNA binding	GO:0001676//long-chain fatty acid metabolic process;GO:0006396//RNA processing;GO:0007281//germ cell development;GO:0008366//axon ensheathment;GO:0050658//RNA transport;GO:0061157//mRNA destabilization
ncbi_105079088	TRPC5	short transient receptor potential channel 5 [Camelus ferus]	-	-	-	-	-	-	-
ncbi_105071171	RERE	LOW QUALITY PROTEIN: arginine-glutamic acid dipeptide repeats protein [Camelus bactrianus]	-	-	-	-	GO:0043231//intracellular membrane-bounded organelle	GO:0001071//nucleic acid binding transcription factor activity;GO:0003677//DNA binding;GO:0046914//transition metal ion binding	GO:0010468//regulation of gene expression;GO:0016568//chromatin modification
ncbi_105064755	CYLC1	cylicin-1, partial [Camelus bactrianus]	-	-	-	-	GO:0005737//cytoplasm;GO:0043229//intracellular organelle	-	GO:0044699//single-organism process
ncbi_105081358	RASSF3	ras association domain-containing protein 3 [Camelus bactrianus]	-	-	-	-	GO:0015630//microtubule cytoskeleton;GO:0016020//membrane	GO:0005515//protein binding	GO:0050794//regulation of cellular process
ncbi_105076108	CECR2	cat eye syndrome critical region protein 2 [Camelus bactrianus]	-	-	-	-	GO:0000790//nuclear chromatin;GO:0000790//nuclear chromatin;GO:0031010//ISWI-type complex;GO:0031010//ISWI-type complex	-	GO:0006338//chromatin remodeling;GO:0006338//chromatin remodeling;GO:0009566//fertilization;GO:0009566//fertilization;GO:0030030//cell projection organization;GO:0030030//cell projection organization;GO:0060606//tube closure;GO:0060606//tube closure
ncbi_105075854	LOC105075854	protein BEX1 [Camelus ferus]	-	-	-	-	-	-	-
ncbi_105082034	EPB41L4A	band 4.1-like protein 4A	-	-	-	-	GO:0043232//intracellular non-membrane-bounded organelle;GO:0043232//intracellular non-membrane-bounded organelle;GO:0044425//membrane part;GO:0044425//membrane part	GO:0005515//protein binding;GO:0005515//protein binding	-
ncbi_105081778	ANKRD2	ankyrin repeat domain-containing protein 2 [Camelus bactrianus]	-	-	-	-	GO:0043231//intracellular membrane-bounded organelle;GO:0044449//contractile fiber part	GO:0008092//cytoskeletal protein binding;GO:0019901//protein kinase binding	GO:0007519//skeletal muscle tissue development;GO:0045661//regulation of myoblast differentiation
ncbi_105062985	AGTR2	type-2 angiotensin II receptor [Camelus ferus]	Environmental Information Processing;Organismal Systems;Organismal Systems	Signaling molecules and interaction;Circulatory system;Endocrine system	ko04080//Neuroactive ligand-receptor interaction;ko04261//Adrenergic signaling in cardiomyocytes;ko04614//Renin-angiotensin system	K04167;K04167;K04167	GO:0031224//intrinsic component of membrane	GO:0001595//angiotensin receptor activity	GO:0001976//neurological system process involved in regulation of systemic arterial blood pressure;GO:0002027//regulation of heart rate;GO:0003081//regulation of systemic arterial blood pressure by renin-angiotensin;GO:0003085//negative regulation of systemic arterial blood pressure;GO:0003338//metanephros morphogenesis;GO:0006355//regulation of transcription, DNA-templated;GO:0006952//defense re…
ncbi_105081780	MMS19	MMS19 nucleotide excision repair protein homolog	-	-	-	-	GO:0015630//microtubule cytoskeleton;GO:0015630//microtubule cytoskeleton;GO:0043231//intracellular membrane-bounded organelle;GO:0043231//intracellular membrane-bounded organelle;GO:0043234//protein complex;GO:0043234//protein complex	GO:0035258//steroid hormone receptor binding;GO:0035258//steroid hormone receptor binding	GO:0006259//DNA metabolic process;GO:0006259//DNA metabolic process;GO:0006355//regulation of transcription, DNA-templated;GO:0006355//regulation of transcription, DNA-templated;GO:0033554//cellular response to stress;GO:0033554//cellular response to stress;GO:0044763//single-organism cellular process;GO:0044763//single-organism cellular process
ncbi_105068119	IQGAP3	ras GTPase-activating-like protein IQGAP3 [Camelus bactrianus]	Cellular Processes	Cell motility	ko04810//Regulation of actin cytoskeleton	K05767	GO:0030054//cell junction;GO:0044424//intracellular part;GO:0044459//plasma membrane part	GO:0017016//Ras GTPase binding;GO:0032027//myosin light chain binding	GO:0000165//MAPK cascade;GO:0007264//small GTPase mediated signal transduction;GO:0010033//response to organic substance;GO:0010468//regulation of gene expression;GO:0032147//activation of protein kinase activity;GO:0032535//regulation of cellular component size;GO:0033599//regulation of mammary gland epithelial cell proliferation
ncbi_105080763	HNRNPH2	heterogeneous nuclear ribonucleoprotein H2 [Camelus bactrianus]	-	-	-	-	GO:0031981//nuclear lumen;GO:0031981//nuclear lumen;GO:0032991//macromolecular complex;GO:0032991//macromolecular complex	GO:0003723//RNA binding;GO:0003723//RNA binding	GO:0000377//RNA splicing, via transesterification reactions with bulged adenosine as nucleophile;GO:0000377//RNA splicing, via transesterification reactions with bulged adenosine as nucleophile
ncbi_105073192	CENPM	centromere protein M [Camelus bactrianus]	-	-	-	-	GO:0043231//intracellular membrane-bounded organelle;GO:0098687//chromosomal region	-	-
ncbi_105077065	LOC105077065	dual oxidase 2-like [Camelus bactrianus]	-	-	-	-	-	-	GO:0042445//hormone metabolic process;GO:0048513//animal organ development
ncbi_105082833	FAM57B	protein FAM57B	-	-	-	-	GO:0031090//organelle membrane;GO:0031224//intrinsic component of membrane;GO:0031224//intrinsic component of membrane;GO:0043231//intracellular membrane-bounded organelle;GO:0043231//intracellular membrane-bounded organelle	GO:0016410//N-acyltransferase activity;GO:0016410//N-acyltransferase activity	GO:0006672//ceramide metabolic process;GO:0006672//ceramide metabolic process;GO:0045596//negative regulation of cell differentiation;GO:0045596//negative regulation of cell differentiation
ncbi_105072506	ANKIB1	ankyrin repeat and IBR domain-containing protein 1	-	-	-	-	-	GO:0043169//cation binding	-
ncbi_105077800	ANKRD55	ankyrin repeat domain-containing protein 55 [Camelus bactrianus]	-	-	-	-	-	-	-
ncbi_105080722	SMNDC1	survival of motor neuron-related-splicing factor 30	Genetic Information Processing	Transcription	ko03040//Spliceosome	K12839	-	-	-
ncbi_105063865	DTNB	dystrobrevin beta	-	-	-	-	GO:0044424//intracellular part;GO:0044424//intracellular part;GO:0044424//intracellular part;GO:0044424//intracellular part	GO:0046914//transition metal ion binding;GO:0046914//transition metal ion binding;GO:0046914//transition metal ion binding;GO:0046914//transition metal ion binding;GO:0046914//transition metal ion binding;GO:0046914//transition metal ion binding;GO:0046914//transition metal ion binding	-
ncbi_105078750	NOL6	nucleolar protein 6	Genetic Information Processing	Translation	ko03008//Ribosome biogenesis in eukaryotes	K14544	GO:0032991//macromolecular complex;GO:0043231//intracellular membrane-bounded organelle;GO:0043232//intracellular non-membrane-bounded organelle	GO:0003723//RNA binding	-
ncbi_105078237	PTPRS	LOW QUALITY PROTEIN: receptor-type tyrosine-protein phosphatase S [Camelus bactrianus]	-	-	-	-	GO:0031988//membrane-bounded vesicle	GO:0004721//phosphoprotein phosphatase activity	GO:0006470//protein dephosphorylation;GO:0021543//pallium development
ncbi_105067315	FANCG	Fanconi anemia group G protein	Genetic Information Processing	Replication and repair	ko03460//Fanconi anemia pathway	K10894	-	-	-
ncbi_105082532	LOC105082532	C19orf44 protein [Homo sapiens]	-	-	-	-	-	-	-
ncbi_105076819	LOC105076819	olfactory receptor 2D3 [Camelus bactrianus]	Organismal Systems	Sensory system	ko04740//Olfactory transduction	K04257	-	-	-
ncbi_105061974	LOC105061974	LOW QUALITY PROTEIN: NACHT, LRR and PYD domains-containing protein 12-like [Camelus bactrianus]	-	-	-	-	-	-	-
ncbi_105074337	LOC105074337	LOW QUALITY PROTEIN: leukocyte immunoglobulin-like receptor subfamily A member 6 [Camelus bactrianus]	Organismal Systems;Organismal Systems	Development;Immune system	ko04380//Osteoclast differentiation;ko04662//B cell receptor signaling pathway	K06512;K06512	-	-	-
ncbi_105075229	VIPR2	vasoactive intestinal polypeptide receptor 2 [Camelus bactrianus]	Environmental Information Processing;Environmental Information Processing	Signaling molecules and interaction;Signal transduction	ko04080//Neuroactive ligand-receptor interaction;ko04024//cAMP signaling pathway	K04590;K04590	GO:0031224//intrinsic component of membrane	GO:0004930//G-protein coupled receptor activity	GO:0007166//cell surface receptor signaling pathway
ncbi_105078744	SMU1	WD40 repeat-containing protein SMU1 [Bos taurus]	-	-	-	-	GO:0043231//intracellular membrane-bounded organelle	-	-
ncbi_105062971	NKRF	NF-kappa-B-repressing factor [Camelus ferus]	-	-	-	-	-	GO:0003723//RNA binding	GO:0006355//regulation of transcription, DNA-templated
ncbi_105075066	TMPO	thymopoietin, partial [Camelus dromedarius]	-	-	-	-	GO:0012505//endomembrane system;GO:0043231//intracellular membrane-bounded organelle	GO:0003676//nucleic acid binding	GO:0010468//regulation of gene expression
ncbi_105081023	DMD	dystrophin	-	-	-	-	GO:0005856//cytoskeleton;GO:0030054//cell junction;GO:0030054//cell junction;GO:0031253//cell projection membrane;GO:0031674//I band;GO:0031674//I band;GO:0043231//intracellular membrane-bounded organelle;GO:0043232//intracellular non-membrane-bounded organelle;GO:0043232//intracellular non-membrane-bounded organelle;GO:0043234//protein complex;GO:0043234//protein complex;GO:0044463//cell project…	GO:0001948//glycoprotein binding;GO:0005198//structural molecule activity;GO:0008092//cytoskeletal protein binding;GO:0008092//cytoskeletal protein binding;GO:0008092//cytoskeletal protein binding;GO:0008092//cytoskeletal protein binding;GO:0019899//enzyme binding;GO:0019899//enzyme binding;GO:0043169//cation binding;GO:0043169//cation binding;GO:0046914//transition metal ion binding;GO:0046914//…	GO:0001508//action potential;GO:0001508//action potential;GO:0001885//endothelial cell development;GO:0001885//endothelial cell development;GO:0001933//negative regulation of protein phosphorylation;GO:0001933//negative regulation of protein phosphorylation;GO:0003009//skeletal muscle contraction;GO:0003009//skeletal muscle contraction;GO:0006461//protein complex assembly;GO:0006461//protein comp…
ncbi_105073062	SREBF2	sterol regulatory element-binding protein 2 [Camelus bactrianus]	-	-	-	-	GO:0030658//transport vesicle membrane;GO:0031224//intrinsic component of membrane;GO:0031981//nuclear lumen;GO:0043232//intracellular non-membrane-bounded organelle;GO:0043234//protein complex	GO:0000977//RNA polymerase II regulatory region sequence-specific DNA binding;GO:0000982//transcription factor activity, RNA polymerase II core promoter proximal region sequence-specific binding;GO:0005515//protein binding;GO:0016863//intramolecular oxidoreductase activity, transposing C=C bonds	GO:0000122//negative regulation of transcription from RNA polymerase II promoter;GO:0010874//regulation of cholesterol efflux;GO:0010884//positive regulation of lipid storage;GO:0016125//sterol metabolic process;GO:0032844//regulation of homeostatic process;GO:0034616//response to laminar fluid shear stress;GO:0055094//response to lipoprotein particle
ncbi_105084001	LOC105084001	fibroblast growth factor 5	-	-	-	-	-	-	-
ncbi_105072914	GULP1	PTB domain-containing engulfment adapter protein 1	-	-	-	-	GO:0044424//intracellular part	-	GO:0006897//endocytosis;GO:0010324//membrane invagination;GO:0012501//programmed cell death;GO:0044765//single-organism transport;GO:0050794//regulation of cellular process
ncbi_105067115	IL2	interleukin-2 [Camelus ferus]	Environmental Information Processing;Environmental Information Processing;Environmental Information Processing;Organismal Systems;Organismal Systems;Organismal Systems;Organismal Systems;Organismal Systems	Signal transduction;Signaling molecules and interaction;Signal transduction;Immune system;Immune system;Immune system;Immune system;Immune system	ko04151//PI3K-Akt signaling pathway;ko04060//Cytokine-cytokine receptor interaction;ko04630//Jak-STAT signaling pathway;ko04660//T cell receptor signaling pathway;ko04659//Th17 cell differentiation;ko04625//C-type lectin receptor signaling pathway;ko04658//Th1 and Th2 cell differentiation;ko04672//Intestinal immune network for IgA production	K05429;K05429;K05429;K05429;K05429;K05429;K05429;K05429	GO:0044421//extracellular region part	GO:0005126//cytokine receptor binding	GO:0001819//positive regulation of cytokine production;GO:0002902//regulation of B cell apoptotic process;GO:0006357//regulation of transcription from RNA polymerase II promoter;GO:0030888//regulation of B cell proliferation;GO:0031348//negative regulation of defense response;GO:0032844//regulation of homeostatic process;GO:0032945//negative regulation of mononuclear cell proliferation;GO:0038034…
ncbi_105068642	REPS2	ralBP1-associated Eps domain-containing protein 2	-	-	-	-	-	-	-
ncbi_105077988	YBEY	rRNA maturation factor-like protein [Camelus ferus]	-	-	-	-	GO:0043231//intracellular membrane-bounded organelle	-	GO:0016072//rRNA metabolic process;GO:0019538//protein metabolic process
ncbi_105067313	LOC105067313	Chromosome 9 open reading frame 131 [Homo sapiens]	-	-	-	-	-	-	-
ncbi_105075024	SLC25A3	phosphate carrier protein, mitochondrial	-	-	-	-	GO:0019866//organelle inner membrane;GO:0019866//organelle inner membrane;GO:0019866//organelle inner membrane;GO:0019866//organelle inner membrane;GO:0031224//intrinsic component of membrane;GO:0031224//intrinsic component of membrane;GO:0031224//intrinsic component of membrane;GO:0031224//intrinsic component of membrane;GO:0031988//membrane-bounded vesicle;GO:0031988//membrane-bounded vesicle;G…	GO:0005515//protein binding;GO:0005515//protein binding;GO:0005515//protein binding;GO:0005515//protein binding	GO:0051234//establishment of localization;GO:0051234//establishment of localization;GO:0051234//establishment of localization;GO:0051234//establishment of localization
ncbi_105081176	IL1RAPL1	interleukin-1 receptor accessory protein-like 1 [Camelus bactrianus]	-	-	-	-	-	-	GO:0006887//exocytosis;GO:0050794//regulation of cellular process
ncbi_105078431	SAV1	protein salvador homolog 1	Environmental Information Processing;Environmental Information Processing;Cellular Processes;Environmental Information Processing	Signal transduction;Signal transduction;Cell growth and death;Signal transduction	ko04390//Hippo signaling pathway;ko04391//Hippo signaling pathway -fly;ko04214//Apoptosis - fly;ko04392//Hippo signaling pathway - multiple species	K16686;K16686;K16686;K16686	GO:0043231//intracellular membrane-bounded organelle	-	GO:0002065//columnar/cuboidal epithelial cell differentiation;GO:0008285//negative regulation of cell proliferation;GO:0009913//epidermal cell differentiation;GO:0019827//stem cell population maintenance;GO:0035556//intracellular signal transduction;GO:0040008//regulation of growth;GO:0042981//regulation of apoptotic process;GO:0060411//cardiac septum morphogenesis
ncbi_105067336	SPAG8	sperm-associated antigen 8 [Camelus bactrianus]	-	-	-	-	-	-	-
ncbi_105083070	THSD7A	thrombospondin type-1 domain-containing protein 7A [Camelus bactrianus]	-	-	-	-	-	-	-
ncbi_105065263	HNRNPDL	heterogeneous nuclear ribonucleoprotein D-like	-	-	-	-	GO:0030529//intracellular ribonucleoprotein complex;GO:0031981//nuclear lumen;GO:0031988//membrane-bounded vesicle;GO:0044423//virion part	GO:0043566//structure-specific DNA binding;GO:0070717//poly-purine tract binding	GO:0010468//regulation of gene expression;GO:0034645//cellular macromolecule biosynthetic process
ncbi_105081342	MDM1	nuclear protein MDM1	-	-	-	-	-	-	GO:0009888//tissue development;GO:0009888//tissue development;GO:0009888//tissue development
ncbi_105069060	PEX11A	peroxisomal membrane protein 11A	Cellular Processes	Transport and catabolism	ko04146//Peroxisome	K13351	GO:0031231//intrinsic component of peroxisomal membrane;GO:0031231//intrinsic component of peroxisomal membrane;GO:0032991//macromolecular complex;GO:0032991//macromolecular complex	GO:0046983//protein dimerization activity;GO:0046983//protein dimerization activity	GO:0007031//peroxisome organization;GO:0007031//peroxisome organization;GO:0032535//regulation of cellular component size;GO:0032535//regulation of cellular component size;GO:0045444//fat cell differentiation;GO:0045444//fat cell differentiation;GO:0050794//regulation of cellular process;GO:0050794//regulation of cellular process
ncbi_105079021	PRKCE	protein kinase C epsilon type [Camelus bactrianus]	Environmental Information Processing;Cellular Processes;Organismal Systems;Environmental Information Processing;Environmental Information Processing;Organismal Systems;Organismal Systems;Organismal Systems	Signal transduction;Cellular community - eukaryotes;Circulatory system;Signal transduction;Signal transduction;Sensory system;Immune system;Endocrine system	ko04022//cGMP - PKG signaling pathway;ko04530//Tight junction;ko04270//Vascular smooth muscle contraction;ko04371//Apelin signaling pathway;ko04071//Sphingolipid signaling pathway;ko04750//Inflammatory mediator regulation of TRP channels;ko04666//Fc gamma R-mediated phagocytosis;ko04925//Aldosterone synthesis and secretion	K18050;K18050;K18050;K18050;K18050;K18050;K18050;K18050	GO:0016020//membrane;GO:0043231//intracellular membrane-bounded organelle;GO:0043232//intracellular non-membrane-bounded organelle;GO:0044444//cytoplasmic part	GO:0003779//actin binding;GO:0004697//protein kinase C activity;GO:0030234//enzyme regulator activity;GO:0030545//receptor regulator activity;GO:0032550//purine ribonucleoside binding;GO:0043168//anion binding;GO:0043169//cation binding	GO:0001666//response to hypoxia;GO:0001932//regulation of protein phosphorylation;GO:0002275//myeloid cell activation involved in immune response;GO:0006629//lipid metabolic process;GO:0007166//cell surface receptor signaling pathway;GO:0007626//locomotory behavior;GO:0009896//positive regulation of catabolic process;GO:0010469//regulation of receptor activity;GO:0010632//regulation of epithelial…
ncbi_105061970	COL4A5	collagen alpha-5(IV) chain	Environmental Information Processing;Cellular Processes;Organismal Systems;Organismal Systems;Environmental Information Processing	Signal transduction;Cellular community - eukaryotes;Endocrine system;Digestive system;Signaling molecules and interaction	ko04151//PI3K-Akt signaling pathway;ko04510//Focal adhesion;ko04926//Relaxin signaling pathway;ko04974//Protein digestion and absorption;ko04512//ECM-receptor interaction	K06237;K06237;K06237;K06237;K06237	GO:0005581//collagen trimer;GO:0005581//collagen trimer;GO:0005604//basement membrane;GO:0005604//basement membrane;GO:0045202//synapse;GO:0045202//synapse	-	GO:0050808//synapse organization;GO:0050808//synapse organization
ncbi_105071060	LOC105071060	ATPase family AAA domain-containing protein 3 [Camelus bactrianus]	-	-	-	-	-	-	-
ncbi_105067539	STOML2	stomatin-like protein 2, mitochondrial [Camelus bactrianus]	-	-	-	-	GO:0005856//cytoskeleton;GO:0019866//organelle inner membrane;GO:0019898//extrinsic component of membrane;GO:0031970//organelle envelope lumen;GO:0043231//intracellular membrane-bounded organelle;GO:0043235//receptor complex;GO:0044459//plasma membrane part;GO:0098589//membrane region	GO:0005515//protein binding;GO:1901611//phosphatidylglycerol binding	GO:0001816//cytokine production;GO:0006461//protein complex assembly;GO:0006816//calcium ion transport;GO:0006839//mitochondrial transport;GO:0006875//cellular metal ion homeostasis;GO:0008053//mitochondrial fusion;GO:0016485//protein processing;GO:0033036//macromolecule localization;GO:0045838//positive regulation of membrane potential;GO:0046631//alpha-beta T cell activation;GO:0050851//antigen…
ncbi_105063457	PIGV	GPI mannosyltransferase 2 [Camelus bactrianus]	Metabolism;Metabolism	Global and overview maps;Glycan biosynthesis and metabolism	ko01100//Metabolic pathways;ko00563//Glycosylphosphatidylinositol(GPI)-anchor biosynthesis	K07542;K07542	GO:0031090//organelle membrane;GO:0031090//organelle membrane;GO:0031090//organelle membrane;GO:0031090//organelle membrane;GO:0031090//organelle membrane	GO:0016757//transferase activity, transferring glycosyl groups;GO:0016757//transferase activity, transferring glycosyl groups;GO:0016757//transferase activity, transferring glycosyl groups;GO:0016757//transferase activity, transferring glycosyl groups;GO:0016757//transferase activity, transferring glycosyl groups	GO:0006497//protein lipidation;GO:0006497//protein lipidation;GO:0006497//protein lipidation;GO:0006497//protein lipidation;GO:0006497//protein lipidation;GO:0070085//glycosylation;GO:0070085//glycosylation;GO:0070085//glycosylation;GO:0070085//glycosylation;GO:0070085//glycosylation
ncbi_105063286	UBE2E2	ubiquitin-conjugating enzyme E2 E2 [Ochotona princeps]	Genetic Information Processing;Genetic Information Processing;Environmental Information Processing;Organismal Systems	Folding, sorting and degradation;Folding, sorting and degradation;Signal transduction;Immune system	ko04141//Protein processing in endoplasmic reticulum;ko04120//Ubiquitin mediated proteolysis;ko04013//MAPK signaling pathway - fly;ko04624//Toll and Imd signaling pathway	K06689;K06689;K06689;K06689	-	GO:0004842//ubiquitin-protein transferase activity;GO:0032550//purine ribonucleoside binding	GO:0000209//protein polyubiquitination;GO:0033554//cellular response to stress;GO:1901992//positive regulation of mitotic cell cycle phase transition
ncbi_105062970	SEPT6	septin-6	-	-	-	-	GO:0015630//microtubule cytoskeleton;GO:0015630//microtubule cytoskeleton;GO:0015630//microtubule cytoskeleton;GO:0016023//cytoplasmic, membrane-bounded vesicle;GO:0016023//cytoplasmic, membrane-bounded vesicle;GO:0016023//cytoplasmic, membrane-bounded vesicle;GO:0016023//cytoplasmic, membrane-bounded vesicle;GO:0016023//cytoplasmic, membrane-bounded vesicle;GO:0032155//cell division site part;GO…	GO:0032550//purine ribonucleoside binding;GO:0032550//purine ribonucleoside binding;GO:0032550//purine ribonucleoside binding;GO:0032550//purine ribonucleoside binding;GO:0032550//purine ribonucleoside binding	GO:0044763//single-organism cellular process;GO:0044763//single-organism cellular process;GO:0044763//single-organism cellular process;GO:0044763//single-organism cellular process;GO:0044763//single-organism cellular process
ncbi_105081308	LOC105081308	C12orf45 protein [Homo sapiens]	-	-	-	-	-	-	-
ncbi_105067051	BRS3	bombesin receptor subtype-3 [Camelus ferus]	Environmental Information Processing	Signaling molecules and interaction	ko04080//Neuroactive ligand-receptor interaction	K04170	GO:0031224//intrinsic component of membrane	GO:0008188//neuropeptide receptor activity	GO:0007186//G-protein coupled receptor signaling pathway
ncbi_105064456	MAST4	microtubule-associated serine/threonine-protein kinase 4, partial [Camelus bactrianus]	-	-	-	-	-	-	-
ncbi_105074953	RFC1	replication factor C subunit 1	Genetic Information Processing;Genetic Information Processing;Genetic Information Processing	Replication and repair;Replication and repair;Replication and repair	ko03420//Nucleotide excision repair;ko03030//DNA replication;ko03430//Mismatch repair	K10754;K10754;K10754	-	-	-
ncbi_105081178	EIF2S3	eukaryotic translation initiation factor 2 subunit 3 [Sus scrofa]	Genetic Information Processing	Translation	ko03013//RNA transport	K03242	GO:0031988//membrane-bounded vesicle;GO:0043231//intracellular membrane-bounded organelle;GO:0044444//cytoplasmic part	GO:0008135//translation factor activity, RNA binding;GO:0017111//nucleoside-triphosphatase activity;GO:0032550//purine ribonucleoside binding	GO:0006412//translation;GO:0044763//single-organism cellular process
ncbi_105077339	EIF2AK1	eukaryotic translation initiation factor 2-alpha kinase 1 [Camelus ferus]	Genetic Information Processing	Folding, sorting and degradation	ko04141//Protein processing in endoplasmic reticulum	K16194	GO:0044424//intracellular part	GO:0004674//protein serine/threonine kinase activity;GO:0032550//purine ribonucleoside binding;GO:0046906//tetrapyrrole binding;GO:0046983//protein dimerization activity	GO:0001932//regulation of protein phosphorylation;GO:0006778//porphyrin-containing compound metabolic process;GO:0008283//cell proliferation;GO:0010608//posttranscriptional regulation of gene expression;GO:0046984//regulation of hemoglobin biosynthetic process;GO:0050896//response to stimulus
ncbi_105074882	LOC105074882	LOW QUALITY PROTEIN: uncharacterized protein LOC105074882 [Camelus bactrianus]	-	-	-	-	-	-	-
ncbi_105076457	LOC105076457	UPF0705 protein C11orf49 homolog [Vicugna pacos]	-	-	-	-	-	-	-
ncbi_105065671	ICT1	peptidyl-tRNA hydrolase ICT1, mitochondrial	-	-	-	-	GO:0000315//organellar large ribosomal subunit;GO:0000315//organellar large ribosomal subunit;GO:0019866//organelle inner membrane;GO:0043231//intracellular membrane-bounded organelle;GO:0044429//mitochondrial part	GO:0003747//translation release factor activity;GO:0003747//translation release factor activity;GO:0052689//carboxylic ester hydrolase activity;GO:0052689//carboxylic ester hydrolase activity	GO:0006413//translational initiation;GO:0006414//translational elongation;GO:0006415//translational termination;GO:0006415//translational termination
ncbi_105071405	METTL4	methyltransferase-like protein 4 [Camelus bactrianus]	-	-	-	-	-	GO:0016741//transferase activity, transferring one-carbon groups;GO:0016741//transferase activity, transferring one-carbon groups	GO:0006725//cellular aromatic compound metabolic process;GO:0006725//cellular aromatic compound metabolic process
ncbi_105081179	ZFX	zinc finger X-chromosomal protein	-	-	-	-	GO:0043231//intracellular membrane-bounded organelle;GO:0043231//intracellular membrane-bounded organelle;GO:0043231//intracellular membrane-bounded organelle	GO:0003676//nucleic acid binding;GO:0003676//nucleic acid binding;GO:0003676//nucleic acid binding;GO:0043169//cation binding;GO:0043169//cation binding;GO:0043169//cation binding	GO:0010468//regulation of gene expression;GO:0010468//regulation of gene expression;GO:0010468//regulation of gene expression;GO:0034645//cellular macromolecule biosynthetic process;GO:0034645//cellular macromolecule biosynthetic process
ncbi_105067884	LOC105067884	pyruvate dehydrogenase E1 component subunit alpha, somatic form, mitochondrial [Camelus ferus]	Metabolism;Environmental Information Processing;Metabolism;Organismal Systems;Metabolism;Metabolism;Metabolism	Global and overview maps;Signal transduction;Global and overview maps;Endocrine system;Carbohydrate metabolism;Carbohydrate metabolism;Carbohydrate metabolism	ko01100//Metabolic pathways;ko04066//HIF-1 signaling pathway;ko01200//Carbon metabolism;ko04922//Glucagon signaling pathway;ko00010//Glycolysis / Gluconeogenesis;ko00620//Pyruvate metabolism;ko00020//Citrate cycle (TCA cycle)	K00161;K00161;K00161;K00161;K00161;K00161;K00161	GO:0043231//intracellular membrane-bounded organelle	GO:0016903//oxidoreductase activity, acting on the aldehyde or oxo group of donors	GO:0006090//pyruvate metabolic process
ncbi_105079348	MAOB	amine oxidase [flavin-containing] B [Camelus dromedarius]	Metabolism;Organismal Systems;Organismal Systems;Metabolism;Metabolism;Metabolism;Metabolism;Metabolism;Metabolism;Metabolism	Global and overview maps;Nervous system;Nervous system;Xenobiotics biodegradation and metabolism;Amino acid metabolism;Amino acid metabolism;Amino acid metabolism;Amino acid metabolism;Amino acid metabolism;Amino acid metabolism	ko01100//Metabolic pathways;ko04728//Dopaminergic synapse;ko04726//Serotonergic synapse;ko00982//Drug metabolism - cytochrome P450;ko00330//Arginine and proline metabolism;ko00380//Tryptophan metabolism;ko00260//Glycine, serine and threonine metabolism;ko00350//Tyrosine metabolism;ko00340//Histidine metabolism;ko00360//Phenylalanine metabolism	K00274;K00274;K00274;K00274;K00274;K00274;K00274;K00274;K00274;K00274	GO:0019866//organelle inner membrane;GO:0031224//intrinsic component of membrane;GO:0031966//mitochondrial membrane;GO:0031988//membrane-bounded vesicle	GO:0003824//catalytic activity	GO:0044710//single-organism metabolic process;GO:0048856//anatomical structure development
ncbi_105076465	HARBI1	Harbi1 protein [Danio rerio]	-	-	-	-	GO:0005815//microtubule organizing center;GO:0043231//intracellular membrane-bounded organelle	GO:0003824//catalytic activity;GO:0043169//cation binding	GO:0090304//nucleic acid metabolic process
ncbi_105076914	DLL4	delta-like protein 4 [Camelus bactrianus]	Organismal Systems;Environmental Information Processing	Immune system;Signal transduction	ko04658//Th1 and Th2 cell differentiation;ko04330//Notch signaling pathway	K06051;K06051	GO:0031224//intrinsic component of membrane	GO:0005102//receptor binding;GO:0046872//metal ion binding	GO:0002011//morphogenesis of an epithelial sheet;GO:0007219//Notch signaling pathway;GO:0008284//positive regulation of cell proliferation;GO:0021513//spinal cord dorsal/ventral patterning;GO:0035909//aorta morphogenesis;GO:0043537//negative regulation of blood vessel endothelial cell migration;GO:0048646//anatomical structure formation involved in morphogenesis;GO:0048771//tissue remodeling;GO:0…
ncbi_105074948	SMIM14	small integral membrane protein 14	-	-	-	-	GO:0031090//organelle membrane;GO:0031224//intrinsic component of membrane;GO:0043231//intracellular membrane-bounded organelle	-	-
ncbi_105081173	ACOT9	acyl-coenzyme A thioesterase 9, mitochondrial	-	-	-	-	GO:0043231//intracellular membrane-bounded organelle	GO:0016788//hydrolase activity, acting on ester bonds;GO:0016788//hydrolase activity, acting on ester bonds	GO:0006732//coenzyme metabolic process
ncbi_105081187	LOC105081187	CXorf58 protein [Homo sapiens]	-	-	-	-	-	-	-
ncbi_105073061	SEPT3	neuronal-specific septin-3	-	-	-	-	-	GO:0032550//purine ribonucleoside binding	GO:0044763//single-organism cellular process
ncbi_105065272	HNRNPD	-	-	-	-	-	-	-	-
ncbi_105061628	SLC35B3	adenosine 3'-phospho 5'-phosphosulfate transporter 2 [Camelus bactrianus]	-	-	-	-	GO:0031224//intrinsic component of membrane	-	GO:0044763//single-organism cellular process
ncbi_105068756	EPB41L5	band 4.1-like protein 5	-	-	-	-	GO:0005924//cell-substrate adherens junction;GO:0005924//cell-substrate adherens junction;GO:0031253//cell projection membrane;GO:0031253//cell projection membrane;GO:0043231//intracellular membrane-bounded organelle;GO:0043231//intracellular membrane-bounded organelle;GO:0043232//intracellular non-membrane-bounded organelle;GO:0043232//intracellular non-membrane-bounded organelle	GO:0005515//protein binding;GO:0005515//protein binding	GO:0000578//embryonic axis specification;GO:0000578//embryonic axis specification;GO:0001840//neural plate development;GO:0001840//neural plate development;GO:0001954//positive regulation of cell-matrix adhesion;GO:0001954//positive regulation of cell-matrix adhesion;GO:0006929//substrate-dependent cell migration;GO:0006929//substrate-dependent cell migration;GO:0007162//negative regulation of ce…
ncbi_105063454	GPN2	GPN-loop GTPase 2 [Camelus bactrianus]	-	-	-	-	-	GO:0003824//catalytic activity;GO:0032550//purine ribonucleoside binding	-
ncbi_105066689	PRKCI	protein kinase C iota type [Camelus bactrianus]	Cellular Processes;Environmental Information Processing;Environmental Information Processing;Cellular Processes;Organismal Systems;Organismal Systems;Environmental Information Processing	Transport and catabolism;Signal transduction;Signal transduction;Cellular community - eukaryotes;Endocrine system;Immune system;Signal transduction	ko04144//Endocytosis;ko04015//Rap1 signaling pathway;ko04390//Hippo signaling pathway;ko04530//Tight junction;ko04910//Insulin signaling pathway;ko04611//Platelet activation;ko04391//Hippo signaling pathway -fly	K06069;K06069;K06069;K06069;K06069;K06069;K06069	GO:0005856//cytoskeleton;GO:0005886//plasma membrane;GO:0031988//membrane-bounded vesicle;GO:0043218//compact myelin;GO:0043231//intracellular membrane-bounded organelle;GO:0044421//extracellular region part;GO:0044444//cytoplasmic part	GO:0004674//protein serine/threonine kinase activity;GO:0008289//lipid binding;GO:0032550//purine ribonucleoside binding;GO:0043169//cation binding	GO:0006464//cellular protein modification process;GO:0006796//phosphate-containing compound metabolic process;GO:0007165//signal transduction;GO:0008284//positive regulation of cell proliferation;GO:0010828//positive regulation of glucose transport;GO:0010975//regulation of neuron projection development;GO:0030036//actin cytoskeleton organization;GO:0032868//response to insulin;GO:0034330//cell j…
ncbi_105064661	METTL17	methyltransferase-like protein 17, mitochondrial [Camelus bactrianus]	-	-	-	-	GO:0030529//intracellular ribonucleoprotein complex;GO:0043231//intracellular membrane-bounded organelle	GO:0016741//transferase activity, transferring one-carbon groups	GO:0010467//gene expression
ncbi_105074952	RPL9	60S ribosomal protein L9 [Camelus bactrianus]	Genetic Information Processing	Translation	ko03010//Ribosome	K02940	GO:0005924//cell-substrate adherens junction;GO:0015934//large ribosomal subunit;GO:0043231//intracellular membrane-bounded organelle	GO:0003723//RNA binding;GO:0005198//structural molecule activity	GO:0000956//nuclear-transcribed mRNA catabolic process;GO:0006412//translation;GO:0006613//cotranslational protein targeting to membrane;GO:0016032//viral process;GO:0032774//RNA biosynthetic process;GO:0043624//cellular protein complex disassembly
ncbi_105074883	LOC105074883	CKLF-like MARVEL transmembrane domain-containing protein 1 [Camelus bactrianus]	-	-	-	-	-	-	-
ncbi_105067634	TNKS	LOW QUALITY PROTEIN: tankyrase-1 [Camelus bactrianus]	-	-	-	-	GO:0000781//chromosome, telomeric region;GO:0005819//spindle;GO:0031090//organelle membrane;GO:0043231//intracellular membrane-bounded organelle;GO:0044450//microtubule organizing center part;GO:0046930//pore complex	GO:0016763//transferase activity, transferring pentosyl groups;GO:0046914//transition metal ion binding	GO:0000280//nuclear division;GO:0006275//regulation of DNA replication;GO:0006357//regulation of transcription from RNA polymerase II promoter;GO:0006461//protein complex assembly;GO:0006468//protein phosphorylation;GO:0006471//protein ADP-ribosylation;GO:0007051//spindle organization;GO:0016567//protein ubiquitination;GO:0030177//positive regulation of Wnt signaling pathway;GO:0032206//positive …
ncbi_105061742	LOC105061742	xin actin-binding repeat-containing protein 1-like	-	-	-	-	GO:0005913//cell-cell adherens junction;GO:0005913//cell-cell adherens junction;GO:0044291//cell-cell contact zone;GO:0044291//cell-cell contact zone	GO:0003723//RNA binding;GO:0003723//RNA binding	GO:0008283//cell proliferation;GO:0008283//cell proliferation;GO:0031032//actomyosin structure organization;GO:0031032//actomyosin structure organization;GO:0055002//striated muscle cell development;GO:0055002//striated muscle cell development;GO:0065008//regulation of biological quality;GO:0065008//regulation of biological quality
ncbi_105070849	HMGCL	hydroxymethylglutaryl-CoA lyase, mitochondrial	Metabolism;Cellular Processes;Metabolism;Metabolism;Metabolism	Global and overview maps;Transport and catabolism;Amino acid metabolism;Carbohydrate metabolism;Lipid metabolism	ko01100//Metabolic pathways;ko04146//Peroxisome;ko00280//Valine, leucine and isoleucine degradation;ko00650//Butanoate metabolism;ko00072//Synthesis and degradation of ketone bodies	K01640;K01640;K01640;K01640;K01640	GO:0019866//organelle inner membrane;GO:0042579//microbody	GO:0016833//oxo-acid-lyase activity;GO:0046914//transition metal ion binding;GO:0046983//protein dimerization activity	GO:0006996//organelle organization;GO:0044249//cellular biosynthetic process;GO:0051259//protein oligomerization
ncbi_105069349	MAPK1	mitogen-activated protein kinase 1 [Ictidomys tridecemlineatus]	Environmental Information Processing;Environmental Information Processing;Cellular Processes;Environmental Information Processing;Environmental Information Processing;Cellular Processes;Environmental Information Processing;Organismal Systems;Organismal Systems;Environmental Information Processing;Environmental Information Processing;Organismal Systems;Organismal Systems;Organismal Systems;Cellula…	Signal transduction;Signal transduction;Cell motility;Signal transduction;Signal transduction;Cellular community - eukaryotes;Signal transduction;Immune system;Development;Signal transduction;Signal transduction;Endocrine system;Circulatory system;Nervous system;Cellular community - eukaryotes;Endocrine system;Cell growth and death;Circulatory system;Signal transduction;Cell growth and death;Endo…	ko04151//PI3K-Akt signaling pathway;ko04010//MAPK signaling pathway;ko04810//Regulation of actin cytoskeleton;ko04014//Ras signaling pathway;ko04015//Rap1 signaling pathway;ko04510//Focal adhesion;ko04024//cAMP signaling pathway;ko04062//Chemokine signaling pathway;ko04360//Axon guidance;ko04022//cGMP - PKG signaling pathway;ko04072//Phospholipase D signaling pathway;ko04921//Oxytocin signaling p…	K04371;K04371;K04371;K04371;K04371;K04371;K04371;K04371;K04371;K04371;K04371;K04371;K04371;K04371;K04371;K04371;K04371;K04371;K04371;K04371;K04371;K04371;K04371;K04371;K04371;K04371;K04371;K04371;K04371;K04371;K04371;K04371;K04371;K04371;K04371;K04371;K04371;K04371;K04371;K04371;K04371;K04371;K04371;K04371;K04371;K04371;K04371;K04371;K04371;K04371;K04371;K04371;K04371;K04371;K04371;K04371;K04371;…	GO:0005768//endosome;GO:0005819//spindle;GO:0005924//cell-substrate adherens junction;GO:0031981//nuclear lumen;GO:0031988//membrane-bounded vesicle;GO:0032838//cell projection cytoplasm;GO:0032991//macromolecular complex;GO:0043005//neuron projection;GO:0044459//plasma membrane part	GO:0003676//nucleic acid binding;GO:0004702//receptor signaling protein serine/threonine kinase activity;GO:0019901//protein kinase binding;GO:0032550//purine ribonucleoside binding;GO:0045309//protein phosphorylated amino acid binding	GO:0001775//cell activation;GO:0002237//response to molecule of bacterial origin;GO:0002431//Fc receptor mediated stimulatory signaling pathway;GO:0002756//MyD88-independent toll-like receptor signaling pathway;GO:0006206//pyrimidine nucleobase metabolic process;GO:0006355//regulation of transcription, DNA-templated;GO:0006417//regulation of translation;GO:0006606//protein import into nucleus;GO:…
ncbi_105080201	PCBP4	poly(rC)-binding protein 4 [Camelus ferus]	-	-	-	-	GO:0032991//macromolecular complex;GO:0044424//intracellular part	GO:0003676//nucleic acid binding	GO:0033119//negative regulation of RNA splicing
ncbi_105082534	MED26	cofactor required for Sp1 transcriptional activation, subunit 7-like protein [Camelus ferus]	-	-	-	-	GO:0043231//intracellular membrane-bounded organelle;GO:0043234//protein complex	GO:0003676//nucleic acid binding	GO:0006355//regulation of transcription, DNA-templated
ncbi_105063459	ARID1A	AT-rich interactive domain-containing protein 1A	-	-	-	-	GO:0000785//chromatin;GO:0000785//chromatin;GO:0090544//BAF-type complex;GO:0090544//BAF-type complex	GO:0003676//nucleic acid binding;GO:0003676//nucleic acid binding;GO:0003682//chromatin binding;GO:0003682//chromatin binding;GO:0005102//receptor binding;GO:0005102//receptor binding	GO:0001568//blood vessel development;GO:0001568//blood vessel development;GO:0006338//chromatin remodeling;GO:0006338//chromatin remodeling;GO:0006355//regulation of transcription, DNA-templated;GO:0006357//regulation of transcription from RNA polymerase II promoter;GO:0006810//transport;GO:0006810//transport;GO:0031958//corticosteroid receptor signaling pathway;GO:0031958//corticosteroid recepto…
ncbi_105079694	CCDC160	coiled-coil domain-containing protein 160 [Camelus ferus]	-	-	-	-	-	-	-
ncbi_105064560	SRPX	sushi repeat-containing protein SRPX [Camelus ferus]	-	-	-	-	GO:0005773//vacuole	-	GO:0008285//negative regulation of cell proliferation;GO:0033554//cellular response to stress;GO:0044248//cellular catabolic process;GO:0097192//extrinsic apoptotic signaling pathway in absence of ligand
ncbi_105063696	CTTNBP2NL	CTTNBP2 N-terminal-like protein [Camelus ferus]	-	-	-	-	GO:0005856//cytoskeleton	GO:0019903//protein phosphatase binding	GO:0032409//regulation of transporter activity;GO:0034762//regulation of transmembrane transport
ncbi_105079678	MOSPD1	motile sperm domain-containing protein 1 [Camelus ferus]	-	-	-	-	GO:0031224//intrinsic component of membrane;GO:0031224//intrinsic component of membrane;GO:0043231//intracellular membrane-bounded organelle;GO:0043231//intracellular membrane-bounded organelle;GO:0044444//cytoplasmic part;GO:0044444//cytoplasmic part	-	GO:0006357//regulation of transcription from RNA polymerase II promoter;GO:0006357//regulation of transcription from RNA polymerase II promoter
ncbi_105078271	ARHGEF18	rho guanine nucleotide exchange factor 18 [Camelus bactrianus]	-	-	-	-	GO:0031988//membrane-bounded vesicle;GO:0044444//cytoplasmic part	GO:0043169//cation binding	GO:0007010//cytoskeleton organization;GO:0007169//transmembrane receptor protein tyrosine kinase signaling pathway;GO:0007178//transmembrane receptor protein serine/threonine kinase signaling pathway;GO:0022604//regulation of cell morphogenesis;GO:0042981//regulation of apoptotic process;GO:0043087//regulation of GTPase activity
ncbi_105079117	FZD3	frizzled-3	Organismal Systems;Environmental Information Processing;Cellular Processes;Environmental Information Processing;Environmental Information Processing;Organismal Systems	Development;Signal transduction;Cellular community - eukaryotes;Signal transduction;Signal transduction;Endocrine system	ko04360//Axon guidance;ko04390//Hippo signaling pathway;ko04550//Signaling pathways regulating pluripotency of stem cells;ko04310//Wnt signaling pathway;ko04150//mTOR signaling pathway;ko04916//Melanogenesis	K02329;K02329;K02329;K02329;K02329;K02329	GO:0031224//intrinsic component of membrane;GO:0043005//neuron projection;GO:0044297//cell body;GO:0044424//intracellular part;GO:0044456//synapse part;GO:0044459//plasma membrane part	GO:0004888//transmembrane signaling receptor activity;GO:0019904//protein domain specific binding	GO:0007411//axon guidance;GO:0007420//brain development;GO:0016055//Wnt signaling pathway;GO:0016477//cell migration;GO:0022405//hair cycle process;GO:0048598//embryonic morphogenesis;GO:0060606//tube closure;GO:0061351//neural precursor cell proliferation
ncbi_105065666	SLC16A5	monocarboxylate transporter 6 [Camelus bactrianus]	-	-	-	-	-	-	-
ncbi_105067543	LOC105067543	LOW QUALITY PROTEIN: olfactory receptor 2S2-like [Camelus bactrianus]	Organismal Systems	Sensory system	ko04740//Olfactory transduction	K04257	GO:0031224//intrinsic component of membrane	GO:0004888//transmembrane signaling receptor activity	GO:0007166//cell surface receptor signaling pathway;GO:0050907//detection of chemical stimulus involved in sensory perception
ncbi_105080779	GLA	alpha-galactosidase A [Camelus ferus]	Metabolism;Cellular Processes;Metabolism;Metabolism;Metabolism;Metabolism	Global and overview maps;Transport and catabolism;Lipid metabolism;Lipid metabolism;Carbohydrate metabolism;Glycan biosynthesis and metabolism	ko01100//Metabolic pathways;ko04142//Lysosome;ko00561//Glycerolipid metabolism;ko00600//Sphingolipid metabolism;ko00052//Galactose metabolism;ko00603//Glycosphingolipid biosynthesis - globo and isoglobo series	K01189;K01189;K01189;K01189;K01189;K01189	GO:0000323//lytic vacuole;GO:0031988//membrane-bounded vesicle	GO:0015925//galactosidase activity;GO:0046983//protein dimerization activity	GO:0006677//glycosylceramide metabolic process;GO:0031327//negative regulation of cellular biosynthetic process;GO:0032769//negative regulation of monooxygenase activity;GO:0044723//single-organism carbohydrate metabolic process
ncbi_105076769	LRP4	low-density lipoprotein receptor-related protein 4 [Camelus bactrianus]	-	-	-	-	GO:0031224//intrinsic component of membrane;GO:0045202//synapse	GO:0005102//receptor binding;GO:0046872//metal ion binding;GO:0046983//protein dimerization activity	GO:0001941//postsynaptic membrane organization;GO:0003002//regionalization;GO:0007416//synapse assembly;GO:0010771//negative regulation of cell morphogenesis involved in differentiation;GO:0022405//hair cycle process;GO:0030178//negative regulation of Wnt signaling pathway;GO:0030278//regulation of ossification;GO:0030326//embryonic limb morphogenesis;GO:0031399//regulation of protein modificatio…
ncbi_105078404	PNPLA6	neuropathy target esterase [Camelus bactrianus]	Metabolism	Lipid metabolism	ko00564//Glycerophospholipid metabolism	K14676	-	-	-
ncbi_105062390	PHTF2	putative homeodomain transcription factor 2	-	-	-	-	GO:0043231//intracellular membrane-bounded organelle;GO:0043231//intracellular membrane-bounded organelle	GO:0003676//nucleic acid binding	GO:0010468//regulation of gene expression;GO:0010468//regulation of gene expression;GO:0034645//cellular macromolecule biosynthetic process;GO:0034645//cellular macromolecule biosynthetic process
ncbi_105083304	RAB6A	ras-related protein Rab-6A [Camelus bactrianus]	-	-	-	-	-	-	-
ncbi_105083295	FCHSD2	F-BAR and double SH3 domains protein 2 [Camelus ferus]	-	-	-	-	-	-	-
ncbi_105081785	RRP12	RRP12-like protein [Camelus bactrianus]	-	-	-	-	-	GO:0003723//RNA binding	-
ncbi_105074713	SMOC1	SPARC-related modular calcium-binding protein 1 [Camelus dromedarius]	-	-	-	-	GO:0044420//extracellular matrix component	GO:0046872//metal ion binding	GO:0007423//sensory organ development;GO:0010810//regulation of cell-substrate adhesion;GO:0030278//regulation of ossification;GO:0043062//extracellular structure organization;GO:0048736//appendage development;GO:0048869//cellular developmental process
ncbi_105071124	HSPG2	LOW QUALITY PROTEIN: basement membrane-specific heparan sulfate proteoglycan core protein [Camelus bactrianus]	Environmental Information Processing	Signaling molecules and interaction	ko04512//ECM-receptor interaction	K06255	-	-	-
ncbi_105061928	PRR32	proline-rich protein 32 [Camelus bactrianus]	-	-	-	-	-	-	-
ncbi_105070269	CCT8	T-complex protein 1 subunit theta	-	-	-	-	GO:0005815//microtubule organizing center;GO:0005815//microtubule organizing center;GO:0016234//inclusion body;GO:0016234//inclusion body;GO:0031988//membrane-bounded vesicle;GO:0031988//membrane-bounded vesicle;GO:0043234//protein complex;GO:0043234//protein complex;GO:0044444//cytoplasmic part;GO:0044444//cytoplasmic part	GO:0005515//protein binding;GO:0005515//protein binding;GO:0032550//purine ribonucleoside binding;GO:0032550//purine ribonucleoside binding	GO:0006461//protein complex assembly;GO:0006461//protein complex assembly;GO:0006810//transport;GO:0006810//transport;GO:0035036//sperm-egg recognition;GO:0035036//sperm-egg recognition;GO:0044267//cellular protein metabolic process;GO:0044267//cellular protein metabolic process
ncbi_105075867	SLC25A53	solute carrier family 25 member 53 [Camelus bactrianus]	-	-	-	-	GO:0031224//intrinsic component of membrane	-	-
ncbi_105077318	AIMP2	aminoacyl tRNA synthase complex-interacting multifunctional protein 2	-	-	-	-	GO:0044444//cytoplasmic part	-	GO:0008283//cell proliferation;GO:0008283//cell proliferation;GO:0010467//gene expression;GO:0012501//programmed cell death;GO:0031396//regulation of protein ubiquitination;GO:0031396//regulation of protein ubiquitination;GO:0060487//lung epithelial cell differentiation;GO:0060487//lung epithelial cell differentiation
ncbi_105065673	OTOP3	otopetrin-3 [Camelus bactrianus]	-	-	-	-	-	-	-
ncbi_105069817	CAB39	calcium-binding protein 39 [Cricetulus griseus]	Environmental Information Processing;Environmental Information Processing	Signal transduction;Signal transduction	ko04150//mTOR signaling pathway;ko04152//AMPK signaling pathway	K08272;K08272	GO:0031988//membrane-bounded vesicle;GO:0044444//cytoplasmic part;GO:1902911//protein kinase complex	GO:0004672//protein kinase activity;GO:0019899//enzyme binding;GO:0030295//protein kinase activator activity	GO:0006971//hypotonic response;GO:0007169//transmembrane receptor protein tyrosine kinase signaling pathway;GO:0022402//cell cycle process;GO:0032413//negative regulation of ion transmembrane transporter activity;GO:0035826//rubidium ion transport;GO:0043267//negative regulation of potassium ion transport;GO:0045860//positive regulation of protein kinase activity;GO:0051259//protein oligomerizati…
ncbi_105081867	SGMS1	phosphatidylcholine:ceramide cholinephosphotransferase 1 [Camelus ferus]	Metabolism;Environmental Information Processing;Metabolism	Global and overview maps;Signal transduction;Lipid metabolism	ko01100//Metabolic pathways;ko04071//Sphingolipid signaling pathway;ko00600//Sphingolipid metabolism	K04714;K04714;K04714	GO:0031228//intrinsic component of Golgi membrane;GO:0031228//intrinsic component of Golgi membrane;GO:0031228//intrinsic component of Golgi membrane;GO:0031228//intrinsic component of Golgi membrane;GO:0031228//intrinsic component of Golgi membrane;GO:0031985//Golgi cisterna;GO:0031985//Golgi cisterna;GO:0031985//Golgi cisterna;GO:0031985//Golgi cisterna;GO:0031985//Golgi cisterna	GO:0016780//phosphotransferase activity, for other substituted phosphate groups;GO:0016780//phosphotransferase activity, for other substituted phosphate groups;GO:0016780//phosphotransferase activity, for other substituted phosphate groups;GO:0016780//phosphotransferase activity, for other substituted phosphate groups;GO:0016780//phosphotransferase activity, for other substituted phosphate groups	GO:0006684//sphingomyelin metabolic process;GO:0006684//sphingomyelin metabolic process;GO:0006684//sphingomyelin metabolic process;GO:0006684//sphingomyelin metabolic process;GO:0006684//sphingomyelin metabolic process;GO:0006952//defense response;GO:0006952//defense response;GO:0006952//defense response;GO:0006952//defense response;GO:0006952//defense response;GO:0010467//gene expression;GO:001…
ncbi_105069350	YPEL1	protein yippee-like 1 [Camelus bactrianus]	-	-	-	-	GO:0043231//intracellular membrane-bounded organelle	-	-
ncbi_105076823	LOC105076823	olfactory receptor 6 [Camelus bactrianus]	Organismal Systems	Sensory system	ko04740//Olfactory transduction	K04257	GO:0031224//intrinsic component of membrane	GO:0004888//transmembrane signaling receptor activity	GO:0007166//cell surface receptor signaling pathway;GO:0050907//detection of chemical stimulus involved in sensory perception
ncbi_105074731	ERO1L	LOW QUALITY PROTEIN: ERO1-like protein alpha [Camelus bactrianus]	Genetic Information Processing	Folding, sorting and degradation	ko04141//Protein processing in endoplasmic reticulum	K10950	GO:0031090//organelle membrane;GO:0043231//intracellular membrane-bounded organelle	GO:0015036//disulfide oxidoreductase activity	GO:0006575//cellular modified amino acid metabolic process;GO:0007165//signal transduction;GO:0012501//programmed cell death;GO:0034976//response to endoplasmic reticulum stress;GO:0043062//extracellular structure organization;GO:0044710//single-organism metabolic process;GO:0045444//fat cell differentiation;GO:0051084//'de novo' posttranslational protein folding;GO:0051283//negative regulation o…
ncbi_105083384	SPOPL	speckle-type POZ protein-like	-	-	-	-	GO:0031461//cullin-RING ubiquitin ligase complex;GO:0031461//cullin-RING ubiquitin ligase complex;GO:0043231//intracellular membrane-bounded organelle	-	GO:0006511//ubiquitin-dependent protein catabolic process;GO:0006511//ubiquitin-dependent protein catabolic process;GO:0031396//regulation of protein ubiquitination
ncbi_105076985	DUOX2	dual oxidase 2 [Camelus bactrianus]	-	-	-	-	GO:0031224//intrinsic component of membrane;GO:0031988//membrane-bounded vesicle	GO:0046872//metal ion binding;GO:0046906//tetrapyrrole binding;GO:0050664//oxidoreductase activity, acting on NAD(P)H, oxygen as acceptor	GO:0006950//response to stress;GO:0009653//anatomical structure morphogenesis;GO:0031214//biomineral tissue development;GO:0035270//endocrine system development;GO:0040007//growth;GO:0042403//thyroid hormone metabolic process;GO:0043583//ear development;GO:0044702//single organism reproductive process;GO:0044710//single-organism metabolic process;GO:0051707//response to other organism
ncbi_105083305	MRPL48	39S ribosomal protein L48, mitochondrial [Camelus ferus]	-	-	-	-	GO:0000313//organellar ribosome;GO:0043231//intracellular membrane-bounded organelle	-	-
ncbi_105071059	SSU72	RNA polymerase II subunit A C-terminal domain phosphatase SSU72 [Camelus bactrianus]	Genetic Information Processing	Translation	ko03015//mRNA surveillance pathway	K15544	GO:0043231//intracellular membrane-bounded organelle	GO:0004722//protein serine/threonine phosphatase activity	GO:0006357//regulation of transcription from RNA polymerase II promoter;GO:0006796//phosphate-containing compound metabolic process;GO:0031124//mRNA 3'-end processing
ncbi_105066520	EFEMP1	EGF-containing fibulin-like extracellular matrix protein 1 [Camelus ferus]	-	-	-	-	GO:0031988//membrane-bounded vesicle;GO:0044421//extracellular region part	GO:0046872//metal ion binding;GO:0070851//growth factor receptor binding	GO:0006468//protein phosphorylation;GO:0010468//regulation of gene expression;GO:0032330//regulation of chondrocyte differentiation;GO:0038127//ERBB signaling pathway
ncbi_105061968	GUCY2F	retinal guanylyl cyclase 2 [Camelus bactrianus]	Metabolism;Organismal Systems	Nucleotide metabolism;Sensory system	ko00230//Purine metabolism;ko04744//Phototransduction	K12322;K12322	GO:0031224//intrinsic component of membrane	GO:0009975//cyclase activity;GO:0016301//kinase activity;GO:0016829//lyase activity;GO:0032550//purine ribonucleoside binding	GO:0006464//cellular protein modification process;GO:0007165//signal transduction;GO:0009152//purine ribonucleotide biosynthetic process
ncbi_105079657	ARHGAP36	LOW QUALITY PROTEIN: rho GTPase-activating protein 36 [Camelus bactrianus]	-	-	-	-	GO:0044464//cell part	-	GO:0043087//regulation of GTPase activity
ncbi_105071929	TOX2	TOX high mobility group box family member 2	-	-	-	-	-	-	-
ncbi_105063455	ZDHHC18	palmitoyltransferase ZDHHC18 [Camelus bactrianus]	-	-	-	-	GO:0031224//intrinsic component of membrane	GO:0016409//palmitoyltransferase activity;GO:0046914//transition metal ion binding	GO:0006497//protein lipidation;GO:0008104//protein localization
ncbi_105076186	LOC105076186	hCG2040771, partial [Homo sapiens]	-	-	-	-	-	-	-
ncbi_105081302	NFYB	nuclear transcription factor Y subunit beta	Organismal Systems	Immune system	ko04612//Antigen processing and presentation	K08065	GO:0031981//nuclear lumen;GO:0031981//nuclear lumen;GO:0031981//nuclear lumen;GO:0031981//nuclear lumen;GO:0090575//RNA polymerase II transcription factor complex;GO:0090575//RNA polymerase II transcription factor complex;GO:0090575//RNA polymerase II transcription factor complex;GO:0090575//RNA polymerase II transcription factor complex	GO:0000975//regulatory region DNA binding;GO:0000975//regulatory region DNA binding;GO:0000975//regulatory region DNA binding;GO:0000975//regulatory region DNA binding;GO:0001071//nucleic acid binding transcription factor activity;GO:0001071//nucleic acid binding transcription factor activity;GO:0001071//nucleic acid binding transcription factor activity;GO:0001071//nucleic acid binding transcrip…	GO:0006355//regulation of transcription, DNA-templated;GO:0006355//regulation of transcription, DNA-templated;GO:0006355//regulation of transcription, DNA-templated;GO:0006355//regulation of transcription, DNA-templated;GO:0006629//lipid metabolic process;GO:0006629//lipid metabolic process;GO:0006629//lipid metabolic process;GO:0006629//lipid metabolic process
ncbi_105073193	TNFRSF13C	tumor necrosis factor receptor superfamily member 13C [Camelus bactrianus]	Environmental Information Processing;Environmental Information Processing;Organismal Systems	Signaling molecules and interaction;Signal transduction;Immune system	ko04060//Cytokine-cytokine receptor interaction;ko04064//NF-kappa B signaling pathway;ko04672//Intestinal immune network for IgA production	K05151;K05151;K05151	-	-	GO:0051251//positive regulation of lymphocyte activation
ncbi_105076820	LOC105076820	olfactory receptor 2D2 [Camelus bactrianus]	Organismal Systems	Sensory system	ko04740//Olfactory transduction	K04257	-	-	-
ncbi_105071064	MRPL20	39S ribosomal protein L20, mitochondrial [Camelus bactrianus]	Genetic Information Processing	Translation	ko03010//Ribosome	K02887	GO:0000315//organellar large ribosomal subunit;GO:0043231//intracellular membrane-bounded organelle	GO:0003723//RNA binding	GO:0010467//gene expression
ncbi_105078430	NIN	LOW QUALITY PROTEIN: ninein [Camelus bactrianus]	-	-	-	-	-	-	-
ncbi_105070273	LTN1	E3 ubiquitin-protein ligase listerin [Camelus bactrianus]	-	-	-	-	-	GO:0046914//transition metal ion binding	GO:0016567//protein ubiquitination
ncbi_105078235	UHRF1	LOW QUALITY PROTEIN: E3 ubiquitin-protein ligase UHRF1 [Camelus bactrianus]	-	-	-	-	GO:0000790//nuclear chromatin	GO:0000166//nucleotide binding;GO:0000976//transcription regulatory region sequence-specific DNA binding;GO:0003690//double-stranded DNA binding;GO:0019787//ubiquitin-like protein transferase activity;GO:0042393//histone binding;GO:0046914//transition metal ion binding	GO:0006259//DNA metabolic process;GO:0006325//chromatin organization;GO:0006357//regulation of transcription from RNA polymerase II promoter;GO:0006513//protein monoubiquitination;GO:0031325//positive regulation of cellular metabolic process;GO:0033554//cellular response to stress;GO:0044763//single-organism cellular process
ncbi_105071062	TMEM88B	transmembrane protein 88B [Camelus bactrianus]	-	-	-	-	-	-	-
ncbi_105069061	WDR93	WD repeat-containing protein 93	-	-	-	-	-	-	GO:0006091//generation of precursor metabolites and energy;GO:0006091//generation of precursor metabolites and energy
ncbi_105076915	CHAC1	glutathione-specific gamma-glutamylcyclotransferase 1 [Vicugna pacos]	-	-	-	-	GO:0031984//organelle subcompartment;GO:0043231//intracellular membrane-bounded organelle;GO:0044444//cytoplasmic part	GO:0005102//receptor binding;GO:0016740//transferase activity	GO:0008593//regulation of Notch signaling pathway;GO:0012501//programmed cell death;GO:0030154//cell differentiation;GO:0034976//response to endoplasmic reticulum stress;GO:0035966//response to topologically incorrect protein;GO:0048731//system development;GO:0070613//regulation of protein processing
ncbi_105067633	DUSP4	LOW QUALITY PROTEIN: dual specificity protein phosphatase 4 [Camelus bactrianus]	Environmental Information Processing	Signal transduction	ko04010//MAPK signaling pathway	K04459	-	-	-
ncbi_105082879	LOC105082879	keratin-associated protein 10-2 [Camelus bactrianus]	-	-	-	-	-	-	-
ncbi_105083054	PDYN	proenkephalin-B [Camelus ferus]	-	-	-	-	GO:0016020//membrane;GO:0016020//membrane	-	GO:0007186//G-protein coupled receptor signaling pathway;GO:0007186//G-protein coupled receptor signaling pathway;GO:0007267//cell-cell signaling;GO:0007267//cell-cell signaling
ncbi_105080203	IQCF3	IQ domain-containing protein F3 [Camelus ferus]	-	-	-	-	-	-	-
ncbi_105063054	CNOT4	CCR4-NOT transcription complex subunit 4	Genetic Information Processing	Folding, sorting and degradation	ko03018//RNA degradation	K10643	GO:0043231//intracellular membrane-bounded organelle;GO:0043231//intracellular membrane-bounded organelle;GO:0043231//intracellular membrane-bounded organelle;GO:0043234//protein complex;GO:0043234//protein complex;GO:0043234//protein complex;GO:0043234//protein complex;GO:0043234//protein complex;GO:0044444//cytoplasmic part;GO:0044444//cytoplasmic part;GO:0044444//cytoplasmic part	GO:0003723//RNA binding;GO:0003723//RNA binding;GO:0003723//RNA binding;GO:0003723//RNA binding;GO:0003723//RNA binding;GO:0019787//ubiquitin-like protein transferase activity;GO:0019787//ubiquitin-like protein transferase activity;GO:0019787//ubiquitin-like protein transferase activity;GO:0019787//ubiquitin-like protein transferase activity;GO:0019787//ubiquitin-like protein transferase activity…	GO:0000956//nuclear-transcribed mRNA catabolic process;GO:0000956//nuclear-transcribed mRNA catabolic process;GO:0000956//nuclear-transcribed mRNA catabolic process;GO:0016567//protein ubiquitination;GO:0016567//protein ubiquitination;GO:0016567//protein ubiquitination;GO:0016567//protein ubiquitination;GO:0016567//protein ubiquitination
ncbi_105082536	TMEM38A	trimeric intracellular cation channel type A [Camelus ferus]	-	-	-	-	GO:0005789//endoplasmic reticulum membrane;GO:0031224//intrinsic component of membrane;GO:0031988//membrane-bounded vesicle	GO:0005216//ion channel activity	GO:0030001//metal ion transport;GO:0034220//ion transmembrane transport
ncbi_105077802	IL6ST	interleukin-6 receptor subunit beta [Camelus bactrianus]	Environmental Information Processing;Environmental Information Processing;Cellular Processes;Organismal Systems	Signaling molecules and interaction;Signal transduction;Cellular community - eukaryotes;Immune system	ko04060//Cytokine-cytokine receptor interaction;ko04630//Jak-STAT signaling pathway;ko04550//Signaling pathways regulating pluripotency of stem cells;ko04659//Th17 cell differentiation	K05060;K05060;K05060;K05060	GO:0005887//integral component of plasma membrane;GO:0031988//membrane-bounded vesicle;GO:0043005//neuron projection;GO:0043235//receptor complex;GO:0044297//cell body;GO:0044421//extracellular region part	GO:0004897//ciliary neurotrophic factor receptor activity;GO:0005126//cytokine receptor binding;GO:0019838//growth factor binding	GO:0001960//negative regulation of cytokine-mediated signaling pathway;GO:0006073//cellular glucan metabolic process;GO:0007167//enzyme linked receptor protein signaling pathway;GO:0007219//Notch signaling pathway;GO:0042129//regulation of T cell proliferation;GO:0042510//regulation of tyrosine phosphorylation of Stat1 protein;GO:0042516//regulation of tyrosine phosphorylation of Stat3 protein;GO…
ncbi_105069647	ZFPM2	zinc finger protein ZFPM2 [Camelus dromedarius]	-	-	-	-	GO:0043231//intracellular membrane-bounded organelle	GO:0003712//transcription cofactor activity;GO:0005515//protein binding;GO:0043169//cation binding;GO:0097159//organic cyclic compound binding	GO:0006357//regulation of transcription from RNA polymerase II promoter;GO:0008219//cell death;GO:0008584//male gonad development;GO:0008585//female gonad development;GO:0030323//respiratory tube development;GO:0043009//chordate embryonic development;GO:0045596//negative regulation of cell differentiation;GO:0055010//ventricular cardiac muscle tissue morphogenesis;GO:0060411//cardiac septum morph…
ncbi_105066691	CLDN11	claudin-11 [Camelus ferus]	Cellular Processes;Environmental Information Processing;Organismal Systems	Cellular community - eukaryotes;Signaling molecules and interaction;Immune system	ko04530//Tight junction;ko04514//Cell adhesion molecules (CAMs);ko04670//Leukocyte transendothelial migration	K06087;K06087;K06087	GO:0031224//intrinsic component of membrane;GO:0031988//membrane-bounded vesicle;GO:0043296//apical junction complex;GO:0044464//cell part	-	GO:0007272//ensheathment of neurons;GO:0022610//biological adhesion;GO:0048232//male gamete generation
ncbi_105083678	PIN4	peptidyl-prolyl cis-trans isomerase NIMA-interacting 4 [Camelus bactrianus]	-	-	-	-	GO:0015630//microtubule cytoskeleton;GO:0030529//intracellular ribonucleoprotein complex;GO:0031988//membrane-bounded vesicle;GO:0044429//mitochondrial part	GO:0003723//RNA binding;GO:0016859//cis-trans isomerase activity;GO:0043566//structure-specific DNA binding	GO:0016072//rRNA metabolic process
ncbi_105079297	ACE2	angiotensin-converting enzyme 2 [Camelus ferus]	Organismal Systems;Organismal Systems	Digestive system;Endocrine system	ko04974//Protein digestion and absorption;ko04614//Renin-angiotensin system	K09708;K09708	GO:0031224//intrinsic component of membrane;GO:0031988//membrane-bounded vesicle;GO:0044421//extracellular region part;GO:0044424//intracellular part	GO:0004872//receptor activity;GO:0005515//protein binding;GO:0008238//exopeptidase activity;GO:0043169//cation binding	GO:0002035//brain renin-angiotensin system;GO:0009059//macromolecule biosynthetic process;GO:0019062//virion attachment to host cell;GO:0019538//protein metabolic process;GO:0051707//response to other organism
ncbi_105069161	SCAPER	S phase cyclin A-associated protein in the endoplasmic reticulum [Camelus bactrianus]	-	-	-	-	-	-	-
ncbi_105070452	MUC5AC	mucin-5AC [Camelus bactrianus]	-	-	-	-	GO:0044421//extracellular region part	-	GO:0000302//response to reactive oxygen species;GO:0002237//response to molecule of bacterial origin;GO:0010035//response to inorganic substance;GO:0030154//cell differentiation;GO:0032526//response to retinoic acid;GO:0033273//response to vitamin;GO:0051384//response to glucocorticoid;GO:0070849//response to epidermal growth factor
ncbi_105076463	ATG13	autophagy-related protein 13	Cellular Processes;Organismal Systems;Cellular Processes	Transport and catabolism;Aging;Transport and catabolism	ko04140//Autophagy - animal;ko04211//Longevity regulating pathway - mammal;ko04136//Autophagy - other eukaryotes	K08331;K08331;K08331	GO:0043231//intracellular membrane-bounded organelle;GO:0043234//protein complex;GO:0043234//protein complex;GO:0043234//protein complex;GO:0043234//protein complex;GO:0043234//protein complex;GO:0043234//protein complex;GO:0043234//protein complex;GO:0043234//protein complex;GO:0044444//cytoplasmic part;GO:0044444//cytoplasmic part;GO:0044444//cytoplasmic part;GO:0044444//cytoplasmic part;GO:004…	GO:0019900//kinase binding;GO:0019900//kinase binding;GO:0019900//kinase binding;GO:0019900//kinase binding;GO:0019900//kinase binding;GO:0019900//kinase binding;GO:0019900//kinase binding;GO:0019900//kinase binding	GO:0007033//vacuole organization;GO:0007033//vacuole organization;GO:0007033//vacuole organization;GO:0007033//vacuole organization;GO:0007033//vacuole organization;GO:0007033//vacuole organization;GO:0007033//vacuole organization;GO:0007033//vacuole organization;GO:0007033//vacuole organization;GO:0010506//regulation of autophagy;GO:0010822//positive regulation of mitochondrion organization;GO:0…
ncbi_105070229	SON	protein SON	-	-	-	-	GO:0016604//nuclear body;GO:0016604//nuclear body;GO:0016604//nuclear body	GO:0003723//RNA binding;GO:0003723//RNA binding;GO:0003723//RNA binding;GO:0019904//protein domain specific binding;GO:0019904//protein domain specific binding;GO:0019904//protein domain specific binding	GO:0006396//RNA processing;GO:0006396//RNA processing;GO:0006396//RNA processing;GO:0010468//regulation of gene expression;GO:0010468//regulation of gene expression;GO:0010468//regulation of gene expression;GO:0022402//cell cycle process;GO:0022402//cell cycle process;GO:0022402//cell cycle process;GO:0034645//cellular macromolecule biosynthetic process;GO:0034645//cellular macromolecule biosynth…
ncbi_105076983	DUOXA1	dual oxidase maturation factor 1 [Camelus ferus]	-	-	-	-	GO:0031224//intrinsic component of membrane	-	GO:0006521//regulation of cellular amino acid metabolic process;GO:0008104//protein localization;GO:0031325//positive regulation of cellular metabolic process;GO:0031347//regulation of defense response;GO:0045597//positive regulation of cell differentiation;GO:0072593//reactive oxygen species metabolic process
ncbi_105067544	LOC105067544	olfactory receptor 2S2-like [Camelus bactrianus]	Organismal Systems	Sensory system	ko04740//Olfactory transduction	K04257	GO:0016021//integral component of membrane	GO:0004888//transmembrane signaling receptor activity	GO:0007166//cell surface receptor signaling pathway;GO:0050907//detection of chemical stimulus involved in sensory perception
ncbi_105063697	WNT2B	protein Wnt-2b [Camelus bactrianus]	Environmental Information Processing;Cellular Processes;Environmental Information Processing;Environmental Information Processing;Organismal Systems	Signal transduction;Cellular community - eukaryotes;Signal transduction;Signal transduction;Endocrine system	ko04390//Hippo signaling pathway;ko04550//Signaling pathways regulating pluripotency of stem cells;ko04310//Wnt signaling pathway;ko04150//mTOR signaling pathway;ko04916//Melanogenesis	K00182;K00182;K00182;K00182;K00182	GO:0005576//extracellular region;GO:0031012//extracellular matrix	GO:0005515//protein binding	GO:0001759//organ induction;GO:0008406//gonad development;GO:0030177//positive regulation of Wnt signaling pathway;GO:0033554//cellular response to stress;GO:0072089//stem cell proliferation
ncbi_105078748	AQP7	aquaporin-7	Organismal Systems;Organismal Systems	Endocrine system;Endocrine system	ko03320//PPAR signaling pathway;ko04923//Regulation of lipolysis in adipocyte	K08771;K08771	GO:0031224//intrinsic component of membrane;GO:0031224//intrinsic component of membrane;GO:0031224//intrinsic component of membrane	-	GO:0003097//renal water transport;GO:0003097//renal water transport;GO:0003097//renal water transport;GO:0008643//carbohydrate transport;GO:0008643//carbohydrate transport;GO:0008643//carbohydrate transport
ncbi_105074982	ATP8A1	phospholipid-transporting ATPase IA [Camelus bactrianus]	-	-	-	-	GO:0031224//intrinsic component of membrane;GO:0031988//membrane-bounded vesicle;GO:0043231//intracellular membrane-bounded organelle	GO:0003824//catalytic activity;GO:0005548//phospholipid transporter activity;GO:0032550//purine ribonucleoside binding;GO:0046872//metal ion binding	GO:0007611//learning or memory;GO:0015914//phospholipid transport;GO:0030334//regulation of cell migration;GO:0048522//positive regulation of cellular process
ncbi_105079426	PTGFRN	prostaglandin F2 receptor negative regulator [Camelus ferus]	-	-	-	-	-	-	GO:0006996//organelle organization
ncbi_105070045	CHD1	chromodomain-helicase-DNA-binding protein 1	-	-	-	-	GO:0043231//intracellular membrane-bounded organelle;GO:0043231//intracellular membrane-bounded organelle	GO:0032550//purine ribonucleoside binding;GO:0032550//purine ribonucleoside binding;GO:0042393//histone binding;GO:0042393//histone binding	GO:0016568//chromatin modification;GO:0016568//chromatin modification
ncbi_105077423	LAMA2	laminin subunit alpha-2 [Camelus bactrianus]	Environmental Information Processing;Cellular Processes;Environmental Information Processing	Signal transduction;Cellular community - eukaryotes;Signaling molecules and interaction	ko04151//PI3K-Akt signaling pathway;ko04510//Focal adhesion;ko04512//ECM-receptor interaction	K05637;K05637;K05637	-	-	-
ncbi_105079085	LHFPL1	lipoma HMGIC fusion partner-like 1 protein [Camelus ferus]	-	-	-	-	-	-	-
ncbi_105063158	FOXP2	forkhead box protein P2 [Camelus bactrianus]	-	-	-	-	-	GO:0000977//RNA polymerase II regulatory region sequence-specific DNA binding;GO:0000982//transcription factor activity, RNA polymerase II core promoter proximal region sequence-specific binding;GO:0046983//protein dimerization activity	GO:0001654//eye development;GO:0006355//regulation of transcription, DNA-templated;GO:0010464//regulation of mesenchymal cell proliferation;GO:0014706//striated muscle tissue development;GO:0030323//respiratory tube development;GO:0031223//auditory behavior;GO:0048857//neural nucleus development;GO:0050679//positive regulation of epithelial cell proliferation;GO:0060004//reflex
ncbi_105079662	RAP2C	ras-related protein Rap-2c	-	-	-	-	GO:0010008//endosome membrane;GO:0010008//endosome membrane;GO:0031988//membrane-bounded vesicle;GO:0031988//membrane-bounded vesicle;GO:0043296//apical junction complex;GO:0043296//apical junction complex	GO:0003712//transcription cofactor activity;GO:0003712//transcription cofactor activity;GO:0032550//purine ribonucleoside binding;GO:0032550//purine ribonucleoside binding	GO:0001934//positive regulation of protein phosphorylation;GO:0001934//positive regulation of protein phosphorylation;GO:0007265//Ras protein signal transduction;GO:0007265//Ras protein signal transduction;GO:0008104//protein localization;GO:0008104//protein localization;GO:0030031//cell projection assembly;GO:0030031//cell projection assembly;GO:0030334//regulation of cell migration;GO:0030334//…
ncbi_105070862	LOC105070862	UPF0600 protein C5orf51 homolog [Camelus bactrianus]	-	-	-	-	-	-	-
ncbi_105067083	LOC105067083	melanoma-associated antigen 10-like [Camelus bactrianus]	-	-	-	-	-	-	-
ncbi_105063448	SLC9A1	sodium/hydrogen exchanger 1 [Camelus ferus]	Cellular Processes;Environmental Information Processing;Organismal Systems;Organismal Systems;Environmental Information Processing;Organismal Systems;Organismal Systems;Organismal Systems;Organismal Systems;Organismal Systems	Cell motility;Signal transduction;Circulatory system;Endocrine system;Signal transduction;Digestive system;Digestive system;Digestive system;Circulatory system;Digestive system	ko04810//Regulation of actin cytoskeleton;ko04024//cAMP signaling pathway;ko04261//Adrenergic signaling in cardiomyocytes;ko04919//Thyroid hormone signaling pathway;ko04371//Apelin signaling pathway;ko04972//Pancreatic secretion;ko04970//Salivary secretion;ko04976//Bile secretion;ko04260//Cardiac muscle contraction;ko04971//Gastric acid secretion	K05742;K05742;K05742;K05742;K05742;K05742;K05742;K05742;K05742;K05742	GO:0005886//plasma membrane;GO:0005924//cell-substrate adherens junction;GO:0031090//organelle membrane;GO:0031224//intrinsic component of membrane;GO:0031988//membrane-bounded vesicle;GO:0043231//intracellular membrane-bounded organelle	GO:0005451//monovalent cation:proton antiporter activity;GO:0005515//protein binding	GO:0006461//protein complex assembly;GO:0010447//response to acidic pH;GO:0015992//proton transport;GO:0030641//regulation of cellular pH;GO:0035051//cardiocyte differentiation;GO:0035725//sodium ion transmembrane transport
ncbi_105066576	ADAMTS9	A disintegrin and metalloproteinase with thrombospondin motifs 9 [Camelus bactrianus]	-	-	-	-	GO:0031012//extracellular matrix;GO:0044421//extracellular region part	GO:0046914//transition metal ion binding;GO:0070011//peptidase activity, acting on L-amino acid peptides	GO:0019538//protein metabolic process;GO:0045634//regulation of melanocyte differentiation
ncbi_105083553	GAB2	GRB2-associated-binding protein 2 [Camelus bactrianus]	Environmental Information Processing;Environmental Information Processing;Organismal Systems;Environmental Information Processing;Organismal Systems;Organismal Systems	Signal transduction;Signal transduction;Development;Signal transduction;Immune system;Immune system	ko04014//Ras signaling pathway;ko04072//Phospholipase D signaling pathway;ko04380//Osteoclast differentiation;ko04071//Sphingolipid signaling pathway;ko04666//Fc gamma R-mediated phagocytosis;ko04664//Fc epsilon RI signaling pathway	K08091;K08091;K08091;K08091;K08091;K08091	GO:0016020//membrane;GO:0044424//intracellular part	-	GO:0002573//myeloid leukocyte differentiation;GO:0007167//enzyme linked receptor protein signaling pathway;GO:0042127//regulation of cell proliferation;GO:0048870//cell motility
ncbi_105061746	CX3CR1	CX3C chemokine receptor 1 [Camelus ferus]	Environmental Information Processing;Organismal Systems	Signaling molecules and interaction;Immune system	ko04060//Cytokine-cytokine receptor interaction;ko04062//Chemokine signaling pathway	K04192;K04192	GO:0016021//integral component of membrane;GO:0042995//cell projection;GO:0043025//neuronal cell body;GO:0044444//cytoplasmic part	GO:0004950//chemokine receptor activity;GO:0005488//binding	GO:0006952//defense response;GO:0019221//cytokine-mediated signaling pathway;GO:0022029//telencephalon cell migration;GO:0022610//biological adhesion;GO:0030334//regulation of cell migration;GO:0030595//leukocyte chemotaxis;GO:0032496//response to lipopolysaccharide;GO:0044403//symbiosis, encompassing mutualism through parasitism;GO:0045765//regulation of angiogenesis;GO:0071363//cellular respons…
ncbi_105081174	SAT1	diamine acetyltransferase 1 [Vicugna pacos]	Metabolism;Metabolism;Cellular Processes	Global and overview maps;Amino acid metabolism;Cell growth and death	ko01100//Metabolic pathways;ko00330//Arginine and proline metabolism;ko04216//Ferroptosis	K00657;K00657;K00657	GO:0044444//cytoplasmic part	GO:0008080//N-acetyltransferase activity;GO:0019808//polyamine binding	GO:0006598//polyamine catabolic process;GO:0008216//spermidine metabolic process;GO:0008283//cell proliferation;GO:0044710//single-organism metabolic process;GO:0048646//anatomical structure formation involved in morphogenesis
ncbi_105079115	FBXO16	F-box only protein 16	-	-	-	-	-	-	-
ncbi_105075023	LOC105075023	lamina-associated polypeptide 2,	-	-	-	-	GO:0012505//endomembrane system;GO:0043231//intracellular membrane-bounded organelle	GO:0003676//nucleic acid binding	GO:0010468//regulation of gene expression
ncbi_105080686	ARL13A	ADP-ribosylation factor-like protein 13A [Camelus bactrianus]	-	-	-	-	GO:0044464//cell part;GO:0044464//cell part	GO:0032550//purine ribonucleoside binding;GO:0032550//purine ribonucleoside binding	GO:0035556//intracellular signal transduction;GO:0035556//intracellular signal transduction
ncbi_105064587	FAM172A	protein FAM172A	-	-	-	-	-	-	-
ncbi_105069173	SNUPN	snurportin-1 [Camelus bactrianus]	Genetic Information Processing	Translation	ko03013//RNA transport	K13151	GO:0031988//membrane-bounded vesicle;GO:0043231//intracellular membrane-bounded organelle	GO:0022892//substrate-specific transporter activity	GO:0006404//RNA import into nucleus;GO:0006886//intracellular protein transport
ncbi_105069174	SIN3A	paired amphipathic helix protein Sin3a [Camelus bactrianus]	Organismal Systems	Endocrine system	ko04919//Thyroid hormone signaling pathway	K11644	-	-	-
ncbi_105065668	KCTD2	BTB/POZ domain-containing protein KCTD2, partial [Rhinolophus sinicus]	-	-	-	-	-	-	GO:0051259//protein oligomerization
ncbi_105083715	OPHN1	oligophrenin-1 [Camelus bactrianus]	-	-	-	-	GO:0005856//cytoskeleton;GO:0005856//cytoskeleton;GO:0033267//axon part;GO:0033267//axon part;GO:0044309//neuron spine;GO:0044309//neuron spine;GO:0044444//cytoplasmic part;GO:0044444//cytoplasmic part	GO:0008047//enzyme activator activity;GO:0008047//enzyme activator activity;GO:0008289//lipid binding;GO:0008289//lipid binding;GO:0035254//glutamate receptor binding;GO:0035254//glutamate receptor binding	GO:0006897//endocytosis;GO:0006897//endocytosis;GO:0007010//cytoskeleton organization;GO:0007010//cytoskeleton organization;GO:0030031//cell projection assembly;GO:0030031//cell projection assembly;GO:0043087//regulation of GTPase activity;GO:0043087//regulation of GTPase activity;GO:0050804//modulation of synaptic transmission;GO:0050804//modulation of synaptic transmission;GO:0061136//regulatio…
ncbi_105062965	RNF113A	RING finger protein 113A [Camelus bactrianus]	-	-	-	-	-	GO:0043169//cation binding	-
ncbi_105080742	BTK	tyrosine-protein kinase BTK [Camelus ferus]	Organismal Systems;Organismal Systems;Environmental Information Processing;Organismal Systems;Organismal Systems	Development;Immune system;Signal transduction;Immune system;Immune system	ko04380//Osteoclast differentiation;ko04611//Platelet activation;ko04064//NF-kappa B signaling pathway;ko04662//B cell receptor signaling pathway;ko04664//Fc epsilon RI signaling pathway	K07370;K07370;K07370;K07370;K07370	-	-	-
ncbi_105070041	FAM174A	membrane protein FAM174A [Camelus bactrianus]	-	-	-	-	-	-	-
ncbi_105063787	PRDM13	PR domain zinc finger protein 13 [Camelus bactrianus]	-	-	-	-	-	GO:0043169//cation binding;GO:0097159//organic cyclic compound binding	GO:0030154//cell differentiation
ncbi_105081456	RRS1	ribosome biogenesis regulatory protein homolog [Camelus bactrianus]	-	-	-	-	GO:0000228//nuclear chromosome	GO:0003723//RNA binding	GO:0000070//mitotic sister chromatid segregation;GO:0022613//ribonucleoprotein complex biogenesis;GO:0030097//hemopoiesis
ncbi_105069261	PTPN9	tyrosine-protein phosphatase non-receptor type 9 [Camelus bactrianus]	-	-	-	-	GO:0044424//intracellular part	GO:0016791//phosphatase activity	GO:0006470//protein dephosphorylation
ncbi_105078234	ARRDC5	arrestin domain-containing protein 5 [Camelus ferus]	-	-	-	-	-	-	-
ncbi_105071349	FMR1	fragile X mental retardation protein 1 [Camelus bactrianus]	Genetic Information Processing	Translation	ko03013//RNA transport	K15516	-	-	-
ncbi_105070881	USP48	ubiquitin carboxyl-terminal hydrolase 48 [Camelus bactrianus]	-	-	-	-	GO:0043231//intracellular membrane-bounded organelle	GO:0016787//hydrolase activity	GO:0019941//modification-dependent protein catabolic process
ncbi_105072769	PPIE	peptidyl-prolyl cis-trans isomerase E	Genetic Information Processing	Transcription	ko03040//Spliceosome	K09564	GO:0030529//intracellular ribonucleoprotein complex;GO:0030529//intracellular ribonucleoprotein complex;GO:0043231//intracellular membrane-bounded organelle;GO:0043231//intracellular membrane-bounded organelle	GO:0003676//nucleic acid binding;GO:0003676//nucleic acid binding;GO:0016859//cis-trans isomerase activity;GO:0016859//cis-trans isomerase activity	GO:0006396//RNA processing;GO:0006396//RNA processing;GO:0018208//peptidyl-proline modification;GO:0018208//peptidyl-proline modification
ncbi_105081454	ADHFE1	hydroxyacid-oxoacid transhydrogenase, mitochondrial	-	-	-	-	-	GO:0016614//oxidoreductase activity, acting on CH-OH group of donors;GO:0016614//oxidoreductase activity, acting on CH-OH group of donors;GO:0016614//oxidoreductase activity, acting on CH-OH group of donors;GO:0016614//oxidoreductase activity, acting on CH-OH group of donors;GO:0043169//cation binding;GO:0043169//cation binding;GO:0043169//cation binding;GO:0043169//cation binding	GO:0006818//hydrogen transport;GO:0006818//hydrogen transport;GO:0006818//hydrogen transport;GO:0006818//hydrogen transport;GO:0044710//single-organism metabolic process;GO:0044710//single-organism metabolic process;GO:0044710//single-organism metabolic process;GO:0044710//single-organism metabolic process
ncbi_105067545	LOC105067545	olfactory receptor 2S2-like [Camelus bactrianus]	Organismal Systems	Sensory system	ko04740//Olfactory transduction	K04257	GO:0031224//intrinsic component of membrane	GO:0004888//transmembrane signaling receptor activity	GO:0007166//cell surface receptor signaling pathway;GO:0050907//detection of chemical stimulus involved in sensory perception
ncbi_105071121	FUCA1	tissue alpha-L-fucosidase [Camelus bactrianus]	Cellular Processes;Metabolism	Transport and catabolism;Glycan biosynthesis and metabolism	ko04142//Lysosome;ko00511//Other glycan degradation	K01206;K01206	-	-	-
ncbi_105080304	LOC105080304	IQ domain-containing protein F5-like [Camelus bactrianus]	-	-	-	-	-	-	-
ncbi_105067340	LOC105067340	olfactory receptor 13J1 [Camelus ferus]	Organismal Systems	Sensory system	ko04740//Olfactory transduction	K04257	GO:0031224//intrinsic component of membrane	GO:0004888//transmembrane signaling receptor activity	GO:0007166//cell surface receptor signaling pathway;GO:0050907//detection of chemical stimulus involved in sensory perception
ncbi_105076859	SLC12A6	solute carrier family 12 member 6	-	-	-	-	GO:0016021//integral component of membrane;GO:0016021//integral component of membrane;GO:0016021//integral component of membrane;GO:0016021//integral component of membrane	GO:0015377//cation:chloride symporter activity;GO:0015377//cation:chloride symporter activity;GO:0015377//cation:chloride symporter activity;GO:0015377//cation:chloride symporter activity;GO:0019900//kinase binding;GO:0019900//kinase binding;GO:0019900//kinase binding;GO:0019900//kinase binding;GO:0046873//metal ion transmembrane transporter activity;GO:0046873//metal ion transmembrane transporte…	GO:0006821//chloride transport;GO:0006821//chloride transport;GO:0006821//chloride transport;GO:0006821//chloride transport;GO:0042539//hypotonic salinity response;GO:0042539//hypotonic salinity response;GO:0042539//hypotonic salinity response;GO:0042539//hypotonic salinity response;GO:0048646//anatomical structure formation involved in morphogenesis;GO:0071805//potassium ion transmembrane transp…
ncbi_105069058	PLIN1	perilipin-1 [Camelus bactrianus]	Organismal Systems;Environmental Information Processing;Organismal Systems;Organismal Systems	Environmental adaptation;Signal transduction;Endocrine system;Endocrine system	ko04714//Thermogenesis;ko04371//Apelin signaling pathway;ko03320//PPAR signaling pathway;ko04923//Regulation of lipolysis in adipocyte	K08768;K08768;K08768;K08768	GO:0044444//cytoplasmic part	-	GO:0006629//lipid metabolic process
ncbi_105078743	DNAJA1	dnaJ homolog subfamily A member 1 [Camelus ferus]	Genetic Information Processing	Folding, sorting and degradation	ko04141//Protein processing in endoplasmic reticulum	K09502	-	-	-
ncbi_105064346	HOMER1	homer protein homolog 1 [Camelus ferus]	Environmental Information Processing;Organismal Systems	Signal transduction;Nervous system	ko04068//FoxO signaling pathway;ko04724//Glutamatergic synapse	K15010;K15010	-	-	-
ncbi_105077771	ARHGAP6	rho GTPase-activating protein 6 [Camelus bactrianus]	-	-	-	-	GO:0005856//cytoskeleton	GO:0019899//enzyme binding;GO:0060229//lipase activator activity	GO:0001953//negative regulation of cell-matrix adhesion;GO:0007045//cell-substrate adherens junction assembly;GO:0010863//positive regulation of phospholipase C activity;GO:0032232//negative regulation of actin filament bundle assembly;GO:0043087//regulation of GTPase activity
ncbi_105082535	SMIM7	small integral membrane protein 7	-	-	-	-	GO:0031224//intrinsic component of membrane	-	-
ncbi_105075849	ARMCX5	armadillo repeat-containing X-linked protein 5 [Camelus bactrianus]	-	-	-	-	-	-	-
ncbi_105080719	DRP2	dystrophin-related protein 2 [Camelus ferus]	-	-	-	-	-	GO:0046914//transition metal ion binding	-
ncbi_105069170	ODF3L1	outer dense fiber protein 3-like protein 1 [Camelus bactrianus]	-	-	-	-	-	-	-
ncbi_105063086	NRF1	nuclear respiratory factor 1	-	-	-	-	GO:0031988//membrane-bounded vesicle;GO:0031988//membrane-bounded vesicle;GO:0043231//intracellular membrane-bounded organelle;GO:0043231//intracellular membrane-bounded organelle;GO:0043234//protein complex;GO:0043234//protein complex	GO:0000982//transcription factor activity, RNA polymerase II core promoter proximal region sequence-specific binding;GO:0000982//transcription factor activity, RNA polymerase II core promoter proximal region sequence-specific binding;GO:0003676//nucleic acid binding;GO:0003676//nucleic acid binding	GO:0006357//regulation of transcription from RNA polymerase II promoter;GO:0006357//regulation of transcription from RNA polymerase II promoter;GO:0006996//organelle organization;GO:0006996//organelle organization;GO:0009628//response to abiotic stimulus;GO:0009628//response to abiotic stimulus
ncbi_105078403	LOC105078403	chromosome 19 open reading frame, human C19orf45 [Macaca fascicularis]	-	-	-	-	-	GO:0043169//cation binding	-
ncbi_105067049	FHL1	four and a half LIM domains protein 1	Environmental Information Processing	Signal transduction	ko04630//Jak-STAT signaling pathway	K14365	GO:0005924//cell-substrate adherens junction;GO:0005924//cell-substrate adherens junction;GO:0005924//cell-substrate adherens junction;GO:0005924//cell-substrate adherens junction;GO:0005924//cell-substrate adherens junction;GO:0016020//membrane;GO:0016020//membrane;GO:0016020//membrane;GO:0016020//membrane;GO:0016020//membrane;GO:0043231//intracellular membrane-bounded organelle;GO:0043231//intr…	GO:0005515//protein binding;GO:0005515//protein binding;GO:0005515//protein binding;GO:0005515//protein binding;GO:0005515//protein binding;GO:0046914//transition metal ion binding;GO:0046914//transition metal ion binding;GO:0046914//transition metal ion binding;GO:0046914//transition metal ion binding;GO:0046914//transition metal ion binding	GO:0000082//G1/S transition of mitotic cell cycle;GO:0000082//G1/S transition of mitotic cell cycle;GO:0000082//G1/S transition of mitotic cell cycle;GO:0000082//G1/S transition of mitotic cell cycle;GO:0000082//G1/S transition of mitotic cell cycle;GO:0001558//regulation of cell growth;GO:0001558//regulation of cell growth;GO:0001558//regulation of cell growth;GO:0001558//regulation of cell grow…
ncbi_105076185	CCNT1	cyclin-T1	-	-	-	-	GO:0008023//transcription elongation factor complex;GO:0008023//transcription elongation factor complex;GO:0008023//transcription elongation factor complex;GO:0008023//transcription elongation factor complex;GO:0043232//intracellular non-membrane-bounded organelle	GO:0000975//regulatory region DNA binding;GO:0000975//regulatory region DNA binding;GO:0000975//regulatory region DNA binding;GO:0000975//regulatory region DNA binding;GO:0003723//RNA binding;GO:0003723//RNA binding;GO:0003723//RNA binding;GO:0003723//RNA binding;GO:0019900//kinase binding;GO:0019900//kinase binding;GO:0019900//kinase binding;GO:0019900//kinase binding	GO:0006352//DNA-templated transcription, initiation;GO:0006354//DNA-templated transcription, elongation;GO:0006357//regulation of transcription from RNA polymerase II promoter;GO:0006464//cellular protein modification process;GO:0006464//cellular protein modification process;GO:0006464//cellular protein modification process;GO:0006464//cellular protein modification process;GO:0007178//transmembra…
ncbi_105080715	TMEM35	transmembrane protein 35 [Camelus ferus]	-	-	-	-	GO:0031224//intrinsic component of membrane;GO:0031982//vesicle;GO:0042579//microbody	-	-
ncbi_105075865	LOC105075865	PWWP domain-containing protein MUM1L1 [Camelus ferus]	-	-	-	-	-	-	-
ncbi_105062995	LOC105062995	testis-expressed sequence 13A protein-like [Camelus bactrianus]	-	-	-	-	-	-	-
ncbi_105083293	STARD10	PCTP-like protein [Camelus bactrianus]	-	-	-	-	GO:0005911//cell-cell junction;GO:0042995//cell projection	GO:0005488//binding	GO:0006869//lipid transport;GO:0009967//positive regulation of signal transduction
ncbi_105062989	NKAP	LOW QUALITY PROTEIN: NF-kappa-B-activating protein [Camelus bactrianus]	-	-	-	-	GO:0043231//intracellular membrane-bounded organelle	GO:0003682//chromatin binding;GO:0003723//RNA binding	GO:0002573//myeloid leukocyte differentiation;GO:0006355//regulation of transcription, DNA-templated;GO:0045582//positive regulation of T cell differentiation;GO:0072089//stem cell proliferation
ncbi_105071198	ANKRD65	ankyrin repeat domain-containing protein 65 [Camelus bactrianus]	-	-	-	-	-	-	-
ncbi_105076826	LOC105076826	olfactory receptor 2AG1 [Camelus bactrianus]	Organismal Systems	Sensory system	ko04740//Olfactory transduction	K04257	GO:0031224//intrinsic component of membrane	GO:0004888//transmembrane signaling receptor activity	GO:0007166//cell surface receptor signaling pathway;GO:0050907//detection of chemical stimulus involved in sensory perception
ncbi_105075945	GRIA3	glutamate receptor 3	Environmental Information Processing;Environmental Information Processing;Organismal Systems;Organismal Systems;Organismal Systems;Organismal Systems;Organismal Systems	Signaling molecules and interaction;Signal transduction;Nervous system;Nervous system;Nervous system;Environmental adaptation;Nervous system	ko04080//Neuroactive ligand-receptor interaction;ko04024//cAMP signaling pathway;ko04723//Retrograde endocannabinoid signaling;ko04728//Dopaminergic synapse;ko04724//Glutamatergic synapse;ko04713//Circadian entrainment;ko04730//Long-term depression	K05199;K05199;K05199;K05199;K05199;K05199;K05199	GO:0008328//ionotropic glutamate receptor complex;GO:0030659//cytoplasmic vesicle membrane;GO:0097060//synaptic membrane	GO:0004970//ionotropic glutamate receptor activity;GO:0005231//excitatory extracellular ligand-gated ion channel activity	GO:0006811//ion transport;GO:0007215//glutamate receptor signaling pathway;GO:0007267//cell-cell signaling
ncbi_105077991	FTCD	formimidoyltransferase-cyclodeaminase	Metabolism;Metabolism;Metabolism	Global and overview maps;Amino acid metabolism;Metabolism of cofactors and vitamins	ko01100//Metabolic pathways;ko00340//Histidine metabolism;ko00670//One carbon pool by folate	K13990;K13990;K13990	GO:0031988//membrane-bounded vesicle;GO:0031988//membrane-bounded vesicle;GO:0043231//intracellular membrane-bounded organelle;GO:0043231//intracellular membrane-bounded organelle;GO:0043232//intracellular non-membrane-bounded organelle;GO:0043232//intracellular non-membrane-bounded organelle	GO:0016597//amino acid binding;GO:0016597//amino acid binding;GO:0016841//ammonia-lyase activity;GO:0016841//ammonia-lyase activity;GO:0030407//formimidoyltransferase activity;GO:0030407//formimidoyltransferase activity	GO:0006536//glutamate metabolic process;GO:0006536//glutamate metabolic process;GO:0006730//one-carbon metabolic process;GO:0006730//one-carbon metabolic process;GO:0052803//imidazole-containing compound metabolic process;GO:0052803//imidazole-containing compound metabolic process
ncbi_105078434	MAP4K5	mitogen-activated protein kinase kinase kinase kinase 5 [Camelus bactrianus]	-	-	-	-	-	-	-
ncbi_105065672	HID1	LOW QUALITY PROTEIN: protein HID1 [Camelus bactrianus]	-	-	-	-	GO:0005874//microtubule;GO:0031312//extrinsic component of organelle membrane;GO:0031985//Golgi cisterna;GO:0031988//membrane-bounded vesicle	-	GO:0014070//response to organic cyclic compound;GO:0015031//protein transport
ncbi_105064660	SLC39A2	zinc transporter ZIP2 [Camelus ferus]	-	-	-	-	GO:0016020//membrane;GO:0043231//intracellular membrane-bounded organelle	GO:0046915//transition metal ion transmembrane transporter activity	GO:0006829//zinc II ion transport;GO:0044763//single-organism cellular process
ncbi_105063072	MKLN1	muskelin [Camelus bactrianus]	-	-	-	-	GO:0031252//cell leading edge;GO:0044444//cytoplasmic part	-	GO:0022604//regulation of cell morphogenesis;GO:0030036//actin cytoskeleton organization;GO:0031589//cell-substrate adhesion
ncbi_105066512	CLHC1	clathrin heavy chain linker domain-containing protein 1 [Camelus ferus]	-	-	-	-	-	-	-
ncbi_105070040	ST8SIA4	CMP-N-acetylneuraminate-poly-alpha-2,8-sialyltransferase	-	-	-	-	GO:0031228//intrinsic component of Golgi membrane;GO:0031228//intrinsic component of Golgi membrane	GO:0008373//sialyltransferase activity;GO:0008373//sialyltransferase activity;GO:0008933//lytic transglycosylase activity	GO:0006464//cellular protein modification process;GO:0006464//cellular protein modification process;GO:0009311//oligosaccharide metabolic process;GO:0009311//oligosaccharide metabolic process
ncbi_105074578	GPR137C	integral membrane protein GPR137C, partial [Camelus bactrianus]	-	-	-	-	-	-	-
ncbi_105062392	RSBN1L	round spermatid basic protein 1-like protein [Camelus ferus]	-	-	-	-	-	-	-
ncbi_105064418	CD180	CD180 antigen	-	-	-	-	-	-	GO:0002833//positive regulation of response to biotic stimulus;GO:0002833//positive regulation of response to biotic stimulus;GO:0032496//response to lipopolysaccharide;GO:0032496//response to lipopolysaccharide
ncbi_105079645	BCORL1	BCL-6 corepressor-like protein 1	-	-	-	-	GO:0016020//membrane;GO:0016020//membrane;GO:0016020//membrane;GO:0044424//intracellular part;GO:0044424//intracellular part;GO:0044424//intracellular part	-	-
ncbi_105078882	TECRL	trans-2,3-enoyl-CoA reductase-like [Camelus ferus]	-	-	-	-	GO:0031224//intrinsic component of membrane	GO:0016491//oxidoreductase activity	GO:0044238//primary metabolic process;GO:0044710//single-organism metabolic process
ncbi_105077005	CEP152	centrosomal protein of 152 kDa [Camelus bactrianus]	-	-	-	-	-	-	-
ncbi_105080191	ABHD14B	alpha/beta hydrolase domain-containing protein 14B	-	-	-	-	GO:0031988//membrane-bounded vesicle;GO:0031988//membrane-bounded vesicle;GO:0031988//membrane-bounded vesicle;GO:0043231//intracellular membrane-bounded organelle;GO:0043231//intracellular membrane-bounded organelle;GO:0043231//intracellular membrane-bounded organelle;GO:0043232//intracellular non-membrane-bounded organelle;GO:0043232//intracellular non-membrane-bounded organelle;GO:0043232//int…	GO:0003824//catalytic activity;GO:0003824//catalytic activity;GO:0003824//catalytic activity	GO:0006357//regulation of transcription from RNA polymerase II promoter;GO:0006357//regulation of transcription from RNA polymerase II promoter;GO:0006357//regulation of transcription from RNA polymerase II promoter
ncbi_105080200	GPR62	probable G-protein coupled receptor 62, partial [Camelus bactrianus]	-	-	-	-	GO:0031224//intrinsic component of membrane;GO:0043234//protein complex	GO:0060089//molecular transducer activity	GO:0007166//cell surface receptor signaling pathway
ncbi_105078437	CDKL1	cyclin-dependent kinase-like 1	-	-	-	-	GO:0031988//membrane-bounded vesicle;GO:0043231//intracellular membrane-bounded organelle	GO:0004672//protein kinase activity;GO:0004672//protein kinase activity;GO:0004674//protein serine/threonine kinase activity;GO:0032550//purine ribonucleoside binding;GO:0032550//purine ribonucleoside binding;GO:0032550//purine ribonucleoside binding	GO:0006464//cellular protein modification process;GO:0006464//cellular protein modification process;GO:0006464//cellular protein modification process;GO:0006796//phosphate-containing compound metabolic process;GO:0007049//cell cycle;GO:0044767//single-organism developmental process
ncbi_105075866	LOC105075866	transcription elongation factor 1 homolog [Callorhinchus milii]	-	-	-	-	GO:0043231//intracellular membrane-bounded organelle	GO:0043169//cation binding	GO:0010468//regulation of gene expression;GO:0034645//cellular macromolecule biosynthetic process
ncbi_105081524	HUWE1	E3 ubiquitin-protein ligase HUWE1	Genetic Information Processing	Folding, sorting and degradation	ko04120//Ubiquitin mediated proteolysis	K10592	GO:0031988//membrane-bounded vesicle;GO:0031988//membrane-bounded vesicle;GO:0031988//membrane-bounded vesicle;GO:0044424//intracellular part;GO:0044424//intracellular part;GO:0044424//intracellular part	GO:0003723//RNA binding;GO:0003723//RNA binding;GO:0003723//RNA binding;GO:0003824//catalytic activity;GO:0003824//catalytic activity;GO:0003824//catalytic activity	GO:0006281//DNA repair;GO:0006281//DNA repair;GO:0006281//DNA repair;GO:0016567//protein ubiquitination;GO:0016567//protein ubiquitination;GO:0016567//protein ubiquitination
ncbi_105074981	KCTD8	BTB/POZ domain-containing protein KCTD8, partial [Camelus bactrianus]	-	-	-	-	GO:0043234//protein complex	-	GO:0007186//G-protein coupled receptor signaling pathway;GO:0051259//protein oligomerization
ncbi_105080188	ALAS1	5-aminolevulinate synthase, nonspecific, mitochondrial	Metabolism;Metabolism;Metabolism	Global and overview maps;Amino acid metabolism;Metabolism of cofactors and vitamins	ko01100//Metabolic pathways;ko00260//Glycine, serine and threonine metabolism;ko00860//Porphyrin and chlorophyll metabolism	K00643;K00643;K00643	GO:0044429//mitochondrial part;GO:0044429//mitochondrial part	GO:0016749//N-succinyltransferase activity;GO:0016749//N-succinyltransferase activity;GO:0043168//anion binding;GO:0043168//anion binding	GO:0006779//porphyrin-containing compound biosynthetic process;GO:0006779//porphyrin-containing compound biosynthetic process
ncbi_105067886	RAP1GDS1	rap1 GTPase-GDP dissociation stimulator 1 [Camelus bactrianus]	-	-	-	-	GO:0031988//membrane-bounded vesicle;GO:0043231//intracellular membrane-bounded organelle;GO:0044444//cytoplasmic part	-	GO:0032469//endoplasmic reticulum calcium ion homeostasis;GO:0051560//mitochondrial calcium ion homeostasis
ncbi_105074484	LOC105074484	leukocyte-associated immunoglobulin-like receptor 1	-	-	-	-	-	-	-
ncbi_105076913	VPS18	vacuolar protein sorting-associated protein 18 homolog [Camelus bactrianus]	-	-	-	-	-	-	-
ncbi_105082043	TICAM2	TIR domain-containing adapter molecule 2 [Camelus bactrianus]	Cellular Processes;Organismal Systems;Environmental Information Processing	Cell growth and death;Immune system;Signal transduction	ko04217//Necroptosis;ko04620//Toll-like receptor signaling pathway;ko04064//NF-kappa B signaling pathway	K05409;K05409;K05409	GO:0005768//endosome;GO:0016020//membrane	GO:0008289//lipid binding	GO:0001961//positive regulation of cytokine-mediated signaling pathway;GO:0032496//response to lipopolysaccharide;GO:0032682//negative regulation of chemokine production;GO:0032722//positive regulation of chemokine production;GO:0034122//negative regulation of toll-like receptor signaling pathway;GO:0034123//positive regulation of toll-like receptor signaling pathway;GO:0034142//toll-like recepto…
ncbi_105075026	APAF1	apoptotic protease-activating factor 1 [Camelus bactrianus]	Cellular Processes;Cellular Processes;Cellular Processes;Cellular Processes	Cell growth and death;Cell growth and death;Cell growth and death;Cell growth and death	ko04210//Apoptosis;ko04115//p53 signaling pathway;ko04214//Apoptosis - fly;ko04215//Apoptosis - multiple species	K02084;K02084;K02084;K02084	-	-	-
ncbi_105072755	RIMS3	regulating synaptic membrane exocytosis protein 3 [Camelus ferus]	-	-	-	-	-	GO:0005515//protein binding	-
ncbi_105062963	AKAP14	A-kinase anchor protein 14 [Camelus ferus]	-	-	-	-	-	-	-
ncbi_105070186	MAMLD1	mastermind-like domain-containing protein 1	-	-	-	-	-	-	GO:0008406//gonad development;GO:0008406//gonad development;GO:0008406//gonad development;GO:0008406//gonad development
ncbi_105075752	AMMECR1	AMME syndrome candidate gene 1 protein	-	-	-	-	-	GO:0005488//binding;GO:0005488//binding	-
ncbi_105082284	CARF	calcium-responsive transcription factor	-	-	-	-	-	-	-
ncbi_105072864	BMP8B	bone morphogenetic protein 8B [Camelus bactrianus]	Environmental Information Processing;Organismal Systems;Environmental Information Processing;Environmental Information Processing	Signaling molecules and interaction;Environmental adaptation;Signal transduction;Signal transduction	ko04060//Cytokine-cytokine receptor interaction;ko04714//Thermogenesis;ko04390//Hippo signaling pathway;ko04350//TGF-beta signaling pathway	K16622;K16622;K16622;K16622	-	GO:0005102//receptor binding	GO:0007178//transmembrane receptor protein serine/threonine kinase signaling pathway;GO:0031323//regulation of cellular metabolic process;GO:0048513//animal organ development;GO:0048869//cellular developmental process
ncbi_105076679	LOC105076679	olfactory receptor 226 [Camelus bactrianus]	Organismal Systems	Sensory system	ko04740//Olfactory transduction	K04257	GO:0031224//intrinsic component of membrane	-	GO:0007166//cell surface receptor signaling pathway;GO:0050907//detection of chemical stimulus involved in sensory perception
ncbi_105071407	SMCHD1	structural maintenance of chromosomes flexible hinge domain-containing protein 1, partial [Camelus dromedarius]	-	-	-	-	GO:0043232//intracellular non-membrane-bounded organelle	GO:0032550//purine ribonucleoside binding	GO:0006996//organelle organization;GO:0009048//dosage compensation by inactivation of X chromosome
ncbi_105065807	CDR2L	LOW QUALITY PROTEIN: cerebellar degeneration-related protein 2-like, partial [Camelus bactrianus]	-	-	-	-	-	-	-
ncbi_105071065	AURKAIP1	aurora kinase A-interacting protein [Camelus bactrianus]	-	-	-	-	GO:0043231//intracellular membrane-bounded organelle;GO:0043231//intracellular membrane-bounded organelle	GO:0016772//transferase activity, transferring phosphorus-containing groups;GO:0016772//transferase activity, transferring phosphorus-containing groups	GO:0006796//phosphate-containing compound metabolic process;GO:0006796//phosphate-containing compound metabolic process;GO:0030162//regulation of proteolysis;GO:0030162//regulation of proteolysis
ncbi_105073706	ACSM3	acyl-coenzyme A synthetase ACSM3, mitochondrial	Metabolism;Metabolism;Metabolism	Global and overview maps;Carbohydrate metabolism;Metabolism of cofactors and vitamins	ko01100//Metabolic pathways;ko00650//Butanoate metabolism;ko00785//Lipoic acid metabolism	K01896;K01896;K01896	GO:0044429//mitochondrial part;GO:0044429//mitochondrial part;GO:0044429//mitochondrial part;GO:0044429//mitochondrial part	GO:0016877//ligase activity, forming carbon-sulfur bonds;GO:0016877//ligase activity, forming carbon-sulfur bonds;GO:0016877//ligase activity, forming carbon-sulfur bonds;GO:0016877//ligase activity, forming carbon-sulfur bonds	GO:0006631//fatty acid metabolic process;GO:0006631//fatty acid metabolic process;GO:0006631//fatty acid metabolic process;GO:0006631//fatty acid metabolic process
ncbi_105076187	ADCY6	adenylate cyclase type 6 [Camelus bactrianus]	Environmental Information Processing;Environmental Information Processing;Organismal Systems;Organismal Systems;Metabolism;Environmental Information Processing;Environmental Information Processing;Organismal Systems;Organismal Systems;Organismal Systems;Organismal Systems;Environmental Information Processing;Organismal Systems;Organismal Systems;Cellular Processes;Organismal Systems;Organismal Sy…	Signal transduction;Signal transduction;Environmental adaptation;Immune system;Nucleotide metabolism;Signal transduction;Signal transduction;Endocrine system;Circulatory system;Nervous system;Circulatory system;Signal transduction;Immune system;Endocrine system;Cell growth and death;Nervous system;Endocrine system;Nervous system;Sensory system;Endocrine system;Digestive system;Environmental adapt…	ko04015//Rap1 signaling pathway;ko04024//cAMP signaling pathway;ko04714//Thermogenesis;ko04062//Chemokine signaling pathway;ko00230//Purine metabolism;ko04022//cGMP - PKG signaling pathway;ko04072//Phospholipase D signaling pathway;ko04921//Oxytocin signaling pathway;ko04261//Adrenergic signaling in cardiomyocytes;ko04723//Retrograde endocannabinoid signaling;ko04270//Vascular smooth muscle contr…	K08046;K08046;K08046;K08046;K08046;K08046;K08046;K08046;K08046;K08046;K08046;K08046;K08046;K08046;K08046;K08046;K08046;K08046;K08046;K08046;K08046;K08046;K08046;K08046;K08046;K08046;K08046;K08046;K08046;K08046;K08046;K08046;K08046;K08046;K08046;K08046;K08046;K08046;K08046;K08046;K08046;K08046	GO:0031224//intrinsic component of membrane;GO:0042995//cell projection	GO:0009975//cyclase activity;GO:0016829//lyase activity;GO:0032550//purine ribonucleoside binding;GO:0043169//cation binding	GO:0007186//G-protein coupled receptor signaling pathway;GO:0009165//nucleotide biosynthetic process;GO:0034695//response to prostaglandin E;GO:0046058//cAMP metabolic process;GO:0071407//cellular response to organic cyclic compound
ncbi_105080190	DUSP7	dual specificity protein phosphatase 7 [Camelus bactrianus]	Environmental Information Processing	Signal transduction	ko04010//MAPK signaling pathway	K04459	-	-	-
ncbi_105072933	ABCA12	ATP-binding cassette sub-family A member 12	Environmental Information Processing	Membrane transport	ko02010//ABC transporters	K05646	-	-	-
ncbi_105073966	KBTBD12	kelch repeat and BTB domain-containing protein 12 [Camelus bactrianus]	-	-	-	-	-	-	-
ncbi_105076189	DDX23	probable ATP-dependent RNA helicase DDX23	Genetic Information Processing	Transcription	ko03040//Spliceosome	K12858	GO:0005681//spliceosomal complex;GO:0016020//membrane;GO:0031981//nuclear lumen;GO:0031988//membrane-bounded vesicle;GO:0043232//intracellular non-membrane-bounded organelle;GO:0097525//spliceosomal snRNP complex	GO:0003723//RNA binding;GO:0003724//RNA helicase activity;GO:0032550//purine ribonucleoside binding;GO:0042623//ATPase activity, coupled	GO:0000245//spliceosomal complex assembly
ncbi_105066690	SKIL	ski-like protein	Cellular Processes	Cellular community - eukaryotes	ko04550//Signaling pathways regulating pluripotency of stem cells	K18499	GO:0016604//nuclear body;GO:0032991//macromolecular complex	GO:0003712//transcription cofactor activity;GO:0005515//protein binding	GO:0001776//leukocyte homeostasis;GO:0002088//lens development in camera-type eye;GO:0009636//response to toxic substance;GO:0010770//positive regulation of cell morphogenesis involved in differentiation;GO:0014706//striated muscle tissue development;GO:0017015//regulation of transforming growth factor beta receptor signaling pathway;GO:0022402//cell cycle process;GO:0048646//anatomical structure…
ncbi_105081514	ARFGEF1	brefeldin A-inhibited guanine nucleotide-exchange protein 1 [Camelus bactrianus]	Cellular Processes	Transport and catabolism	ko04144//Endocytosis	K18442	GO:0030529//intracellular ribonucleoprotein complex;GO:0031090//organelle membrane;GO:0031984//organelle subcompartment;GO:0043232//intracellular non-membrane-bounded organelle;GO:0044428//nuclear part;GO:0044444//cytoplasmic part	GO:0005085//guanyl-nucleotide exchange factor activity;GO:0008092//cytoskeletal protein binding;GO:0051018//protein kinase A binding	GO:0008104//protein localization;GO:0030010//establishment of cell polarity;GO:0030833//regulation of actin filament polymerization;GO:0043087//regulation of GTPase activity;GO:0051234//establishment of localization;GO:0060050//positive regulation of protein glycosylation;GO:0061041//regulation of wound healing
ncbi_105064657	RNASE13	probable inactive ribonuclease-like protein 13 [Camelus ferus]	-	-	-	-	-	-	-
ncbi_105075864	SERPINA7	thyroxine-binding globulin [Camelus ferus]	-	-	-	-	-	-	-
ncbi_105073992	ABTB1	ankyrin repeat and BTB/POZ domain-containing protein 1 [Camelus bactrianus]	-	-	-	-	GO:0016020//membrane;GO:0043232//intracellular non-membrane-bounded organelle	GO:0008135//translation factor activity, RNA binding	GO:0010467//gene expression;GO:0034645//cellular macromolecule biosynthetic process
ncbi_105071324	CCDC6	coiled-coil domain-containing protein 6 [Camelus bactrianus]	-	-	-	-	-	-	-
ncbi_105063699	ST7L	suppressor of tumorigenicity 7 protein-like	-	-	-	-	-	-	GO:0001558//regulation of cell growth
ncbi_105067542	FAM221B	protein FAM221B [Camelus ferus]	-	-	-	-	-	-	-
ncbi_105061741	LOC105061741	LOW QUALITY PROTEIN: xin actin-binding repeat-containing protein 1 [Camelus ferus]	-	-	-	-	GO:0005913//cell-cell adherens junction;GO:0044291//cell-cell contact zone	GO:0003723//RNA binding	GO:0008283//cell proliferation;GO:0031032//actomyosin structure organization;GO:0055002//striated muscle cell development;GO:0065008//regulation of biological quality
ncbi_105073702	ERI2	ERI1 exoribonuclease 2	-	-	-	-	-	GO:0046914//transition metal ion binding;GO:0097159//organic cyclic compound binding	-
ncbi_105072022	SYT1	synaptotagmin-1	Organismal Systems	Nervous system	ko04721//Synaptic vesicle cycle	K15290	GO:0030667//secretory granule membrane;GO:0031224//intrinsic component of membrane;GO:0042995//cell projection;GO:0097060//synaptic membrane	GO:0046872//metal ion binding;GO:0070325//lipoprotein particle receptor binding	GO:0006887//exocytosis;GO:0007269//neurotransmitter secretion;GO:0010647//positive regulation of cell communication;GO:0050804//modulation of synaptic transmission
ncbi_105074336	LOC105074336	leukocyte immunoglobulin-like receptor subfamily B member 4	Organismal Systems;Organismal Systems	Development;Immune system	ko04380//Osteoclast differentiation;ko04662//B cell receptor signaling pathway	K06512;K06512	GO:0016020//membrane;GO:0016020//membrane;GO:0031988//membrane-bounded vesicle;GO:0031988//membrane-bounded vesicle	GO:0005488//binding;GO:0005488//binding;GO:0060089//molecular transducer activity;GO:0060089//molecular transducer activity	GO:0002762//negative regulation of myeloid leukocyte differentiation;GO:0002762//negative regulation of myeloid leukocyte differentiation
ncbi_105081776	HOGA1	4-hydroxy-2-oxoglutarate aldolase, mitochondrial	Metabolism;Metabolism;Metabolism	Global and overview maps;Amino acid metabolism;Carbohydrate metabolism	ko01100//Metabolic pathways;ko00330//Arginine and proline metabolism;ko00630//Glyoxylate and dicarboxylate metabolism	K18123;K18123;K18123	GO:0031988//membrane-bounded vesicle;GO:0031988//membrane-bounded vesicle;GO:0031988//membrane-bounded vesicle	GO:0003824//catalytic activity;GO:0003824//catalytic activity;GO:0003824//catalytic activity;GO:0046983//protein dimerization activity;GO:0046983//protein dimerization activity;GO:0046983//protein dimerization activity	GO:0006090//pyruvate metabolic process;GO:0006090//pyruvate metabolic process;GO:0006090//pyruvate metabolic process;GO:0019471//4-hydroxyproline metabolic process;GO:0019471//4-hydroxyproline metabolic process;GO:0019471//4-hydroxyproline metabolic process;GO:0043648//dicarboxylic acid metabolic process;GO:0043648//dicarboxylic acid metabolic process;GO:0043648//dicarboxylic acid metabolic proce…
ncbi_105077989	MCM3AP	germinal-center associated nuclear protein [Camelus bactrianus]	-	-	-	-	GO:0044444//cytoplasmic part	-	-
ncbi_105080305	LOC105080305	IQ domain-containing protein F5-like [Camelus bactrianus]	-	-	-	-	-	-	-
ncbi_105074606	KTN1	kinectin	-	-	-	-	GO:0043231//intracellular membrane-bounded organelle;GO:0043231//intracellular membrane-bounded organelle;GO:0043231//intracellular membrane-bounded organelle;GO:0043231//intracellular membrane-bounded organelle;GO:0043231//intracellular membrane-bounded organelle;GO:0043231//intracellular membrane-bounded organelle	GO:0003723//RNA binding;GO:0003723//RNA binding;GO:0003723//RNA binding;GO:0003723//RNA binding;GO:0003723//RNA binding;GO:0003723//RNA binding;GO:0008092//cytoskeletal protein binding;GO:0008092//cytoskeletal protein binding;GO:0008092//cytoskeletal protein binding;GO:0008092//cytoskeletal protein binding;GO:0008092//cytoskeletal protein binding;GO:0008092//cytoskeletal protein binding	GO:0007017//microtubule-based process;GO:0007017//microtubule-based process;GO:0007017//microtubule-based process
ncbi_105066514	MTIF2	translation initiation factor IF-2, mitochondrial	-	-	-	-	GO:0044429//mitochondrial part;GO:0044429//mitochondrial part	GO:0003723//RNA binding;GO:0008135//translation factor activity, RNA binding;GO:0017111//nucleoside-triphosphatase activity;GO:0017111//nucleoside-triphosphatase activity;GO:0032550//purine ribonucleoside binding;GO:0032550//purine ribonucleoside binding;GO:0043021//ribonucleoprotein complex binding;GO:0043021//ribonucleoprotein complex binding	GO:0006413//translational initiation;GO:0006413//translational initiation;GO:0032988//ribonucleoprotein complex disassembly;GO:0032988//ribonucleoprotein complex disassembly
ncbi_105079346	LOC105079346	amine oxidase [flavin-containing] A-like [Camelus bactrianus]	Metabolism;Organismal Systems;Organismal Systems;Metabolism;Metabolism;Metabolism;Metabolism;Metabolism;Metabolism;Metabolism	Global and overview maps;Nervous system;Nervous system;Xenobiotics biodegradation and metabolism;Amino acid metabolism;Amino acid metabolism;Amino acid metabolism;Amino acid metabolism;Amino acid metabolism;Amino acid metabolism	ko01100//Metabolic pathways;ko04728//Dopaminergic synapse;ko04726//Serotonergic synapse;ko00982//Drug metabolism - cytochrome P450;ko00330//Arginine and proline metabolism;ko00380//Tryptophan metabolism;ko00260//Glycine, serine and threonine metabolism;ko00350//Tyrosine metabolism;ko00340//Histidine metabolism;ko00360//Phenylalanine metabolism	K00274;K00274;K00274;K00274;K00274;K00274;K00274;K00274;K00274;K00274	GO:0031224//intrinsic component of membrane;GO:0031966//mitochondrial membrane	GO:0016641//oxidoreductase activity, acting on the CH-NH2 group of donors, oxygen as acceptor	GO:0007267//cell-cell signaling;GO:0042133//neurotransmitter metabolic process;GO:0042417//dopamine metabolic process;GO:0044106//cellular amine metabolic process;GO:0044710//single-organism metabolic process
ncbi_105065674	OTOP2	otopetrin-2 [Camelus bactrianus]	-	-	-	-	-	-	-
ncbi_105083675	CITED1	cbp/p300-interacting transactivator 1	-	-	-	-	GO:0043231//intracellular membrane-bounded organelle;GO:0043231//intracellular membrane-bounded organelle;GO:0044444//cytoplasmic part;GO:0044444//cytoplasmic part	GO:0000975//regulatory region DNA binding;GO:0000975//regulatory region DNA binding;GO:0003712//transcription cofactor activity;GO:0003712//transcription cofactor activity;GO:0019904//protein domain specific binding;GO:0019904//protein domain specific binding;GO:0046332//SMAD binding;GO:0046332//SMAD binding;GO:0046983//protein dimerization activity;GO:0046983//protein dimerization activity	GO:0001649//osteoblast differentiation;GO:0001649//osteoblast differentiation;GO:0002237//response to molecule of bacterial origin;GO:0002237//response to molecule of bacterial origin;GO:0006355//regulation of transcription, DNA-templated;GO:0006355//regulation of transcription, DNA-templated;GO:0006582//melanin metabolic process;GO:0006582//melanin metabolic process;GO:0007178//transmembrane rec…
ncbi_105077773	LOC105077773	endogenous retrovirus group K member 11 Pol protein-like, partial [Alligator sinensis]	-	-	-	-	-	-	-
ncbi_105068768	TMEM185B	transmembrane protein 185B [Camelus bactrianus]	-	-	-	-	-	-	-
ncbi_105075751	RGAG1	retrotransposon gag domain-containing protein 1 [Camelus bactrianus]	-	-	-	-	-	-	-
ncbi_105076860	EMC4	ER membrane protein complex subunit 4	-	-	-	-	GO:0031224//intrinsic component of membrane;GO:0031224//intrinsic component of membrane;GO:0043234//protein complex;GO:0043234//protein complex	-	GO:0012501//programmed cell death
ncbi_105063764	TSTD3	thiosulfate sulfurtransferase/rhodanese-like domain-containing protein 3 [Camelus bactrianus]	-	-	-	-	-	GO:0003824//catalytic activity	-
ncbi_105067343	LOC105067343	olfactory receptor 2S2 [Camelus bactrianus]	Organismal Systems	Sensory system	ko04740//Olfactory transduction	K04257	GO:0031224//intrinsic component of membrane	GO:0004888//transmembrane signaling receptor activity	GO:0007166//cell surface receptor signaling pathway;GO:0050907//detection of chemical stimulus involved in sensory perception
ncbi_105064556	MID1IP1	mid1-interacting protein 1 [Camelus bactrianus]	-	-	-	-	GO:0005856//cytoskeleton;GO:0005856//cytoskeleton;GO:0044444//cytoplasmic part;GO:0044444//cytoplasmic part	GO:0005515//protein binding;GO:0005515//protein binding	GO:0031111//negative regulation of microtubule polymerization or depolymerization;GO:0031111//negative regulation of microtubule polymerization or depolymerization;GO:0043085//positive regulation of catalytic activity;GO:0043085//positive regulation of catalytic activity;GO:0043623//cellular protein complex assembly;GO:0043623//cellular protein complex assembly;GO:0046889//positive regulation of …
ncbi_105062972	UBE2A	LOW QUALITY PROTEIN: ubiquitin-conjugating enzyme E2 A [Stegastes partitus]	Genetic Information Processing	Folding, sorting and degradation	ko04120//Ubiquitin mediated proteolysis	K10573	-	-	-
ncbi_105077334	ANKRD61	ankyrin repeat domain-containing protein 61 [Camelus bactrianus]	-	-	-	-	-	-	-
ncbi_105082040	CCDC112	coiled-coil domain-containing protein 112	-	-	-	-	-	-	-
ncbi_105083555	KCTD21	BTB/POZ domain-containing protein KCTD21 [Bos taurus]	-	-	-	-	-	-	-
ncbi_105069260	CSPG4	LOW QUALITY PROTEIN: chondroitin sulfate proteoglycan 4 [Camelus bactrianus]	-	-	-	-	GO:0005775//vacuolar lumen;GO:0005924//cell-substrate adherens junction;GO:0016021//integral component of membrane;GO:0031253//cell projection membrane;GO:0031988//membrane-bounded vesicle;GO:0044431//Golgi apparatus part	GO:0019900//kinase binding;GO:0060089//molecular transducer activity	GO:0001934//positive regulation of protein phosphorylation;GO:0006024//glycosaminoglycan biosynthetic process;GO:0006027//glycosaminoglycan catabolic process;GO:0006790//sulfur compound metabolic process;GO:0007167//enzyme linked receptor protein signaling pathway;GO:0016477//cell migration;GO:0044707//single-multicellular organism process;GO:0048646//anatomical structure formation involved in mo…
ncbi_105079084	AMOT	LOW QUALITY PROTEIN: angiomotin [Camelus bactrianus]	Environmental Information Processing;Cellular Processes	Signal transduction;Cellular community - eukaryotes	ko04390//Hippo signaling pathway;ko04530//Tight junction	K16819;K16819	GO:0016023//cytoplasmic, membrane-bounded vesicle;GO:0031224//intrinsic component of membrane;GO:0031252//cell leading edge;GO:0032432//actin filament bundle;GO:0043234//protein complex;GO:0043296//apical junction complex;GO:0044459//plasma membrane part	GO:0005515//protein binding;GO:0060089//molecular transducer activity	GO:0007010//cytoskeleton organization;GO:0007369//gastrulation;GO:0008104//protein localization;GO:0010595//positive regulation of endothelial cell migration;GO:0030010//establishment of cell polarity;GO:0042221//response to chemical;GO:0043009//chordate embryonic development;GO:0043087//regulation of GTPase activity;GO:0043114//regulation of vascular permeability;GO:0045765//regulation of angiog…
ncbi_105083676	RPS4X	40S ribosomal protein S4, X	Genetic Information Processing	Translation	ko03010//Ribosome	K02987	GO:0005924//cell-substrate adherens junction;GO:0015935//small ribosomal subunit;GO:0031988//membrane-bounded vesicle;GO:0035770//ribonucleoprotein granule;GO:0043231//intracellular membrane-bounded organelle	GO:0003723//RNA binding;GO:0005198//structural molecule activity	GO:0000956//nuclear-transcribed mRNA catabolic process;GO:0006417//regulation of translation;GO:0006613//cotranslational protein targeting to membrane;GO:0016032//viral process;GO:0032774//RNA biosynthetic process;GO:0042127//regulation of cell proliferation;GO:0043624//cellular protein complex disassembly;GO:0044707//single-multicellular organism process
ncbi_105075852	BHLHB9	protein BHLHb9 [Camelus bactrianus]	-	-	-	-	GO:0031988//membrane-bounded vesicle	GO:0046983//protein dimerization activity	GO:0010720//positive regulation of cell development;GO:0031346//positive regulation of cell projection organization;GO:0043066//negative regulation of apoptotic process;GO:0044089//positive regulation of cellular component biogenesis
ncbi_105067064	CDR1	cerebellar degeneration-related antigen 1 [Camelus bactrianus]	-	-	-	-	-	-	-
ncbi_105075753	TMEM164	transmembrane protein 164	-	-	-	-	-	-	-
ncbi_105069057	TICRR	treslin [Camelus bactrianus]	-	-	-	-	GO:0043231//intracellular membrane-bounded organelle	-	GO:0000076//DNA replication checkpoint;GO:0009314//response to radiation;GO:0090329//regulation of DNA-dependent DNA replication
ncbi_105082155	FAM13B	protein FAM13B	-	-	-	-	-	-	GO:0050794//regulation of cellular process;GO:0050794//regulation of cellular process;GO:0050794//regulation of cellular process;GO:0050794//regulation of cellular process;GO:0050794//regulation of cellular process;GO:0050794//regulation of cellular process;GO:0050794//regulation of cellular process
ncbi_105076462	ARHGAP1	rho GTPase-activating protein 1 [Camelus bactrianus]	-	-	-	-	-	-	-
ncbi_105065256	ENOPH1	enolase-phosphatase E1 [Camelus ferus]	Metabolism;Metabolism	Global and overview maps;Amino acid metabolism	ko01100//Metabolic pathways;ko00270//Cysteine and methionine metabolism	K09880;K09880	GO:0031988//membrane-bounded vesicle;GO:0043231//intracellular membrane-bounded organelle;GO:0044444//cytoplasmic part	GO:0016791//phosphatase activity;GO:0043169//cation binding	GO:0006576//cellular biogenic amine metabolic process;GO:0006796//phosphate-containing compound metabolic process;GO:0071267//L-methionine salvage
ncbi_105065664	ARMC7	armadillo repeat-containing protein 7	-	-	-	-	-	-	-
ncbi_105079098	TRPC5OS	putative uncharacterized protein TRPC5OS [Camelus ferus]	-	-	-	-	-	-	-
ncbi_105082156	PKD2L2	polycystic kidney disease 2-like 2 protein [Camelus ferus]	-	-	-	-	-	-	-
ncbi_105074931	SLC30A9	LOW QUALITY PROTEIN: zinc transporter 9 [Camelus bactrianus]	-	-	-	-	GO:0031224//intrinsic component of membrane;GO:0043231//intracellular membrane-bounded organelle;GO:0043232//intracellular non-membrane-bounded organelle	GO:0001071//nucleic acid binding transcription factor activity;GO:0003713//transcription coactivator activity;GO:0005102//receptor binding;GO:0015075//ion transmembrane transporter activity	GO:0000041//transition metal ion transport;GO:0006281//DNA repair;GO:0006357//regulation of transcription from RNA polymerase II promoter
ncbi_105078696	NLRC5	LOW QUALITY PROTEIN: protein NLRC5 [Camelus bactrianus]	-	-	-	-	GO:0043231//intracellular membrane-bounded organelle;GO:0044444//cytoplasmic part	GO:0032550//purine ribonucleoside binding	GO:0001960//negative regulation of cytokine-mediated signaling pathway;GO:0001961//positive regulation of cytokine-mediated signaling pathway;GO:0002252//immune effector process;GO:0006357//regulation of transcription from RNA polymerase II promoter;GO:0006952//defense response;GO:0010557//positive regulation of macromolecule biosynthetic process;GO:0042325//regulation of phosphorylation;GO:00434…
ncbi_105070223	ITSN1	intersectin-1	-	-	-	-	GO:0016023//cytoplasmic, membrane-bounded vesicle;GO:0016023//cytoplasmic, membrane-bounded vesicle;GO:0016023//cytoplasmic, membrane-bounded vesicle;GO:0016023//cytoplasmic, membrane-bounded vesicle;GO:0016023//cytoplasmic, membrane-bounded vesicle;GO:0031252//cell leading edge;GO:0031252//cell leading edge;GO:0031252//cell leading edge;GO:0031252//cell leading edge;GO:0031252//cell leading edge…	GO:0005088//Ras guanyl-nucleotide exchange factor activity;GO:0005088//Ras guanyl-nucleotide exchange factor activity;GO:0005088//Ras guanyl-nucleotide exchange factor activity;GO:0005088//Ras guanyl-nucleotide exchange factor activity;GO:0005088//Ras guanyl-nucleotide exchange factor activity;GO:0005515//protein binding;GO:0005515//protein binding;GO:0005515//protein binding;GO:0005515//protein …	GO:0006897//endocytosis;GO:0006897//endocytosis;GO:0007169//transmembrane receptor protein tyrosine kinase signaling pathway;GO:0007169//transmembrane receptor protein tyrosine kinase signaling pathway;GO:0042325//regulation of phosphorylation;GO:0042325//regulation of phosphorylation;GO:0042325//regulation of phosphorylation;GO:0042325//regulation of phosphorylation;GO:0042325//regulation of pho…
ncbi_105082668	CALR3	calreticulin-3 [Camelus bactrianus]	-	-	-	-	-	GO:0005515//protein binding	-
ncbi_105071197	TMEM240	transmembrane protein 240, partial [Camelus bactrianus]	-	-	-	-	-	-	-
ncbi_105083423	NXPH2	neurexophilin-2 [Camelus bactrianus]	-	-	-	-	-	-	-
ncbi_105079642	ZDHHC9	palmitoyltransferase ZDHHC9 [Camelus ferus]	-	-	-	-	GO:0031300//intrinsic component of organelle membrane;GO:0031300//intrinsic component of organelle membrane;GO:0043231//intracellular membrane-bounded organelle;GO:0043231//intracellular membrane-bounded organelle	GO:0016409//palmitoyltransferase activity;GO:0016409//palmitoyltransferase activity;GO:0046914//transition metal ion binding;GO:0046914//transition metal ion binding	GO:0006497//protein lipidation;GO:0006497//protein lipidation;GO:0018231//peptidyl-S-diacylglycerol-L-cysteine biosynthetic process from peptidyl-cysteine;GO:0018231//peptidyl-S-diacylglycerol-L-cysteine biosynthetic process from peptidyl-cysteine
ncbi_105078752	UBE2R2	ubiquitin-conjugating enzyme E2-32k, partial [Oryctolagus cuniculus]	Genetic Information Processing	Folding, sorting and degradation	ko04120//Ubiquitin mediated proteolysis	K02207	-	-	-
ncbi_105077749	MSL3	male-specific lethal 3 homolog	-	-	-	-	GO:0000123//histone acetyltransferase complex;GO:0000123//histone acetyltransferase complex	GO:0042393//histone binding;GO:0042393//histone binding	GO:0043967//histone H4 acetylation;GO:0043967//histone H4 acetylation
ncbi_105080202	IQCF1	IQ domain-containing protein F1 [Camelus bactrianus]	-	-	-	-	-	-	-
ncbi_105067980	LOC105067980	LOW QUALITY PROTEIN: endogenous retrovirus group K member 25 Pol protein-like [Coturnix japonica]	-	-	-	-	-	-	-
ncbi_105079347	LOC105079347	amine oxidase [flavin-containing] A [Camelus bactrianus]	Metabolism;Organismal Systems;Organismal Systems;Metabolism;Metabolism;Metabolism;Metabolism;Metabolism;Metabolism;Metabolism	Global and overview maps;Nervous system;Nervous system;Xenobiotics biodegradation and metabolism;Amino acid metabolism;Amino acid metabolism;Amino acid metabolism;Amino acid metabolism;Amino acid metabolism;Amino acid metabolism	ko01100//Metabolic pathways;ko04728//Dopaminergic synapse;ko04726//Serotonergic synapse;ko00982//Drug metabolism - cytochrome P450;ko00330//Arginine and proline metabolism;ko00380//Tryptophan metabolism;ko00260//Glycine, serine and threonine metabolism;ko00350//Tyrosine metabolism;ko00340//Histidine metabolism;ko00360//Phenylalanine metabolism	K00274;K00274;K00274;K00274;K00274;K00274;K00274;K00274;K00274;K00274	-	-	-
ncbi_105071066	CCNL2	cyclin-L2 [Camelus bactrianus]	-	-	-	-	-	-	-
ncbi_105073183	ATXN10	LOW QUALITY PROTEIN: ataxin-10 [Camelus bactrianus]	-	-	-	-	GO:0016020//membrane;GO:0043005//neuron projection;GO:0044297//cell body;GO:0044444//cytoplasmic part	-	GO:0030030//cell projection organization;GO:0048731//system development
ncbi_105073191	WBP2NL	postacrosomal sheath WW domain-binding protein [Camelus bactrianus]	-	-	-	-	-	-	-
ncbi_105074636	PPM1A	protein phosphatase 1A	Environmental Information Processing	Signal transduction	ko04010//MAPK signaling pathway	K04457	GO:0043231//intracellular membrane-bounded organelle;GO:0044444//cytoplasmic part	GO:0004723//calcium-dependent protein serine/threonine phosphatase activity;GO:0046332//SMAD binding;GO:0046914//transition metal ion binding;GO:0060089//molecular transducer activity	GO:0006355//regulation of transcription, DNA-templated;GO:0006470//protein dephosphorylation;GO:0006498//N-terminal protein lipidation;GO:0009967//positive regulation of signal transduction;GO:0010990//regulation of SMAD protein complex assembly;GO:0017015//regulation of transforming growth factor beta receptor signaling pathway;GO:0042345//regulation of NF-kappaB import into nucleus
ncbi_105079697	SMIM10	small integral membrane protein 10 [Camelus bactrianus]	-	-	-	-	-	-	-
ncbi_105080637	NOX1	NADPH oxidase 1 [Camelus bactrianus]	Organismal Systems	Development	ko04380//Osteoclast differentiation	K08008	GO:0005768//endosome;GO:0031224//intrinsic component of membrane;GO:0031253//cell projection membrane	GO:0015252//hydrogen ion channel activity;GO:0017048//Rho GTPase binding;GO:0050664//oxidoreductase activity, acting on NAD(P)H, oxygen as acceptor	GO:0001819//positive regulation of cytokine production;GO:0001990//regulation of systemic arterial blood pressure by hormone;GO:0006801//superoxide metabolic process;GO:0006818//hydrogen transport;GO:0010557//positive regulation of macromolecule biosynthetic process;GO:0032874//positive regulation of stress-activated MAPK cascade;GO:0042127//regulation of cell proliferation;GO:0043062//extracellu…
ncbi_105067341	HRCT1	histidine-rich carboxyl terminus protein 1 [Camelus bactrianus]	-	-	-	-	-	-	-
ncbi_105072770	HPCAL4	hippocalcin-like protein 4 [Equus caballus]	-	-	-	-	GO:0044464//cell part	GO:0005515//protein binding;GO:0046872//metal ion binding	GO:0048731//system development;GO:0050794//regulation of cellular process
ncbi_105080732	TIMM8A	mitochondrial import inner membrane translocase subunit Tim8 A [Vicugna pacos]	-	-	-	-	GO:0019866//organelle inner membrane;GO:0031970//organelle envelope lumen;GO:0043231//intracellular membrane-bounded organelle	GO:0043169//cation binding	GO:0006605//protein targeting;GO:0019538//protein metabolic process;GO:0048731//system development
ncbi_105072771	NT5C1A	cytosolic 5-nucleotidase 1A [Camelus ferus]	Metabolism;Metabolism;Metabolism;Metabolism	Global and overview maps;Nucleotide metabolism;Nucleotide metabolism;Metabolism of cofactors and vitamins	ko01100//Metabolic pathways;ko00230//Purine metabolism;ko00240//Pyrimidine metabolism;ko00760//Nicotinate and nicotinamide metabolism	K01081;K01081;K01081;K01081	GO:0044424//intracellular part;GO:0044444//cytoplasmic part	GO:0008252//nucleotidase activity;GO:0008252//nucleotidase activity;GO:0046872//metal ion binding;GO:0046872//metal ion binding	GO:0006163//purine nucleotide metabolic process;GO:0006213//pyrimidine nucleoside metabolic process;GO:0009112//nucleobase metabolic process;GO:0009125//nucleoside monophosphate catabolic process;GO:0009125//nucleoside monophosphate catabolic process;GO:0046128//purine ribonucleoside metabolic process
ncbi_105067339	TMEM8B	LOW QUALITY PROTEIN: transmembrane protein 8B [Camelus bactrianus]	-	-	-	-	GO:0044464//cell part	-	GO:0031589//cell-substrate adhesion
ncbi_105083711	STARD8	stAR-related lipid transfer protein 8	-	-	-	-	-	GO:0005488//binding;GO:0005488//binding;GO:0005488//binding;GO:0005488//binding	GO:0050794//regulation of cellular process;GO:0050794//regulation of cellular process;GO:0050794//regulation of cellular process;GO:0050794//regulation of cellular process
ncbi_105074987	KLB	beta-klotho [Camelus bactrianus]	-	-	-	-	-	GO:0019838//growth factor binding	GO:0008543//fibroblast growth factor receptor signaling pathway;GO:0042127//regulation of cell proliferation;GO:0044238//primary metabolic process
ncbi_105077392	PDSS2	decaprenyl-diphosphate synthase subunit 2 [Camelus bactrianus]	Metabolism	Metabolism of terpenoids and polyketides	ko00900//Terpenoid backbone biosynthesis	K12505	GO:0043231//intracellular membrane-bounded organelle	GO:0016765//transferase activity, transferring alkyl or aryl (other than methyl) groups;GO:0046983//protein dimerization activity	GO:0006720//isoprenoid metabolic process;GO:0044707//single-multicellular organism process;GO:0051262//protein tetramerization
ncbi_105074715	SLC8A3	sodium/calcium exchanger 3 [Camelus bactrianus]	Organismal Systems;Environmental Information Processing;Environmental Information Processing;Organismal Systems;Environmental Information Processing;Organismal Systems;Organismal Systems;Organismal Systems;Organismal Systems	Sensory system;Signal transduction;Signal transduction;Circulatory system;Signal transduction;Digestive system;Circulatory system;Digestive system;Excretory system	ko04740//Olfactory transduction;ko04020//Calcium signaling pathway;ko04022//cGMP - PKG signaling pathway;ko04261//Adrenergic signaling in cardiomyocytes;ko04371//Apelin signaling pathway;ko04974//Protein digestion and absorption;ko04260//Cardiac muscle contraction;ko04978//Mineral absorption;ko04961//Endocrine and other factor-regulated calcium reabsorption	K05849;K05849;K05849;K05849;K05849;K05849;K05849;K05849;K05849	GO:0005886//plasma membrane;GO:0015630//microtubule cytoskeleton;GO:0031224//intrinsic component of membrane;GO:0043231//intracellular membrane-bounded organelle;GO:0044297//cell body;GO:0044309//neuron spine	GO:0005515//protein binding;GO:0015081//sodium ion transmembrane transporter activity;GO:0015085//calcium ion transmembrane transporter activity;GO:0015291//secondary active transmembrane transporter activity	GO:0006814//sodium ion transport;GO:0006816//calcium ion transport;GO:0007204//positive regulation of cytosolic calcium ion concentration;GO:0007599//hemostasis;GO:0030097//hemopoiesis;GO:0051591//response to cAMP;GO:0070509//calcium ion import;GO:1901660//calcium ion export
ncbi_105063091	SMO	smoothened homolog [Camelus bactrianus]	Organismal Systems;Environmental Information Processing;Environmental Information Processing	Development;Signal transduction;Signal transduction	ko04360//Axon guidance;ko04340//Hedgehog signaling pathway;ko04341//Hedgehog signaling pathway - fly	K06226;K06226;K06226	-	-	-
ncbi_105072462	SEPHS1	selenide, water dikinase 1	Metabolism;Metabolism	Global and overview maps;Metabolism of other amino acids	ko01100//Metabolic pathways;ko00450//Selenocompound metabolism	K01008;K01008	GO:0031090//organelle membrane;GO:0031090//organelle membrane;GO:0031090//organelle membrane;GO:0031090//organelle membrane;GO:0043231//intracellular membrane-bounded organelle;GO:0043231//intracellular membrane-bounded organelle;GO:0043231//intracellular membrane-bounded organelle;GO:0043231//intracellular membrane-bounded organelle	GO:0016772//transferase activity, transferring phosphorus-containing groups;GO:0016772//transferase activity, transferring phosphorus-containing groups;GO:0016772//transferase activity, transferring phosphorus-containing groups;GO:0016772//transferase activity, transferring phosphorus-containing groups;GO:0032550//purine ribonucleoside binding;GO:0032550//purine ribonucleoside binding;GO:0032550/…	GO:0006796//phosphate-containing compound metabolic process;GO:0006796//phosphate-containing compound metabolic process;GO:0006796//phosphate-containing compound metabolic process;GO:0006796//phosphate-containing compound metabolic process
ncbi_105072912	CALCRL	calcitonin gene-related peptide type 1 receptor [Camelus ferus]	Environmental Information Processing;Organismal Systems	Signaling molecules and interaction;Circulatory system	ko04080//Neuroactive ligand-receptor interaction;ko04270//Vascular smooth muscle contraction	K04577;K04577	GO:0000323//lytic vacuole;GO:0000323//lytic vacuole;GO:0016021//integral component of membrane;GO:0016021//integral component of membrane	GO:0005488//binding;GO:0005488//binding;GO:0022892//substrate-specific transporter activity;GO:0022892//substrate-specific transporter activity;GO:0097642//calcitonin family receptor activity;GO:0097642//calcitonin family receptor activity	GO:0006898//receptor-mediated endocytosis;GO:0006898//receptor-mediated endocytosis;GO:0007188//adenylate cyclase-modulating G-protein coupled receptor signaling pathway;GO:0007188//adenylate cyclase-modulating G-protein coupled receptor signaling pathway;GO:0008104//protein localization;GO:0008104//protein localization;GO:0008284//positive regulation of cell proliferation;GO:0008284//positive re…
ncbi_105074867	TANGO6	transport and Golgi organization protein 6 homolog [Camelus bactrianus]	-	-	-	-	-	-	-
ncbi_105077139	LOC105077139	transcription elongation factor A protein-like 4 [Camelus bactrianus]	-	-	-	-	-	-	-
ncbi_105070451	LOC105070451	mucin-5B-like [Camelus bactrianus]	Organismal Systems;Organismal Systems	Digestive system;Immune system	ko04970//Salivary secretion;ko04657//IL-17 signaling pathway	K13908;K13908	-	-	-
ncbi_105078742	APTX	aprataxin	-	-	-	-	GO:0000785//chromatin;GO:0000785//chromatin;GO:0000785//chromatin;GO:0000785//chromatin;GO:0031981//nuclear lumen;GO:0031981//nuclear lumen;GO:0031981//nuclear lumen;GO:0031981//nuclear lumen	GO:0003723//RNA binding;GO:0003723//RNA binding;GO:0003723//RNA binding;GO:0003723//RNA binding;GO:0005515//protein binding;GO:0005515//protein binding;GO:0005515//protein binding;GO:0005515//protein binding;GO:0035312//5'-3' exodeoxyribonuclease activity;GO:0035312//5'-3' exodeoxyribonuclease activity;GO:0035312//5'-3' exodeoxyribonuclease activity;GO:0035312//5'-3' exodeoxyribonuclease activity…	GO:0000302//response to reactive oxygen species;GO:0000302//response to reactive oxygen species;GO:0000302//response to reactive oxygen species;GO:0000302//response to reactive oxygen species;GO:0006281//DNA repair;GO:0006281//DNA repair;GO:0006281//DNA repair;GO:0006281//DNA repair;GO:0006308//DNA catabolic process;GO:0006308//DNA catabolic process;GO:0006308//DNA catabolic process;GO:0006308//D…
ncbi_105074985	RBM47	RNA-binding protein 47, partial [Camelus bactrianus]	-	-	-	-	-	GO:0003723//RNA binding	GO:0030097//hemopoiesis
ncbi_105076197	RHEBL1	GTPase RhebL1 [Camelus ferus]	-	-	-	-	GO:0044424//intracellular part	GO:0032550//purine ribonucleoside binding	GO:0035556//intracellular signal transduction;GO:0051091//positive regulation of sequence-specific DNA binding transcription factor activity
ncbi_105075772	EXOC6B	exocyst complex component 6B	-	-	-	-	-	-	GO:0008104//protein localization;GO:0048278//vesicle docking;GO:0048278//vesicle docking
ncbi_105078273	ZNF358	zinc finger protein 358, partial [Camelus bactrianus]	-	-	-	-	-	-	-
ncbi_105065806	LOC105065806	LOW QUALITY PROTEIN: E3 ubiquitin/ISG15 ligase TRIM25-like [Camelus bactrianus]	-	-	-	-	-	GO:0046914//transition metal ion binding	-
ncbi_105075855	TCP11X2	T-complex protein 11 homolog [Camelus bactrianus]	-	-	-	-	-	-	-
ncbi_105063049	CHRM2	muscarinic acetylcholine receptor M2 [Camelus ferus]	Environmental Information Processing;Environmental Information Processing;Cellular Processes;Environmental Information Processing;Environmental Information Processing;Organismal Systems	Signal transduction;Signaling molecules and interaction;Cell motility;Signal transduction;Signal transduction;Nervous system	ko04151//PI3K-Akt signaling pathway;ko04080//Neuroactive ligand-receptor interaction;ko04810//Regulation of actin cytoskeleton;ko04024//cAMP signaling pathway;ko04020//Calcium signaling pathway;ko04725//Cholinergic synapse	K04130;K04130;K04130;K04130;K04130;K04130	-	-	-
ncbi_105064659	NDRG2	protein NDRG2	-	-	-	-	GO:0005815//microtubule organizing center;GO:0005815//microtubule organizing center;GO:0005815//microtubule organizing center;GO:0005815//microtubule organizing center;GO:0031988//membrane-bounded vesicle;GO:0031988//membrane-bounded vesicle;GO:0031988//membrane-bounded vesicle;GO:0031988//membrane-bounded vesicle;GO:0043005//neuron projection;GO:0043005//neuron projection;GO:0043231//intracellul…	-	GO:0001817//regulation of cytokine production;GO:0001817//regulation of cytokine production;GO:0001817//regulation of cytokine production;GO:0001817//regulation of cytokine production;GO:0007166//cell surface receptor signaling pathway;GO:0007166//cell surface receptor signaling pathway;GO:0008285//negative regulation of cell proliferation;GO:0008285//negative regulation of cell proliferation;GO:…
ncbi_105079296	BMX	cytoplasmic tyrosine-protein kinase BMX [Camelus bactrianus]	-	-	-	-	-	-	-
ncbi_105072508	LRRD1	leucine-rich repeat and death domain-containing protein 1 [Camelus bactrianus]	-	-	-	-	-	-	-
ncbi_105082827	TAOK2	serine/threonine-protein kinase TAO2	Environmental Information Processing	Signal transduction	ko04010//MAPK signaling pathway	K04429	GO:0043231//intracellular membrane-bounded organelle;GO:0043231//intracellular membrane-bounded organelle;GO:0043232//intracellular non-membrane-bounded organelle;GO:0043232//intracellular non-membrane-bounded organelle;GO:0043234//protein complex;GO:0043234//protein complex	GO:0004672//protein kinase activity;GO:0004672//protein kinase activity;GO:0019901//protein kinase binding;GO:0019901//protein kinase binding;GO:0032550//purine ribonucleoside binding;GO:0032550//purine ribonucleoside binding	GO:0000077//DNA damage checkpoint;GO:0000077//DNA damage checkpoint;GO:0007010//cytoskeleton organization;GO:0007010//cytoskeleton organization;GO:0007045//cell-substrate adherens junction assembly;GO:0007045//cell-substrate adherens junction assembly;GO:0022604//regulation of cell morphogenesis;GO:0022604//regulation of cell morphogenesis;GO:0032147//activation of protein kinase activity;GO:0032…
ncbi_105081584	LSAMP	limbic system-associated membrane protein	-	-	-	-	-	-	-
ncbi_105063200	LOC105063200	Nuclear pore complex protein Nup205 [Myotis davidii]	-	-	-	-	-	-	-
ncbi_105081177	KLHL15	kelch-like protein 15	-	-	-	-	-	-	-
ncbi_105066539	FAM161A	protein FAM161A	-	-	-	-	GO:0005815//microtubule organizing center;GO:0031513//nonmotile primary cilium	-	GO:0010927//cellular component assembly involved in morphogenesis
ncbi_105067073	VGLL1	transcription cofactor vestigial-like protein 1 [Camelus bactrianus]	-	-	-	-	-	-	GO:0010468//regulation of gene expression
ncbi_105081541	PHF8	histone lysine demethylase PHF8	-	-	-	-	GO:0005856//cytoskeleton;GO:0005856//cytoskeleton;GO:0005856//cytoskeleton;GO:0005856//cytoskeleton;GO:0031090//organelle membrane;GO:0031090//organelle membrane;GO:0031981//nuclear lumen;GO:0031981//nuclear lumen;GO:0043231//intracellular membrane-bounded organelle;GO:0043231//intracellular membrane-bounded organelle	GO:0016706//oxidoreductase activity, acting on paired donors, with incorporation or reduction of molecular oxygen, 2-oxoglutarate as one donor, and incorporation of one atom each of oxygen into both donors;GO:0016706//oxidoreductase activity, acting on paired donors, with incorporation or reduction of molecular oxygen, 2-oxoglutarate as one donor, and incorporation of one atom each of oxygen into…	GO:0000087//mitotic M phase;GO:0000087//mitotic M phase;GO:0006356//regulation of transcription from RNA polymerase I promoter;GO:0006356//regulation of transcription from RNA polymerase I promoter;GO:0006356//regulation of transcription from RNA polymerase I promoter;GO:0006356//regulation of transcription from RNA polymerase I promoter;GO:0007417//central nervous system development;GO:0007417//…
ncbi_105083257	MSX1	LOW QUALITY PROTEIN: homeobox protein MSX-1, partial [Camelus bactrianus]	-	-	-	-	GO:0043231//intracellular membrane-bounded organelle;GO:0043234//protein complex	GO:0000976//transcription regulatory region sequence-specific DNA binding;GO:0000981//RNA polymerase II transcription factor activity, sequence-specific DNA binding;GO:0005515//protein binding	GO:0001558//regulation of cell growth;GO:0003002//regionalization;GO:0007420//brain development;GO:0030326//embryonic limb morphogenesis;GO:0030510//regulation of BMP signaling pathway;GO:0031647//regulation of protein stability;GO:0033365//protein localization to organelle;GO:0042476//odontogenesis;GO:0043009//chordate embryonic development;GO:0043065//positive regulation of apoptotic process;GO…
ncbi_105065669	ATP5H	ATP synthase subunit d, mitochondrial [Camelus bactrianus]	Metabolism;Organismal Systems;Metabolism	Global and overview maps;Environmental adaptation;Energy metabolism	ko01100//Metabolic pathways;ko04714//Thermogenesis;ko00190//Oxidative phosphorylation	K02138;K02138;K02138	GO:0019866//organelle inner membrane;GO:0031988//membrane-bounded vesicle;GO:0044455//mitochondrial membrane part	GO:0015077//monovalent inorganic cation transmembrane transporter activity;GO:0017111//nucleoside-triphosphatase activity	GO:0006754//ATP biosynthetic process
ncbi_105074793	BEAN1	protein BEAN1 [Camelus bactrianus]	-	-	-	-	-	-	-
ncbi_105063509	FAM46B	protein FAM46B [Camelus bactrianus]	-	-	-	-	-	-	-
ncbi_105076680	LOC105076680	olfactory receptor 2D3 [Camelus ferus]	Organismal Systems	Sensory system	ko04740//Olfactory transduction	K04257	GO:0031224//intrinsic component of membrane	GO:0004888//transmembrane signaling receptor activity	GO:0007166//cell surface receptor signaling pathway;GO:0050907//detection of chemical stimulus involved in sensory perception
ncbi_105063451	NR0B2	nuclear receptor subfamily 0 group B member 2 [Camelus ferus]	Organismal Systems	Digestive system	ko04976//Bile secretion	K08563	GO:0043231//intracellular membrane-bounded organelle	GO:0001071//nucleic acid binding transcription factor activity;GO:0003712//transcription cofactor activity;GO:0038023//signaling receptor activity;GO:0046983//protein dimerization activity	GO:0009755//hormone-mediated signaling pathway;GO:0010468//regulation of gene expression;GO:0034645//cellular macromolecule biosynthetic process;GO:0044092//negative regulation of molecular function;GO:1902679//negative regulation of RNA biosynthetic process
ncbi_105070225	CRYZL1	quinone oxidoreductase-like protein 1	-	-	-	-	-	GO:0003824//catalytic activity;GO:0003824//catalytic activity;GO:0003824//catalytic activity;GO:0046914//transition metal ion binding;GO:0046914//transition metal ion binding;GO:0046914//transition metal ion binding	GO:0044710//single-organism metabolic process;GO:0044710//single-organism metabolic process;GO:0044710//single-organism metabolic process
ncbi_105077066	DUOX1	LOW QUALITY PROTEIN: dual oxidase 1 [Camelus bactrianus]	-	-	-	-	GO:0005886//plasma membrane;GO:0031224//intrinsic component of membrane	GO:0046872//metal ion binding;GO:0046906//tetrapyrrole binding;GO:0050664//oxidoreductase activity, acting on NAD(P)H, oxygen as acceptor	GO:0006950//response to stress;GO:0007166//cell surface receptor signaling pathway;GO:0007275//multicellular organism development;GO:0009058//biosynthetic process;GO:0042403//thyroid hormone metabolic process;GO:0042743//hydrogen peroxide metabolic process;GO:0044710//single-organism metabolic process;GO:0046683//response to organophosphorus
ncbi_105076673	NLRP14	NACHT, LRR and PYD domains-containing protein 14 [Camelus bactrianus]	-	-	-	-	-	-	-
ncbi_105076190	RND1	rho-related GTP-binding protein Rho6 [Camelus bactrianus]	Organismal Systems	Development	ko04360//Axon guidance	K07531	GO:0016020//membrane;GO:0043232//intracellular non-membrane-bounded organelle;GO:0070161//anchoring junction	GO:0005515//protein binding;GO:0032550//purine ribonucleoside binding	GO:0007155//cell adhesion;GO:0030036//actin cytoskeleton organization;GO:0035556//intracellular signal transduction;GO:0042551//neuron maturation
ncbi_105073698	DCUN1D3	DCN1-like protein 3 [Camelus ferus]	-	-	-	-	GO:0044444//cytoplasmic part	-	GO:0001558//regulation of cell growth;GO:0009411//response to UV;GO:0010212//response to ionizing radiation;GO:0042981//regulation of apoptotic process
ncbi_105071003	ENO1	alpha-enolase [Camelus bactrianus]	Metabolism;Environmental Information Processing;Metabolism;Genetic Information Processing;Metabolism;Metabolism	Global and overview maps;Signal transduction;Global and overview maps;Folding, sorting and degradation;Global and overview maps;Carbohydrate metabolism	ko01100//Metabolic pathways;ko04066//HIF-1 signaling pathway;ko01200//Carbon metabolism;ko03018//RNA degradation;ko01230//Biosynthesis of amino acids;ko00010//Glycolysis / Gluconeogenesis	K01689;K01689;K01689;K01689;K01689;K01689	GO:0031988//membrane-bounded vesicle;GO:0044421//extracellular region part;GO:0044424//intracellular part	GO:0003723//RNA binding;GO:0016836//hydro-lyase activity;GO:0046872//metal ion binding	GO:0001558//regulation of cell growth;GO:0006090//pyruvate metabolic process;GO:0006355//regulation of transcription, DNA-templated;GO:0051707//response to other organism
ncbi_105069646	LRP12	low-density lipoprotein receptor-related protein 12 [Camelus bactrianus]	-	-	-	-	GO:0031224//intrinsic component of membrane	-	GO:0016192//vesicle-mediated transport
ncbi_105076916	INO80	DNA helicase INO80	-	-	-	-	GO:0033202//DNA helicase complex;GO:0033202//DNA helicase complex;GO:0043231//intracellular membrane-bounded organelle;GO:0043231//intracellular membrane-bounded organelle	GO:0003676//nucleic acid binding;GO:0003676//nucleic acid binding;GO:0004386//helicase activity;GO:0004386//helicase activity;GO:0015631//tubulin binding;GO:0015631//tubulin binding;GO:0032550//purine ribonucleoside binding;GO:0032550//purine ribonucleoside binding	GO:0000082//G1/S transition of mitotic cell cycle;GO:0000082//G1/S transition of mitotic cell cycle;GO:0000725//recombinational repair;GO:0000725//recombinational repair;GO:0001558//regulation of cell growth;GO:0001558//regulation of cell growth;GO:0006357//regulation of transcription from RNA polymerase II promoter;GO:0006357//regulation of transcription from RNA polymerase II promoter;GO:000646…
ncbi_105063446	WDTC1	WD and tetratricopeptide repeats protein 1 [Camelus bactrianus]	-	-	-	-	GO:0043231//intracellular membrane-bounded organelle;GO:0044444//cytoplasmic part	GO:0019899//enzyme binding;GO:0030234//enzyme regulator activity	GO:0019318//hexose metabolic process;GO:0019725//cellular homeostasis;GO:0031327//negative regulation of cellular biosynthetic process;GO:0032446//protein modification by small protein conjugation;GO:0032535//regulation of cellular component size;GO:0032868//response to insulin;GO:0040007//growth;GO:0043009//chordate embryonic development
ncbi_105072505	LOC105072505	lanosterol 14-alpha demethylase	Metabolism;Metabolism	Global and overview maps;Lipid metabolism	ko01100//Metabolic pathways;ko00100//Steroid biosynthesis	K05917;K05917	GO:0043231//intracellular membrane-bounded organelle	GO:0016709//oxidoreductase activity, acting on paired donors, with incorporation or reduction of molecular oxygen, NAD(P)H as one donor, and incorporation of one atom of oxygen;GO:0016741//transferase activity, transferring one-carbon groups;GO:0046906//tetrapyrrole binding;GO:0046914//transition metal ion binding	GO:0008202//steroid metabolic process
ncbi_105067071	MAP7D3	MAP7 domain-containing protein 3 [Camelus bactrianus]	-	-	-	-	-	-	-
ncbi_105070852	PITHD1	PITH domain-containing protein 1 [Vicugna pacos]	-	-	-	-	-	-	-
ncbi_105074926	LOC105074926	BTB/POZ domain-containing protein KCTD8 [Camelus bactrianus]	-	-	-	-	GO:0043234//protein complex	-	GO:0051259//protein oligomerization
ncbi_105080589	TNMD	tenomodulin	-	-	-	-	-	-	GO:0001936//regulation of endothelial cell proliferation;GO:0045765//regulation of angiogenesis
ncbi_105062298	LMNTD1	lamin tail domain-containing protein 1 [Camelus bactrianus]	-	-	-	-	-	-	-
ncbi_105067887	TSPAN5	tetraspanin-5 [Bos taurus]	-	-	-	-	GO:0031224//intrinsic component of membrane	GO:0005515//protein binding	GO:0008593//regulation of Notch signaling pathway;GO:0010467//gene expression;GO:0022610//biological adhesion;GO:0090150//establishment of protein localization to membrane
ncbi_105063085	UBE2H	ubiquitin-conjugating enzyme E2 H	Genetic Information Processing	Folding, sorting and degradation	ko04120//Ubiquitin mediated proteolysis	K10576	-	-	-
ncbi_105083296	ATG16L2	autophagy-related protein 16-2	Organismal Systems;Cellular Processes;Cellular Processes	Immune system;Transport and catabolism;Transport and catabolism	ko04621//NOD-like receptor signaling pathway;ko04140//Autophagy - animal;ko04136//Autophagy - other eukaryotes	K17890;K17890;K17890	-	-	GO:0032774//RNA biosynthetic process
ncbi_105069171	SNX33	sorting nexin-33 [Camelus bactrianus]	-	-	-	-	-	-	-
ncbi_105076678	LOC105076678	olfactory receptor 10A2 [Camelus bactrianus]	Organismal Systems	Sensory system	ko04740//Olfactory transduction	K04257	GO:0031224//intrinsic component of membrane	GO:0004888//transmembrane signaling receptor activity	GO:0007166//cell surface receptor signaling pathway;GO:0050907//detection of chemical stimulus involved in sensory perception
ncbi_105082154	MYOT	myotilin [Camelus ferus]	-	-	-	-	-	-	-
ncbi_105076917	MCHR2	melanin-concentrating hormone receptor 2 [Camelus ferus]	Environmental Information Processing	Signaling molecules and interaction	ko04080//Neuroactive ligand-receptor interaction	K05054	GO:0031224//intrinsic component of membrane	GO:0004888//transmembrane signaling receptor activity	GO:0007166//cell surface receptor signaling pathway
ncbi_105081947	TBR1	T-box brain protein 1 [Peromyscus maniculatus bairdii]	-	-	-	-	GO:0043231//intracellular membrane-bounded organelle	GO:0000977//RNA polymerase II regulatory region sequence-specific DNA binding;GO:0001071//nucleic acid binding transcription factor activity	GO:0003002//regionalization;GO:0006357//regulation of transcription from RNA polymerase II promoter;GO:0007631//feeding behavior;GO:0021877//forebrain neuron fate commitment;GO:0050770//regulation of axonogenesis;GO:0097485//neuron projection guidance
ncbi_105080620	SYTL4	synaptotagmin-like protein 4	-	-	-	-	GO:0005815//microtubule organizing center;GO:0005815//microtubule organizing center;GO:0012505//endomembrane system;GO:0012505//endomembrane system;GO:0016023//cytoplasmic, membrane-bounded vesicle;GO:0043231//intracellular membrane-bounded organelle;GO:0044425//membrane part;GO:0044425//membrane part	GO:0005102//receptor binding;GO:0005102//receptor binding;GO:0017016//Ras GTPase binding;GO:0017016//Ras GTPase binding;GO:0046914//transition metal ion binding;GO:0046914//transition metal ion binding	GO:0017157//regulation of exocytosis;GO:0017157//regulation of exocytosis;GO:0050796//regulation of insulin secretion;GO:0050796//regulation of insulin secretion
ncbi_105074794	TK2	thymidine kinase 2, mitochondrial [Camelus bactrianus]	Metabolism;Metabolism;Metabolism	Global and overview maps;Nucleotide metabolism;Xenobiotics biodegradation and metabolism	ko01100//Metabolic pathways;ko00240//Pyrimidine metabolism;ko00983//Drug metabolism - other enzymes	K00857;K00857;K00857	GO:0019866//organelle inner membrane;GO:0043231//intracellular membrane-bounded organelle	GO:0019205//nucleobase-containing compound kinase activity	GO:0006261//DNA-dependent DNA replication;GO:0009117//nucleotide metabolic process
ncbi_105077750	FRMPD4	LOW QUALITY PROTEIN: FERM and PDZ domain-containing protein 4 [Camelus bactrianus]	-	-	-	-	GO:0043232//intracellular non-membrane-bounded organelle;GO:0044309//neuron spine	-	GO:0051130//positive regulation of cellular component organization
ncbi_105083712	YIPF6	protein YIPF6	-	-	-	-	GO:0030133//transport vesicle;GO:0030133//transport vesicle;GO:0030133//transport vesicle;GO:0031224//intrinsic component of membrane;GO:0031224//intrinsic component of membrane;GO:0031224//intrinsic component of membrane;GO:0031984//organelle subcompartment;GO:0031984//organelle subcompartment;GO:0031984//organelle subcompartment	GO:0005515//protein binding;GO:0005515//protein binding;GO:0005515//protein binding	GO:0002066//columnar/cuboidal epithelial cell development;GO:0002066//columnar/cuboidal epithelial cell development;GO:0002066//columnar/cuboidal epithelial cell development
ncbi_105075323	NRG3	pro-neuregulin-3, membrane-bound	Environmental Information Processing	Signal transduction	ko04012//ErbB signaling pathway	K05457	-	-	-
ncbi_105079677	FAM122B	protein FAM122B	-	-	-	-	-	-	-
ncbi_105062968	RPL39	60S ribosomal protein L39 [Heterocephalus glaber]	Genetic Information Processing	Translation	ko03010//Ribosome	K02924	GO:0015934//large ribosomal subunit;GO:0044421//extracellular region part	GO:0003676//nucleic acid binding;GO:0005198//structural molecule activity	GO:0002385//mucosal immune response;GO:0006412//translation;GO:0006613//cotranslational protein targeting to membrane;GO:0016032//viral process;GO:0032774//RNA biosynthetic process;GO:0042742//defense response to bacterium;GO:0043624//cellular protein complex disassembly
ncbi_105069889	ATP9B	probable phospholipid-transporting ATPase IIB	-	-	-	-	GO:0031224//intrinsic component of membrane;GO:0031984//organelle subcompartment;GO:0043231//intracellular membrane-bounded organelle;GO:0044444//cytoplasmic part	GO:0003824//catalytic activity;GO:0005548//phospholipid transporter activity;GO:0032550//purine ribonucleoside binding;GO:0046872//metal ion binding	GO:0015914//phospholipid transport;GO:0072594//establishment of protein localization to organelle
ncbi_105076188	CACNB3	voltage-dependent L-type calcium channel subunit beta-3	Environmental Information Processing;Organismal Systems;Organismal Systems;Organismal Systems	Signal transduction;Endocrine system;Circulatory system;Circulatory system	ko04010//MAPK signaling pathway;ko04921//Oxytocin signaling pathway;ko04261//Adrenergic signaling in cardiomyocytes;ko04260//Cardiac muscle contraction	K04864;K04864;K04864;K04864	GO:0034704//calcium channel complex	-	GO:0006816//calcium ion transport;GO:0050851//antigen receptor-mediated signaling pathway
ncbi_105066558	LOC105066558	prolyl-tRNA synthetase associated domain-containing protein 1 [Camelus bactrianus]	-	-	-	-	-	-	GO:0006448//regulation of translational elongation
ncbi_105080716	CENPI	LOW QUALITY PROTEIN: centromere protein I [Camelus ferus]	-	-	-	-	-	-	GO:0051276//chromosome organization
ncbi_105061975	MID2	probable E3 ubiquitin-protein ligase MID2	-	-	-	-	GO:0015630//microtubule cytoskeleton;GO:0015630//microtubule cytoskeleton;GO:0031988//membrane-bounded vesicle;GO:0031988//membrane-bounded vesicle	GO:0015631//tubulin binding;GO:0015631//tubulin binding;GO:0046914//transition metal ion binding;GO:0046914//transition metal ion binding;GO:0046983//protein dimerization activity;GO:0046983//protein dimerization activity	GO:0006952//defense response;GO:0006952//defense response;GO:0010629//negative regulation of gene expression;GO:0010629//negative regulation of gene expression;GO:0040013//negative regulation of locomotion;GO:0040013//negative regulation of locomotion;GO:0043122//regulation of I-kappaB kinase/NF-kappaB signaling;GO:0043122//regulation of I-kappaB kinase/NF-kappaB signaling;GO:0051091//positive re…
ncbi_105071464	EMILIN2	EMILIN-2 [Camelus bactrianus]	-	-	-	-	-	-	-
ncbi_105079661	FRMD7	FERM domain-containing protein 7	-	-	-	-	GO:0043005//neuron projection;GO:0043005//neuron projection;GO:0043232//intracellular non-membrane-bounded organelle;GO:0043232//intracellular non-membrane-bounded organelle;GO:0044297//cell body;GO:0044297//cell body;GO:0044425//membrane part;GO:0044425//membrane part	GO:0005515//protein binding;GO:0005515//protein binding	GO:0031344//regulation of cell projection organization;GO:0031344//regulation of cell projection organization
ncbi_105070856	OXCT1	succinyl-CoA:3-ketoacid coenzyme A transferase 1, mitochondrial [Camelus bactrianus]	Metabolism;Metabolism;Metabolism	Amino acid metabolism;Carbohydrate metabolism;Lipid metabolism	ko00280//Valine, leucine and isoleucine degradation;ko00650//Butanoate metabolism;ko00072//Synthesis and degradation of ketone bodies	K01027;K01027;K01027	GO:0043231//intracellular membrane-bounded organelle	GO:0008410//CoA-transferase activity	GO:0042180//cellular ketone metabolic process;GO:0044248//cellular catabolic process
ncbi_105069309	LOC105069309	polyadenylate-binding protein 1-like [Camelus bactrianus]	Genetic Information Processing;Genetic Information Processing;Genetic Information Processing	Translation;Translation;Folding, sorting and degradation	ko03013//RNA transport;ko03015//mRNA surveillance pathway;ko03018//RNA degradation	K13126;K13126;K13126	GO:0005681//spliceosomal complex;GO:0005924//cell-substrate adherens junction;GO:0031988//membrane-bounded vesicle;GO:0036464//cytoplasmic ribonucleoprotein granule	GO:0005515//protein binding;GO:0008187//poly-pyrimidine tract binding;GO:0070717//poly-purine tract binding;GO:0090079//translation regulator activity, nucleic acid binding	GO:0000184//nuclear-transcribed mRNA catabolic process, nonsense-mediated decay;GO:0000377//RNA splicing, via transesterification reactions with bulged adenosine as nucleophile;GO:0006417//regulation of translation;GO:0016458//gene silencing;GO:0031442//positive regulation of mRNA 3'-end processing;GO:0043488//regulation of mRNA stability;GO:0061014//positive regulation of mRNA catabolic process
ncbi_105074929	SHISA3	protein shisa-3 homolog, partial [Camelus bactrianus]	-	-	-	-	-	-	-
ncbi_105076973	CASC4	protein CASC4 [Camelus bactrianus]	-	-	-	-	GO:0031224//intrinsic component of membrane	-	-
ncbi_105071199	MXRA8	matrix-remodeling-associated protein 8 [Camelus bactrianus]	-	-	-	-	GO:0031988//membrane-bounded vesicle	-	GO:0021782//glial cell development
ncbi_105069242	KIF7	LOW QUALITY PROTEIN: kinesin-like protein KIF7 [Camelus bactrianus]	-	-	-	-	-	-	-
ncbi_105070851	LYPLA2	acyl-protein thioesterase 2 [Camelus bactrianus]	Metabolism	Lipid metabolism	ko00564//Glycerophospholipid metabolism	K06130	GO:0031988//membrane-bounded vesicle	GO:0003824//catalytic activity	GO:0032787//monocarboxylic acid metabolic process;GO:0044238//primary metabolic process
ncbi_105070850	GALE	UDP-glucose 4-epimerase	Metabolism;Metabolism;Metabolism	Global and overview maps;Carbohydrate metabolism;Carbohydrate metabolism	ko01100//Metabolic pathways;ko00520//Amino sugar and nucleotide sugar metabolism;ko00052//Galactose metabolism	K01784;K01784;K01784	GO:0031988//membrane-bounded vesicle;GO:0031988//membrane-bounded vesicle	GO:0016857//racemase and epimerase activity, acting on carbohydrates and derivatives;GO:0016857//racemase and epimerase activity, acting on carbohydrates and derivatives;GO:0046983//protein dimerization activity;GO:0046983//protein dimerization activity;GO:0048037//cofactor binding;GO:0048037//cofactor binding	GO:0006012//galactose metabolic process;GO:0006012//galactose metabolic process
ncbi_105074338	RPS9	40S ribosomal protein S9	Genetic Information Processing	Translation	ko03010//Ribosome	K02997	-	-	-
ncbi_105079358	ZNF674	zinc finger protein 674 [Camelus bactrianus]	-	-	-	-	GO:0044464//cell part	GO:0043169//cation binding	GO:0010468//regulation of gene expression
ncbi_105081782	ZDHHC16	probable palmitoyltransferase ZDHHC16	-	-	-	-	GO:0031090//organelle membrane;GO:0031090//organelle membrane;GO:0031090//organelle membrane;GO:0031224//intrinsic component of membrane;GO:0031224//intrinsic component of membrane;GO:0031224//intrinsic component of membrane;GO:0031224//intrinsic component of membrane;GO:0031224//intrinsic component of membrane;GO:0043231//intracellular membrane-bounded organelle;GO:0043231//intracellular membran…	GO:0016409//palmitoyltransferase activity;GO:0016409//palmitoyltransferase activity;GO:0016409//palmitoyltransferase activity;GO:0016409//palmitoyltransferase activity;GO:0016409//palmitoyltransferase activity;GO:0046914//transition metal ion binding;GO:0046914//transition metal ion binding;GO:0046914//transition metal ion binding;GO:0046914//transition metal ion binding;GO:0046914//transition me…	GO:0006497//protein lipidation;GO:0006497//protein lipidation;GO:0006497//protein lipidation;GO:0006497//protein lipidation;GO:0006497//protein lipidation;GO:0012501//programmed cell death;GO:0012501//programmed cell death;GO:0012501//programmed cell death;GO:0012501//programmed cell death;GO:0012501//programmed cell death
ncbi_105083075	STK35	LOW QUALITY PROTEIN: serine/threonine-protein kinase 35, partial [Camelus bactrianus]	-	-	-	-	GO:0043231//intracellular membrane-bounded organelle;GO:0043232//intracellular non-membrane-bounded organelle	GO:0004672//protein kinase activity;GO:0032550//purine ribonucleoside binding	GO:0006464//cellular protein modification process;GO:0006796//phosphate-containing compound metabolic process
ncbi_105069172	IMP3	U3 small nucleolar ribonucleoprotein protein IMP3 [Camelus bactrianus]	Genetic Information Processing	Translation	ko03008//Ribosome biogenesis in eukaryotes	K14560	GO:0030684//preribosome;GO:0043231//intracellular membrane-bounded organelle;GO:0043232//intracellular non-membrane-bounded organelle;GO:0044423//virion part;GO:0044446//intracellular organelle part	GO:0003723//RNA binding	-
ncbi_105077805	SLC38A9	sodium-coupled neutral amino acid transporter 9	-	-	-	-	GO:0031224//intrinsic component of membrane	-	-
ncbi_105081784	PGAM1	phosphoglycerate mutase 1 [Vicugna pacos]	Metabolism;Metabolism;Organismal Systems;Metabolism;Metabolism;Metabolism	Global and overview maps;Global and overview maps;Endocrine system;Global and overview maps;Carbohydrate metabolism;Amino acid metabolism	ko01100//Metabolic pathways;ko01200//Carbon metabolism;ko04922//Glucagon signaling pathway;ko01230//Biosynthesis of amino acids;ko00010//Glycolysis / Gluconeogenesis;ko00260//Glycine, serine and threonine metabolism	K01834;K01834;K01834;K01834;K01834;K01834	GO:0031988//membrane-bounded vesicle;GO:0044441//ciliary part;GO:0044444//cytoplasmic part	GO:0016868//intramolecular transferase activity, phosphotransferases;GO:0019900//kinase binding;GO:0034416//bisphosphoglycerate phosphatase activity	GO:0006007//glucose catabolic process;GO:0006090//pyruvate metabolic process;GO:0006796//phosphate-containing compound metabolic process;GO:0009118//regulation of nucleoside metabolic process;GO:0010906//regulation of glucose metabolic process;GO:0051704//multi-organism process
ncbi_105082531	CHERP	LOW QUALITY PROTEIN: calcium homeostasis endoplasmic reticulum protein [Camelus bactrianus]	Genetic Information Processing	Transcription	ko03040//Spliceosome	K12841	GO:0044444//cytoplasmic part	GO:0003723//RNA binding;GO:0005515//protein binding	GO:0008283//cell proliferation;GO:0010467//gene expression;GO:0042993//positive regulation of transcription factor import into nucleus;GO:0051283//negative regulation of sequestering of calcium ion
ncbi_105076349	KMT2D	LOW QUALITY PROTEIN: histone-lysine N-methyltransferase 2D [Camelus bactrianus]	Metabolism	Amino acid metabolism	ko00310//Lysine degradation	K09187	GO:0034708//methyltransferase complex	GO:0000975//regulatory region DNA binding;GO:0016279//protein-lysine N-methyltransferase activity;GO:0046914//transition metal ion binding	GO:0006357//regulation of transcription from RNA polymerase II promoter;GO:0016571//histone methylation;GO:0033145//positive regulation of intracellular steroid hormone receptor signaling pathway;GO:0042127//regulation of cell proliferation;GO:0048545//response to steroid hormone
ncbi_105080729	TAF7L	transcription initiation factor TFIID subunit 7-like [Camelus ferus]	Genetic Information Processing	Transcription	ko03022//Basal transcription factors	K03132	-	-	-
ncbi_105083549	FAM181B	protein FAM181B, partial [Camelus bactrianus]	-	-	-	-	-	-	-
ncbi_105075266	NPAS3	neuronal PAS domain-containing protein 3 [Vicugna pacos]	-	-	-	-	GO:0031981//nuclear lumen	GO:0005515//protein binding;GO:0060089//molecular transducer activity	GO:0006355//regulation of transcription, DNA-templated;GO:0009605//response to external stimulus;GO:0060746//parental behavior
ncbi_105067079	LOC105067079	histone H2A-Bbd type 2/3-like [Camelus bactrianus]	-	-	-	-	-	-	-
ncbi_105078236	KDM4B	lysine-specific demethylase 4B [Camelus bactrianus]	-	-	-	-	GO:0005924//cell-substrate adherens junction	GO:0046914//transition metal ion binding	-
ncbi_105067059	FGF13	fibroblast growth factor 13	Environmental Information Processing;Environmental Information Processing;Cellular Processes;Environmental Information Processing;Environmental Information Processing	Signal transduction;Signal transduction;Cell motility;Signal transduction;Signal transduction	ko04151//PI3K-Akt signaling pathway;ko04010//MAPK signaling pathway;ko04810//Regulation of actin cytoskeleton;ko04014//Ras signaling pathway;ko04015//Rap1 signaling pathway	K04358;K04358;K04358;K04358;K04358	GO:0015630//microtubule cytoskeleton;GO:0016020//membrane;GO:0043005//neuron projection;GO:0043231//intracellular membrane-bounded organelle;GO:0044291//cell-cell contact zone;GO:0044444//cytoplasmic part	GO:0005102//receptor binding;GO:0015631//tubulin binding;GO:0016247//channel regulator activity;GO:0019887//protein kinase regulator activity	GO:0001934//positive regulation of protein phosphorylation;GO:0007009//plasma membrane organization;GO:0007611//learning or memory;GO:0012501//programmed cell death;GO:0021543//pallium development;GO:0022029//telencephalon cell migration;GO:0030010//establishment of cell polarity;GO:0030308//negative regulation of cell growth;GO:0031111//negative regulation of microtubule polymerization or depoly…
ncbi_105073701	LOC105073701	exonuclease NEF-sp [Pan troglodytes]	Genetic Information Processing	Translation	ko03008//Ribosome biogenesis in eukaryotes	K14570	GO:0031988//membrane-bounded vesicle;GO:0031988//membrane-bounded vesicle;GO:0043232//intracellular non-membrane-bounded organelle;GO:0043232//intracellular non-membrane-bounded organelle	GO:0004518//nuclease activity;GO:0004518//nuclease activity;GO:0097159//organic cyclic compound binding;GO:0097159//organic cyclic compound binding	GO:0090304//nucleic acid metabolic process;GO:0090304//nucleic acid metabolic process
ncbi_105062973	LOC105062973	UPF0428 protein CXorf56	-	-	-	-	-	-	-
ncbi_105064656	LOC105064656	ribonuclease 7 [Camelus ferus]	-	-	-	-	GO:0043231//intracellular membrane-bounded organelle;GO:0043232//intracellular non-membrane-bounded organelle	GO:0004518//nuclease activity	GO:0014070//response to organic cyclic compound;GO:0090304//nucleic acid metabolic process
ncbi_105066513	RPS27A	ubiquitin-40S ribosomal protein S27a precursor [Homo sapiens]	Genetic Information Processing	Translation	ko03010//Ribosome	K02977	GO:0015935//small ribosomal subunit;GO:0030659//cytoplasmic vesicle membrane;GO:0031981//nuclear lumen	GO:0003723//RNA binding;GO:0005198//structural molecule activity;GO:0043169//cation binding	GO:0000087//mitotic M phase;GO:0000187//activation of MAPK activity;GO:0000956//nuclear-transcribed mRNA catabolic process;GO:0001666//response to hypoxia;GO:0001818//negative regulation of cytokine production;GO:0001819//positive regulation of cytokine production;GO:0002220//innate immune response activating cell surface receptor signaling pathway;GO:0002753//cytoplasmic pattern recognition rece…
ncbi_105076984	DUOXA2	dual oxidase maturation factor 2 [Camelus ferus]	Organismal Systems	Endocrine system	ko04918//Thyroid hormone synthesis	K17232	GO:0031224//intrinsic component of membrane	-	GO:0006521//regulation of cellular amino acid metabolic process;GO:0008104//protein localization;GO:0031347//regulation of defense response;GO:0072593//reactive oxygen species metabolic process
ncbi_105082045	ATG12	ubiquitin-like protein ATG12 [Camelus bactrianus]	Environmental Information Processing;Organismal Systems;Cellular Processes;Organismal Systems;Cellular Processes	Signal transduction;Immune system;Transport and catabolism;Immune system;Transport and catabolism	ko04068//FoxO signaling pathway;ko04621//NOD-like receptor signaling pathway;ko04140//Autophagy - animal;ko04622//RIG-I-like receptor signaling pathway;ko04136//Autophagy - other eukaryotes	K08336;K08336;K08336;K08336;K08336	-	-	-
ncbi_105076466	AMBRA1	LOW QUALITY PROTEIN: activating molecule in BECN1-regulated autophagy protein 1 [Camelus bactrianus]	-	-	-	-	GO:0030139//endocytic vesicle;GO:0044441//ciliary part	-	GO:0008283//cell proliferation;GO:0035295//tube development;GO:0043066//negative regulation of apoptotic process;GO:0044248//cellular catabolic process
ncbi_105075857	ZCCHC18	zinc finger CCHC domain-containing protein 18 [Camelus ferus]	-	-	-	-	-	GO:0046914//transition metal ion binding	-
ncbi_105070268	MAP3K7CL	MAP3K7 C-terminal-like protein	-	-	-	-	GO:0044444//cytoplasmic part;GO:0044444//cytoplasmic part;GO:0044444//cytoplasmic part	-	-
ncbi_105080721	MXI1	max-interacting protein 1	-	-	-	-	GO:0043231//intracellular membrane-bounded organelle;GO:0043232//intracellular non-membrane-bounded organelle	GO:0003676//nucleic acid binding;GO:0005515//protein binding	GO:0006357//regulation of transcription from RNA polymerase II promoter
ncbi_105077310	PMS2	mismatch repair endonuclease PMS2 [Camelus bactrianus]	Genetic Information Processing;Genetic Information Processing	Replication and repair;Replication and repair	ko03460//Fanconi anemia pathway;ko03430//Mismatch repair	K10858;K10858	-	-	-
ncbi_105079672	PHF6	PHD finger protein 6	-	-	-	-	GO:0000776//kinetochore;GO:0000776//kinetochore;GO:0000776//kinetochore;GO:0000776//kinetochore;GO:0000776//kinetochore;GO:0031981//nuclear lumen;GO:0031981//nuclear lumen;GO:0031981//nuclear lumen;GO:0031981//nuclear lumen;GO:0031981//nuclear lumen;GO:0031981//nuclear lumen;GO:0031981//nuclear lumen;GO:0043232//intracellular non-membrane-bounded organelle;GO:0043232//intracellular non-membrane-b…	GO:0003723//RNA binding;GO:0003723//RNA binding;GO:0003723//RNA binding;GO:0003723//RNA binding;GO:0003723//RNA binding;GO:0003723//RNA binding;GO:0003723//RNA binding;GO:0008092//cytoskeletal protein binding;GO:0008092//cytoskeletal protein binding;GO:0008092//cytoskeletal protein binding;GO:0008092//cytoskeletal protein binding;GO:0008092//cytoskeletal protein binding;GO:0008092//cytoskeletal p…	GO:0010468//regulation of gene expression;GO:0010468//regulation of gene expression;GO:0010468//regulation of gene expression;GO:0010468//regulation of gene expression;GO:0010468//regulation of gene expression;GO:0034645//cellular macromolecule biosynthetic process;GO:0034645//cellular macromolecule biosynthetic process;GO:0034645//cellular macromolecule biosynthetic process;GO:0034645//cellular …
ncbi_105082051	DTWD2	DTW domain-containing protein 2, partial [Camelus bactrianus]	-	-	-	-	-	-	-
ncbi_105067078	LOC105067078	melanoma-associated antigen 11 [Bos taurus]	-	-	-	-	-	-	-
ncbi_105069305	DACH2	dachshund homolog 2 [Camelus bactrianus]	-	-	-	-	-	-	GO:0045137//development of primary sexual characteristics
ncbi_105064658	TPPP2	LOW QUALITY PROTEIN: tubulin polymerization-promoting protein family member 2 [Camelus bactrianus]	-	-	-	-	-	-	-
ncbi_105081309	KIAA1033	WASH complex subunit 7	Cellular Processes	Transport and catabolism	ko04144//Endocytosis	K18465	GO:0005768//endosome;GO:0005768//endosome;GO:0031082//BLOC complex;GO:0031082//BLOC complex;GO:0031981//nuclear lumen;GO:0031981//nuclear lumen	-	GO:0006996//organelle organization;GO:0006996//organelle organization;GO:0008104//protein localization;GO:0008104//protein localization;GO:1902582//single-organism intracellular transport;GO:1902582//single-organism intracellular transport
ncbi_105081359	TBK1	serine/threonine-protein kinase TBK1	Environmental Information Processing;Organismal Systems;Organismal Systems;Organismal Systems;Organismal Systems;Organismal Systems;Cellular Processes	Signal transduction;Immune system;Immune system;Immune system;Immune system;Immune system;Transport and catabolism	ko04014//Ras signaling pathway;ko04621//NOD-like receptor signaling pathway;ko04620//Toll-like receptor signaling pathway;ko04657//IL-17 signaling pathway;ko04622//RIG-I-like receptor signaling pathway;ko04623//Cytosolic DNA-sensing pathway;ko04137//Mitophagy - animal	K05410;K05410;K05410;K05410;K05410;K05410;K05410	GO:0044424//intracellular part;GO:0044424//intracellular part;GO:0044424//intracellular part	GO:0005515//protein binding;GO:0005515//protein binding;GO:0005515//protein binding;GO:0016301//kinase activity;GO:0016301//kinase activity;GO:0016301//kinase activity;GO:0032550//purine ribonucleoside binding;GO:0032550//purine ribonucleoside binding;GO:0032550//purine ribonucleoside binding	GO:0002253//activation of immune response;GO:0002253//activation of immune response;GO:0002253//activation of immune response;GO:0006357//regulation of transcription from RNA polymerase II promoter;GO:0006357//regulation of transcription from RNA polymerase II promoter;GO:0006357//regulation of transcription from RNA polymerase II promoter;GO:0006464//cellular protein modification process;GO:0006…
ncbi_105069630	UBR5	E3 ubiquitin-protein ligase UBR5 [Camelus bactrianus]	Genetic Information Processing	Folding, sorting and degradation	ko04120//Ubiquitin mediated proteolysis	K10593	GO:0043231//intracellular membrane-bounded organelle	GO:0003676//nucleic acid binding;GO:0032182//ubiquitin-like protein binding;GO:0046914//transition metal ion binding;GO:0061630//ubiquitin protein ligase activity	GO:0006302//double-strand break repair;GO:0030177//positive regulation of Wnt signaling pathway;GO:0030518//intracellular steroid hormone receptor signaling pathway;GO:0033158//regulation of protein import into nucleus, translocation;GO:0033183//negative regulation of histone ubiquitination;GO:0035412//regulation of catenin import into nucleus
ncbi_105074652	KCNH5	potassium voltage-gated channel subfamily H member 5	-	-	-	-	GO:0034705//potassium channel complex;GO:0044464//cell part	GO:0005267//potassium channel activity;GO:0060089//molecular transducer activity	GO:0030001//metal ion transport;GO:0034220//ion transmembrane transport;GO:0035556//intracellular signal transduction;GO:0065008//regulation of biological quality;GO:1901990//regulation of mitotic cell cycle phase transition
ncbi_105082283	NBEAL1	neurobeachin-like protein 1	-	-	-	-	-	-	-
ncbi_105080611	SRPX2	sushi repeat-containing protein SRPX2 [Camelus ferus]	-	-	-	-	GO:0044421//extracellular region part;GO:0044424//intracellular part;GO:0044456//synapse part	GO:0019838//growth factor binding	GO:0016310//phosphorylation;GO:0043536//positive regulation of blood vessel endothelial cell migration;GO:0044089//positive regulation of cellular component biogenesis;GO:0044708//single-organism behavior;GO:0098602//single organism cell adhesion
ncbi_105081001	LOC105081001	ferritin heavy chain-like [Camelus bactrianus]	-	-	-	-	GO:0043227//membrane-bounded organelle	GO:0046872//metal ion binding	GO:0046916//cellular transition metal ion homeostasis;GO:1902578//single-organism localization
ncbi_105081592	GNL3L	guanine nucleotide-binding protein-like 3-like protein [Camelus bactrianus]	Genetic Information Processing	Translation	ko03008//Ribosome biogenesis in eukaryotes	K14538	-	-	-
ncbi_105082830	HIRIP3	HIRA-interacting protein 3	-	-	-	-	-	-	-
ncbi_105068121	MEF2D	LOW QUALITY PROTEIN: myocyte-specific enhancer factor 2D [Camelus bactrianus]	Environmental Information Processing;Environmental Information Processing;Organismal Systems	Signal transduction;Signal transduction;Endocrine system	ko04022//cGMP - PKG signaling pathway;ko04371//Apelin signaling pathway;ko04928//Parathyroid hormone synthesis, secretion and action	K09262;K09262;K09262	GO:0031981//nuclear lumen	GO:0000976//transcription regulatory region sequence-specific DNA binding;GO:0003700//transcription factor activity, sequence-specific DNA binding;GO:0008134//transcription factor binding;GO:0019899//enzyme binding	GO:0006357//regulation of transcription from RNA polymerase II promoter;GO:0007507//heart development;GO:0007519//skeletal muscle tissue development;GO:0012501//programmed cell death;GO:0030154//cell differentiation;GO:0036075//replacement ossification
ncbi_105063568	ARL4C	ADP-ribosylation factor-like protein 4C-like protein [Cricetulus griseus]	-	-	-	-	GO:0016020//membrane;GO:0042995//cell projection;GO:0043231//intracellular membrane-bounded organelle	GO:0015631//tubulin binding;GO:0032550//purine ribonucleoside binding	GO:0016192//vesicle-mediated transport;GO:0035556//intracellular signal transduction
ncbi_105076004	DDX3X	LOW QUALITY PROTEIN: ATP-dependent RNA helicase DDX3X [Camelus bactrianus]	Organismal Systems	Immune system	ko04622//RIG-I-like receptor signaling pathway	K11594	GO:0015935//small ribosomal subunit;GO:0016604//nuclear body;GO:0031966//mitochondrial membrane;GO:0031988//membrane-bounded vesicle;GO:0036464//cytoplasmic ribonucleoprotein granule;GO:0043234//protein complex	GO:0003678//DNA helicase activity;GO:0003724//RNA helicase activity;GO:0003729//mRNA binding;GO:0031369//translation initiation factor binding;GO:0032550//purine ribonucleoside binding;GO:0043021//ribonucleoprotein complex binding;GO:0070717//poly-purine tract binding	GO:0001558//regulation of cell growth;GO:0006357//regulation of transcription from RNA polymerase II promoter;GO:0006446//regulation of translational initiation;GO:0006952//defense response;GO:0006970//response to osmotic stress;GO:0032392//DNA geometric change;GO:0032481//positive regulation of type I interferon production;GO:0032722//positive regulation of chemokine production;GO:0042255//ribos…
ncbi_105078053	LOC105078053	C21orf58 form B [Homo sapiens]	-	-	-	-	-	-	-
ncbi_105073133	ROBO2	roundabout homolog 2	Organismal Systems	Development	ko04360//Axon guidance	K06754	GO:0031988//membrane-bounded vesicle;GO:0031988//membrane-bounded vesicle;GO:0031988//membrane-bounded vesicle;GO:0031988//membrane-bounded vesicle;GO:0031988//membrane-bounded vesicle;GO:0031988//membrane-bounded vesicle;GO:0032589//neuron projection membrane;GO:0032589//neuron projection membrane;GO:0032589//neuron projection membrane;GO:0032589//neuron projection membrane;GO:0032589//neuron pr…	GO:0004888//transmembrane signaling receptor activity;GO:0004888//transmembrane signaling receptor activity;GO:0005515//protein binding;GO:0005515//protein binding;GO:0005515//protein binding;GO:0005515//protein binding;GO:0005515//protein binding;GO:0005515//protein binding	GO:0001822//kidney development;GO:0001822//kidney development;GO:0007417//central nervous system development;GO:0007417//central nervous system development;GO:0007417//central nervous system development;GO:0007417//central nervous system development;GO:0009725//response to hormone;GO:0009725//response to hormone;GO:0009725//response to hormone;GO:0009725//response to hormone;GO:0009725//response …
ncbi_105077087	PREP	prolyl endopeptidase [Camelus bactrianus]	Organismal Systems	Endocrine system	ko04614//Renin-angiotensin system	K01322	GO:0043231//intracellular membrane-bounded organelle	GO:0008236//serine-type peptidase activity	GO:0019538//protein metabolic process
ncbi_105072753	NFYC	nuclear transcription factor Y subunit gamma	Organismal Systems	Immune system	ko04612//Antigen processing and presentation	K08066	GO:0031981//nuclear lumen;GO:0090575//RNA polymerase II transcription factor complex;GO:0090575//RNA polymerase II transcription factor complex;GO:0090575//RNA polymerase II transcription factor complex;GO:0090575//RNA polymerase II transcription factor complex;GO:0090575//RNA polymerase II transcription factor complex	GO:0000975//regulatory region DNA binding;GO:0000975//regulatory region DNA binding;GO:0000975//regulatory region DNA binding;GO:0000975//regulatory region DNA binding;GO:0000975//regulatory region DNA binding;GO:0001071//nucleic acid binding transcription factor activity;GO:0001071//nucleic acid binding transcription factor activity;GO:0001071//nucleic acid binding transcription factor activity;…	GO:0006355//regulation of transcription, DNA-templated;GO:0006355//regulation of transcription, DNA-templated;GO:0006355//regulation of transcription, DNA-templated;GO:0006355//regulation of transcription, DNA-templated;GO:0006355//regulation of transcription, DNA-templated;GO:0006629//lipid metabolic process;GO:0044267//cellular protein metabolic process
ncbi_105082259	LOC105082259	palladin-like [Camelus bactrianus]	Environmental Information Processing	Signaling molecules and interaction	ko04080//Neuroactive ligand-receptor interaction	K04208	-	-	-
ncbi_105080909	PCDH19	protocadherin-19	-	-	-	-	GO:0031224//intrinsic component of membrane	-	GO:0098742//cell-cell adhesion via plasma-membrane adhesion molecules
ncbi_105067316	PIGO	GPI ethanolamine phosphate transferase 3	Metabolism;Metabolism	Global and overview maps;Glycan biosynthesis and metabolism	ko01100//Metabolic pathways;ko00563//Glycosylphosphatidylinositol(GPI)-anchor biosynthesis	K05288;K05288	-	-	-
ncbi_105076862	EMC7	ER membrane protein complex subunit 7 [Camelus bactrianus]	-	-	-	-	GO:0031224//intrinsic component of membrane;GO:0043234//protein complex	GO:0005488//binding	-
ncbi_105077747	LOC105077747	cytochrome c-type heme lyase	Metabolism	Metabolism of cofactors and vitamins	ko00860//Porphyrin and chlorophyll metabolism	K01764	GO:0019866//organelle inner membrane;GO:0019866//organelle inner membrane;GO:0043231//intracellular membrane-bounded organelle;GO:0043231//intracellular membrane-bounded organelle	GO:0003824//catalytic activity;GO:0003824//catalytic activity;GO:0043169//cation binding;GO:0043169//cation binding	-
ncbi_105068632	SH3KBP1	SH3 domain-containing kinase-binding protein 1	Cellular Processes	Transport and catabolism	ko04144//Endocytosis	K12470	GO:0005924//cell-substrate adherens junction;GO:0012506//vesicle membrane;GO:0042995//cell projection;GO:0043232//intracellular non-membrane-bounded organelle;GO:0044444//cytoplasmic part	GO:0019904//protein domain specific binding	GO:0006996//organelle organization;GO:0006996//organelle organization;GO:0006996//organelle organization;GO:0006996//organelle organization;GO:0006996//organelle organization;GO:0012501//programmed cell death;GO:0016192//vesicle-mediated transport;GO:0022604//regulation of cell morphogenesis;GO:0022604//regulation of cell morphogenesis;GO:0022604//regulation of cell morphogenesis;GO:0022604//regu…
ncbi_105082878	LOC105082878	hCG1985664,	-	-	-	-	-	-	-
ncbi_105074954	WDR19	WD repeat-containing protein 19	-	-	-	-	GO:0031513//nonmotile primary cilium;GO:0031513//nonmotile primary cilium	-	GO:0003008//system process;GO:0003008//system process;GO:0007224//smoothened signaling pathway;GO:0007224//smoothened signaling pathway;GO:0035108//limb morphogenesis;GO:0035108//limb morphogenesis;GO:0043010//camera-type eye development;GO:0043010//camera-type eye development;GO:0043113//receptor clustering;GO:0043113//receptor clustering;GO:0048704//embryonic skeletal system morphogenesis;GO:00…
ncbi_105062391	TMEM60	transmembrane protein 60 [Camelus ferus]	-	-	-	-	GO:0031224//intrinsic component of membrane	-	-
ncbi_105074949	UGDH	UDP-glucose 6-dehydrogenase [Camelus bactrianus]	Metabolism;Metabolism;Metabolism;Metabolism	Global and overview maps;Carbohydrate metabolism;Carbohydrate metabolism;Carbohydrate metabolism	ko01100//Metabolic pathways;ko00520//Amino sugar and nucleotide sugar metabolism;ko00040//Pentose and glucuronate interconversions;ko00053//Ascorbate and aldarate metabolism	K00012;K00012;K00012;K00012	GO:0031988//membrane-bounded vesicle;GO:0031988//membrane-bounded vesicle;GO:0043231//intracellular membrane-bounded organelle;GO:0043231//intracellular membrane-bounded organelle	GO:0000166//nucleotide binding;GO:0000166//nucleotide binding;GO:0016616//oxidoreductase activity, acting on the CH-OH group of donors, NAD or NADP as acceptor;GO:0016616//oxidoreductase activity, acting on the CH-OH group of donors, NAD or NADP as acceptor	GO:0007369//gastrulation;GO:0007369//gastrulation;GO:0009226//nucleotide-sugar biosynthetic process;GO:0009226//nucleotide-sugar biosynthetic process
ncbi_105080303	IQCF2	IQ domain-containing protein F2 [Camelus bactrianus]	-	-	-	-	-	-	-
ncbi_105081559	FAM120C	constitutive coactivator of PPAR-gamma-like protein 2 [Camelus bactrianus]	-	-	-	-	-	GO:0003723//RNA binding;GO:0016301//kinase activity;GO:0032550//purine ribonucleoside binding	GO:0006464//cellular protein modification process
ncbi_105076201	LOC105076201	tubulin alpha-1B chain [Mus musculus]	Cellular Processes;Cellular Processes;Cellular Processes;Cellular Processes	Cellular community - eukaryotes;Transport and catabolism;Cell growth and death;Cellular community - eukaryotes	ko04530//Tight junction;ko04145//Phagosome;ko04210//Apoptosis;ko04540//Gap junction	K07374;K07374;K07374;K07374	GO:0005874//microtubule;GO:0005874//microtubule;GO:0031988//membrane-bounded vesicle;GO:0031988//membrane-bounded vesicle	GO:0003723//RNA binding;GO:0003723//RNA binding;GO:0005198//structural molecule activity;GO:0005198//structural molecule activity;GO:0017111//nucleoside-triphosphatase activity;GO:0017111//nucleoside-triphosphatase activity;GO:0032550//purine ribonucleoside binding;GO:0032550//purine ribonucleoside binding;GO:0044389//ubiquitin-like protein ligase binding;GO:0044389//ubiquitin-like protein ligase…	GO:0043623//cellular protein complex assembly;GO:0043623//cellular protein complex assembly;GO:0044763//single-organism cellular process;GO:0044763//single-organism cellular process;GO:0070670//response to interleukin-4;GO:0070670//response to interleukin-4
ncbi_105074333	TSEN34	tRNA-splicing endonuclease subunit Sen34	-	-	-	-	GO:0044428//nuclear part;GO:0044428//nuclear part;GO:0044428//nuclear part;GO:0044428//nuclear part;GO:0044428//nuclear part;GO:0044428//nuclear part;GO:0044428//nuclear part;GO:0044428//nuclear part;GO:0044428//nuclear part;GO:0044428//nuclear part;GO:0044428//nuclear part	GO:0004549//tRNA-specific ribonuclease activity;GO:0004549//tRNA-specific ribonuclease activity;GO:0004549//tRNA-specific ribonuclease activity;GO:0004549//tRNA-specific ribonuclease activity;GO:0004549//tRNA-specific ribonuclease activity;GO:0004549//tRNA-specific ribonuclease activity;GO:0004549//tRNA-specific ribonuclease activity;GO:0004549//tRNA-specific ribonuclease activity;GO:0004549//tRN…	GO:0000394//RNA splicing, via endonucleolytic cleavage and ligation;GO:0000394//RNA splicing, via endonucleolytic cleavage and ligation;GO:0000394//RNA splicing, via endonucleolytic cleavage and ligation;GO:0000394//RNA splicing, via endonucleolytic cleavage and ligation;GO:0000394//RNA splicing, via endonucleolytic cleavage and ligation;GO:0000394//RNA splicing, via endonucleolytic cleavage and …
ncbi_105070227	GART	trifunctional purine biosynthetic protein adenosine-3	Metabolism;Metabolism;Metabolism	Global and overview maps;Nucleotide metabolism;Metabolism of cofactors and vitamins	ko01100//Metabolic pathways;ko00230//Purine metabolism;ko00670//One carbon pool by folate	K11787;K11787;K11787	GO:0031988//membrane-bounded vesicle;GO:0031988//membrane-bounded vesicle;GO:0031988//membrane-bounded vesicle;GO:0031988//membrane-bounded vesicle;GO:0031988//membrane-bounded vesicle;GO:0031988//membrane-bounded vesicle;GO:0044424//intracellular part;GO:0044424//intracellular part;GO:0044424//intracellular part;GO:0044424//intracellular part;GO:0044424//intracellular part;GO:0044424//intracellu…	GO:0016742//hydroxymethyl-, formyl- and related transferase activity;GO:0016742//hydroxymethyl-, formyl- and related transferase activity;GO:0016742//hydroxymethyl-, formyl- and related transferase activity;GO:0016742//hydroxymethyl-, formyl- and related transferase activity;GO:0016742//hydroxymethyl-, formyl- and related transferase activity;GO:0016742//hydroxymethyl-, formyl- and related transf…	GO:0006144//purine nucleobase metabolic process;GO:0006144//purine nucleobase metabolic process;GO:0006144//purine nucleobase metabolic process;GO:0006144//purine nucleobase metabolic process;GO:0006144//purine nucleobase metabolic process;GO:0006144//purine nucleobase metabolic process;GO:0006188//IMP biosynthetic process;GO:0006188//IMP biosynthetic process;GO:0006188//IMP biosynthetic process;…
ncbi_105079692	STK26	serine/threonine-protein kinase 26 [Camelus bactrianus]	-	-	-	-	-	-	-
ncbi_105078747	NFX1	transcriptional repressor NF-X1	-	-	-	-	-	GO:0001071//nucleic acid binding transcription factor activity;GO:0003723//RNA binding;GO:0046914//transition metal ion binding	GO:0006357//regulation of transcription from RNA polymerase II promoter;GO:0010558//negative regulation of macromolecule biosynthetic process
ncbi_105067337	NPR2	LOW QUALITY PROTEIN: atrial natriuretic peptide receptor 2 [Camelus bactrianus]	Metabolism;Environmental Information Processing;Organismal Systems;Organismal Systems	Nucleotide metabolism;Signal transduction;Endocrine system;Circulatory system	ko00230//Purine metabolism;ko04022//cGMP - PKG signaling pathway;ko04921//Oxytocin signaling pathway;ko04270//Vascular smooth muscle contraction	K12324;K12324;K12324;K12324	GO:0031224//intrinsic component of membrane	GO:0001653//peptide receptor activity;GO:0005515//protein binding;GO:0009975//cyclase activity;GO:0016301//kinase activity;GO:0016829//lyase activity;GO:0032550//purine ribonucleoside binding	GO:0001501//skeletal system development;GO:0006464//cellular protein modification process;GO:0007167//enzyme linked receptor protein signaling pathway;GO:0009152//purine ribonucleotide biosynthetic process;GO:0045786//negative regulation of cell cycle;GO:0060283//negative regulation of oocyte development;GO:0071345//cellular response to cytokine stimulus
ncbi_105073974	MGLL	monoglyceride lipase	Metabolism;Organismal Systems;Organismal Systems;Organismal Systems;Metabolism	Global and overview maps;Environmental adaptation;Nervous system;Endocrine system;Lipid metabolism	ko01100//Metabolic pathways;ko04714//Thermogenesis;ko04723//Retrograde endocannabinoid signaling;ko04923//Regulation of lipolysis in adipocyte;ko00561//Glycerolipid metabolism	K01054;K01054;K01054;K01054;K01054	GO:0033267//axon part	GO:0016298//lipase activity;GO:0046983//protein dimerization activity	GO:0001676//long-chain fatty acid metabolic process;GO:0006639//acylglycerol metabolic process;GO:0008277//regulation of G-protein coupled receptor protein signaling pathway;GO:0031347//regulation of defense response;GO:0048167//regulation of synaptic plasticity;GO:0048638//regulation of developmental growth;GO:0051931//regulation of sensory perception
ncbi_105066148	FNDC3A	fibronectin type-III domain-containing protein 3A	-	-	-	-	GO:0031090//organelle membrane;GO:0031982//vesicle;GO:0043231//intracellular membrane-bounded organelle;GO:0044444//cytoplasmic part	GO:0003723//RNA binding	GO:0002064//epithelial cell development;GO:0007281//germ cell development;GO:0098602//single organism cell adhesion
ncbi_105067344	LOC105067344	olfactory receptor 2S2-like [Camelus bactrianus]	Organismal Systems	Sensory system	ko04740//Olfactory transduction	K04257	GO:0031224//intrinsic component of membrane	GO:0004888//transmembrane signaling receptor activity	GO:0007166//cell surface receptor signaling pathway;GO:0050907//detection of chemical stimulus involved in sensory perception
ncbi_105078274	MCOLN1	LOW QUALITY PROTEIN: mucolipin-1 [Camelus bactrianus]	Cellular Processes	Transport and catabolism	ko04142//Lysosome	K04992	GO:0005774//vacuolar membrane;GO:0043234//protein complex	-	-
ncbi_105062323	CCDC91	coiled-coil domain-containing protein 91	-	-	-	-	GO:0043231//intracellular membrane-bounded organelle;GO:0043231//intracellular membrane-bounded organelle	GO:0005515//protein binding;GO:0005515//protein binding	-
ncbi_105071125	LDLRAD2	low-density lipoprotein receptor class A domain-containing protein 2 [Camelus bactrianus]	-	-	-	-	-	-	-
ncbi_105075944	THOC2	LOW QUALITY PROTEIN: THO complex subunit 2 [Camelus bactrianus]	Genetic Information Processing;Genetic Information Processing	Translation;Transcription	ko03013//RNA transport;ko03040//Spliceosome	K12879;K12879	GO:0000346//transcription export complex	-	GO:0006406//mRNA export from nucleus
ncbi_105077757	EGFL6	epidermal growth factor-like protein 6 [Camelus ferus]	-	-	-	-	GO:0044420//extracellular matrix component;GO:0044420//extracellular matrix component	-	GO:0010810//regulation of cell-substrate adhesion;GO:0010810//regulation of cell-substrate adhesion;GO:0043062//extracellular structure organization;GO:0043062//extracellular structure organization
ncbi_105072463	PHYH	phytanoyl-CoA dioxygenase, peroxisomal [Camelus bactrianus]	Cellular Processes	Transport and catabolism	ko04146//Peroxisome	K00477	GO:0042579//microbody	GO:0016706//oxidoreductase activity, acting on paired donors, with incorporation or reduction of molecular oxygen, 2-oxoglutarate as one donor, and incorporation of one atom each of oxygen into both donors;GO:0019842//vitamin binding;GO:0043169//cation binding	GO:0006631//fatty acid metabolic process
ncbi_105079643	LOC105079643	coiled-coil domain-containing protein 169-like [Camelus bactrianus]	-	-	-	-	-	-	-
ncbi_105082035	NREP	neuronal regeneration-related protein [Camelus ferus]	-	-	-	-	GO:0044424//intracellular part	-	-
ncbi_105075025	IKBIP	inhibitor of nuclear factor kappa-B kinase-interacting protein	-	-	-	-	GO:0005924//cell-substrate adherens junction;GO:0031224//intrinsic component of membrane;GO:0031224//intrinsic component of membrane;GO:0043231//intracellular membrane-bounded organelle;GO:0043231//intracellular membrane-bounded organelle	GO:0005198//structural molecule activity	GO:0007010//cytoskeleton organization
ncbi_105083548	PRCP	lysosomal Pro-X carboxypeptidase	Organismal Systems;Organismal Systems	Digestive system;Endocrine system	ko04974//Protein digestion and absorption;ko04614//Renin-angiotensin system	K01285;K01285	GO:0031988//membrane-bounded vesicle;GO:0031988//membrane-bounded vesicle;GO:0044464//cell part;GO:0044464//cell part	GO:0070011//peptidase activity, acting on L-amino acid peptides;GO:0070011//peptidase activity, acting on L-amino acid peptides	GO:0001525//angiogenesis;GO:0001525//angiogenesis;GO:0002254//kinin cascade;GO:0002254//kinin cascade;GO:0003073//regulation of systemic arterial blood pressure;GO:0003073//regulation of systemic arterial blood pressure;GO:0010594//regulation of endothelial cell migration;GO:0010594//regulation of endothelial cell migration;GO:0031323//regulation of cellular metabolic process;GO:0031323//regulati…
ncbi_105077034	KATNBL1	KATNB1-like protein 1 [Camelus bactrianus]	-	-	-	-	GO:0043232//intracellular non-membrane-bounded organelle	-	-
ncbi_105079298	TMEM27	collectrin	-	-	-	-	GO:0005903//brush border;GO:0005903//brush border;GO:0005903//brush border;GO:0031224//intrinsic component of membrane;GO:0031224//intrinsic component of membrane;GO:0031224//intrinsic component of membrane;GO:0031988//membrane-bounded vesicle;GO:0031988//membrane-bounded vesicle;GO:0031988//membrane-bounded vesicle	GO:0008238//exopeptidase activity;GO:0008238//exopeptidase activity;GO:0008238//exopeptidase activity	GO:0017158//regulation of calcium ion-dependent exocytosis;GO:0017158//regulation of calcium ion-dependent exocytosis;GO:0017158//regulation of calcium ion-dependent exocytosis;GO:0019538//protein metabolic process;GO:0019538//protein metabolic process;GO:0019538//protein metabolic process;GO:0031334//positive regulation of protein complex assembly;GO:0031334//positive regulation of protein compl…
ncbi_105061971	COL4A6	LOW QUALITY PROTEIN: collagen alpha-6(IV) chain [Camelus bactrianus]	Environmental Information Processing;Cellular Processes;Organismal Systems;Organismal Systems;Environmental Information Processing	Signal transduction;Cellular community - eukaryotes;Endocrine system;Digestive system;Signaling molecules and interaction	ko04151//PI3K-Akt signaling pathway;ko04510//Focal adhesion;ko04926//Relaxin signaling pathway;ko04974//Protein digestion and absorption;ko04512//ECM-receptor interaction	K06237;K06237;K06237;K06237;K06237	GO:0005581//collagen trimer;GO:0044420//extracellular matrix component	GO:0005198//structural molecule activity	GO:0043062//extracellular structure organization;GO:0043200//response to amino acid
ncbi_105078432	ATL1	LOW QUALITY PROTEIN: atlastin-1 [Camelus bactrianus]	-	-	-	-	GO:0031090//organelle membrane;GO:0031224//intrinsic component of membrane;GO:0043005//neuron projection;GO:0043231//intracellular membrane-bounded organelle	GO:0005515//protein binding;GO:0017111//nucleoside-triphosphatase activity;GO:0032550//purine ribonucleoside binding	GO:0006996//organelle organization;GO:0048812//neuron projection morphogenesis;GO:0051259//protein oligomerization
ncbi_105074950	LIAS	lipoyl synthase, mitochondrial	Metabolism;Metabolism	Global and overview maps;Metabolism of cofactors and vitamins	ko01100//Metabolic pathways;ko00785//Lipoic acid metabolism	K03644;K03644	GO:0043231//intracellular membrane-bounded organelle;GO:0043231//intracellular membrane-bounded organelle;GO:0043231//intracellular membrane-bounded organelle	GO:0016783//sulfurtransferase activity;GO:0016783//sulfurtransferase activity;GO:0016783//sulfurtransferase activity;GO:0043169//cation binding;GO:0043169//cation binding;GO:0043169//cation binding;GO:0051536//iron-sulfur cluster binding;GO:0051536//iron-sulfur cluster binding;GO:0051536//iron-sulfur cluster binding	GO:0002237//response to molecule of bacterial origin;GO:0002237//response to molecule of bacterial origin;GO:0002237//response to molecule of bacterial origin;GO:0006633//fatty acid biosynthetic process;GO:0006633//fatty acid biosynthetic process;GO:0006633//fatty acid biosynthetic process;GO:0006952//defense response;GO:0006952//defense response;GO:0006952//defense response;GO:0018065//protein-c…
ncbi_105067338	LOC105067338	olfactory receptor 2S2-like [Camelus bactrianus]	Organismal Systems	Sensory system	ko04740//Olfactory transduction	K04257	GO:0031224//intrinsic component of membrane	GO:0004888//transmembrane signaling receptor activity	GO:0007166//cell surface receptor signaling pathway;GO:0050907//detection of chemical stimulus involved in sensory perception
ncbi_105066017	AGBL4	cytosolic carboxypeptidase 6 [Oryctolagus cuniculus]	-	-	-	-	-	-	-
ncbi_105082019	EFNA5	ephrin-A5 [Camelus ferus]	Environmental Information Processing;Environmental Information Processing;Environmental Information Processing;Environmental Information Processing;Organismal Systems	Signal transduction;Signal transduction;Signal transduction;Signal transduction;Development	ko04151//PI3K-Akt signaling pathway;ko04010//MAPK signaling pathway;ko04014//Ras signaling pathway;ko04015//Rap1 signaling pathway;ko04360//Axon guidance	K05462;K05462;K05462;K05462;K05462	GO:0046658//anchored component of plasma membrane	GO:0005102//receptor binding;GO:0016772//transferase activity, transferring phosphorus-containing groups	GO:0001934//positive regulation of protein phosphorylation;GO:0001952//regulation of cell-matrix adhesion;GO:0007169//transmembrane receptor protein tyrosine kinase signaling pathway;GO:0007411//axon guidance;GO:0007417//central nervous system development;GO:0012501//programmed cell death;GO:0032886//regulation of microtubule-based process;GO:0032970//regulation of actin filament-based process;GO…
ncbi_105081783	EXOSC1	exosome complex component CSL4 [Camelus ferus]	Genetic Information Processing	Folding, sorting and degradation	ko03018//RNA degradation	K07573	-	-	-
ncbi_105079424	CHST7	carbohydrate sulfotransferase 7 [Camelus bactrianus]	Metabolism	Glycan biosynthesis and metabolism	ko00532//Glycosaminoglycan biosynthesis - chondroitin sulfate / dermatan sulfate	K04743	-	GO:0034481//chondroitin sulfotransferase activity	GO:0006024//glycosaminoglycan biosynthetic process;GO:0044237//cellular metabolic process;GO:0044238//primary metabolic process;GO:1901071//glucosamine-containing compound metabolic process
ncbi_105083677	ERCC6L	DNA excision repair protein ERCC-6-like [Camelus bactrianus]	-	-	-	-	GO:0098687//chromosomal region	GO:0003676//nucleic acid binding;GO:0017111//nucleoside-triphosphatase activity;GO:0032550//purine ribonucleoside binding	GO:0000280//nuclear division;GO:0044763//single-organism cellular process
ncbi_105074930	BEND4	BEN domain-containing protein 4	-	-	-	-	-	-	-
ncbi_105071406	NDC80	kinetochore protein NDC80 homolog [Camelus ferus]	-	-	-	-	-	-	-
ncbi_105061967	NXT2	LOW QUALITY PROTEIN: NTF2-related export protein 2 [Camelus bactrianus]	Genetic Information Processing;Genetic Information Processing;Genetic Information Processing	Translation;Translation;Translation	ko03013//RNA transport;ko03015//mRNA surveillance pathway;ko03008//Ribosome biogenesis in eukaryotes	K14285;K14285;K14285	-	-	GO:0051234//establishment of localization
ncbi_105076822	LOC105076822	olfactory receptor 6 [Camelus ferus]	Organismal Systems	Sensory system	ko04740//Olfactory transduction	K04257	-	-	-
ncbi_105082834	ALDOA	fructose-bisphosphate aldolase A	Metabolism;Environmental Information Processing;Metabolism;Metabolism;Metabolism;Metabolism;Metabolism	Global and overview maps;Signal transduction;Global and overview maps;Global and overview maps;Carbohydrate metabolism;Carbohydrate metabolism;Carbohydrate metabolism	ko01100//Metabolic pathways;ko04066//HIF-1 signaling pathway;ko01200//Carbon metabolism;ko01230//Biosynthesis of amino acids;ko00010//Glycolysis / Gluconeogenesis;ko00051//Fructose and mannose metabolism;ko00030//Pentose phosphate pathway	K01623;K01623;K01623;K01623;K01623;K01623;K01623	GO:0005856//cytoskeleton;GO:0005856//cytoskeleton;GO:0005856//cytoskeleton;GO:0031988//membrane-bounded vesicle;GO:0031988//membrane-bounded vesicle;GO:0031988//membrane-bounded vesicle;GO:0043231//intracellular membrane-bounded organelle;GO:0043231//intracellular membrane-bounded organelle;GO:0043231//intracellular membrane-bounded organelle;GO:0044421//extracellular region part;GO:0044421//extr…	GO:0003723//RNA binding;GO:0003723//RNA binding;GO:0003723//RNA binding;GO:0005515//protein binding;GO:0005515//protein binding;GO:0005515//protein binding;GO:0016832//aldehyde-lyase activity;GO:0016832//aldehyde-lyase activity;GO:0016832//aldehyde-lyase activity;GO:0048029//monosaccharide binding;GO:0048029//monosaccharide binding;GO:0048029//monosaccharide binding	GO:0006090//pyruvate metabolic process;GO:0006090//pyruvate metabolic process;GO:0006090//pyruvate metabolic process;GO:0006936//muscle contraction;GO:0006936//muscle contraction;GO:0006936//muscle contraction;GO:0009152//purine ribonucleotide biosynthetic process;GO:0009152//purine ribonucleotide biosynthetic process;GO:0009152//purine ribonucleotide biosynthetic process;GO:0019318//hexose metab…
ncbi_105063274	PLXDC2	plexin domain-containing protein 2 [Camelus bactrianus]	-	-	-	-	GO:0031224//intrinsic component of membrane;GO:0031988//membrane-bounded vesicle	-	GO:0044707//single-multicellular organism process
ncbi_105079019	SRBD1	S1 RNA-binding domain-containing protein 1 [Camelus ferus]	-	-	-	-	-	-	-
ncbi_105067086	LOC105067086	spermatid nuclear transition protein 4-like [Camelus bactrianus]	-	-	-	-	-	-	-
ncbi_105082826	TMEM219	insulin-like growth factor-binding protein 3 receptor [Camelus ferus]	-	-	-	-	GO:0031224//intrinsic component of membrane;GO:0031224//intrinsic component of membrane	-	GO:0012501//programmed cell death;GO:0012501//programmed cell death
ncbi_105061739	TTC21A	tetratricopeptide repeat protein 21A	-	-	-	-	-	-	-
ncbi_105083554	USP35	ubiquitin carboxyl-terminal hydrolase 35 [Camelus bactrianus]	-	-	-	-	-	-	-
ncbi_105063201	NUP205	nuclear pore complex protein Nup205 [Camelus bactrianus]	Genetic Information Processing	Translation	ko03013//RNA transport	K14310	GO:0031090//organelle membrane;GO:0031981//nuclear lumen	GO:0005198//structural molecule activity	GO:0006999//nuclear pore organization
ncbi_105082533	SLC35E1	solute carrier family 35 member E1 [Camelus bactrianus]	-	-	-	-	GO:0031224//intrinsic component of membrane	-	-
ncbi_105069351	PPIL2	peptidyl-prolyl cis-trans isomerase-like 2 [Camelus bactrianus]	Genetic Information Processing	Folding, sorting and degradation	ko04120//Ubiquitin mediated proteolysis	K10598	-	-	-
ncbi_105063765	USP45	ubiquitin carboxyl-terminal hydrolase 45	-	-	-	-	-	GO:0046914//transition metal ion binding;GO:0046914//transition metal ion binding;GO:0070011//peptidase activity, acting on L-amino acid peptides;GO:0070011//peptidase activity, acting on L-amino acid peptides	GO:0019941//modification-dependent protein catabolic process;GO:0019941//modification-dependent protein catabolic process;GO:0070646//protein modification by small protein removal;GO:0070646//protein modification by small protein removal
ncbi_105081946	PSMD14	26S proteasome non-ATPase regulatory subunit 14 [Homo sapiens]	Genetic Information Processing	Folding, sorting and degradation	ko03050//Proteasome	K03030	GO:0005838//proteasome regulatory particle;GO:0031981//nuclear lumen;GO:0031988//membrane-bounded vesicle;GO:0044444//cytoplasmic part	GO:0008242//omega peptidase activity;GO:0032403//protein complex binding;GO:0043169//cation binding;GO:0061135//endopeptidase regulator activity	GO:0000087//mitotic M phase;GO:0000725//recombinational repair;GO:0000726//non-recombinational repair;GO:0002220//innate immune response activating cell surface receptor signaling pathway;GO:0010565//regulation of cellular ketone metabolic process;GO:0010952//positive regulation of peptidase activity;GO:0016579//protein deubiquitination;GO:0030177//positive regulation of Wnt signaling pathway;GO:…
ncbi_105076982	SORD	sorbitol dehydrogenase [Camelus ferus]	Metabolism;Metabolism;Metabolism	Global and overview maps;Carbohydrate metabolism;Carbohydrate metabolism	ko01100//Metabolic pathways;ko00051//Fructose and mannose metabolism;ko00040//Pentose and glucuronate interconversions	K00008;K00008;K00008	GO:0005929//cilium;GO:0005929//cilium;GO:0031090//organelle membrane;GO:0031090//organelle membrane;GO:0031988//membrane-bounded vesicle;GO:0031988//membrane-bounded vesicle;GO:0043231//intracellular membrane-bounded organelle;GO:0043231//intracellular membrane-bounded organelle	GO:0000166//nucleotide binding;GO:0000166//nucleotide binding;GO:0016616//oxidoreductase activity, acting on the CH-OH group of donors, NAD or NADP as acceptor;GO:0016616//oxidoreductase activity, acting on the CH-OH group of donors, NAD or NADP as acceptor;GO:0046914//transition metal ion binding;GO:0046914//transition metal ion binding	GO:0006000//fructose metabolic process;GO:0006000//fructose metabolic process;GO:0006060//sorbitol metabolic process;GO:0006060//sorbitol metabolic process;GO:0019527//pentitol catabolic process;GO:0019527//pentitol catabolic process;GO:0048870//cell motility;GO:0048870//cell motility
ncbi_105069892	SALL3	sal-like protein 3 [Camelus bactrianus]	-	-	-	-	-	-	-
ncbi_105082042	TMED7	transmembrane emp24 domain-containing protein 7, partial [Camelus ferus]	-	-	-	-	GO:0031224//intrinsic component of membrane;GO:0031988//membrane-bounded vesicle;GO:0043231//intracellular membrane-bounded organelle	-	GO:0001961//positive regulation of cytokine-mediated signaling pathway;GO:0032722//positive regulation of chemokine production;GO:0051234//establishment of localization
ncbi_105066864	LOC105066864	proline-rich protein 23C-like [Camelus bactrianus]	-	-	-	-	-	-	-
ncbi_105064345	PAPD4	poly(A) RNA polymerase GLD2	-	-	-	-	GO:0043231//intracellular membrane-bounded organelle;GO:0043231//intracellular membrane-bounded organelle;GO:0043231//intracellular membrane-bounded organelle;GO:0043231//intracellular membrane-bounded organelle	GO:0070566//adenylyltransferase activity;GO:0070566//adenylyltransferase activity;GO:0070566//adenylyltransferase activity;GO:0070566//adenylyltransferase activity	GO:0000956//nuclear-transcribed mRNA catabolic process;GO:0000956//nuclear-transcribed mRNA catabolic process;GO:0000956//nuclear-transcribed mRNA catabolic process;GO:0000956//nuclear-transcribed mRNA catabolic process;GO:0031123//RNA 3'-end processing;GO:0031123//RNA 3'-end processing;GO:0031123//RNA 3'-end processing;GO:0031123//RNA 3'-end processing
ncbi_105083112	CEP162	centrosomal protein of 162 kDa [Camelus ferus]	-	-	-	-	-	-	-
ncbi_105078055	SPATC1L	speriolin-like protein [Camelus bactrianus]	-	-	-	-	-	-	-
ncbi_105065937	DIAPH2	protein diaphanous homolog 2 [Camelus bactrianus]	Cellular Processes	Cell motility	ko04810//Regulation of actin cytoskeleton	K05745	-	-	-
ncbi_105078997	EML4	echinoderm microtubule-associated protein-like 4	-	-	-	-	GO:0005819//spindle;GO:0005819//spindle;GO:0005819//spindle	-	-
ncbi_105080754	RPL36A	60S ribosomal protein L36a [Camelus ferus]	Genetic Information Processing	Translation	ko03010//Ribosome	K02929	GO:0030529//intracellular ribonucleoprotein complex	-	GO:0010467//gene expression
ncbi_105073982	PODXL2	podocalyxin-like protein 2, partial [Camelus bactrianus]	-	-	-	-	-	-	-
ncbi_105066515	CCDC88A	girdin	-	-	-	-	GO:0016020//membrane;GO:0016020//membrane;GO:0031252//cell leading edge;GO:0031252//cell leading edge;GO:0031982//vesicle;GO:0031982//vesicle;GO:0043231//intracellular membrane-bounded organelle;GO:0043231//intracellular membrane-bounded organelle;GO:0044444//cytoplasmic part;GO:0044444//cytoplasmic part	GO:0005543//phospholipid binding;GO:0005543//phospholipid binding;GO:0015631//tubulin binding;GO:0015631//tubulin binding;GO:0019901//protein kinase binding;GO:0019901//protein kinase binding;GO:0046983//protein dimerization activity;GO:0046983//protein dimerization activity	GO:0008283//cell proliferation;GO:0008283//cell proliferation;GO:0030031//cell projection assembly;GO:0030031//cell projection assembly;GO:0031344//regulation of cell projection organization;GO:0031344//regulation of cell projection organization;GO:0032147//activation of protein kinase activity;GO:0032147//activation of protein kinase activity;GO:0032970//regulation of actin filament-based proces…
ncbi_105063456	SFN	14-3-3 protein sigma [Camelus bactrianus]	Cellular Processes;Cellular Processes;Organismal Systems	Cell growth and death;Cell growth and death;Excretory system	ko04110//Cell cycle;ko04115//p53 signaling pathway;ko04960//Aldosterone-regulated sodium reabsorption	K06644;K06644;K06644	GO:0012506//vesicle membrane;GO:0043231//intracellular membrane-bounded organelle;GO:0044421//extracellular region part;GO:0044444//cytoplasmic part	GO:0019900//kinase binding;GO:0030291//protein serine/threonine kinase inhibitor activity	GO:0001558//regulation of cell growth;GO:0002064//epithelial cell development;GO:0006352//DNA-templated transcription, initiation;GO:0006469//negative regulation of protein kinase activity;GO:0006974//cellular response to DNA damage stimulus;GO:0009913//epidermal cell differentiation;GO:0010837//regulation of keratinocyte proliferation;GO:0022402//cell cycle process;GO:0030858//positive regulatio…
ncbi_105064748	RPS6KA6	ribosomal protein S6 kinase alpha-6	Environmental Information Processing;Organismal Systems;Environmental Information Processing;Cellular Processes;Organismal Systems;Organismal Systems;Organismal Systems	Signal transduction;Environmental adaptation;Signal transduction;Cell growth and death;Nervous system;Endocrine system;Nervous system	ko04010//MAPK signaling pathway;ko04714//Thermogenesis;ko04150//mTOR signaling pathway;ko04114//Oocyte meiosis;ko04722//Neurotrophin signaling pathway;ko04914//Progesterone-mediated oocyte maturation;ko04720//Long-term potentiation	K04373;K04373;K04373;K04373;K04373;K04373;K04373	-	-	-
ncbi_105068633	LOC105068633	chromosome X open reading frame 23,	-	-	-	-	-	-	-
ncbi_105075862	IL1RAPL2	X-linked interleukin-1 receptor accessory protein-like 2 [Camelus bactrianus]	-	-	-	-	-	-	GO:0007166//cell surface receptor signaling pathway
ncbi_105077670	USP42	ubiquitin carboxyl-terminal hydrolase 42 [Camelus bactrianus]	-	-	-	-	-	-	-
ncbi_105064654	ARHGEF40	LOW QUALITY PROTEIN: rho guanine nucleotide exchange factor 40 [Camelus bactrianus]	-	-	-	-	-	-	GO:0043087//regulation of GTPase activity
ncbi_105073010	LOC105073010	neurexin-1 [Camelus bactrianus]	Environmental Information Processing	Signaling molecules and interaction	ko04514//Cell adhesion molecules (CAMs)	K07377	-	-	-
ncbi_105074483	LOC105074483	leukocyte immunoglobulin-like receptor subfamily B member 2 [Camelus bactrianus]	Organismal Systems;Organismal Systems	Development;Immune system	ko04380//Osteoclast differentiation;ko04662//B cell receptor signaling pathway	K06512;K06512	-	-	-
ncbi_105073956	SEC61A1	protein transport protein Sec61 subunit alpha	Genetic Information Processing;Cellular Processes;Genetic Information Processing	Folding, sorting and degradation;Transport and catabolism;Folding, sorting and degradation	ko04141//Protein processing in endoplasmic reticulum;ko04145//Phagosome;ko03060//Protein export	K10956;K10956;K10956	GO:0031227//intrinsic component of endoplasmic reticulum membrane	GO:0043021//ribonucleoprotein complex binding	GO:0006613//cotranslational protein targeting to membrane;GO:0006996//organelle organization;GO:0019538//protein metabolic process;GO:0030968//endoplasmic reticulum unfolded protein response;GO:0034097//response to cytokine;GO:0040007//growth;GO:0042590//antigen processing and presentation of exogenous peptide antigen via MHC class I
ncbi_105083292	ARAP1	arf-GAP with Rho-GAP domain, ANK repeat and PH domain-containing protein 1	Cellular Processes	Transport and catabolism	ko04144//Endocytosis	K18439	-	-	-
ncbi_105064564	RPGR	X-linked retinitis pigmentosa GTPase regulator [Camelus bactrianus]	-	-	-	-	GO:0005815//microtubule organizing center;GO:0031514//motile cilium;GO:0043231//intracellular membrane-bounded organelle	GO:0003723//RNA binding	GO:0010927//cellular component assembly involved in morphogenesis;GO:0010970//establishment of localization by movement along microtubule;GO:0015031//protein transport;GO:0042461//photoreceptor cell development;GO:0043087//regulation of GTPase activity;GO:0050953//sensory perception of light stimulus
ncbi_105076494	TTC17	tetratricopeptide repeat protein 17 [Camelus bactrianus]	-	-	-	-	GO:0005856//cytoskeleton;GO:0016020//membrane	-	GO:0008154//actin polymerization or depolymerization;GO:0030030//cell projection organization
ncbi_105063453	GPATCH3	G patch domain-containing protein 3 [Camelus ferus]	-	-	-	-	-	-	-
ncbi_105061738	CSRNP1	cysteine/serine-rich nuclear protein 1 [Camelus bactrianus]	-	-	-	-	GO:0043231//intracellular membrane-bounded organelle	GO:0001071//nucleic acid binding transcription factor activity;GO:0003677//DNA binding	GO:0006357//regulation of transcription from RNA polymerase II promoter;GO:0007169//transmembrane receptor protein tyrosine kinase signaling pathway;GO:0009887//organ morphogenesis
ncbi_105081339	LOC105081339	E3 ubiquitin-protein ligase RLIM [Camelus ferus]	-	-	-	-	-	-	-
ncbi_105081525	UBXN2B	UBX domain-containing protein 2B [Camelus ferus]	-	-	-	-	-	-	-
ncbi_105063767	PNISR	arginine/serine-rich protein PNISR	-	-	-	-	GO:0044424//intracellular part;GO:0044424//intracellular part;GO:0044424//intracellular part	GO:0003723//RNA binding;GO:0003723//RNA binding;GO:0003723//RNA binding	-
ncbi_105081445	COPS5	COP9 signalosome complex subunit 5, partial [Bos mutus]	-	-	-	-	GO:0016023//cytoplasmic, membrane-bounded vesicle;GO:0031981//nuclear lumen;GO:0043234//protein complex	GO:0003712//transcription cofactor activity;GO:0036459//thiol-dependent ubiquitinyl hydrolase activity;GO:0043169//cation binding;GO:0070011//peptidase activity, acting on L-amino acid peptides	GO:0000338//protein deneddylation;GO:0006357//regulation of transcription from RNA polymerase II promoter;GO:0006887//exocytosis;GO:0006919//activation of cysteine-type endopeptidase activity involved in apoptotic process;GO:0007049//cell cycle;GO:0032872//regulation of stress-activated MAPK cascade
ncbi_105071061	VWA1	von Willebrand factor A domain-containing protein 1, partial [Camelus ferus]	-	-	-	-	GO:0005578//proteinaceous extracellular matrix;GO:0030529//intracellular ribonucleoprotein complex;GO:0031988//membrane-bounded vesicle;GO:0044420//extracellular matrix component	GO:0005515//protein binding	GO:0010467//gene expression;GO:0043062//extracellular structure organization;GO:0044708//single-organism behavior
ncbi_105083111	MRAP2	melanocortin-2 receptor accessory protein 2 [Camelus ferus]	-	-	-	-	GO:0016020//membrane	GO:0031779//melanocortin receptor binding	GO:0007610//behavior;GO:0015980//energy derivation by oxidation of organic compounds;GO:0030804//positive regulation of cyclic nucleotide biosynthetic process;GO:0034613//cellular protein localization;GO:0048871//multicellular organismal homeostasis
ncbi_105081301	HCFC2	host cell factor 2 [Camelus bactrianus]	-	-	-	-	GO:0016020//membrane;GO:0044424//intracellular part	-	-
ncbi_105076682	LOC105076682	LOW QUALITY PROTEIN: olfactory receptor 2D3-like [Camelus bactrianus]	Organismal Systems	Sensory system	ko04740//Olfactory transduction	K04257	GO:0031224//intrinsic component of membrane	GO:0004888//transmembrane signaling receptor activity	GO:0007166//cell surface receptor signaling pathway;GO:0050907//detection of chemical stimulus involved in sensory perception
ncbi_105082044	CDO1	cysteine dioxygenase type 1 [Vicugna pacos]	Metabolism;Metabolism;Metabolism	Global and overview maps;Amino acid metabolism;Metabolism of other amino acids	ko01100//Metabolic pathways;ko00270//Cysteine and methionine metabolism;ko00430//Taurine and hypotaurine metabolism	K00456;K00456;K00456	GO:0044444//cytoplasmic part	GO:0016702//oxidoreductase activity, acting on single donors with incorporation of molecular oxygen, incorporation of two atoms of oxygen;GO:0043169//cation binding	GO:0006534//cysteine metabolic process;GO:0019530//taurine metabolic process
ncbi_105079417	CD101	immunoglobulin superfamily member 2 [Camelus bactrianus]	-	-	-	-	GO:0031988//membrane-bounded vesicle	-	-
ncbi_105062966	UPF3B	regulator of nonsense transcripts 3B	Genetic Information Processing;Genetic Information Processing	Translation;Translation	ko03013//RNA transport;ko03015//mRNA surveillance pathway	K14328;K14328	GO:0043231//intracellular membrane-bounded organelle;GO:0043231//intracellular membrane-bounded organelle;GO:0043234//protein complex;GO:0043234//protein complex	GO:0044822//poly(A) RNA binding;GO:0044822//poly(A) RNA binding	GO:0006417//regulation of translation;GO:0006417//regulation of translation
ncbi_105067317	FAM214B	protein FAM214B	-	-	-	-	-	-	-
ncbi_105070869	FBXO4	F-box only protein 4 [Camelus bactrianus]	Genetic Information Processing	Folding, sorting and degradation	ko04120//Ubiquitin mediated proteolysis	K10291	GO:0031461//cullin-RING ubiquitin ligase complex	GO:0019787//ubiquitin-like protein transferase activity;GO:0046983//protein dimerization activity	GO:0006259//DNA metabolic process;GO:0031396//regulation of protein ubiquitination;GO:0043161//proteasome-mediated ubiquitin-dependent protein catabolic process
ncbi_105066227	FRY	protein furry homolog	-	-	-	-	-	-	-
ncbi_105079349	NDP	norrin [Camelus ferus]	-	-	-	-	GO:0044421//extracellular region part;GO:0044464//cell part	GO:0001664//G-protein coupled receptor binding;GO:0046983//protein dimerization activity	GO:0006355//regulation of transcription, DNA-templated;GO:0009653//anatomical structure morphogenesis;GO:0016055//Wnt signaling pathway;GO:0044093//positive regulation of molecular function
ncbi_105079087	ZCCHC16	zinc finger CCHC domain-containing protein 16 [Camelus bactrianus]	-	-	-	-	-	GO:0046914//transition metal ion binding	-
ncbi_105074993	UBE2N	ubiquitin-conjugating enzyme E2 N	Genetic Information Processing;Organismal Systems	Folding, sorting and degradation;Immune system	ko04120//Ubiquitin mediated proteolysis;ko04624//Toll and Imd signaling pathway	K10580;K10580	GO:0031371//ubiquitin conjugating enzyme complex;GO:0031988//membrane-bounded vesicle;GO:0043231//intracellular membrane-bounded organelle	GO:0003723//RNA binding;GO:0019787//ubiquitin-like protein transferase activity;GO:0032182//ubiquitin-like protein binding	GO:0000209//protein polyubiquitination;GO:0000725//recombinational repair;GO:0006282//regulation of DNA repair;GO:0019941//modification-dependent protein catabolic process;GO:0031056//regulation of histone modification;GO:0031398//positive regulation of protein ubiquitination;GO:0043122//regulation of I-kappaB kinase/NF-kappaB signaling;GO:0050851//antigen receptor-mediated signaling pathway;GO:0…
ncbi_105078272	PEX11G	peroxisomal membrane protein 11C [Camelus bactrianus]	Cellular Processes	Transport and catabolism	ko04146//Peroxisome	K13353	GO:0031231//intrinsic component of peroxisomal membrane;GO:0032991//macromolecular complex	-	GO:0007031//peroxisome organization;GO:0032535//regulation of cellular component size
ncbi_105080199	PARP3	LOW QUALITY PROTEIN: poly [ADP-ribose] polymerase 3 [Camelus bactrianus]	Cellular Processes;Cellular Processes;Environmental Information Processing;Organismal Systems;Cellular Processes;Genetic Information Processing	Cell growth and death;Cell growth and death;Signal transduction;Aging;Cell growth and death;Replication and repair	ko04210//Apoptosis;ko04217//Necroptosis;ko04064//NF-kappa B signaling pathway;ko04212//Longevity regulating pathway - worm;ko04214//Apoptosis - fly;ko03410//Base excision repair	K10798;K10798;K10798;K10798;K10798;K10798	GO:0044427//chromosomal part	GO:0016763//transferase activity, transferring pentosyl groups	GO:0006281//DNA repair;GO:0006486//protein glycosylation;GO:0007052//mitotic spindle organization;GO:0034502//protein localization to chromosome;GO:0051054//positive regulation of DNA metabolic process
ncbi_105078695	CPNE2	copine-2	-	-	-	-	-	-	-
ncbi_105072502	MTERF1	transcription termination factor 1, mitochondrial [Camelus ferus]	-	-	-	-	GO:0009295//nucleoid;GO:0043231//intracellular membrane-bounded organelle	GO:0003723//RNA binding	GO:0000959//mitochondrial RNA metabolic process;GO:0010468//regulation of gene expression;GO:0032774//RNA biosynthetic process;GO:0071103//DNA conformation change
ncbi_105074335	MBOAT7	lysophospholipid acyltransferase 7 [Pantholops hodgsonii]	Metabolism	Lipid metabolism	ko00564//Glycerophospholipid metabolism	K13516	GO:0031090//organelle membrane;GO:0031224//intrinsic component of membrane	GO:0005488//binding;GO:0016747//transferase activity, transferring acyl groups other than amino-acyl groups	GO:0007420//brain development;GO:0046488//phosphatidylinositol metabolic process;GO:0048646//anatomical structure formation involved in morphogenesis
ncbi_105072772	HEYL	hairy/enhancer-of-split related with YRPW motif-like protein [Camelus bactrianus]	-	-	-	-	GO:0043231//intracellular membrane-bounded organelle	GO:0000977//RNA polymerase II regulatory region sequence-specific DNA binding;GO:0000982//transcription factor activity, RNA polymerase II core promoter proximal region sequence-specific binding;GO:0001104//RNA polymerase II transcription cofactor activity;GO:0003696//satellite DNA binding;GO:0019904//protein domain specific binding;GO:0046983//protein dimerization activity	GO:0000122//negative regulation of transcription from RNA polymerase II promoter;GO:0003171//atrioventricular valve development;GO:0003177//pulmonary valve development;GO:0007166//cell surface receptor signaling pathway;GO:0007519//skeletal muscle tissue development;GO:0033144//negative regulation of intracellular steroid hormone receptor signaling pathway;GO:0045597//positive regulation of cell …
ncbi_105070882	RAP1GAP	rap1 GTPase-activating protein 1	Environmental Information Processing	Signal transduction	ko04015//Rap1 signaling pathway	K17700	GO:0044444//cytoplasmic part;GO:0044444//cytoplasmic part	GO:0031267//small GTPase binding;GO:0031267//small GTPase binding;GO:0046983//protein dimerization activity;GO:0046983//protein dimerization activity;GO:0060589//nucleoside-triphosphatase regulator activity;GO:0060589//nucleoside-triphosphatase regulator activity	GO:0043087//regulation of GTPase activity;GO:0043087//regulation of GTPase activity
ncbi_105070270	USP16	ubiquitin carboxyl-terminal hydrolase 16	-	-	-	-	-	-	-
ncbi_105076005	NYX	nyctalopin [Camelus bactrianus]	-	-	-	-	-	-	GO:0050953//sensory perception of light stimulus
ncbi_105067318	UNC13B	protein unc-13 homolog B	Organismal Systems	Nervous system	ko04721//Synaptic vesicle cycle	K15293	-	-	-
ncbi_105082828	DOC2A	double C2-like domain-containing protein alpha [Camelus bactrianus]	-	-	-	-	GO:0016023//cytoplasmic, membrane-bounded vesicle	GO:0005488//binding	GO:0017157//regulation of exocytosis
ncbi_105076675	ZNF215	zinc finger protein 215 [Camelus bactrianus]	-	-	-	-	GO:0043231//intracellular membrane-bounded organelle	GO:0001071//nucleic acid binding transcription factor activity;GO:0003676//nucleic acid binding;GO:0043169//cation binding	GO:0006351//transcription, DNA-templated;GO:0010468//regulation of gene expression
ncbi_105067072	GPR112	LOW QUALITY PROTEIN: probable G-protein coupled receptor 112 [Camelus bactrianus]	-	-	-	-	GO:0016020//membrane	-	GO:0007166//cell surface receptor signaling pathway
ncbi_105080704	XKRX	XK-related protein 2 [Camelus ferus]	-	-	-	-	GO:0031224//intrinsic component of membrane	-	-
ncbi_105063071	PODXL	LOW QUALITY PROTEIN: podocalyxin [Camelus bactrianus]	-	-	-	-	GO:0044464//cell part	-	GO:0044763//single-organism cellular process;GO:0050794//regulation of cellular process
ncbi_105081873	LOC105081873	Chromosome 10 open reading frame 62 [Homo sapiens]	-	-	-	-	-	-	-
ncbi_105075870	LOC105075870	parathymosin-like [Camelus bactrianus]	-	-	-	-	-	-	-
ncbi_105076676	ZNF214	zinc finger protein 214	-	-	-	-	GO:0044464//cell part	GO:0043169//cation binding	GO:0010468//regulation of gene expression
ncbi_105072503	AKAP9	A-kinase anchor protein 9	-	-	-	-	-	-	-
ncbi_105080644	CSTF2	cleavage stimulation factor subunit 2	Genetic Information Processing	Translation	ko03015//mRNA surveillance pathway	K14407	GO:0005849//mRNA cleavage factor complex;GO:0005849//mRNA cleavage factor complex;GO:0005849//mRNA cleavage factor complex;GO:0016604//nuclear body;GO:0016604//nuclear body;GO:0016604//nuclear body	GO:0003723//RNA binding;GO:0003723//RNA binding;GO:0003723//RNA binding	GO:0006396//RNA processing;GO:0006396//RNA processing;GO:0006396//RNA processing
ncbi_105063762	CCNC	cyclin-C	-	-	-	-	GO:0043234//protein complex;GO:0043234//protein complex;GO:0044451//nucleoplasm part;GO:0044451//nucleoplasm part	GO:0004842//ubiquitin-protein transferase activity;GO:0019900//kinase binding;GO:0019900//kinase binding	GO:0006352//DNA-templated transcription, initiation;GO:0006352//DNA-templated transcription, initiation;GO:0006357//regulation of transcription from RNA polymerase II promoter;GO:0006357//regulation of transcription from RNA polymerase II promoter;GO:0007049//cell cycle;GO:0007049//cell cycle;GO:0007178//transmembrane receptor protein serine/threonine kinase signaling pathway;GO:0007178//transmem…
ncbi_105076821	LOC105076821	olfactory receptor 10A5 [Camelus bactrianus]	Organismal Systems	Sensory system	ko04740//Olfactory transduction	K04257	GO:0031224//intrinsic component of membrane	GO:0004888//transmembrane signaling receptor activity	GO:0007166//cell surface receptor signaling pathway;GO:0050907//detection of chemical stimulus involved in sensory perception
ncbi_105068776	RALB	ras-related protein Ral-B [Camelus ferus]	Environmental Information Processing;Environmental Information Processing;Environmental Information Processing	Signal transduction;Signal transduction;Signal transduction	ko04014//Ras signaling pathway;ko04015//Rap1 signaling pathway;ko04072//Phospholipase D signaling pathway	K07835;K07835;K07835	GO:0005773//vacuole;GO:0016020//membrane;GO:0031988//membrane-bounded vesicle;GO:0043234//protein complex	GO:0017111//nucleoside-triphosphatase activity;GO:0032550//purine ribonucleoside binding;GO:0044389//ubiquitin-like protein ligase binding	GO:0000045//autophagosome assembly;GO:0007169//transmembrane receptor protein tyrosine kinase signaling pathway;GO:0007264//small GTPase mediated signal transduction;GO:0012501//programmed cell death;GO:0017157//regulation of exocytosis;GO:0022402//cell cycle process;GO:0043330//response to exogenous dsRNA;GO:0043393//regulation of protein binding;GO:0045860//positive regulation of protein kinase…
ncbi_105067114	IL21	interleukin-21 [Camelus ferus]	Environmental Information Processing;Environmental Information Processing;Organismal Systems	Signaling molecules and interaction;Signal transduction;Immune system	ko04060//Cytokine-cytokine receptor interaction;ko04630//Jak-STAT signaling pathway;ko04659//Th17 cell differentiation	K05434;K05434;K05434	GO:0044421//extracellular region part	GO:0005126//cytokine receptor binding	GO:0001912//positive regulation of leukocyte mediated cytotoxicity;GO:0002717//positive regulation of natural killer cell mediated immunity;GO:0021700//developmental maturation;GO:0030888//regulation of B cell proliferation;GO:0032729//positive regulation of interferon-gamma production;GO:0032816//positive regulation of natural killer cell activation;GO:0042129//regulation of T cell proliferation…
ncbi_105076681	LOC105076681	olfactory receptor 2AG2-like [Camelus bactrianus]	Organismal Systems	Sensory system	ko04740//Olfactory transduction	K04257	GO:0031224//intrinsic component of membrane	GO:0004888//transmembrane signaling receptor activity	GO:0007166//cell surface receptor signaling pathway;GO:0050907//detection of chemical stimulus involved in sensory perception
ncbi_105070130	HMGB3	high mobility group protein B3 [Camelus ferus]	-	-	-	-	GO:0043231//intracellular membrane-bounded organelle	GO:0003723//RNA binding	GO:0045577//regulation of B cell differentiation;GO:0045596//negative regulation of cell differentiation
ncbi_105075863	NRK	nik-related protein kinase	-	-	-	-	-	GO:0004672//protein kinase activity;GO:0032550//purine ribonucleoside binding	GO:0000186//activation of MAPKK activity;GO:0008283//cell proliferation;GO:0044703//multi-organism reproductive process;GO:0048638//regulation of developmental growth
ncbi_105079696	LOC105079696	protein FAM122C-like [Camelus bactrianus]	-	-	-	-	-	-	-
ncbi_105064876	FGGY	FGGY carbohydrate kinase domain-containing protein	-	-	-	-	-	GO:0016772//transferase activity, transferring phosphorus-containing groups;GO:0016772//transferase activity, transferring phosphorus-containing groups;GO:0016772//transferase activity, transferring phosphorus-containing groups	GO:0019725//cellular homeostasis;GO:0019725//cellular homeostasis;GO:0019725//cellular homeostasis
ncbi_105074992	NUDT4	diphosphoinositol polyphosphate phosphohydrolase 2 [Camelus bactrianus]	-	-	-	-	GO:0044444//cytoplasmic part	GO:0003723//RNA binding;GO:0043169//cation binding;GO:0052841//inositol bisdiphosphate tetrakisphosphate diphosphatase activity;GO:0052842//inositol diphosphate pentakisphosphate diphosphatase activity	GO:0009117//nucleotide metabolic process;GO:0019932//second-messenger-mediated signaling;GO:0032239//regulation of nucleobase-containing compound transport
ncbi_105070272	RWDD2B	RWD domain-containing protein 2B [Camelus bactrianus]	-	-	-	-	-	-	-
ncbi_105082829	INO80E	INO80 complex subunit E	-	-	-	-	GO:0033202//DNA helicase complex;GO:0033202//DNA helicase complex;GO:0043231//intracellular membrane-bounded organelle;GO:0043232//intracellular non-membrane-bounded organelle;GO:0043232//intracellular non-membrane-bounded organelle	-	GO:0006259//DNA metabolic process;GO:0006259//DNA metabolic process;GO:0010468//regulation of gene expression;GO:0033554//cellular response to stress;GO:0034645//cellular macromolecule biosynthetic process
ncbi_105072913	TFPI	tissue factor pathway inhibitor	Organismal Systems	Immune system	ko04610//Complement and coagulation cascades	K03909	GO:0044421//extracellular region part;GO:0044421//extracellular region part;GO:0044421//extracellular region part;GO:0044464//cell part;GO:0044464//cell part;GO:0044464//cell part	GO:0004857//enzyme inhibitor activity;GO:0004857//enzyme inhibitor activity;GO:0004857//enzyme inhibitor activity	GO:0007599//hemostasis;GO:0007599//hemostasis;GO:0007599//hemostasis;GO:0010466//negative regulation of peptidase activity;GO:0010466//negative regulation of peptidase activity;GO:0010466//negative regulation of peptidase activity
ncbi_105081175	APOO	apolipoprotein O [Camelus bactrianus]	-	-	-	-	GO:0043231//intracellular membrane-bounded organelle	-	-
ncbi_105080665	TRMT2B	tRNA (uracil(54)-C(5))-methyltransferase homolog	-	-	-	-	GO:0043231//intracellular membrane-bounded organelle;GO:0043231//intracellular membrane-bounded organelle;GO:0043231//intracellular membrane-bounded organelle	GO:0008168//methyltransferase activity;GO:0008168//methyltransferase activity;GO:0008168//methyltransferase activity	GO:0010467//gene expression;GO:0010467//gene expression;GO:0010467//gene expression
ncbi_105079644	UTP14A	U3 small nucleolar RNA-associated protein 14 homolog A [Camelus ferus]	Genetic Information Processing	Translation	ko03008//Ribosome biogenesis in eukaryotes	K14567	GO:0043231//intracellular membrane-bounded organelle;GO:0043232//intracellular non-membrane-bounded organelle	-	GO:0016072//rRNA metabolic process;GO:0042254//ribosome biogenesis
ncbi_105076199	LMBR1L	protein LMBR1L	-	-	-	-	-	-	-
ncbi_105079668	USP26	ubiquitin carboxyl-terminal hydrolase 26 [Camelus ferus]	-	-	-	-	-	-	-
ncbi_105082227	AP3S1	AP-3 complex subunit sigma-1, partial [Bison bison bison]	Cellular Processes	Transport and catabolism	ko04142//Lysosome	K12399	-	-	-
ncbi_105076974	CTDSPL2	CTD small phosphatase-like protein 2	-	-	-	-	-	GO:0042578//phosphoric ester hydrolase activity;GO:0042578//phosphoric ester hydrolase activity	-
ncbi_105067345	LOC105067345	LOW QUALITY PROTEIN: olfactory receptor 2S2-like [Camelus bactrianus]	Organismal Systems	Sensory system	ko04740//Olfactory transduction	K04257	GO:0016021//integral component of membrane	GO:0004888//transmembrane signaling receptor activity	GO:0007166//cell surface receptor signaling pathway;GO:0050907//detection of chemical stimulus involved in sensory perception
ncbi_105070405	DONSON	protein downstream neighbor of Son [Camelus bactrianus]	-	-	-	-	-	-	-
ncbi_105076098	ATP6V1E1	V-type proton ATPase subunit E 1 [Camelus bactrianus]	Metabolism;Cellular Processes;Environmental Information Processing;Metabolism;Organismal Systems;Organismal Systems	Global and overview maps;Transport and catabolism;Signal transduction;Energy metabolism;Nervous system;Excretory system	ko01100//Metabolic pathways;ko04145//Phagosome;ko04150//mTOR signaling pathway;ko00190//Oxidative phosphorylation;ko04721//Synaptic vesicle cycle;ko04966//Collecting duct acid secretion	K02150;K02150;K02150;K02150;K02150;K02150	GO:0005774//vacuolar membrane;GO:0005886//plasma membrane;GO:0016469//proton-transporting two-sector ATPase complex;GO:0031988//membrane-bounded vesicle;GO:0042995//cell projection	GO:0015078//hydrogen ion transmembrane transporter activity;GO:0015662//ATPase activity, coupled to transmembrane movement of ions, phosphorylative mechanism;GO:0019899//enzyme binding	GO:0015988//energy coupled proton transmembrane transport, against electrochemical gradient
ncbi_105067419	ABCA1	ATP-binding cassette sub-family A member 1 [Camelus bactrianus]	Environmental Information Processing;Organismal Systems;Organismal Systems	Membrane transport;Digestive system;Digestive system	ko02010//ABC transporters;ko04975//Fat digestion and absorption;ko04979//Cholesterol metabolism	K05641;K05641;K05641	-	-	-
ncbi_105067052	HTATSF1	HIV Tat-specific factor 1 [Camelus ferus]	-	-	-	-	GO:0043231//intracellular membrane-bounded organelle	GO:0003723//RNA binding	-
ncbi_105064557	TSPAN7	tetraspanin-7 [Vicugna pacos]	-	-	-	-	GO:0031224//intrinsic component of membrane	-	-
ncbi_105081779	UBTD1	ubiquitin domain-containing protein 1	-	-	-	-	-	-	-
ncbi_105066463	LOC105066463	Ankyrin repeat-containing domain containing protein [Cricetulus griseus]	-	-	-	-	-	-	-
ncbi_105076198	DHH	desert hedgehog protein [Camelus bactrianus]	Environmental Information Processing	Signal transduction	ko04340//Hedgehog signaling pathway	K11990	GO:0016020//membrane	GO:0016787//hydrolase activity;GO:0046914//transition metal ion binding	GO:0007154//cell communication;GO:0007281//germ cell development;GO:0007530//sex determination;GO:0019218//regulation of steroid metabolic process;GO:0030908//protein splicing;GO:0044707//single-multicellular organism process
ncbi_105066540	CCT4	T-complex protein 1 subunit delta [Camelus ferus]	-	-	-	-	GO:0005815//microtubule organizing center;GO:0031988//membrane-bounded vesicle;GO:0043231//intracellular membrane-bounded organelle;GO:0043234//protein complex	GO:0003723//RNA binding;GO:0005515//protein binding;GO:0032550//purine ribonucleoside binding	GO:0006810//transport;GO:0035036//sperm-egg recognition;GO:0044267//cellular protein metabolic process
ncbi_105076824	LOC105076824	LOW QUALITY PROTEIN: olfactory receptor 2D3-like [Camelus bactrianus]	Organismal Systems	Sensory system	ko04740//Olfactory transduction	K04257	-	-	-
ncbi_105077348	CYTH3	cytohesin-3 [Camelus bactrianus]	Cellular Processes;Environmental Information Processing	Transport and catabolism;Signal transduction	ko04144//Endocytosis;ko04072//Phospholipase D signaling pathway	K18441;K18441	-	-	-
ncbi_105070848	CNR2	LOW QUALITY PROTEIN: cannabinoid receptor 2 [Camelus bactrianus]	Environmental Information Processing	Signaling molecules and interaction	ko04080//Neuroactive ligand-receptor interaction	K04278	GO:0031224//intrinsic component of membrane	GO:0004930//G-protein coupled receptor activity	GO:0007186//G-protein coupled receptor signaling pathway
ncbi_105081444	CSPP1	centrosome and spindle pole-associated protein 1	-	-	-	-	GO:0005815//microtubule organizing center;GO:0005815//microtubule organizing center	-	GO:0032465//regulation of cytokinesis;GO:0032465//regulation of cytokinesis;GO:0048522//positive regulation of cellular process;GO:0048522//positive regulation of cellular process
ncbi_105070854	TCEB3	transcription elongation factor B polypeptide 3 [Camelus bactrianus]	-	-	-	-	GO:0031224//intrinsic component of membrane;GO:0043231//intracellular membrane-bounded organelle	-	GO:0010468//regulation of gene expression;GO:0034645//cellular macromolecule biosynthetic process
ncbi_105080302	IQCF5	IQ domain-containing protein F5 [Camelus bactrianus]	-	-	-	-	-	-	-
ncbi_105077990	LSS	lanosterol synthase [Camelus bactrianus]	Metabolism;Metabolism	Global and overview maps;Lipid metabolism	ko01100//Metabolic pathways;ko00100//Steroid biosynthesis	K01852;K01852	GO:0031090//organelle membrane;GO:0043231//intracellular membrane-bounded organelle;GO:0043232//intracellular non-membrane-bounded organelle	GO:0031559//oxidosqualene cyclase activity	GO:0008203//cholesterol metabolic process
ncbi_105080198	RRP9	U3 small nucleolar RNA-interacting protein 2 [Camelus ferus]	-	-	-	-	-	-	-
ncbi_105081391	ALDH1L2	mitochondrial 10-formyltetrahydrofolate dehydrogenase [Camelus bactrianus]	Metabolism	Metabolism of cofactors and vitamins	ko00670//One carbon pool by folate	K00289	GO:0031988//membrane-bounded vesicle;GO:0043231//intracellular membrane-bounded organelle	GO:0016646//oxidoreductase activity, acting on the CH-NH group of donors, NAD or NADP as acceptor;GO:0016741//transferase activity, transferring one-carbon groups;GO:0016903//oxidoreductase activity, acting on the aldehyde or oxo group of donors	GO:0009256//10-formyltetrahydrofolate metabolic process
ncbi_105072507	KRIT1	krev interaction trapped protein 1 [Camelus ferus]	Environmental Information Processing;Organismal Systems	Signal transduction;Aging	ko04015//Rap1 signaling pathway;ko04212//Longevity regulating pathway - worm	K17705;K17705	GO:0015630//microtubule cytoskeleton;GO:0015630//microtubule cytoskeleton;GO:0015630//microtubule cytoskeleton;GO:0015630//microtubule cytoskeleton;GO:0015630//microtubule cytoskeleton;GO:0015630//microtubule cytoskeleton;GO:0015630//microtubule cytoskeleton;GO:0016020//membrane;GO:0016020//membrane;GO:0016020//membrane;GO:0016020//membrane;GO:0016020//membrane;GO:0016020//membrane;GO:0016020//me…	GO:0015631//tubulin binding;GO:0015631//tubulin binding;GO:0015631//tubulin binding;GO:0015631//tubulin binding;GO:0015631//tubulin binding;GO:0015631//tubulin binding;GO:0015631//tubulin binding;GO:1902936//phosphatidylinositol bisphosphate binding;GO:1902936//phosphatidylinositol bisphosphate binding;GO:1902936//phosphatidylinositol bisphosphate binding;GO:1902936//phosphatidylinositol bisphosp…	GO:0001936//regulation of endothelial cell proliferation;GO:0001936//regulation of endothelial cell proliferation;GO:0001936//regulation of endothelial cell proliferation;GO:0001936//regulation of endothelial cell proliferation;GO:0001936//regulation of endothelial cell proliferation;GO:0001936//regulation of endothelial cell proliferation;GO:0001936//regulation of endothelial cell proliferation;…
ncbi_105063450	NUDC	nuclear migration protein nudC [Camelus bactrianus]	-	-	-	-	-	-	-
