# Supplementary material for: Exploring the genomic resources of seven domestic Bactrian camel populations in China through restriction site-associated DNA sequencing
Source: PLoS One. 2021 Apr 29;16(4):e0250168. doi: 10.1371/journal.pone.0250168 (PMC8084232; doi:10.1371/journal.pone.0250168)
Supplement: S5 Table — (XLSX) [file pone.0250168.s005.xlsx]

## Sheet: Table S5
Table S5. The pool of all remaining others_vs_DJ_0.05_fst_pi_sig_intersect.Annot
GeneID	Symbol	Description	KEGG_A_class	KEGG_B_class	Pathway	K_ID	GO Component	GO Function	GO Process
ncbi_105068402	CACNA1A	voltage-dependent P/Q-type calcium channel subunit alpha-1A [Camelus bactrianus]	Environmental Information Processing;Environmental Information Processing;Organismal Systems;Organismal Systems;Organismal Systems;Organismal Systems;Organismal Systems;Organismal Systems;Organismal Systems;Organismal Systems;Organismal Systems	Signal transduction;Signal transduction;Nervous system;Nervous system;Nervous system;Nervous system;Nervous system;Nervous system;Sensory system;Nervous system;Nervous system	ko04010//MAPK signaling pathway;ko04020//Calcium signaling pathway;ko04723//Retrograde endocannabinoid signaling;ko04728//Dopaminergic synapse;ko04726//Serotonergic synapse;ko04724//Glutamatergic synapse;ko04725//Cholinergic synapse;ko04727//GABAergic synapse;ko04742//Taste transduction;ko04721//Synaptic vesicle cycle;ko04730//Long-term depression	K04344;K04344;K04344;K04344;K04344;K04344;K04344;K04344;K04344;K04344;K04344	-	-	-
ncbi_105070103	PRRG3	transmembrane gamma-carboxyglutamic acid protein 3 [Camelus ferus]	-	-	-	-	-	-	-
ncbi_105083096	FAM46A	protein FAM46A [Panthera tigris altaica]	-	-	-	-	-	GO:0003723//RNA binding	GO:0032101//regulation of response to external stimulus
ncbi_105077052	LTK	LOW QUALITY PROTEIN: leukocyte tyrosine kinase receptor [Camelus bactrianus]	-	-	-	-	GO:0016020//membrane	GO:0004672//protein kinase activity	GO:0006464//cellular protein modification process;GO:0010663//positive regulation of striated muscle cell apoptotic process;GO:0010975//regulation of neuron projection development;GO:0016310//phosphorylation;GO:0032526//response to retinoic acid;GO:0048015//phosphatidylinositol-mediated signaling
ncbi_105063641	SORT1	sortilin	Cellular Processes;Organismal Systems;Organismal Systems	Transport and catabolism;Nervous system;Digestive system	ko04142//Lysosome;ko04722//Neurotrophin signaling pathway;ko04979//Cholesterol metabolism	K12388;K12388;K12388	GO:0005798//Golgi-associated vesicle;GO:0005798//Golgi-associated vesicle;GO:0005798//Golgi-associated vesicle;GO:0005798//Golgi-associated vesicle;GO:0005798//Golgi-associated vesicle;GO:0030135//coated vesicle;GO:0030135//coated vesicle;GO:0030135//coated vesicle;GO:0030135//coated vesicle;GO:0030135//coated vesicle;GO:0031224//intrinsic component of membrane;GO:0031224//intrinsic component of …	GO:0004888//transmembrane signaling receptor activity;GO:0004888//transmembrane signaling receptor activity;GO:0004888//transmembrane signaling receptor activity;GO:0004888//transmembrane signaling receptor activity;GO:0004888//transmembrane signaling receptor activity;GO:0005030//neurotrophin receptor activity;GO:0005030//neurotrophin receptor activity;GO:0005030//neurotrophin receptor activity;…	GO:0006996//organelle organization;GO:0006996//organelle organization;GO:0006996//organelle organization;GO:0006996//organelle organization;GO:0006996//organelle organization;GO:0007041//lysosomal transport;GO:0007041//lysosomal transport;GO:0007041//lysosomal transport;GO:0007041//lysosomal transport;GO:0007041//lysosomal transport;GO:0007169//transmembrane receptor protein tyrosine kinase signa…
ncbi_105075256	COCH	cochlin [Camelus ferus]	-	-	-	-	GO:0031012//extracellular matrix;GO:0031988//membrane-bounded vesicle	-	GO:0009617//response to bacterium;GO:0022604//regulation of cell morphogenesis;GO:0031349//positive regulation of defense response;GO:0050954//sensory perception of mechanical stimulus
ncbi_105067063	ATP11C	phospholipid-transporting ATPase IG	-	-	-	-	GO:0005774//vacuolar membrane;GO:0005774//vacuolar membrane;GO:0031224//intrinsic component of membrane;GO:0031224//intrinsic component of membrane	GO:0003824//catalytic activity;GO:0003824//catalytic activity;GO:0005548//phospholipid transporter activity;GO:0005548//phospholipid transporter activity;GO:0032550//purine ribonucleoside binding;GO:0032550//purine ribonucleoside binding;GO:0046872//metal ion binding;GO:0046872//metal ion binding	GO:0002327//immature B cell differentiation;GO:0002327//immature B cell differentiation;GO:0015914//phospholipid transport;GO:0015914//phospholipid transport;GO:0045577//regulation of B cell differentiation;GO:0045577//regulation of B cell differentiation
ncbi_105061973	PSMD10	26S proteasome non-ATPase regulatory subunit 10	-	-	-	-	GO:0005856//cytoskeleton;GO:0022624//proteasome accessory complex;GO:0031981//nuclear lumen;GO:0044444//cytoplasmic part	GO:0005515//protein binding	GO:0000079//regulation of cyclin-dependent protein serine/threonine kinase activity;GO:0000087//mitotic M phase;GO:0001558//regulation of cell growth;GO:0002220//innate immune response activating cell surface receptor signaling pathway;GO:0006357//regulation of transcription from RNA polymerase II promoter;GO:0010565//regulation of cellular ketone metabolic process;GO:0010823//negative regulation…
ncbi_105073827	LRRC24	LOW QUALITY PROTEIN: leucine-rich repeat-containing protein 24 [Camelus bactrianus]	-	-	-	-	-	-	-
ncbi_105083788	PEX6	LOW QUALITY PROTEIN: peroxisome biogenesis factor 6 [Camelus bactrianus]	Cellular Processes	Transport and catabolism	ko04146//Peroxisome	K13339	GO:0042579//microbody	GO:0005515//protein binding;GO:0016887//ATPase activity;GO:0032550//purine ribonucleoside binding	GO:0006605//protein targeting;GO:0006996//organelle organization;GO:0031647//regulation of protein stability;GO:0065002//intracellular protein transmembrane transport
ncbi_105063983	NAB1	NGFI-A-binding protein 1	-	-	-	-	GO:0043231//intracellular membrane-bounded organelle	GO:0005515//protein binding	GO:0006355//regulation of transcription, DNA-templated;GO:0006355//regulation of transcription, DNA-templated;GO:0008366//axon ensheathment;GO:0010001//glial cell differentiation;GO:2000026//regulation of multicellular organismal development
ncbi_105074817	EXOC3L1	exocyst complex component 3-like protein	-	-	-	-	GO:0012505//endomembrane system;GO:0043234//protein complex	-	GO:0002790//peptide secretion;GO:0016192//vesicle-mediated transport
ncbi_105063505	CD164L2	CD164 sialomucin-like 2 protein [Camelus ferus]	-	-	-	-	-	-	-
ncbi_105080725	SMC3	structural maintenance of chromosomes protein 3 [Homo sapiens]	Cellular Processes;Cellular Processes	Cell growth and death;Cell growth and death	ko04110//Cell cycle;ko04114//Oocyte meiosis	K06669;K06669	GO:0000798//nuclear cohesin complex;GO:0005819//spindle;GO:0044420//extracellular matrix component;GO:0044444//cytoplasmic part;GO:0098687//chromosomal region	GO:0003774//motor activity;GO:0032403//protein complex binding;GO:0032550//purine ribonucleoside binding;GO:0046983//protein dimerization activity	GO:0000087//mitotic M phase;GO:0000278//mitotic cell cycle;GO:0000280//nuclear division;GO:0007051//spindle organization;GO:0007062//sister chromatid cohesion;GO:0010948//negative regulation of cell cycle process;GO:0018205//peptidyl-lysine modification;GO:0033554//cellular response to stress;GO:0044707//single-multicellular organism process;GO:0051052//regulation of DNA metabolic process;GO:0051…
ncbi_105063825	SNX17	sorting nexin-17 [Camelus ferus]	-	-	-	-	GO:0005768//endosome;GO:0012506//vesicle membrane;GO:0032991//macromolecular complex	GO:0005543//phospholipid binding;GO:0070325//lipoprotein particle receptor binding	GO:0006897//endocytosis;GO:0008203//cholesterol metabolic process;GO:0015031//protein transport;GO:0050794//regulation of cellular process;GO:1902582//single-organism intracellular transport
ncbi_105063477	FAM110D	protein FAM110D [Camelus bactrianus]	-	-	-	-	-	-	-
ncbi_105081252	CHDC2	calponin homology domain-containing protein 2 [Camelus bactrianus]	-	-	-	-	-	-	-
ncbi_105064346	HOMER1	homer protein homolog 1 [Camelus ferus]	Environmental Information Processing;Organismal Systems	Signal transduction;Nervous system	ko04068//FoxO signaling pathway;ko04724//Glutamatergic synapse	K15010;K15010	-	-	-
ncbi_105079665	HS6ST2	heparan-sulfate 6-O-sulfotransferase 2 [Camelus bactrianus]	Metabolism	Glycan biosynthesis and metabolism	ko00534//Glycosaminoglycan biosynthesis - heparan sulfate / heparin	K08102	GO:0031224//intrinsic component of membrane;GO:0031988//membrane-bounded vesicle	GO:0034483//heparan sulfate sulfotransferase activity	GO:0030201//heparan sulfate proteoglycan metabolic process
ncbi_105079671	GPC3	glypican-3, partial [Camelus ferus]	-	-	-	-	GO:0000323//lytic vacuole;GO:0031012//extracellular matrix;GO:0031225//anchored component of membrane;GO:0031988//membrane-bounded vesicle	GO:0030414//peptidase inhibitor activity;GO:0043168//anion binding	GO:0001568//blood vessel development;GO:0002573//myeloid leukocyte differentiation;GO:0008285//negative regulation of cell proliferation;GO:0008589//regulation of smoothened signaling pathway;GO:0009798//axis specification;GO:0009896//positive regulation of catabolic process;GO:0010463//mesenchymal cell proliferation;GO:0010828//positive regulation of glucose transport;GO:0030100//regulation of e…
ncbi_105079644	UTP14A	U3 small nucleolar RNA-associated protein 14 homolog A [Camelus ferus]	Genetic Information Processing	Translation	ko03008//Ribosome biogenesis in eukaryotes	K14567	GO:0043231//intracellular membrane-bounded organelle;GO:0043232//intracellular non-membrane-bounded organelle	-	GO:0016072//rRNA metabolic process;GO:0042254//ribosome biogenesis
ncbi_105070143	POLR2G	DNA-directed RNA polymerase II subunit RPB7 [Camelus bactrianus]	Metabolism;Metabolism;Metabolism;Genetic Information Processing	Global and overview maps;Nucleotide metabolism;Nucleotide metabolism;Transcription	ko01100//Metabolic pathways;ko00230//Purine metabolism;ko00240//Pyrimidine metabolism;ko03020//RNA polymerase	K03015;K03015;K03015;K03015	-	-	-
ncbi_105074591	SAMD4A	LOW QUALITY PROTEIN: protein Smaug homolog 1 [Camelus bactrianus]	-	-	-	-	-	-	-
ncbi_105080398	GRSF1	G-rich sequence factor 1 [Camelus dromedarius]	-	-	-	-	GO:0043231//intracellular membrane-bounded organelle	GO:0003723//RNA binding	GO:0002009//morphogenesis of an epithelium;GO:0003002//regionalization
ncbi_105072509	GAK	LOW QUALITY PROTEIN: cyclin-G-associated kinase [Camelus bactrianus]	-	-	-	-	GO:0043231//intracellular membrane-bounded organelle	GO:0004672//protein kinase activity;GO:0032550//purine ribonucleoside binding	GO:0001889//liver development;GO:0006464//cellular protein modification process;GO:0006796//phosphate-containing compound metabolic process;GO:0006898//receptor-mediated endocytosis;GO:0006996//organelle organization;GO:0008284//positive regulation of cell proliferation;GO:0009653//anatomical structure morphogenesis;GO:0030855//epithelial cell differentiation;GO:0033561//regulation of water loss …
ncbi_105063898	UCN	urocortin [Camelus bactrianus]	-	-	-	-	-	-	-
ncbi_105081204	SDHA	succinate dehydrogenase [ubiquinone] flavoprotein subunit, mitochondrial [Camelus bactrianus]	Metabolism;Organismal Systems;Metabolism;Metabolism;Metabolism	Global and overview maps;Environmental adaptation;Energy metabolism;Global and overview maps;Carbohydrate metabolism	ko01100//Metabolic pathways;ko04714//Thermogenesis;ko00190//Oxidative phosphorylation;ko01200//Carbon metabolism;ko00020//Citrate cycle (TCA cycle)	K00234;K00234;K00234;K00234;K00234	GO:0019866//organelle inner membrane;GO:0044455//mitochondrial membrane part	GO:0000104//succinate dehydrogenase activity;GO:0000166//nucleotide binding	GO:0006101//citrate metabolic process;GO:0022900//electron transport chain;GO:0043648//dicarboxylic acid metabolic process;GO:0048731//system development
ncbi_105071555	FLOT2	flotillin-2 [Camelus bactrianus]	Organismal Systems	Endocrine system	ko04910//Insulin signaling pathway	K07192	GO:0005924//cell-substrate adherens junction;GO:0030667//secretory granule membrane;GO:0043234//protein complex;GO:0044459//plasma membrane part;GO:0098589//membrane region	GO:0035254//glutamate receptor binding	GO:0022610//biological adhesion;GO:0031647//regulation of protein stability;GO:0051248//negative regulation of protein metabolic process;GO:0090150//establishment of protein localization to membrane
ncbi_105074242	SNX29	sorting nexin-29 [Camelus bactrianus]	-	-	-	-	GO:0031988//membrane-bounded vesicle	-	-
ncbi_105080376	BTC	probetacellulin	Environmental Information Processing	Signal transduction	ko04012//ErbB signaling pathway	K09783	-	-	-
ncbi_105075866	LOC105075866	transcription elongation factor 1 homolog [Callorhinchus milii]	-	-	-	-	GO:0043231//intracellular membrane-bounded organelle	GO:0043169//cation binding	GO:0010468//regulation of gene expression;GO:0034645//cellular macromolecule biosynthetic process
ncbi_105063466	LOC105063466	LOW QUALITY PROTEIN: absent in melanoma 1-like protein [Camelus bactrianus]	-	-	-	-	-	-	-
ncbi_105083909	PTCRA	pre T-cell antigen receptor alpha [Camelus bactrianus]	Environmental Information Processing	Signal transduction	ko04330//Notch signaling pathway	K06056	-	-	-
ncbi_105068435	ATG4D	cysteine protease ATG4D, partial [Camelus bactrianus]	Cellular Processes;Cellular Processes	Transport and catabolism;Transport and catabolism	ko04140//Autophagy - animal;ko04136//Autophagy - other eukaryotes	K08342;K08342	-	-	-
ncbi_105061978	FRMPD3	FERM and PDZ domain-containing protein 3 [Camelus bactrianus]	-	-	-	-	-	-	-
ncbi_105070126	ROM1	rod outer segment membrane protein 1 [Camelus bactrianus]	-	-	-	-	GO:0031224//intrinsic component of membrane;GO:0031224//intrinsic component of membrane;GO:0031224//intrinsic component of membrane;GO:0060170//ciliary membrane;GO:0060170//ciliary membrane;GO:0060170//ciliary membrane	-	GO:0001754//eye photoreceptor cell differentiation;GO:0001754//eye photoreceptor cell differentiation;GO:0001754//eye photoreceptor cell differentiation;GO:0001944//vasculature development;GO:0001944//vasculature development;GO:0001944//vasculature development;GO:0010467//gene expression;GO:0010467//gene expression;GO:0010467//gene expression;GO:0050953//sensory perception of light stimulus;GO:00…
ncbi_105079115	FBXO16	F-box only protein 16	-	-	-	-	-	-	-
ncbi_105063487	SEPN1	selenoprotein N [Camelus ferus]	-	-	-	-	-	-	-
ncbi_105076583	LOC105076583	serum amyloid A-2 protein-like [Camelus bactrianus]	-	-	-	-	-	-	-
ncbi_105071563	RAB34	ras-related protein Rab-34	-	-	-	-	GO:0005768//endosome;GO:0031252//cell leading edge	GO:0017076//purine nucleotide binding;GO:0017111//nucleoside-triphosphatase activity;GO:0032550//purine ribonucleoside binding	GO:0015031//protein transport;GO:0016192//vesicle-mediated transport;GO:0016482//cytoplasmic transport;GO:0035556//intracellular signal transduction
ncbi_105063443	GPR3	G-protein coupled receptor 3 [Camelus ferus]	-	-	-	-	GO:0031224//intrinsic component of membrane	GO:0004888//transmembrane signaling receptor activity	GO:0007126//meiotic nuclear division;GO:0007166//cell surface receptor signaling pathway
ncbi_105080433	MOB1B	MOB kinase activator 1B [Camelus bactrianus]	-	-	-	-	GO:0031988//membrane-bounded vesicle;GO:0043231//intracellular membrane-bounded organelle;GO:0044444//cytoplasmic part	GO:0008047//enzyme activator activity;GO:0019899//enzyme binding;GO:0043169//cation binding	GO:0006468//protein phosphorylation;GO:0035556//intracellular signal transduction;GO:0042325//regulation of phosphorylation
ncbi_105066486	DMRTA2	doublesex- and mab-3-related transcription factor A2, partial [Camelus bactrianus]	-	-	-	-	-	-	-
ncbi_105074819	TMEM208	transmembrane protein 208	-	-	-	-	-	-	-
ncbi_105075938	SH2D1A	SH2 domain-containing protein 1A [Hipposideros armiger]	Organismal Systems	Immune system	ko04650//Natural killer cell mediated cytotoxicity	K07990	GO:0044424//intracellular part	-	GO:0001912//positive regulation of leukocyte mediated cytotoxicity;GO:0006952//defense response;GO:0006955//immune response;GO:0009966//regulation of signal transduction
ncbi_105071816	RBM38	RNA-binding protein 38 [Camelus bactrianus]	-	-	-	-	GO:0043231//intracellular membrane-bounded organelle;GO:0044444//cytoplasmic part	GO:0044822//poly(A) RNA binding	GO:0008283//cell proliferation;GO:0022402//cell cycle process;GO:0030330//DNA damage response, signal transduction by p53 class mediator;GO:0048255//mRNA stabilization;GO:0051153//regulation of striated muscle cell differentiation
ncbi_105061972	ATG4A	cysteine protease ATG4A	Cellular Processes;Cellular Processes	Transport and catabolism;Transport and catabolism	ko04140//Autophagy - animal;ko04136//Autophagy - other eukaryotes	K08342;K08342	-	GO:0070011//peptidase activity, acting on L-amino acid peptides;GO:0070011//peptidase activity, acting on L-amino acid peptides;GO:0070011//peptidase activity, acting on L-amino acid peptides	GO:0008104//protein localization;GO:0008104//protein localization;GO:0008104//protein localization;GO:0019538//protein metabolic process;GO:0019538//protein metabolic process;GO:0019538//protein metabolic process;GO:0044248//cellular catabolic process;GO:0044248//cellular catabolic process;GO:0044248//cellular catabolic process;GO:0051234//establishment of localization;GO:0051234//establishment o…
ncbi_105073858	GPT	alanine aminotransferase 1 [Camelus bactrianus]	Metabolism;Metabolism;Metabolism;Metabolism;Metabolism;Metabolism	Global and overview maps;Global and overview maps;Global and overview maps;Amino acid metabolism;Amino acid metabolism;Global and overview maps	ko01100//Metabolic pathways;ko01200//Carbon metabolism;ko01230//Biosynthesis of amino acids;ko00250//Alanine, aspartate and glutamate metabolism;ko00220//Arginine biosynthesis;ko01210//2-Oxocarboxylic acid metabolism	K00814;K00814;K00814;K00814;K00814;K00814	GO:0031988//membrane-bounded vesicle;GO:0044424//intracellular part	GO:0016769//transferase activity, transferring nitrogenous groups;GO:0043168//anion binding	GO:0006524//alanine catabolic process
ncbi_105074863	CDH1	cadherin-1	Environmental Information Processing;Environmental Information Processing;Environmental Information Processing;Environmental Information Processing;Cellular Processes	Signal transduction;Signal transduction;Signaling molecules and interaction;Signal transduction;Cellular community - eukaryotes	ko04015//Rap1 signaling pathway;ko04390//Hippo signaling pathway;ko04514//Cell adhesion molecules (CAMs);ko04371//Apelin signaling pathway;ko04520//Adherens junction	K05689;K05689;K05689;K05689;K05689	GO:0005856//cytoskeleton;GO:0005856//cytoskeleton;GO:0005911//cell-cell junction;GO:0005911//cell-cell junction;GO:0005924//cell-substrate adherens junction;GO:0005924//cell-substrate adherens junction;GO:0016234//inclusion body;GO:0016234//inclusion body;GO:0031224//intrinsic component of membrane;GO:0031224//intrinsic component of membrane;GO:0031984//organelle subcompartment;GO:0031984//organe…	GO:0008092//cytoskeletal protein binding;GO:0008092//cytoskeletal protein binding;GO:0019902//phosphatase binding;GO:0019902//phosphatase binding;GO:0046872//metal ion binding;GO:0046872//metal ion binding	GO:0000904//cell morphogenesis involved in differentiation;GO:0000904//cell morphogenesis involved in differentiation;GO:0001764//neuron migration;GO:0001764//neuron migration;GO:0002066//columnar/cuboidal epithelial cell development;GO:0002066//columnar/cuboidal epithelial cell development;GO:0006355//regulation of transcription, DNA-templated;GO:0006355//regulation of transcription, DNA-templat…
ncbi_105063046	CREB3L2	cyclic AMP-responsive element-binding protein 3-like protein 2 [Camelus ferus]	Environmental Information Processing;Environmental Information Processing;Organismal Systems;Environmental Information Processing;Organismal Systems;Organismal Systems;Organismal Systems;Environmental Information Processing;Environmental Information Processing;Organismal Systems;Organismal Systems;Organismal Systems;Organismal Systems;Organismal Systems;Organismal Systems;Organismal Systems;Organ…	Signal transduction;Signal transduction;Environmental adaptation;Signal transduction;Circulatory system;Endocrine system;Nervous system;Signal transduction;Signal transduction;Endocrine system;Nervous system;Endocrine system;Endocrine system;Endocrine system;Aging;Endocrine system;Endocrine system;Endocrine system;Endocrine system;Excretory system	ko04151//PI3K-Akt signaling pathway;ko04024//cAMP signaling pathway;ko04714//Thermogenesis;ko04022//cGMP - PKG signaling pathway;ko04261//Adrenergic signaling in cardiomyocytes;ko04926//Relaxin signaling pathway;ko04728//Dopaminergic synapse;ko04152//AMPK signaling pathway;ko04668//TNF signaling pathway;ko04915//Estrogen signaling pathway;ko04725//Cholinergic synapse;ko04916//Melanogenesis;ko0492…	K09048;K09048;K09048;K09048;K09048;K09048;K09048;K09048;K09048;K09048;K09048;K09048;K09048;K09048;K09048;K09048;K09048;K09048;K09048;K09048	GO:0031090//organelle membrane;GO:0031224//intrinsic component of membrane;GO:0043231//intracellular membrane-bounded organelle	GO:0000982//transcription factor activity, RNA polymerase II core promoter proximal region sequence-specific binding;GO:0044212//transcription regulatory region DNA binding	GO:0006357//regulation of transcription from RNA polymerase II promoter;GO:0007165//signal transduction;GO:0016482//cytoplasmic transport;GO:0030154//cell differentiation;GO:0033554//cellular response to stress;GO:0035966//response to topologically incorrect protein;GO:0048513//animal organ development
ncbi_105076334	LOC105076334	olfactory receptor 10AD1 [Camelus bactrianus]	Organismal Systems	Sensory system	ko04740//Olfactory transduction	K04257	-	-	-
ncbi_105075864	SERPINA7	thyroxine-binding globulin [Camelus ferus]	-	-	-	-	-	-	-
ncbi_105081131	LOC105081131	CXorf21 [Osmerus mordax]	-	-	-	-	-	-	-
ncbi_105078300	KANK3	KN motif and ankyrin repeat domain-containing protein 3	-	-	-	-	-	-	-
ncbi_105079449	MAP1LC3B	microtubule-associated proteins 1A/1B light chain 3B [Camelus dromedarius]	-	-	-	-	-	-	-
ncbi_105061988	VSIG1	V-set and immunoglobulin domain-containing protein 1 [Camelus bactrianus]	-	-	-	-	GO:0031224//intrinsic component of membrane	-	GO:0010669//epithelial structure maintenance
ncbi_105063469	SH3BGRL3	LOW QUALITY PROTEIN: SH3 domain-binding glutamic acid-rich-like protein 3 [Trichechus manatus latirostris]	-	-	-	-	GO:0031252//cell leading edge;GO:0031988//membrane-bounded vesicle;GO:0043231//intracellular membrane-bounded organelle	GO:0005102//receptor binding;GO:0008047//enzyme activator activity;GO:0015036//disulfide oxidoreductase activity	GO:0008064//regulation of actin polymerization or depolymerization;GO:0010594//regulation of endothelial cell migration;GO:0019725//cellular homeostasis;GO:0043087//regulation of GTPase activity;GO:0044710//single-organism metabolic process
ncbi_105069292	DPY19L2	probable C-mannosyltransferase DPY19L2 [Camelus ferus]	-	-	-	-	GO:0019866//organelle inner membrane;GO:0031224//intrinsic component of membrane	-	GO:0007281//germ cell development
ncbi_105083548	PRCP	lysosomal Pro-X carboxypeptidase	Organismal Systems;Organismal Systems	Digestive system;Endocrine system	ko04974//Protein digestion and absorption;ko04614//Renin-angiotensin system	K01285;K01285	GO:0031988//membrane-bounded vesicle;GO:0031988//membrane-bounded vesicle;GO:0044464//cell part;GO:0044464//cell part	GO:0070011//peptidase activity, acting on L-amino acid peptides;GO:0070011//peptidase activity, acting on L-amino acid peptides	GO:0001525//angiogenesis;GO:0001525//angiogenesis;GO:0002254//kinin cascade;GO:0002254//kinin cascade;GO:0003073//regulation of systemic arterial blood pressure;GO:0003073//regulation of systemic arterial blood pressure;GO:0010594//regulation of endothelial cell migration;GO:0010594//regulation of endothelial cell migration;GO:0031323//regulation of cellular metabolic process;GO:0031323//regulati…
ncbi_105069956	DENND1A	DENN domain-containing protein 1A [Camelus bactrianus]	-	-	-	-	GO:0030662//coated vesicle membrane;GO:0043005//neuron projection;GO:0044297//cell body	GO:0019904//protein domain specific binding	GO:0006897//endocytosis;GO:0043087//regulation of GTPase activity
ncbi_105080405	AMTN	amelotin [Camelus bactrianus]	-	-	-	-	GO:0005604//basement membrane;GO:0030054//cell junction	-	GO:0042476//odontogenesis
ncbi_105082195	IGIP	IgA-inducing protein homolog [Ailuropoda melanoleuca]	-	-	-	-	-	-	-
ncbi_105083963	MARC2	mitochondrial amidoxime reducing component 2 [Camelus bactrianus]	-	-	-	-	GO:0019866//organelle inner membrane;GO:0031988//membrane-bounded vesicle;GO:0042579//microbody	GO:0016661//oxidoreductase activity, acting on other nitrogenous compounds as donors;GO:0043168//anion binding;GO:0046914//transition metal ion binding;GO:0050662//coenzyme binding	GO:0043436//oxoacid metabolic process
ncbi_105078306	MYO1F	LOW QUALITY PROTEIN: unconventional myosin-If [Camelus bactrianus]	-	-	-	-	GO:0015629//actin cytoskeleton;GO:0030863//cortical cytoskeleton;GO:0043234//protein complex	GO:0017111//nucleoside-triphosphatase activity;GO:0032550//purine ribonucleoside binding	GO:0002283//neutrophil activation involved in immune response;GO:0002444//myeloid leukocyte mediated immunity;GO:0007155//cell adhesion;GO:0030334//regulation of cell migration;GO:0031347//regulation of defense response;GO:0032970//regulation of actin filament-based process;GO:0042742//defense response to bacterium
ncbi_105070142	ZBTB3	zinc finger and BTB domain-containing protein 3 [Camelus bactrianus]	-	-	-	-	-	-	-
ncbi_105079434	CCDC120	coiled-coil domain-containing protein 120 [Camelus bactrianus]	-	-	-	-	-	-	-
ncbi_105066786	SERINC2	serine incorporator 2	-	-	-	-	GO:0031224//intrinsic component of membrane;GO:0031224//intrinsic component of membrane;GO:0031988//membrane-bounded vesicle;GO:0031988//membrane-bounded vesicle	GO:0015179//L-amino acid transmembrane transporter activity;GO:0015179//L-amino acid transmembrane transporter activity	GO:0006643//membrane lipid metabolic process;GO:0006643//membrane lipid metabolic process;GO:0015807//L-amino acid transport;GO:0015807//L-amino acid transport
ncbi_105078664	SLC38A7	Slc38a7 protein [Mus musculus]	-	-	-	-	GO:0031224//intrinsic component of membrane;GO:0031224//intrinsic component of membrane;GO:0031224//intrinsic component of membrane;GO:0031224//intrinsic component of membrane;GO:0043005//neuron projection;GO:0043005//neuron projection;GO:0043005//neuron projection;GO:0043005//neuron projection;GO:0044297//cell body;GO:0044297//cell body;GO:0044297//cell body;GO:0044297//cell body	GO:0005310//dicarboxylic acid transmembrane transporter activity;GO:0005310//dicarboxylic acid transmembrane transporter activity;GO:0005310//dicarboxylic acid transmembrane transporter activity;GO:0005310//dicarboxylic acid transmembrane transporter activity;GO:0008324//cation transmembrane transporter activity;GO:0008324//cation transmembrane transporter activity;GO:0008324//cation transmembran…	GO:0000101//sulfur amino acid transport;GO:0000101//sulfur amino acid transport;GO:0000101//sulfur amino acid transport;GO:0000101//sulfur amino acid transport;GO:0003333//amino acid transmembrane transport;GO:0003333//amino acid transmembrane transport;GO:0003333//amino acid transmembrane transport;GO:0003333//amino acid transmembrane transport;GO:0015813//L-glutamate transport;GO:0015813//L-glu…
ncbi_105083690	IL2RG	cytokine receptor common subunit gamma [Camelus bactrianus]	Environmental Information Processing;Cellular Processes;Environmental Information Processing;Environmental Information Processing;Organismal Systems;Organismal Systems	Signal transduction;Transport and catabolism;Signaling molecules and interaction;Signal transduction;Immune system;Immune system	ko04151//PI3K-Akt signaling pathway;ko04144//Endocytosis;ko04060//Cytokine-cytokine receptor interaction;ko04630//Jak-STAT signaling pathway;ko04659//Th17 cell differentiation;ko04658//Th1 and Th2 cell differentiation	K05070;K05070;K05070;K05070;K05070;K05070	GO:0016021//integral component of membrane;GO:0044459//plasma membrane part	GO:0004896//cytokine receptor activity;GO:0019838//growth factor binding	GO:0002376//immune system process;GO:0019221//cytokine-mediated signaling pathway;GO:0044403//symbiosis, encompassing mutualism through parasitism
ncbi_105082227	AP3S1	AP-3 complex subunit sigma-1, partial [Bison bison bison]	Cellular Processes	Transport and catabolism	ko04142//Lysosome	K12399	-	-	-
ncbi_105067876	GRID2	glutamate receptor ionotropic, delta-2 [Camelus bactrianus]	Environmental Information Processing;Organismal Systems	Signaling molecules and interaction;Nervous system	ko04080//Neuroactive ligand-receptor interaction;ko04730//Long-term depression	K05207;K05207	-	-	-
ncbi_105082017	NUDT12	peroxisomal NADH pyrophosphatase NUDT12 [Camelus ferus]	Metabolism;Cellular Processes;Metabolism	Global and overview maps;Transport and catabolism;Metabolism of cofactors and vitamins	ko01100//Metabolic pathways;ko04146//Peroxisome;ko00760//Nicotinate and nicotinamide metabolism	K03426;K03426;K03426	GO:0042579//microbody	GO:0004551//nucleotide diphosphatase activity;GO:0043169//cation binding	GO:0006739//NADP metabolic process;GO:0019364//pyridine nucleotide catabolic process
ncbi_105077095	SCML4	sex comb on midleg-like protein 4	-	-	-	-	-	-	-
ncbi_105064559	OTC	ornithine carbamoyltransferase, mitochondrial [Camelus bactrianus]	Metabolism;Metabolism;Metabolism	Global and overview maps;Global and overview maps;Amino acid metabolism	ko01100//Metabolic pathways;ko01230//Biosynthesis of amino acids;ko00220//Arginine biosynthesis	K00611;K00611;K00611	-	-	-
ncbi_105069915	NR6A1	nuclear receptor subfamily 6 group A member 1 [Camelus bactrianus]	-	-	-	-	GO:0043231//intracellular membrane-bounded organelle;GO:0043234//protein complex	GO:0000977//RNA polymerase II regulatory region sequence-specific DNA binding;GO:0000982//transcription factor activity, RNA polymerase II core promoter proximal region sequence-specific binding;GO:0038023//signaling receptor activity;GO:0046914//transition metal ion binding;GO:0046983//protein dimerization activity	GO:0006357//regulation of transcription from RNA polymerase II promoter;GO:0009755//hormone-mediated signaling pathway;GO:0044707//single-multicellular organism process;GO:0048232//male gamete generation;GO:0048869//cellular developmental process
ncbi_105077174	MCM9	DNA helicase MCM9	-	-	-	-	GO:0042555//MCM complex;GO:0043231//intracellular membrane-bounded organelle	GO:0003676//nucleic acid binding;GO:0017111//nucleoside-triphosphatase activity;GO:0032550//purine ribonucleoside binding	GO:0000725//recombinational repair;GO:0007276//gamete generation
ncbi_105068104	INSRR	insulin receptor-related protein [Camelus bactrianus]	Cellular Processes	Cell motility	ko04810//Regulation of actin cytoskeleton	K05086	GO:0016021//integral component of membrane;GO:0043234//protein complex	GO:0004713//protein tyrosine kinase activity;GO:0005515//protein binding;GO:0032550//purine ribonucleoside binding	GO:0006468//protein phosphorylation;GO:0007167//enzyme linked receptor protein signaling pathway;GO:0007530//sex determination;GO:0010446//response to alkaline pH;GO:0030036//actin cytoskeleton organization
ncbi_105083558	THRSP	thyroid hormone-inducible hepatic protein [Camelus bactrianus]	-	-	-	-	GO:0044444//cytoplasmic part;GO:0044444//cytoplasmic part	GO:0046983//protein dimerization activity;GO:0046983//protein dimerization activity	GO:0031326//regulation of cellular biosynthetic process;GO:0031326//regulation of cellular biosynthetic process
ncbi_105079084	AMOT	LOW QUALITY PROTEIN: angiomotin [Camelus bactrianus]	Environmental Information Processing;Cellular Processes	Signal transduction;Cellular community - eukaryotes	ko04390//Hippo signaling pathway;ko04530//Tight junction	K16819;K16819	GO:0016023//cytoplasmic, membrane-bounded vesicle;GO:0031224//intrinsic component of membrane;GO:0031252//cell leading edge;GO:0032432//actin filament bundle;GO:0043234//protein complex;GO:0043296//apical junction complex;GO:0044459//plasma membrane part	GO:0005515//protein binding;GO:0060089//molecular transducer activity	GO:0007010//cytoskeleton organization;GO:0007369//gastrulation;GO:0008104//protein localization;GO:0010595//positive regulation of endothelial cell migration;GO:0030010//establishment of cell polarity;GO:0042221//response to chemical;GO:0043009//chordate embryonic development;GO:0043087//regulation of GTPase activity;GO:0043114//regulation of vascular permeability;GO:0045765//regulation of angiog…
ncbi_105076928	TYRO3	tyrosine-protein kinase receptor TYRO3 [Camelus bactrianus]	-	-	-	-	GO:0012505//endomembrane system;GO:0031090//organelle membrane;GO:0031224//intrinsic component of membrane;GO:0043231//intracellular membrane-bounded organelle	GO:0004713//protein tyrosine kinase activity;GO:0032550//purine ribonucleoside binding;GO:0046983//protein dimerization activity	GO:0000904//cell morphogenesis involved in differentiation;GO:0002695//negative regulation of leukocyte activation;GO:0006468//protein phosphorylation;GO:0006909//phagocytosis;GO:0016477//cell migration;GO:0019725//cellular homeostasis;GO:0030098//lymphocyte differentiation;GO:0030168//platelet activation;GO:0030540//female genitalia development;GO:0031348//negative regulation of defense response…
ncbi_105064582	FAM81B	protein FAM81B [Camelus bactrianus]	-	-	-	-	-	-	-
ncbi_105062387	MAGI2	membrane-associated guanylate kinase, WW and PDZ domain-containing protein 2, partial [Camelus bactrianus]	Environmental Information Processing;Environmental Information Processing	Signal transduction;Signal transduction	ko04151//PI3K-Akt signaling pathway;ko04015//Rap1 signaling pathway	K05629;K05629	GO:0005768//endosome;GO:0016020//membrane;GO:0032991//macromolecular complex;GO:0036056//filtration diaphragm;GO:0043005//neuron projection;GO:0043296//apical junction complex;GO:0044456//synapse part	GO:0016772//transferase activity, transferring phosphorus-containing groups;GO:0019899//enzyme binding;GO:0031690//adrenergic receptor binding;GO:0032947//protein complex scaffold;GO:0060089//molecular transducer activity;GO:0070697//activin receptor binding	GO:0002090//regulation of receptor internalization;GO:0007050//cell cycle arrest;GO:0008283//cell proliferation;GO:0010922//positive regulation of phosphatase activity;GO:0010975//regulation of neuron projection development;GO:0030334//regulation of cell migration;GO:0032925//regulation of activin receptor signaling pathway;GO:0038179//neurotrophin signaling pathway;GO:0046907//intracellular tran…
ncbi_105061970	COL4A5	collagen alpha-5(IV) chain	Environmental Information Processing;Cellular Processes;Organismal Systems;Organismal Systems;Environmental Information Processing	Signal transduction;Cellular community - eukaryotes;Endocrine system;Digestive system;Signaling molecules and interaction	ko04151//PI3K-Akt signaling pathway;ko04510//Focal adhesion;ko04926//Relaxin signaling pathway;ko04974//Protein digestion and absorption;ko04512//ECM-receptor interaction	K06237;K06237;K06237;K06237;K06237	GO:0005581//collagen trimer;GO:0005581//collagen trimer;GO:0005604//basement membrane;GO:0005604//basement membrane;GO:0045202//synapse;GO:0045202//synapse	-	GO:0050808//synapse organization;GO:0050808//synapse organization
ncbi_105064429	LOC105064429	A disintegrin and metalloproteinase with thrombospondin motifs 6 [Camelus dromedarius]	-	-	-	-	GO:0031012//extracellular matrix	GO:0046914//transition metal ion binding;GO:0070011//peptidase activity, acting on L-amino acid peptides	GO:0019538//protein metabolic process
ncbi_105071981	TMEM175	transmembrane protein 175	-	-	-	-	-	-	-
ncbi_105083710	EFNB1	ephrin-B1 [Camelus bactrianus]	Organismal Systems	Development	ko04360//Axon guidance	K05463	-	-	-
ncbi_105082052	TNFAIP8	tumor necrosis factor alpha-induced protein 8	-	-	-	-	GO:0044424//intracellular part;GO:0044424//intracellular part	GO:0004869//cysteine-type endopeptidase inhibitor activity;GO:0004869//cysteine-type endopeptidase inhibitor activity;GO:0004869//cysteine-type endopeptidase inhibitor activity;GO:0005488//binding	GO:0032612//interleukin-1 production;GO:0032612//interleukin-1 production;GO:0032612//interleukin-1 production;GO:0042742//defense response to bacterium;GO:0042742//defense response to bacterium;GO:0042742//defense response to bacterium;GO:0043066//negative regulation of apoptotic process;GO:0043066//negative regulation of apoptotic process;GO:0043066//negative regulation of apoptotic process
ncbi_105069704	PPAPDC3	probable lipid phosphate phosphatase PPAPDC3	-	-	-	-	GO:0012505//endomembrane system;GO:0012505//endomembrane system	-	GO:0010830//regulation of myotube differentiation;GO:0010830//regulation of myotube differentiation
ncbi_105063829	MPV17	protein Mpv17	Cellular Processes	Transport and catabolism	ko04146//Peroxisome	K13348	GO:0019866//organelle inner membrane;GO:0019866//organelle inner membrane;GO:0031224//intrinsic component of membrane;GO:0031224//intrinsic component of membrane;GO:0042579//microbody;GO:0042579//microbody	-	GO:0000302//response to reactive oxygen species;GO:0000302//response to reactive oxygen species;GO:0007005//mitochondrion organization;GO:0007005//mitochondrion organization;GO:0030198//extracellular matrix organization;GO:0030198//extracellular matrix organization;GO:0031323//regulation of cellular metabolic process;GO:0031323//regulation of cellular metabolic process;GO:0043583//ear development…
ncbi_105063645	SYPL2	synaptophysin-like protein 2 [Camelus ferus]	-	-	-	-	GO:0016023//cytoplasmic, membrane-bounded vesicle;GO:0031224//intrinsic component of membrane	-	GO:0006875//cellular metal ion homeostasis;GO:0048856//anatomical structure development;GO:0051234//establishment of localization
ncbi_105082150	SPOCK1	testican-1 [Camelus bactrianus]	-	-	-	-	GO:0031012//extracellular matrix;GO:0044421//extracellular region part	GO:0004866//endopeptidase inhibitor activity;GO:0046872//metal ion binding	GO:0007162//negative regulation of cell adhesion;GO:0010466//negative regulation of peptidase activity;GO:0010975//regulation of neuron projection development
ncbi_105079684	XPNPEP2	xaa-Pro aminopeptidase 2 [Camelus bactrianus]	Organismal Systems	Digestive system	ko04974//Protein digestion and absorption	K14208	GO:0031988//membrane-bounded vesicle	GO:0003824//catalytic activity;GO:0043169//cation binding	-
ncbi_105074648	SNAPC1	snRNA-activating protein complex subunit 1	-	-	-	-	-	-	-
ncbi_105075753	TMEM164	transmembrane protein 164	-	-	-	-	-	-	-
ncbi_105069817	CAB39	calcium-binding protein 39 [Cricetulus griseus]	Environmental Information Processing;Environmental Information Processing	Signal transduction;Signal transduction	ko04150//mTOR signaling pathway;ko04152//AMPK signaling pathway	K08272;K08272	GO:0031988//membrane-bounded vesicle;GO:0044444//cytoplasmic part;GO:1902911//protein kinase complex	GO:0004672//protein kinase activity;GO:0019899//enzyme binding;GO:0030295//protein kinase activator activity	GO:0006971//hypotonic response;GO:0007169//transmembrane receptor protein tyrosine kinase signaling pathway;GO:0022402//cell cycle process;GO:0032413//negative regulation of ion transmembrane transporter activity;GO:0035826//rubidium ion transport;GO:0043267//negative regulation of potassium ion transport;GO:0045860//positive regulation of protein kinase activity;GO:0051259//protein oligomerizati…
ncbi_105075870	LOC105075870	parathymosin-like [Camelus bactrianus]	-	-	-	-	-	-	-
ncbi_105063762	CCNC	cyclin-C	-	-	-	-	GO:0043234//protein complex;GO:0043234//protein complex;GO:0044451//nucleoplasm part;GO:0044451//nucleoplasm part	GO:0004842//ubiquitin-protein transferase activity;GO:0019900//kinase binding;GO:0019900//kinase binding	GO:0006352//DNA-templated transcription, initiation;GO:0006352//DNA-templated transcription, initiation;GO:0006357//regulation of transcription from RNA polymerase II promoter;GO:0006357//regulation of transcription from RNA polymerase II promoter;GO:0007049//cell cycle;GO:0007049//cell cycle;GO:0007178//transmembrane receptor protein serine/threonine kinase signaling pathway;GO:0007178//transmem…
ncbi_105080435	LOC105080435	mucin-2-like [Camelus bactrianus]	-	-	-	-	-	-	-
ncbi_105075058	CCDC38	coiled-coil domain-containing protein 38 [Camelus ferus]	-	-	-	-	-	-	-
ncbi_105067072	GPR112	LOW QUALITY PROTEIN: probable G-protein coupled receptor 112 [Camelus bactrianus]	-	-	-	-	GO:0016020//membrane	-	GO:0007166//cell surface receptor signaling pathway
ncbi_105070132	LOC105070132	LBH domain-containing protein 1 [Bos taurus]	-	-	-	-	-	-	-
ncbi_105063764	TSTD3	thiosulfate sulfurtransferase/rhodanese-like domain-containing protein 3 [Camelus bactrianus]	-	-	-	-	-	GO:0003824//catalytic activity	-
ncbi_105068229	ARHGEF11	LOW QUALITY PROTEIN: rho guanine nucleotide exchange factor 11 [Camelus bactrianus]	Organismal Systems;Organismal Systems	Circulatory system;Endocrine system	ko04270//Vascular smooth muscle contraction;ko04928//Parathyroid hormone synthesis, secretion and action	K12331;K12331	-	-	-
ncbi_105076587	SERGEF	secretion-regulating guanine nucleotide exchange factor [Camelus bactrianus]	-	-	-	-	GO:0005856//cytoskeleton;GO:0043231//intracellular membrane-bounded organelle	-	GO:0043087//regulation of GTPase activity;GO:0050708//regulation of protein secretion
ncbi_105070141	TTC9C	tetratricopeptide repeat protein 9C [Camelus ferus]	-	-	-	-	-	-	-
ncbi_105081202	CCDC127	coiled-coil domain-containing protein 127	-	-	-	-	-	-	-
ncbi_105081484	SMC1A	structural maintenance of chromosomes protein 1A [Bos taurus]	Cellular Processes;Cellular Processes	Cell growth and death;Cell growth and death	ko04110//Cell cycle;ko04114//Oocyte meiosis	K06636;K06636	GO:0008278//cohesin complex;GO:0008278//cohesin complex;GO:0031981//nuclear lumen;GO:0043231//intracellular membrane-bounded organelle;GO:0098687//chromosomal region;GO:0098687//chromosomal region	GO:0003723//RNA binding;GO:0003723//RNA binding;GO:0016616//oxidoreductase activity, acting on the CH-OH group of donors, NAD or NADP as acceptor;GO:0032403//protein complex binding;GO:0032403//protein complex binding;GO:0032550//purine ribonucleoside binding;GO:0032550//purine ribonucleoside binding;GO:0046983//protein dimerization activity;GO:0046983//protein dimerization activity	GO:0000075//cell cycle checkpoint;GO:0000075//cell cycle checkpoint;GO:0000280//nuclear division;GO:0000280//nuclear division;GO:0006259//DNA metabolic process;GO:0006259//DNA metabolic process;GO:0007062//sister chromatid cohesion;GO:0007062//sister chromatid cohesion;GO:0009628//response to abiotic stimulus;GO:0009628//response to abiotic stimulus;GO:0010948//negative regulation of cell cycle p…
ncbi_105062990	SLC25A5	ADP/ATP translocase 2 [Camelus bactrianus]	Environmental Information Processing;Environmental Information Processing;Cellular Processes;Cellular Processes	Signal transduction;Signal transduction;Cell growth and death;Cell growth and death	ko04020//Calcium signaling pathway;ko04022//cGMP - PKG signaling pathway;ko04218//Cellular senescence;ko04217//Necroptosis	K05863;K05863;K05863;K05863	GO:0009295//nucleoid;GO:0019866//organelle inner membrane;GO:0031224//intrinsic component of membrane;GO:0031988//membrane-bounded vesicle;GO:0043231//intracellular membrane-bounded organelle;GO:0043234//protein complex	GO:0003723//RNA binding	GO:0010823//negative regulation of mitochondrion organization;GO:0042127//regulation of cell proliferation;GO:0044763//single-organism cellular process;GO:0051234//establishment of localization
ncbi_105083683	TAF1	LOW QUALITY PROTEIN: transcription initiation factor TFIID subunit 1 [Camelus bactrianus]	Genetic Information Processing	Transcription	ko03022//Basal transcription factors	K03125	GO:0044665//MLL1/2 complex	GO:0000975//regulatory region DNA binding;GO:0003712//transcription cofactor activity;GO:0004672//protein kinase activity;GO:0008134//transcription factor binding;GO:0032550//purine ribonucleoside binding;GO:0042393//histone binding;GO:0090595//acetyl-CoA:L-lysine N6-acetyltransferase	GO:0006354//DNA-templated transcription, elongation;GO:0006468//protein phosphorylation;GO:0016570//histone modification;GO:0031331//positive regulation of cellular catabolic process;GO:0033554//cellular response to stress;GO:0044403//symbiosis, encompassing mutualism through parasitism;GO:0045944//positive regulation of transcription from RNA polymerase II promoter;GO:0070897//DNA-templated tran…
ncbi_105083694	SLC7A3	cationic amino acid transporter 3 [Camelus ferus]	-	-	-	-	GO:0031224//intrinsic component of membrane;GO:0031224//intrinsic component of membrane;GO:0031224//intrinsic component of membrane	GO:0008324//cation transmembrane transporter activity;GO:0008324//cation transmembrane transporter activity;GO:0008324//cation transmembrane transporter activity;GO:0015171//amino acid transmembrane transporter activity;GO:0015171//amino acid transmembrane transporter activity;GO:0015171//amino acid transmembrane transporter activity	GO:0003333//amino acid transmembrane transport;GO:0003333//amino acid transmembrane transport;GO:0003333//amino acid transmembrane transport;GO:0098655//cation transmembrane transport;GO:0098655//cation transmembrane transport;GO:0098655//cation transmembrane transport
ncbi_105070241	CD99L2	CD99 antigen-like protein 2 [Camelus bactrianus]	-	-	-	-	-	-	-
ncbi_105073855	CPSF1	LOW QUALITY PROTEIN: cleavage and polyadenylation specificity factor subunit 1 [Camelus bactrianus]	Genetic Information Processing	Translation	ko03015//mRNA surveillance pathway	K14401	-	-	-
ncbi_105067321	RUSC2	iporin [Camelus bactrianus]	-	-	-	-	GO:0031988//membrane-bounded vesicle;GO:0031988//membrane-bounded vesicle	-	-
ncbi_105077150	TSPYL4	testis-specific Y-encoded-like protein 4 [Camelus bactrianus]	-	-	-	-	-	-	GO:0034728//nucleosome organization
ncbi_105065732	RAB11FIP3	rab11 family-interacting protein 3 [Camelus bactrianus]	Cellular Processes	Transport and catabolism	ko04144//Endocytosis	K12485	GO:0005768//endosome;GO:0005768//endosome;GO:0005768//endosome;GO:0005815//microtubule organizing center;GO:0005815//microtubule organizing center;GO:0005815//microtubule organizing center;GO:0032155//cell division site part;GO:0032155//cell division site part;GO:0032155//cell division site part;GO:0044421//extracellular region part;GO:0044421//extracellular region part;GO:0044421//extracellular …	GO:0031267//small GTPase binding;GO:0031267//small GTPase binding;GO:0031267//small GTPase binding;GO:0046872//metal ion binding;GO:0046872//metal ion binding;GO:0046872//metal ion binding;GO:0046983//protein dimerization activity;GO:0046983//protein dimerization activity;GO:0046983//protein dimerization activity	GO:0016192//vesicle-mediated transport;GO:0016192//vesicle-mediated transport;GO:0016192//vesicle-mediated transport
ncbi_105062295	LYRM5	LYR motif-containing protein 5 [Camelus ferus]	-	-	-	-	-	-	-
ncbi_105077392	PDSS2	decaprenyl-diphosphate synthase subunit 2 [Camelus bactrianus]	Metabolism	Metabolism of terpenoids and polyketides	ko00900//Terpenoid backbone biosynthesis	K12505	GO:0043231//intracellular membrane-bounded organelle	GO:0016765//transferase activity, transferring alkyl or aryl (other than methyl) groups;GO:0046983//protein dimerization activity	GO:0006720//isoprenoid metabolic process;GO:0044707//single-multicellular organism process;GO:0051262//protein tetramerization
ncbi_105078882	TECRL	trans-2,3-enoyl-CoA reductase-like [Camelus ferus]	-	-	-	-	GO:0031224//intrinsic component of membrane	GO:0016491//oxidoreductase activity	GO:0044238//primary metabolic process;GO:0044710//single-organism metabolic process
ncbi_105071565	PROCA1	protein PROCA1	-	-	-	-	-	GO:0046872//metal ion binding;GO:0046872//metal ion binding	GO:0006629//lipid metabolic process;GO:0006629//lipid metabolic process
ncbi_105070135	LOC105070135	ubiquinol-cytochrome-c reductase complex assembly factor 3 [Vicugna pacos]	-	-	-	-	-	-	-
ncbi_105068318	STX10	syntaxin-10	Genetic Information Processing	Folding, sorting and degradation	ko04130//SNARE interactions in vesicular transport	K08498	GO:0031984//organelle subcompartment;GO:0044444//cytoplasmic part	-	GO:0015031//protein transport;GO:0016192//vesicle-mediated transport;GO:0061024//membrane organization
ncbi_105065196	ACVR2A	activin receptor type-2A	Environmental Information Processing;Cellular Processes;Environmental Information Processing	Signaling molecules and interaction;Cellular community - eukaryotes;Signal transduction	ko04060//Cytokine-cytokine receptor interaction;ko04550//Signaling pathways regulating pluripotency of stem cells;ko04350//TGF-beta signaling pathway	K04670;K04670;K04670	GO:0031224//intrinsic component of membrane;GO:0043234//protein complex;GO:0044424//intracellular part	GO:0004675//transmembrane receptor protein serine/threonine kinase activity;GO:0019904//protein domain specific binding;GO:0032403//protein complex binding;GO:0032550//purine ribonucleoside binding;GO:0043169//cation binding	GO:0001501//skeletal system development;GO:0001934//positive regulation of protein phosphorylation;GO:0003002//regionalization;GO:0007320//insemination;GO:0007369//gastrulation;GO:0008406//gonad development;GO:0009855//determination of bilateral symmetry;GO:0030282//bone mineralization;GO:0032768//regulation of monooxygenase activity;GO:0032846//positive regulation of homeostatic process;GO:00329…
ncbi_105079694	CCDC160	coiled-coil domain-containing protein 160 [Camelus ferus]	-	-	-	-	-	-	-
ncbi_105079435	PRAF2	PRA1 family protein 2 [Camelus bactrianus]	-	-	-	-	GO:0031090//organelle membrane;GO:0031224//intrinsic component of membrane	-	GO:0008104//protein localization;GO:0051234//establishment of localization
ncbi_105076014	CASK	peripheral plasma membrane protein CASK [Camelus bactrianus]	-	-	-	-	GO:0005924//cell-substrate adherens junction;GO:0031090//organelle membrane;GO:0032991//macromolecular complex;GO:0043005//neuron projection;GO:0043232//intracellular non-membrane-bounded organelle;GO:0044420//extracellular matrix component;GO:0044428//nuclear part;GO:0044444//cytoplasmic part;GO:0097060//synaptic membrane	GO:0004672//protein kinase activity;GO:0005102//receptor binding;GO:0019904//protein domain specific binding;GO:0032550//purine ribonucleoside binding	GO:0001952//regulation of cell-matrix adhesion;GO:0006357//regulation of transcription from RNA polymerase II promoter;GO:0006464//cellular protein modification process;GO:0006796//phosphate-containing compound metabolic process;GO:0010837//regulation of keratinocyte proliferation;GO:0015031//protein transport;GO:0032102//negative regulation of response to external stimulus;GO:0034767//positive r…
ncbi_105079412	PRICKLE3	prickle-like protein 3 [Camelus bactrianus]	-	-	-	-	-	GO:0043169//cation binding	-
ncbi_105070677	CDC42EP2	LOW QUALITY PROTEIN: cdc42 effector protein 2 [Camelus bactrianus]	-	-	-	-	-	-	-
ncbi_105072928	INPP1	inositol polyphosphate 1-phosphatase	Metabolism;Environmental Information Processing;Metabolism	Global and overview maps;Signal transduction;Carbohydrate metabolism	ko01100//Metabolic pathways;ko04070//Phosphatidylinositol signaling system;ko00562//Inositol phosphate metabolism	K01107;K01107;K01107	-	-	-
ncbi_105072923	PMS1	PMS1 protein homolog 1 [Camelus ferus]	-	-	-	-	-	GO:0003690//double-stranded DNA binding;GO:0003690//double-stranded DNA binding;GO:0003690//double-stranded DNA binding	GO:0006281//DNA repair;GO:0006281//DNA repair;GO:0006281//DNA repair
ncbi_105077097	OSTM1	osteopetrosis-associated transmembrane protein 1 [Vicugna pacos]	-	-	-	-	GO:0031224//intrinsic component of membrane;GO:0043227//membrane-bounded organelle;GO:0044444//cytoplasmic part	-	GO:0002573//myeloid leukocyte differentiation
ncbi_105074867	TANGO6	transport and Golgi organization protein 6 homolog [Camelus bactrianus]	-	-	-	-	-	-	-
ncbi_105076015	LOC105076015	type-1 protein phosphatase inhibitor 4 [Camelus ferus]	-	-	-	-	-	-	GO:0050790//regulation of catalytic activity;GO:0050794//regulation of cellular process
ncbi_105076924	RTF1	RNA polymerase-associated protein RTF1 homolog [Canis lupus familiaris]	-	-	-	-	GO:0008023//transcription elongation factor complex;GO:0043232//intracellular non-membrane-bounded organelle	GO:0003723//RNA binding;GO:0043566//structure-specific DNA binding	GO:0006357//regulation of transcription from RNA polymerase II promoter;GO:0018023//peptidyl-lysine trimethylation;GO:0031062//positive regulation of histone methylation;GO:0032786//positive regulation of DNA-templated transcription, elongation;GO:0060795//cell fate commitment involved in formation of primary germ layer
ncbi_105078305	PRAM1	PML-RARA-regulated adapter molecule 1	-	-	-	-	-	-	GO:0002886//regulation of myeloid leukocyte mediated immunity;GO:0002886//regulation of myeloid leukocyte mediated immunity
ncbi_105071349	FMR1	fragile X mental retardation protein 1 [Camelus bactrianus]	Genetic Information Processing	Translation	ko03013//RNA transport	K15516	-	-	-
ncbi_105077099	SNX3	sorting nexin-3	Cellular Processes	Transport and catabolism	ko04144//Endocytosis	K17918	-	-	-
ncbi_105075247	GPR33	probable G-protein coupled receptor 33 [Camelus bactrianus]	-	-	-	-	GO:0031224//intrinsic component of membrane	-	GO:0007166//cell surface receptor signaling pathway
ncbi_105070124	TUT1	speckle targeted PIP5K1A-regulated poly(A) polymerase	-	-	-	-	GO:0005849//mRNA cleavage factor complex;GO:0016604//nuclear body;GO:0043232//intracellular non-membrane-bounded organelle	GO:0003729//mRNA binding;GO:0032550//purine ribonucleoside binding;GO:0043169//cation binding;GO:0070566//adenylyltransferase activity;GO:0070569//uridylyltransferase activity;GO:0097159//organic cyclic compound binding	GO:0000956//nuclear-transcribed mRNA catabolic process;GO:0016073//snRNA metabolic process;GO:0031124//mRNA 3'-end processing
ncbi_105083706	OTUD6A	OTU domain-containing protein 6A [Camelus bactrianus]	-	-	-	-	-	-	GO:0016579//protein deubiquitination
ncbi_105079407	WDR45	WD repeat domain phosphoinositide-interacting protein 4	-	-	-	-	-	-	GO:0044248//cellular catabolic process
ncbi_105070712	FRMD8	FERM domain-containing protein 8 [Camelus bactrianus]	-	-	-	-	-	-	-
ncbi_105062975	LOC105062975	A-kinase anchor protein 17B-like [Camelus bactrianus]	-	-	-	-	-	-	-
ncbi_105063828	GTF3C2	general transcription factor 3C polypeptide 2	-	-	-	-	-	-	-
ncbi_105068387	CDKN2D	cyclin-dependent kinase 4 inhibitor D [Camelus bactrianus]	Environmental Information Processing;Cellular Processes	Signal transduction;Cell growth and death	ko04068//FoxO signaling pathway;ko04110//Cell cycle	K06623;K06623	-	-	-
ncbi_105070146	TMEM179B	transmembrane protein 179B [Camelus bactrianus]	Genetic Information Processing	Transcription	ko03022//Basal transcription factors	K03131	-	-	-
ncbi_105080375	PARM1	prostate androgen-regulated mucin-like protein 1 [Camelus bactrianus]	-	-	-	-	GO:0005768//endosome;GO:0016020//membrane	-	-
ncbi_105075548	WLS	protein wntless homolog	-	-	-	-	GO:0005769//early endosome;GO:0012506//vesicle membrane;GO:0031224//intrinsic component of membrane;GO:0031982//vesicle;GO:0032589//neuron projection membrane;GO:0032838//cell projection cytoplasm;GO:0043231//intracellular membrane-bounded organelle	GO:0005515//protein binding;GO:0031628//opioid receptor binding;GO:0060089//molecular transducer activity	GO:0009798//axis specification;GO:0009798//axis specification;GO:0030177//positive regulation of Wnt signaling pathway;GO:0030177//positive regulation of Wnt signaling pathway;GO:0043122//regulation of I-kappaB kinase/NF-kappaB signaling
ncbi_105079291	ASB9	ankyrin repeat and SOCS box protein 9	-	-	-	-	-	-	GO:0007165//signal transduction;GO:0007165//signal transduction;GO:0009896//positive regulation of catabolic process;GO:0009896//positive regulation of catabolic process;GO:0032446//protein modification by small protein conjugation;GO:0032446//protein modification by small protein conjugation
ncbi_105077173	ASF1A	histone chaperone ASF1A [Homo sapiens]	-	-	-	-	GO:0031981//nuclear lumen;GO:0032991//macromolecular complex	GO:0005515//protein binding	GO:0001503//ossification;GO:0006259//DNA metabolic process;GO:0006334//nucleosome assembly;GO:0006950//response to stress;GO:0030154//cell differentiation;GO:0045893//positive regulation of transcription, DNA-templated
ncbi_105079295	PIR	pirin	-	-	-	-	GO:0043231//intracellular membrane-bounded organelle;GO:0043231//intracellular membrane-bounded organelle;GO:0043231//intracellular membrane-bounded organelle	GO:0016702//oxidoreductase activity, acting on single donors with incorporation of molecular oxygen, incorporation of two atoms of oxygen;GO:0016702//oxidoreductase activity, acting on single donors with incorporation of molecular oxygen, incorporation of two atoms of oxygen;GO:0016702//oxidoreductase activity, acting on single donors with incorporation of molecular oxygen, incorporation of two a…	GO:0002573//myeloid leukocyte differentiation;GO:0002573//myeloid leukocyte differentiation;GO:0002573//myeloid leukocyte differentiation;GO:0044710//single-organism metabolic process;GO:0044710//single-organism metabolic process;GO:0044710//single-organism metabolic process;GO:2001141//regulation of RNA biosynthetic process;GO:2001141//regulation of RNA biosynthetic process;GO:2001141//regulatio…
ncbi_105070196	DYRK1A	MNB/DYRK protein kinase, partial [Homo sapiens]	-	-	-	-	GO:0016604//nuclear body;GO:0032991//macromolecular complex	GO:0004713//protein tyrosine kinase activity;GO:0008092//cytoskeletal protein binding;GO:0032550//purine ribonucleoside binding	GO:0006468//protein phosphorylation;GO:0007049//cell cycle;GO:0031401//positive regulation of protein modification process;GO:0043516//regulation of DNA damage response, signal transduction by p53 class mediator;GO:0048511//rhythmic process;GO:0048731//system development
ncbi_105077800	ANKRD55	ankyrin repeat domain-containing protein 55 [Camelus bactrianus]	-	-	-	-	-	-	-
ncbi_105078303	2021-03-02	heterogeneous nuclear ribonucleoprotein M	-	-	-	-	GO:0031982//vesicle;GO:0043231//intracellular membrane-bounded organelle	GO:0046914//transition metal ion binding	GO:0032446//protein modification by small protein conjugation
ncbi_105066483	LOC105066483	LOW QUALITY PROTEIN: solute carrier family 7 member 13-like [Camelus bactrianus]	-	-	-	-	GO:0031224//intrinsic component of membrane;GO:0044424//intracellular part	GO:0046943//carboxylic acid transmembrane transporter activity	GO:0046942//carboxylic acid transport
ncbi_105064588	ARRDC3	arrestin domain-containing protein 3 [Camelus ferus]	-	-	-	-	GO:0016020//membrane;GO:0043231//intracellular membrane-bounded organelle	GO:0031690//adrenergic receptor binding	GO:0009892//negative regulation of metabolic process;GO:0031398//positive regulation of protein ubiquitination;GO:0031650//regulation of heat generation;GO:0040013//negative regulation of locomotion;GO:0045745//positive regulation of G-protein coupled receptor protein signaling pathway;GO:0060612//adipose tissue development
ncbi_105070199	TTC3	E3 ubiquitin-protein ligase TTC3 [Camelus bactrianus]	-	-	-	-	GO:0043231//intracellular membrane-bounded organelle	GO:0046914//transition metal ion binding	GO:0000209//protein polyubiquitination;GO:0010721//negative regulation of cell development;GO:0019941//modification-dependent protein catabolic process
ncbi_105063488	MAN1C1	mannosyl-oligosaccharide 1,2-alpha-mannosidase IC [Camelus bactrianus]	Metabolism;Genetic Information Processing;Metabolism	Global and overview maps;Folding, sorting and degradation;Glycan biosynthesis and metabolism	ko01100//Metabolic pathways;ko04141//Protein processing in endoplasmic reticulum;ko00510//N-Glycan biosynthesis	K01230;K01230;K01230	GO:0031988//membrane-bounded vesicle	GO:0016787//hydrolase activity;GO:0046872//metal ion binding	-
ncbi_105072862	RLF	zinc finger protein Rlf [Camelus bactrianus]	-	-	-	-	-	GO:0043169//cation binding	GO:0006259//DNA metabolic process;GO:0006996//organelle organization
ncbi_105069296	SEPT7	septin-7	-	-	-	-	GO:0000776//kinetochore;GO:0000776//kinetochore;GO:0000776//kinetochore;GO:0000776//kinetochore;GO:0005886//plasma membrane;GO:0005886//plasma membrane;GO:0005886//plasma membrane;GO:0005886//plasma membrane;GO:0015630//microtubule cytoskeleton;GO:0015630//microtubule cytoskeleton;GO:0015630//microtubule cytoskeleton;GO:0015630//microtubule cytoskeleton;GO:0031988//membrane-bounded vesicle;GO:003…	GO:0005515//protein binding;GO:0005515//protein binding;GO:0005515//protein binding;GO:0005515//protein binding;GO:0032550//purine ribonucleoside binding;GO:0032550//purine ribonucleoside binding;GO:0032550//purine ribonucleoside binding;GO:0032550//purine ribonucleoside binding	GO:0000280//nuclear division;GO:0000280//nuclear division;GO:0000280//nuclear division;GO:0000280//nuclear division;GO:0008360//regulation of cell shape;GO:0008360//regulation of cell shape;GO:0008360//regulation of cell shape;GO:0008360//regulation of cell shape;GO:0022402//cell cycle process;GO:0022402//cell cycle process;GO:0022402//cell cycle process;GO:0048858//cell projection morphogenesis;…
ncbi_105070137	GNG3	guanine nucleotide-binding protein G(I)/G(S)/G(O) subunit gamma-3-like protein [Camelus ferus]	Environmental Information Processing;Environmental Information Processing;Organismal Systems;Organismal Systems;Environmental Information Processing;Organismal Systems;Organismal Systems;Organismal Systems;Organismal Systems;Organismal Systems;Organismal Systems;Organismal Systems	Signal transduction;Signal transduction;Immune system;Nervous system;Signal transduction;Endocrine system;Nervous system;Nervous system;Nervous system;Nervous system;Environmental adaptation;Nervous system	ko04151//PI3K-Akt signaling pathway;ko04014//Ras signaling pathway;ko04062//Chemokine signaling pathway;ko04723//Retrograde endocannabinoid signaling;ko04371//Apelin signaling pathway;ko04926//Relaxin signaling pathway;ko04728//Dopaminergic synapse;ko04726//Serotonergic synapse;ko04724//Glutamatergic synapse;ko04725//Cholinergic synapse;ko04713//Circadian entrainment;ko04727//GABAergic synapse	K04540;K04540;K04540;K04540;K04540;K04540;K04540;K04540;K04540;K04540;K04540;K04540	GO:0014069//postsynaptic density;GO:0014069//postsynaptic density;GO:0016020//membrane;GO:0016020//membrane;GO:0043234//protein complex;GO:0043234//protein complex;GO:0044444//cytoplasmic part;GO:0044444//cytoplasmic part	GO:0031701//angiotensin receptor binding;GO:0031701//angiotensin receptor binding;GO:0060089//molecular transducer activity;GO:0060089//molecular transducer activity	GO:0007166//cell surface receptor signaling pathway;GO:0007166//cell surface receptor signaling pathway;GO:0051480//regulation of cytosolic calcium ion concentration;GO:0051480//regulation of cytosolic calcium ion concentration
ncbi_105068643	SCML1	sex comb on midleg-like protein 1	-	-	-	-	-	-	-
ncbi_105083556	ALG8	LOW QUALITY PROTEIN: probable dolichyl pyrophosphate Glc1Man9GlcNAc2 alpha-1,3-glucosyltransferase [Camelus bactrianus]	Metabolism;Metabolism	Global and overview maps;Glycan biosynthesis and metabolism	ko01100//Metabolic pathways;ko00510//N-Glycan biosynthesis	K03849;K03849	GO:0031090//organelle membrane	GO:0016757//transferase activity, transferring glycosyl groups	GO:0006486//protein glycosylation
ncbi_105064017	PLCD4	1-phosphatidylinositol 4,5-bisphosphate phosphodiesterase delta-4 [Camelus bactrianus]	Metabolism;Environmental Information Processing;Organismal Systems;Environmental Information Processing;Metabolism	Global and overview maps;Signal transduction;Endocrine system;Signal transduction;Carbohydrate metabolism	ko01100//Metabolic pathways;ko04020//Calcium signaling pathway;ko04919//Thyroid hormone signaling pathway;ko04070//Phosphatidylinositol signaling system;ko00562//Inositol phosphate metabolism	K05857;K05857;K05857;K05857;K05857	GO:0043231//intracellular membrane-bounded organelle	GO:0004620//phospholipase activity;GO:0042578//phosphoric ester hydrolase activity;GO:0046872//metal ion binding;GO:0060089//molecular transducer activity	GO:0006650//glycerophospholipid metabolic process;GO:0007165//signal transduction;GO:0007338//single fertilization
ncbi_105070201	RIPPLY3	protein ripply3 [Camelus bactrianus]	-	-	-	-	-	-	-
ncbi_105063470	CEP85	centrosomal protein of 85 kDa	-	-	-	-	GO:0005815//microtubule organizing center;GO:0005815//microtubule organizing center	-	-
ncbi_105083715	OPHN1	oligophrenin-1 [Camelus bactrianus]	-	-	-	-	GO:0005856//cytoskeleton;GO:0005856//cytoskeleton;GO:0033267//axon part;GO:0033267//axon part;GO:0044309//neuron spine;GO:0044309//neuron spine;GO:0044444//cytoplasmic part;GO:0044444//cytoplasmic part	GO:0008047//enzyme activator activity;GO:0008047//enzyme activator activity;GO:0008289//lipid binding;GO:0008289//lipid binding;GO:0035254//glutamate receptor binding;GO:0035254//glutamate receptor binding	GO:0006897//endocytosis;GO:0006897//endocytosis;GO:0007010//cytoskeleton organization;GO:0007010//cytoskeleton organization;GO:0030031//cell projection assembly;GO:0030031//cell projection assembly;GO:0043087//regulation of GTPase activity;GO:0043087//regulation of GTPase activity;GO:0050804//modulation of synaptic transmission;GO:0050804//modulation of synaptic transmission;GO:0061136//regulatio…
ncbi_105070134	LBHD1	LBH domain-containing protein 1 [Camelus ferus]	-	-	-	-	-	-	-
ncbi_105077803	DDX4	LOW QUALITY PROTEIN: probable ATP-dependent RNA helicase DDX4 [Camelus bactrianus]	-	-	-	-	GO:0043186//P granule;GO:0043231//intracellular membrane-bounded organelle	GO:0017111//nucleoside-triphosphatase activity;GO:0032550//purine ribonucleoside binding	GO:0007127//meiosis I;GO:0008104//protein localization;GO:0044707//single-multicellular organism process;GO:0048232//male gamete generation;GO:0048870//cell motility
ncbi_105075945	GRIA3	glutamate receptor 3	Environmental Information Processing;Environmental Information Processing;Organismal Systems;Organismal Systems;Organismal Systems;Organismal Systems;Organismal Systems	Signaling molecules and interaction;Signal transduction;Nervous system;Nervous system;Nervous system;Environmental adaptation;Nervous system	ko04080//Neuroactive ligand-receptor interaction;ko04024//cAMP signaling pathway;ko04723//Retrograde endocannabinoid signaling;ko04728//Dopaminergic synapse;ko04724//Glutamatergic synapse;ko04713//Circadian entrainment;ko04730//Long-term depression	K05199;K05199;K05199;K05199;K05199;K05199;K05199	GO:0008328//ionotropic glutamate receptor complex;GO:0030659//cytoplasmic vesicle membrane;GO:0097060//synaptic membrane	GO:0004970//ionotropic glutamate receptor activity;GO:0005231//excitatory extracellular ligand-gated ion channel activity	GO:0006811//ion transport;GO:0007215//glutamate receptor signaling pathway;GO:0007267//cell-cell signaling
ncbi_105063639	PSRC1	LOW QUALITY PROTEIN: proline/serine-rich coiled-coil protein 1 [Camelus bactrianus]	-	-	-	-	GO:0005819//spindle;GO:0031981//nuclear lumen;GO:0044444//cytoplasmic part	GO:0015631//tubulin binding	GO:0000070//mitotic sister chromatid segregation;GO:0000079//regulation of cyclin-dependent protein serine/threonine kinase activity;GO:0001558//regulation of cell growth;GO:0006355//regulation of transcription, DNA-templated;GO:0007052//mitotic spindle organization;GO:0031112//positive regulation of microtubule polymerization or depolymerization
ncbi_105074985	RBM47	RNA-binding protein 47, partial [Camelus bactrianus]	-	-	-	-	-	GO:0003723//RNA binding	GO:0030097//hemopoiesis
ncbi_105074888	E2F4	transcription factor E2F4 [Camelus bactrianus]	Cellular Processes;Cellular Processes;Environmental Information Processing	Cell growth and death;Cell growth and death;Signal transduction	ko04218//Cellular senescence;ko04110//Cell cycle;ko04350//TGF-beta signaling pathway	K04682;K04682;K04682	GO:0043231//intracellular membrane-bounded organelle;GO:0043234//protein complex	GO:0001071//nucleic acid binding transcription factor activity;GO:0003676//nucleic acid binding;GO:0005515//protein binding	GO:0003013//circulatory system process;GO:0007049//cell cycle;GO:0008283//cell proliferation;GO:0010468//regulation of gene expression;GO:0010927//cellular component assembly involved in morphogenesis;GO:0019725//cellular homeostasis;GO:0032535//regulation of cellular component size;GO:0034645//cellular macromolecule biosynthetic process;GO:0048468//cell development
ncbi_105075862	IL1RAPL2	X-linked interleukin-1 receptor accessory protein-like 2 [Camelus bactrianus]	-	-	-	-	-	-	GO:0007166//cell surface receptor signaling pathway
ncbi_105069681	STON2	stonin-2	-	-	-	-	GO:0030119//AP-type membrane coat adaptor complex;GO:0030119//AP-type membrane coat adaptor complex;GO:0030135//coated vesicle;GO:0030135//coated vesicle;GO:0042995//cell projection;GO:0042995//cell projection;GO:0043232//intracellular non-membrane-bounded organelle;GO:0043232//intracellular non-membrane-bounded organelle	GO:0005488//binding;GO:0005488//binding	GO:0006897//endocytosis;GO:0006897//endocytosis;GO:0015031//protein transport;GO:0015031//protein transport
ncbi_105066573	PRICKLE2	prickle-like protein 2, partial [Rhinopithecus roxellana]	Environmental Information Processing	Signal transduction	ko04310//Wnt signaling pathway	K04511	GO:0044459//plasma membrane part	GO:0046914//transition metal ion binding	GO:0030030//cell projection organization;GO:0035088//establishment or maintenance of apical/basal cell polarity
ncbi_105074782	TMEM161B	transmembrane protein 161B	-	-	-	-	-	-	-
ncbi_105066800	SPOCD1	SPOC domain-containing protein 1 [Camelus ferus]	-	-	-	-	-	-	GO:0010921//regulation of phosphatase activity
ncbi_105064771	USP1	ubiquitin carboxyl-terminal hydrolase 1 [Camelus ferus]	Genetic Information Processing	Replication and repair	ko03460//Fanconi anemia pathway	K11832	GO:0043231//intracellular membrane-bounded organelle	GO:0036459//thiol-dependent ubiquitinyl hydrolase activity;GO:0070011//peptidase activity, acting on L-amino acid peptides	GO:0009416//response to light stimulus;GO:0016579//protein deubiquitination;GO:0019941//modification-dependent protein catabolic process;GO:0051052//regulation of DNA metabolic process
ncbi_105077747	LOC105077747	cytochrome c-type heme lyase	Metabolism	Metabolism of cofactors and vitamins	ko00860//Porphyrin and chlorophyll metabolism	K01764	GO:0019866//organelle inner membrane;GO:0019866//organelle inner membrane;GO:0043231//intracellular membrane-bounded organelle;GO:0043231//intracellular membrane-bounded organelle	GO:0003824//catalytic activity;GO:0003824//catalytic activity;GO:0043169//cation binding;GO:0043169//cation binding	-
ncbi_105070125	MTA2	metastasis-associated protein MTA2 [Camelus bactrianus]	-	-	-	-	GO:0000118//histone deacetylase complex;GO:0000785//chromatin	GO:0000977//RNA polymerase II regulatory region sequence-specific DNA binding;GO:0000988//transcription factor activity, protein binding;GO:0001071//nucleic acid binding transcription factor activity;GO:0001085//RNA polymerase II transcription factor binding;GO:0016811//hydrolase activity, acting on carbon-nitrogen (but not peptide) bonds, in linear amides;GO:0031490//chromatin DNA binding;GO:004…	GO:0006305//DNA alkylation;GO:0006338//chromatin remodeling;GO:0006357//regulation of transcription from RNA polymerase II promoter;GO:0016570//histone modification
ncbi_105063638	CELSR2	LOW QUALITY PROTEIN: cadherin EGF LAG seven-pass G-type receptor 2 [Camelus bactrianus]	-	-	-	-	-	-	-
ncbi_105077772	LOC105077772	FUN14 domain-containing protein 2 [Aotus nancymaae]	-	-	-	-	-	-	-
ncbi_105079503	GSE1	genetic suppressor element 1 [Camelus bactrianus]	-	-	-	-	-	-	-
ncbi_105064355	WDR41	WD repeat-containing protein 41	-	-	-	-	-	-	-
ncbi_105066788	ZCCHC17	nucleolar protein of 40 kDa	-	-	-	-	GO:0005856//cytoskeleton;GO:0005856//cytoskeleton;GO:0005856//cytoskeleton;GO:0005856//cytoskeleton;GO:0032991//macromolecular complex;GO:0032991//macromolecular complex;GO:0032991//macromolecular complex;GO:0032991//macromolecular complex;GO:0043231//intracellular membrane-bounded organelle;GO:0043231//intracellular membrane-bounded organelle;GO:0043231//intracellular membrane-bounded organelle;…	GO:0003723//RNA binding;GO:0003723//RNA binding;GO:0003723//RNA binding;GO:0003723//RNA binding;GO:0046914//transition metal ion binding;GO:0046914//transition metal ion binding;GO:0046914//transition metal ion binding;GO:0046914//transition metal ion binding;GO:0046914//transition metal ion binding	GO:0010506//regulation of autophagy;GO:0010506//regulation of autophagy;GO:0010506//regulation of autophagy;GO:0010506//regulation of autophagy
ncbi_105068632	SH3KBP1	SH3 domain-containing kinase-binding protein 1	Cellular Processes	Transport and catabolism	ko04144//Endocytosis	K12470	GO:0005924//cell-substrate adherens junction;GO:0012506//vesicle membrane;GO:0042995//cell projection;GO:0043232//intracellular non-membrane-bounded organelle;GO:0044444//cytoplasmic part	GO:0019904//protein domain specific binding	GO:0006996//organelle organization;GO:0006996//organelle organization;GO:0006996//organelle organization;GO:0006996//organelle organization;GO:0006996//organelle organization;GO:0012501//programmed cell death;GO:0016192//vesicle-mediated transport;GO:0022604//regulation of cell morphogenesis;GO:0022604//regulation of cell morphogenesis;GO:0022604//regulation of cell morphogenesis;GO:0022604//regu…
ncbi_105078301	ANGPTL4	angiopoietin-related protein 4 [Camelus bactrianus]	Organismal Systems;Organismal Systems	Endocrine system;Digestive system	ko03320//PPAR signaling pathway;ko04979//Cholesterol metabolism	K08767;K08767	GO:0031012//extracellular matrix;GO:0044421//extracellular region part	GO:0030234//enzyme regulator activity	GO:0042981//regulation of apoptotic process;GO:0044707//single-multicellular organism process;GO:0048646//anatomical structure formation involved in morphogenesis;GO:0048869//cellular developmental process;GO:0051004//regulation of lipoprotein lipase activity;GO:0055090//acylglycerol homeostasis;GO:0072577//endothelial cell apoptotic process
ncbi_105069664	SYBU	syntabulin [Camelus bactrianus]	-	-	-	-	-	GO:0008092//cytoskeletal protein binding	-
ncbi_105061987	IRS4	insulin receptor substrate 4 [Camelus bactrianus]	Environmental Information Processing;Organismal Systems;Environmental Information Processing;Environmental Information Processing;Cellular Processes;Organismal Systems;Organismal Systems;Organismal Systems;Organismal Systems	Signal transduction;Endocrine system;Signal transduction;Signal transduction;Transport and catabolism;Aging;Endocrine system;Aging;Endocrine system	ko04022//cGMP - PKG signaling pathway;ko04910//Insulin signaling pathway;ko04068//FoxO signaling pathway;ko04152//AMPK signaling pathway;ko04140//Autophagy - animal;ko04211//Longevity regulating pathway - mammal;ko04920//Adipocytokine signaling pathway;ko04213//Longevity regulating pathway - multiple species;ko04923//Regulation of lipolysis in adipocyte	K17446;K17446;K17446;K17446;K17446;K17446;K17446;K17446;K17446	-	-	-
ncbi_105079695	PLAC1	placenta-specific protein 1 [Camelus ferus]	-	-	-	-	-	-	GO:0003006//developmental process involved in reproduction;GO:0044702//single organism reproductive process;GO:0044707//single-multicellular organism process
ncbi_105083549	FAM181B	protein FAM181B, partial [Camelus bactrianus]	-	-	-	-	-	-	-
ncbi_105070128	B3GAT3	galactosylgalactosylxylosylprotein 3-beta-glucuronosyltransferase 3 [Camelus bactrianus]	Metabolism;Metabolism;Metabolism	Global and overview maps;Glycan biosynthesis and metabolism;Glycan biosynthesis and metabolism	ko01100//Metabolic pathways;ko00534//Glycosaminoglycan biosynthesis - heparan sulfate / heparin;ko00532//Glycosaminoglycan biosynthesis - chondroitin sulfate / dermatan sulfate	K10158;K10158;K10158	GO:0031988//membrane-bounded vesicle;GO:0043231//intracellular membrane-bounded organelle	GO:0015020//glucuronosyltransferase activity	GO:0006024//glycosaminoglycan biosynthetic process;GO:0030166//proteoglycan biosynthetic process
ncbi_105070138	BSCL2	seipin	-	-	-	-	-	-	-
ncbi_105071561	NEK8	LOW QUALITY PROTEIN: serine/threonine-protein kinase Nek8 [Camelus bactrianus]	-	-	-	-	GO:0043232//intracellular non-membrane-bounded organelle;GO:0044441//ciliary part	GO:0004672//protein kinase activity;GO:0032550//purine ribonucleoside binding;GO:0043169//cation binding	GO:0006464//cellular protein modification process;GO:0006796//phosphate-containing compound metabolic process;GO:0009653//anatomical structure morphogenesis;GO:1902531//regulation of intracellular signal transduction
ncbi_105062976	PGRMC1	membrane-associated progesterone receptor component 1 [Sus scrofa]	-	-	-	-	-	-	-
ncbi_105078605	ZNRF1	E3 ubiquitin-protein ligase ZNRF1 [Camelus bactrianus]	-	-	-	-	GO:0000323//lytic vacuole;GO:0044433//cytoplasmic vesicle part	GO:0004842//ubiquitin-protein transferase activity;GO:0046914//transition metal ion binding;GO:0070735//protein-glycine ligase activity;GO:0070739//protein-glutamic acid ligase activity	GO:0000209//protein polyubiquitination;GO:0006511//ubiquitin-dependent protein catabolic process;GO:0006996//organelle organization
ncbi_105063787	PRDM13	PR domain zinc finger protein 13 [Camelus bactrianus]	-	-	-	-	-	GO:0043169//cation binding;GO:0097159//organic cyclic compound binding	GO:0030154//cell differentiation
ncbi_105079411	MAGIX	PDZ domain-containing protein MAGIX [Camelus bactrianus]	-	-	-	-	-	-	-
ncbi_105062995	LOC105062995	testis-expressed sequence 13A protein-like [Camelus bactrianus]	-	-	-	-	-	-	-
ncbi_105065510	ATRX	transcriptional regulator ATRX	-	-	-	-	-	-	-
ncbi_105082282	LOC105082282	cytochrome P450 20A1 [Camelus bactrianus]	-	-	-	-	-	-	-
ncbi_105073824	MFSD3	major facilitator superfamily domain-containing protein 3	-	-	-	-	-	-	GO:0044763//single-organism cellular process
ncbi_105063511	AUNIP	LOW QUALITY PROTEIN: aurora kinase A and ninein-interacting protein [Camelus bactrianus]	-	-	-	-	GO:0005815//microtubule organizing center	-	GO:0000226//microtubule cytoskeleton organization
ncbi_105071819	BMP7	bone morphogenetic protein 7	Environmental Information Processing;Organismal Systems;Environmental Information Processing;Environmental Information Processing	Signaling molecules and interaction;Development;Signal transduction;Signal transduction	ko04060//Cytokine-cytokine receptor interaction;ko04360//Axon guidance;ko04390//Hippo signaling pathway;ko04350//TGF-beta signaling pathway	K16621;K16621;K16621;K16621	-	-	-
ncbi_105083684	LOC105083684	rho-related GTP-binding protein RhoG-like [Camelus bactrianus]	-	-	-	-	GO:0044464//cell part	GO:0032550//purine ribonucleoside binding	GO:0035556//intracellular signal transduction
ncbi_105064016	RQCD1	cell differentiation protein RCD1 homolog [Mus musculus]	Genetic Information Processing	Folding, sorting and degradation	ko03018//RNA degradation	K12606	GO:0036464//cytoplasmic ribonucleoprotein granule;GO:0043231//intracellular membrane-bounded organelle;GO:0043234//protein complex	GO:0046983//protein dimerization activity	GO:0000956//nuclear-transcribed mRNA catabolic process;GO:0003006//developmental process involved in reproduction;GO:0007166//cell surface receptor signaling pathway;GO:0010608//posttranscriptional regulation of gene expression;GO:0016458//gene silencing;GO:0033144//negative regulation of intracellular steroid hormone receptor signaling pathway;GO:0034645//cellular macromolecule biosynthetic proc…
ncbi_105068650	PPEF1	serine/threonine-protein phosphatase with EF-hands 1 [Camelus bactrianus]	-	-	-	-	-	GO:0003824//catalytic activity;GO:0003824//catalytic activity;GO:0003824//catalytic activity;GO:0003824//catalytic activity;GO:0003824//catalytic activity;GO:0046914//transition metal ion binding;GO:0046914//transition metal ion binding;GO:0046914//transition metal ion binding;GO:0046914//transition metal ion binding;GO:0046914//transition metal ion binding	GO:0006796//phosphate-containing compound metabolic process;GO:0006796//phosphate-containing compound metabolic process;GO:0006796//phosphate-containing compound metabolic process;GO:0006796//phosphate-containing compound metabolic process;GO:0006796//phosphate-containing compound metabolic process;GO:0007600//sensory perception;GO:0007600//sensory perception;GO:0007600//sensory perception;GO:000…
ncbi_105078613	LDHD	probable D-lactate dehydrogenase, mitochondrial	Metabolism	Carbohydrate metabolism	ko00620//Pyruvate metabolism	K00102	GO:0043231//intracellular membrane-bounded organelle;GO:0043231//intracellular membrane-bounded organelle	GO:0000166//nucleotide binding;GO:0000166//nucleotide binding;GO:0016616//oxidoreductase activity, acting on the CH-OH group of donors, NAD or NADP as acceptor;GO:0016616//oxidoreductase activity, acting on the CH-OH group of donors, NAD or NADP as acceptor	GO:0044710//single-organism metabolic process;GO:0044710//single-organism metabolic process
ncbi_105079296	BMX	cytoplasmic tyrosine-protein kinase BMX [Camelus bactrianus]	-	-	-	-	-	-	-
ncbi_105081205	PDCD6	programmed cell death protein 6 [Vicugna pacos]	-	-	-	-	-	-	-
ncbi_105079406	TFE3	transcription factor E3 [Camelus bactrianus]	-	-	-	-	GO:0031981//nuclear lumen	GO:0000975//regulatory region DNA binding;GO:0001071//nucleic acid binding transcription factor activity;GO:0005515//protein binding	GO:0002761//regulation of myeloid leukocyte differentiation;GO:0006357//regulation of transcription from RNA polymerase II promoter;GO:0006955//immune response;GO:0007155//cell adhesion
ncbi_105064599	ELL2	RNA polymerase II elongation factor ELL2 [Camelus bactrianus]	-	-	-	-	GO:0005815//microtubule organizing center;GO:0043231//intracellular membrane-bounded organelle;GO:0043234//protein complex	-	GO:0006354//DNA-templated transcription, elongation;GO:0006366//transcription from RNA polymerase II promoter
ncbi_105074606	KTN1	kinectin	-	-	-	-	GO:0043231//intracellular membrane-bounded organelle;GO:0043231//intracellular membrane-bounded organelle;GO:0043231//intracellular membrane-bounded organelle;GO:0043231//intracellular membrane-bounded organelle;GO:0043231//intracellular membrane-bounded organelle;GO:0043231//intracellular membrane-bounded organelle	GO:0003723//RNA binding;GO:0003723//RNA binding;GO:0003723//RNA binding;GO:0003723//RNA binding;GO:0003723//RNA binding;GO:0003723//RNA binding;GO:0008092//cytoskeletal protein binding;GO:0008092//cytoskeletal protein binding;GO:0008092//cytoskeletal protein binding;GO:0008092//cytoskeletal protein binding;GO:0008092//cytoskeletal protein binding;GO:0008092//cytoskeletal protein binding	GO:0007017//microtubule-based process;GO:0007017//microtubule-based process;GO:0007017//microtubule-based process
ncbi_105063636	KIAA1324	UPF0577 protein KIAA1324 homolog [Camelus bactrianus]	-	-	-	-	GO:0005768//endosome;GO:0016021//integral component of membrane;GO:0031984//organelle subcompartment;GO:0031988//membrane-bounded vesicle	GO:0003723//RNA binding	GO:0000045//autophagosome assembly;GO:0010638//positive regulation of organelle organization;GO:0097192//extrinsic apoptotic signaling pathway in absence of ligand
ncbi_105071933	PDE6B	rod cGMP-specific 3',5'-cyclic phosphodiesterase subunit beta [Camelus bactrianus]	Metabolism;Organismal Systems	Nucleotide metabolism;Sensory system	ko00230//Purine metabolism;ko04744//Phototransduction	K13756;K13756	GO:0060170//ciliary membrane	GO:0004114//3',5'-cyclic-nucleotide phosphodiesterase activity;GO:0043169//cation binding	GO:0006874//cellular calcium ion homeostasis;GO:0009150//purine ribonucleotide metabolic process;GO:0009416//response to light stimulus;GO:0009888//tissue development;GO:0050794//regulation of cellular process;GO:0050953//sensory perception of light stimulus
ncbi_105072520	LOC105072520	diacylglycerol kinase theta-like, partial [Camelus bactrianus]	Metabolism;Environmental Information Processing;Metabolism;Environmental Information Processing;Metabolism	Global and overview maps;Signal transduction;Lipid metabolism;Signal transduction;Lipid metabolism	ko01100//Metabolic pathways;ko04072//Phospholipase D signaling pathway;ko00564//Glycerophospholipid metabolism;ko04070//Phosphatidylinositol signaling system;ko00561//Glycerolipid metabolism	K00901;K00901;K00901;K00901;K00901	GO:0016020//membrane;GO:0016604//nuclear body;GO:0043232//intracellular non-membrane-bounded organelle;GO:0044444//cytoplasmic part	GO:0008134//transcription factor binding;GO:0016301//kinase activity;GO:0019899//enzyme binding;GO:0032550//purine ribonucleoside binding	GO:0006355//regulation of transcription, DNA-templated;GO:0006796//phosphate-containing compound metabolic process;GO:0007186//G-protein coupled receptor signaling pathway;GO:0019935//cyclic-nucleotide-mediated signaling;GO:0046683//response to organophosphorus
ncbi_105079218	NOTCH2	neurogenic locus notch homolog protein 2 [Camelus bactrianus]	Organismal Systems;Organismal Systems;Environmental Information Processing;Organismal Systems	Endocrine system;Immune system;Signal transduction;Development	ko04919//Thyroid hormone signaling pathway;ko04658//Th1 and Th2 cell differentiation;ko04330//Notch signaling pathway;ko04320//Dorso-ventral axis formation	K02599;K02599;K02599;K02599	GO:0016021//integral component of membrane;GO:0042995//cell projection;GO:0043231//intracellular membrane-bounded organelle;GO:0043234//protein complex	GO:0046872//metal ion binding	GO:0001568//blood vessel development;GO:0001773//myeloid dendritic cell activation;GO:0002009//morphogenesis of an epithelium;GO:0003177//pulmonary valve development;GO:0006954//inflammatory response;GO:0006955//immune response;GO:0009617//response to bacterium;GO:0009855//determination of bilateral symmetry;GO:0022402//cell cycle process;GO:0030510//regulation of BMP signaling pathway;GO:0035108…
ncbi_105075549	DIRAS3	LOW QUALITY PROTEIN: GTP-binding protein Di-Ras3 [Camelus bactrianus]	-	-	-	-	-	GO:0032550//purine ribonucleoside binding	GO:0035556//intracellular signal transduction
ncbi_105080686	ARL13A	ADP-ribosylation factor-like protein 13A [Camelus bactrianus]	-	-	-	-	GO:0044464//cell part;GO:0044464//cell part	GO:0032550//purine ribonucleoside binding;GO:0032550//purine ribonucleoside binding	GO:0035556//intracellular signal transduction;GO:0035556//intracellular signal transduction
ncbi_105070133	METTL12	methyltransferase-like protein 12, mitochondrial [Camelus ferus]	-	-	-	-	-	GO:0016741//transferase activity, transferring one-carbon groups	GO:0008152//metabolic process
ncbi_105069702	NUP214	nuclear pore complex protein Nup214 [Camelus bactrianus]	Genetic Information Processing	Translation	ko03013//RNA transport	K14317	-	-	-
ncbi_105081206	AHRR	LOW QUALITY PROTEIN: aryl hydrocarbon receptor repressor [Camelus bactrianus]	-	-	-	-	-	-	GO:0006355//regulation of transcription, DNA-templated
ncbi_105072531	RNF212	probable E3 SUMO-protein ligase RNF212 [Camelus bactrianus]	-	-	-	-	-	-	-
ncbi_105080399	RUFY3	protein RUFY3	-	-	-	-	GO:0043005//neuron projection;GO:0043005//neuron projection	-	GO:0010771//negative regulation of cell morphogenesis involved in differentiation;GO:0010771//negative regulation of cell morphogenesis involved in differentiation;GO:0048731//system development;GO:0048731//system development
ncbi_105079292	ASB11	ankyrin repeat and SOCS box protein 11	-	-	-	-	-	-	GO:0007165//signal transduction;GO:0007165//signal transduction
ncbi_105079579	ERC2	ERC protein 2 [Camelus bactrianus]	-	-	-	-	-	-	-
ncbi_105063648	AMIGO1	amphoterin-induced protein 1 [Camelus ferus]	-	-	-	-	-	-	-
ncbi_105076170	VDR	Vitamin D3 receptor [Cricetulus griseus]	Organismal Systems;Organismal Systems;Organismal Systems	Endocrine system;Digestive system;Excretory system	ko04928//Parathyroid hormone synthesis, secretion and action;ko04978//Mineral absorption;ko04961//Endocrine and other factor-regulated calcium reabsorption	K08539;K08539;K08539	GO:0000790//nuclear chromatin;GO:0044444//cytoplasmic part;GO:0044452//nucleolar part;GO:0044459//plasma membrane part;GO:0044798//nuclear transcription factor complex	GO:0004879//RNA polymerase II transcription factor activity, ligand-activated sequence-specific DNA binding;GO:0032052//bile acid binding;GO:0038181//bile acid receptor activity;GO:0042974//retinoic acid receptor binding;GO:0044212//transcription regulatory region DNA binding;GO:0046914//transition metal ion binding;GO:1902271//D3 vitamins binding	GO:0003006//developmental process involved in reproduction;GO:0006352//DNA-templated transcription, initiation;GO:0006357//regulation of transcription from RNA polymerase II promoter;GO:0006875//cellular metal ion homeostasis;GO:0007589//body fluid secretion;GO:0009755//hormone-mediated signaling pathway;GO:0010837//regulation of keratinocyte proliferation;GO:0010959//regulation of metal ion tran…
ncbi_105079298	TMEM27	collectrin	-	-	-	-	GO:0005903//brush border;GO:0005903//brush border;GO:0005903//brush border;GO:0031224//intrinsic component of membrane;GO:0031224//intrinsic component of membrane;GO:0031224//intrinsic component of membrane;GO:0031988//membrane-bounded vesicle;GO:0031988//membrane-bounded vesicle;GO:0031988//membrane-bounded vesicle	GO:0008238//exopeptidase activity;GO:0008238//exopeptidase activity;GO:0008238//exopeptidase activity	GO:0017158//regulation of calcium ion-dependent exocytosis;GO:0017158//regulation of calcium ion-dependent exocytosis;GO:0017158//regulation of calcium ion-dependent exocytosis;GO:0019538//protein metabolic process;GO:0019538//protein metabolic process;GO:0019538//protein metabolic process;GO:0031334//positive regulation of protein complex assembly;GO:0031334//positive regulation of protein compl…
ncbi_105070678	DPF2	zinc finger protein ubi-d4	-	-	-	-	GO:0000785//chromatin;GO:0000785//chromatin;GO:0005815//microtubule organizing center;GO:0005815//microtubule organizing center;GO:0031981//nuclear lumen;GO:0031981//nuclear lumen;GO:0070603//SWI/SNF superfamily-type complex	GO:0000977//RNA polymerase II regulatory region sequence-specific DNA binding;GO:0000977//RNA polymerase II regulatory region sequence-specific DNA binding;GO:0046914//transition metal ion binding;GO:0046914//transition metal ion binding	GO:0007165//signal transduction;GO:0010468//regulation of gene expression;GO:0012501//programmed cell death;GO:0034645//cellular macromolecule biosynthetic process
ncbi_105068390	ILF3	interleukin enhancer-binding factor 3	-	-	-	-	GO:0032991//macromolecular complex;GO:0043231//intracellular membrane-bounded organelle;GO:0043232//intracellular non-membrane-bounded organelle	GO:0003723//RNA binding	GO:0006355//regulation of transcription, DNA-templated;GO:0006417//regulation of translation;GO:0006464//cellular protein modification process;GO:0045069//regulation of viral genome replication
ncbi_105076581	HPS5	Hermansky-Pudlak syndrome 5 protein	-	-	-	-	GO:0031082//BLOC complex;GO:0031082//BLOC complex;GO:0031082//BLOC complex;GO:0031082//BLOC complex;GO:0031082//BLOC complex	-	GO:0007599//hemostasis;GO:0007599//hemostasis;GO:0007599//hemostasis;GO:0007599//hemostasis;GO:0007599//hemostasis
ncbi_105064753	SATL1	spermidine/spermine N(1)-acetyltransferase-like protein 1 [Camelus bactrianus]	-	-	-	-	-	-	-
ncbi_105075953	TMEM255A	transmembrane protein 255A [Vicugna pacos]	-	-	-	-	-	-	-
ncbi_105068385	S1PR5	sphingosine 1-phosphate receptor 5	Environmental Information Processing;Environmental Information Processing	Signaling molecules and interaction;Signal transduction	ko04080//Neuroactive ligand-receptor interaction;ko04071//Sphingolipid signaling pathway	K04295;K04295	GO:0031224//intrinsic component of membrane	GO:0045125//bioactive lipid receptor activity	GO:0007166//cell surface receptor signaling pathway;GO:0050767//regulation of neurogenesis
ncbi_105068392	LOC105068392	dynamin-2-like, partial [Camelus bactrianus]	Cellular Processes;Environmental Information Processing;Organismal Systems;Organismal Systems;Organismal Systems	Transport and catabolism;Signal transduction;Immune system;Nervous system;Excretory system	ko04144//Endocytosis;ko04072//Phospholipase D signaling pathway;ko04666//Fc gamma R-mediated phagocytosis;ko04721//Synaptic vesicle cycle;ko04961//Endocrine and other factor-regulated calcium reabsorption	K01528;K01528;K01528;K01528;K01528	GO:0015630//microtubule cytoskeleton	GO:0032550//purine ribonucleoside binding	GO:0016192//vesicle-mediated transport
ncbi_105067081	LOC105067081	UPF0472 protein C16orf72 [Camelus bactrianus]	-	-	-	-	-	-	-
ncbi_105079672	PHF6	PHD finger protein 6	-	-	-	-	GO:0000776//kinetochore;GO:0000776//kinetochore;GO:0000776//kinetochore;GO:0000776//kinetochore;GO:0000776//kinetochore;GO:0031981//nuclear lumen;GO:0031981//nuclear lumen;GO:0031981//nuclear lumen;GO:0031981//nuclear lumen;GO:0031981//nuclear lumen;GO:0031981//nuclear lumen;GO:0031981//nuclear lumen;GO:0043232//intracellular non-membrane-bounded organelle;GO:0043232//intracellular non-membrane-b…	GO:0003723//RNA binding;GO:0003723//RNA binding;GO:0003723//RNA binding;GO:0003723//RNA binding;GO:0003723//RNA binding;GO:0003723//RNA binding;GO:0003723//RNA binding;GO:0008092//cytoskeletal protein binding;GO:0008092//cytoskeletal protein binding;GO:0008092//cytoskeletal protein binding;GO:0008092//cytoskeletal protein binding;GO:0008092//cytoskeletal protein binding;GO:0008092//cytoskeletal p…	GO:0010468//regulation of gene expression;GO:0010468//regulation of gene expression;GO:0010468//regulation of gene expression;GO:0010468//regulation of gene expression;GO:0010468//regulation of gene expression;GO:0034645//cellular macromolecule biosynthetic process;GO:0034645//cellular macromolecule biosynthetic process;GO:0034645//cellular macromolecule biosynthetic process;GO:0034645//cellular …
ncbi_105079500	LOC105079500	rCG51140 [Rattus norvegicus]	-	-	-	-	-	-	-
ncbi_105068101	LRRC71	leucine-rich repeat-containing protein 71 [Camelus bactrianus]	-	-	-	-	-	-	-
ncbi_105070139	MTMR1	myotubularin-related protein 1 [Camelus bactrianus]	Metabolism;Environmental Information Processing;Metabolism	Global and overview maps;Signal transduction;Carbohydrate metabolism	ko01100//Metabolic pathways;ko04070//Phosphatidylinositol signaling system;ko00562//Inositol phosphate metabolism	K18081;K18081;K18081	GO:0016020//membrane;GO:0016020//membrane;GO:0016020//membrane;GO:0016020//membrane;GO:0044424//intracellular part;GO:0044424//intracellular part;GO:0044424//intracellular part;GO:0044424//intracellular part	GO:0004721//phosphoprotein phosphatase activity;GO:0004721//phosphoprotein phosphatase activity;GO:0004721//phosphoprotein phosphatase activity;GO:0004721//phosphoprotein phosphatase activity;GO:0052744//phosphatidylinositol monophosphate phosphatase activity;GO:0052744//phosphatidylinositol monophosphate phosphatase activity;GO:0052744//phosphatidylinositol monophosphate phosphatase activity;GO:…	GO:0006470//protein dephosphorylation;GO:0006470//protein dephosphorylation;GO:0006470//protein dephosphorylation;GO:0006470//protein dephosphorylation;GO:0046488//phosphatidylinositol metabolic process;GO:0046488//phosphatidylinositol metabolic process;GO:0046488//phosphatidylinositol metabolic process;GO:0046488//phosphatidylinositol metabolic process
ncbi_105083702	DGAT2L6	diacylglycerol O-acyltransferase 2-like protein 6 [Camelus bactrianus]	-	-	-	-	GO:0031224//intrinsic component of membrane;GO:0043231//intracellular membrane-bounded organelle	GO:0016746//transferase activity, transferring acyl groups	GO:0044238//primary metabolic process
ncbi_105064044	PTPRN	receptor-type tyrosine-protein phosphatase-like N [Camelus bactrianus]	-	-	-	-	-	GO:0004721//phosphoprotein phosphatase activity;GO:0008092//cytoskeletal protein binding	GO:0006470//protein dephosphorylation
ncbi_105066789	SNRNP40	U5 small nuclear ribonucleoprotein 40 kDa protein [Camelus ferus]	Genetic Information Processing	Transcription	ko03040//Spliceosome	K12857	GO:0005681//spliceosomal complex;GO:0044423//virion part	GO:0003723//RNA binding	GO:0006396//RNA processing
ncbi_105079294	FIGF	vascular endothelial growth factor D [Camelus ferus]	Environmental Information Processing;Environmental Information Processing;Environmental Information Processing;Environmental Information Processing;Cellular Processes;Organismal Systems;Environmental Information Processing	Signal transduction;Signal transduction;Signal transduction;Signal transduction;Cellular community - eukaryotes;Endocrine system;Signal transduction	ko04151//PI3K-Akt signaling pathway;ko04010//MAPK signaling pathway;ko04014//Ras signaling pathway;ko04015//Rap1 signaling pathway;ko04510//Focal adhesion;ko04926//Relaxin signaling pathway;ko04668//TNF signaling pathway	K05449;K05449;K05449;K05449;K05449;K05449;K05449	GO:0044421//extracellular region part	GO:0005172//vascular endothelial growth factor receptor binding;GO:0046983//protein dimerization activity	GO:0002690//positive regulation of leukocyte chemotaxis;GO:0007169//transmembrane receptor protein tyrosine kinase signaling pathway;GO:0042127//regulation of cell proliferation;GO:0050927//positive regulation of positive chemotaxis
ncbi_105081259	LOC105081259	cilia- and flagella-associated protein 47, partial [Camelus ferus]	-	-	-	-	-	-	-
ncbi_105072926	LOC105072926	small membrane A-kinase anchor protein [Camelus bactrianus]	-	-	-	-	-	-	-
ncbi_105072818	ADPRHL2	poly(ADP-ribose) glycohydrolase ARH3 [Camelus bactrianus]	-	-	-	-	GO:0043231//intracellular membrane-bounded organelle	-	GO:0000303//response to superoxide
ncbi_105068637	S100G	protein S100-G [Camelus ferus]	Organismal Systems	Digestive system	ko04978//Mineral absorption	K14734	GO:0005886//plasma membrane	GO:0046872//metal ion binding	-
ncbi_105079414	SYP	synaptophysin [Camelus bactrianus]	-	-	-	-	-	-	-
ncbi_105078304	HNRNPM	heterogeneous nuclear ribonucleoprotein M	Genetic Information Processing	Transcription	ko03040//Spliceosome	K12887	GO:0005681//spliceosomal complex;GO:0005681//spliceosomal complex;GO:0005681//spliceosomal complex;GO:0005681//spliceosomal complex;GO:0005681//spliceosomal complex;GO:0005681//spliceosomal complex;GO:0005681//spliceosomal complex;GO:0005681//spliceosomal complex;GO:0016021//integral component of membrane;GO:0016021//integral component of membrane;GO:0016604//nuclear body;GO:0016604//nuclear body…	GO:0003723//RNA binding;GO:0003723//RNA binding;GO:0003723//RNA binding;GO:0003723//RNA binding;GO:0003723//RNA binding;GO:0003723//RNA binding;GO:0003723//RNA binding;GO:0003723//RNA binding;GO:0005515//protein binding;GO:0005515//protein binding;GO:0005515//protein binding;GO:0005515//protein binding;GO:0005515//protein binding;GO:0005515//protein binding;GO:0005515//protein binding;GO:0005515/…	GO:0000398//mRNA splicing, via spliceosome;GO:0000398//mRNA splicing, via spliceosome;GO:0000398//mRNA splicing, via spliceosome;GO:0000398//mRNA splicing, via spliceosome;GO:0000398//mRNA splicing, via spliceosome;GO:0000398//mRNA splicing, via spliceosome;GO:0000398//mRNA splicing, via spliceosome;GO:0000398//mRNA splicing, via spliceosome
ncbi_105069102	RPS17	40S ribosomal protein S17 [Mus musculus]	Genetic Information Processing	Translation	ko03010//Ribosome	K02962	-	-	-
ncbi_105075013	NTN4	netrin-4 [Camelus bactrianus]	Organismal Systems	Development	ko04360//Axon guidance	K06845	-	GO:0043236//laminin binding	GO:0035426//extracellular matrix-cell signaling;GO:0042551//neuron maturation
ncbi_105061977	PRPS1	Ribose-phosphate pyrophosphokinase 1, partial [Bos mutus]	Metabolism;Metabolism;Metabolism;Metabolism;Metabolism	Global and overview maps;Nucleotide metabolism;Global and overview maps;Global and overview maps;Carbohydrate metabolism	ko01100//Metabolic pathways;ko00230//Purine metabolism;ko01200//Carbon metabolism;ko01230//Biosynthesis of amino acids;ko00030//Pentose phosphate pathway	K00948;K00948;K00948;K00948;K00948	GO:0044444//cytoplasmic part;GO:1990234//transferase complex	GO:0016778//diphosphotransferase activity;GO:0032550//purine ribonucleoside binding;GO:0046872//metal ion binding;GO:0046983//protein dimerization activity	GO:0006220//pyrimidine nucleotide metabolic process;GO:0009113//purine nucleobase biosynthetic process;GO:0009124//nucleoside monophosphate biosynthetic process;GO:0009152//purine ribonucleotide biosynthetic process;GO:0044283//small molecule biosynthetic process;GO:0048731//system development;GO:0051704//multi-organism process
ncbi_105072821	AGO3	protein argonaute-3	-	-	-	-	GO:0031332//RNAi effector complex;GO:0036464//cytoplasmic ribonucleoprotein granule	GO:0003723//RNA binding	GO:0006379//mRNA cleavage;GO:0006401//RNA catabolic process;GO:0006952//defense response;GO:0034470//ncRNA processing;GO:0038093//Fc receptor signaling pathway;GO:0038127//ERBB signaling pathway;GO:0040033//negative regulation of translation, ncRNA-mediated;GO:0042127//regulation of cell proliferation;GO:0048017//inositol lipid-mediated signaling;GO:0070918//production of small RNA involved in ge…
ncbi_105068652	GPR64	G-protein coupled receptor 64 [Camelus bactrianus]	-	-	-	-	GO:0031224//intrinsic component of membrane;GO:0031988//membrane-bounded vesicle;GO:0044464//cell part	GO:0004888//transmembrane signaling receptor activity	GO:0007166//cell surface receptor signaling pathway
ncbi_105068383	PDE4A	cAMP-specific 3',5'-cyclic phosphodiesterase 4A [Camelus bactrianus]	Environmental Information Processing;Metabolism;Organismal Systems	Signal transduction;Nucleotide metabolism;Endocrine system	ko04024//cAMP signaling pathway;ko00230//Purine metabolism;ko04928//Parathyroid hormone synthesis, secretion and action	K13293;K13293;K13293	GO:0044444//cytoplasmic part	GO:0004114//3',5'-cyclic-nucleotide phosphodiesterase activity;GO:0030551//cyclic nucleotide binding;GO:0043169//cation binding	GO:0007606//sensory perception of chemical stimulus;GO:0010737//protein kinase A signaling;GO:0042493//response to drug;GO:1902531//regulation of intracellular signal transduction
ncbi_105064046	DNPEP	aspartyl aminopeptidase [Camelus bactrianus]	-	-	-	-	GO:0043231//intracellular membrane-bounded organelle;GO:0044421//extracellular region part	GO:0046914//transition metal ion binding;GO:0070011//peptidase activity, acting on L-amino acid peptides	GO:0019538//protein metabolic process
ncbi_105083688	ZMYM3	zinc finger MYM-type protein 3	-	-	-	-	-	GO:0046914//transition metal ion binding;GO:0046914//transition metal ion binding;GO:0046914//transition metal ion binding;GO:0046914//transition metal ion binding;GO:0046914//transition metal ion binding;GO:0046914//transition metal ion binding;GO:0046914//transition metal ion binding;GO:0046914//transition metal ion binding;GO:0046914//transition metal ion binding	GO:0022603//regulation of anatomical structure morphogenesis;GO:0022603//regulation of anatomical structure morphogenesis;GO:0022603//regulation of anatomical structure morphogenesis;GO:0022603//regulation of anatomical structure morphogenesis;GO:0022603//regulation of anatomical structure morphogenesis;GO:0022603//regulation of anatomical structure morphogenesis;GO:0022603//regulation of anatomi…
ncbi_105083735	AWAT2	acyl-CoA wax alcohol acyltransferase 2 [Camelus bactrianus]	Metabolism;Organismal Systems	Metabolism of cofactors and vitamins;Digestive system	ko00830//Retinol metabolism;ko04977//Vitamin digestion and absorption	K11156;K11156	-	GO:0016746//transferase activity, transferring acyl groups	GO:0009058//biosynthetic process
ncbi_105083397	ZRANB3	DNA annealing helicase and endonuclease ZRANB3 [Camelus bactrianus]	-	-	-	-	GO:0005657//replication fork;GO:0043231//intracellular membrane-bounded organelle	GO:0003676//nucleic acid binding;GO:0004386//helicase activity;GO:0004519//endonuclease activity;GO:0031593//polyubiquitin binding;GO:0032550//purine ribonucleoside binding;GO:0046914//transition metal ion binding	GO:0000018//regulation of DNA recombination;GO:0006308//DNA catabolic process;GO:0006974//cellular response to DNA damage stimulus;GO:0009416//response to light stimulus;GO:0032392//DNA geometric change;GO:0045005//DNA-dependent DNA replication maintenance of fidelity
ncbi_105079639	SASH3	SAM and SH3 domain-containing protein 3 [Camelus bactrianus]	-	-	-	-	GO:0043231//intracellular membrane-bounded organelle	-	GO:0001819//positive regulation of cytokine production;GO:0001894//tissue homeostasis;GO:0002696//positive regulation of leukocyte activation;GO:0002711//positive regulation of T cell mediated immunity;GO:0030888//regulation of B cell proliferation;GO:0032680//regulation of tumor necrosis factor production;GO:0042129//regulation of T cell proliferation;GO:0043370//regulation of CD4-positive, alph…
ncbi_105080637	NOX1	NADPH oxidase 1 [Camelus bactrianus]	Organismal Systems	Development	ko04380//Osteoclast differentiation	K08008	GO:0005768//endosome;GO:0031224//intrinsic component of membrane;GO:0031253//cell projection membrane	GO:0015252//hydrogen ion channel activity;GO:0017048//Rho GTPase binding;GO:0050664//oxidoreductase activity, acting on NAD(P)H, oxygen as acceptor	GO:0001819//positive regulation of cytokine production;GO:0001990//regulation of systemic arterial blood pressure by hormone;GO:0006801//superoxide metabolic process;GO:0006818//hydrogen transport;GO:0010557//positive regulation of macromolecule biosynthetic process;GO:0032874//positive regulation of stress-activated MAPK cascade;GO:0042127//regulation of cell proliferation;GO:0043062//extracellu…
ncbi_105076175	PFKM	LOW QUALITY PROTEIN: ATP-dependent 6-phosphofructokinase, muscle type [Camelus bactrianus]	Metabolism;Organismal Systems;Environmental Information Processing;Environmental Information Processing;Metabolism;Organismal Systems;Genetic Information Processing;Metabolism;Metabolism;Metabolism;Metabolism;Metabolism	Global and overview maps;Endocrine system;Signal transduction;Signal transduction;Global and overview maps;Endocrine system;Folding, sorting and degradation;Global and overview maps;Carbohydrate metabolism;Carbohydrate metabolism;Carbohydrate metabolism;Carbohydrate metabolism	ko01100//Metabolic pathways;ko04919//Thyroid hormone signaling pathway;ko04152//AMPK signaling pathway;ko04066//HIF-1 signaling pathway;ko01200//Carbon metabolism;ko04922//Glucagon signaling pathway;ko03018//RNA degradation;ko01230//Biosynthesis of amino acids;ko00010//Glycolysis / Gluconeogenesis;ko00051//Fructose and mannose metabolism;ko00052//Galactose metabolism;ko00030//Pentose phosphate pa…	K00850;K00850;K00850;K00850;K00850;K00850;K00850;K00850;K00850;K00850;K00850;K00850	GO:0005886//plasma membrane;GO:0031988//membrane-bounded vesicle;GO:0044441//ciliary part;GO:0044445//cytosolic part	GO:0008443//phosphofructokinase activity;GO:0019899//enzyme binding;GO:0032550//purine ribonucleoside binding;GO:0043169//cation binding;GO:0046983//protein dimerization activity;GO:0048029//monosaccharide binding	GO:0006090//pyruvate metabolic process;GO:0006461//protein complex assembly;GO:0016310//phosphorylation;GO:0019725//cellular homeostasis;GO:0033500//carbohydrate homeostasis;GO:0050796//regulation of insulin secretion
ncbi_105075937	TENM1	teneurin-1	-	-	-	-	GO:0016021//integral component of membrane;GO:0016021//integral component of membrane;GO:0016021//integral component of membrane;GO:0044444//cytoplasmic part;GO:0044444//cytoplasmic part;GO:0044444//cytoplasmic part	GO:0046983//protein dimerization activity;GO:0046983//protein dimerization activity;GO:0046983//protein dimerization activity	GO:0001934//positive regulation of protein phosphorylation;GO:0001934//positive regulation of protein phosphorylation;GO:0001934//positive regulation of protein phosphorylation;GO:0006355//regulation of transcription, DNA-templated;GO:0006355//regulation of transcription, DNA-templated;GO:0006355//regulation of transcription, DNA-templated;GO:0030833//regulation of actin filament polymerization;G…
ncbi_105077255	AHI1	jouberin [Camelus bactrianus]	-	-	-	-	GO:0005815//microtubule organizing center;GO:0035869//ciliary transition zone;GO:0070161//anchoring junction	GO:0005515//protein binding	GO:0002090//regulation of receptor internalization;GO:0003143//embryonic heart tube morphogenesis;GO:0003407//neural retina development;GO:0006357//regulation of transcription from RNA polymerase II promoter;GO:0007167//enzyme linked receptor protein signaling pathway;GO:0007420//brain development;GO:0007610//behavior;GO:0009798//axis specification;GO:0010927//cellular component assembly involved…
ncbi_105076926	RPAP1	LOW QUALITY PROTEIN: RNA polymerase II-associated protein 1 [Camelus bactrianus]	-	-	-	-	-	-	-
ncbi_105071912	PIGG	GPI ethanolamine phosphate transferase 2	Metabolism	Glycan biosynthesis and metabolism	ko00563//Glycosylphosphatidylinositol(GPI)-anchor biosynthesis	K05310	GO:0043231//intracellular membrane-bounded organelle;GO:0043231//intracellular membrane-bounded organelle;GO:0043231//intracellular membrane-bounded organelle;GO:0043231//intracellular membrane-bounded organelle	GO:0051377//mannose-ethanolamine phosphotransferase activity;GO:0051377//mannose-ethanolamine phosphotransferase activity;GO:0051377//mannose-ethanolamine phosphotransferase activity;GO:0051377//mannose-ethanolamine phosphotransferase activity	GO:0006497//protein lipidation;GO:0006497//protein lipidation;GO:0006497//protein lipidation;GO:0006497//protein lipidation
ncbi_105075752	AMMECR1	AMME syndrome candidate gene 1 protein	-	-	-	-	-	GO:0005488//binding;GO:0005488//binding	-
ncbi_105064557	TSPAN7	tetraspanin-7 [Vicugna pacos]	-	-	-	-	GO:0031224//intrinsic component of membrane	-	-
ncbi_105076003	USP9X	probable ubiquitin carboxyl-terminal hydrolase FAF-X	-	-	-	-	-	-	-
ncbi_105079369	USP11	ubiquitin carboxyl-terminal hydrolase 11	-	-	-	-	GO:0043231//intracellular membrane-bounded organelle;GO:0043231//intracellular membrane-bounded organelle;GO:0043231//intracellular membrane-bounded organelle;GO:0043231//intracellular membrane-bounded organelle	GO:0070011//peptidase activity, acting on L-amino acid peptides;GO:0070011//peptidase activity, acting on L-amino acid peptides;GO:0070011//peptidase activity, acting on L-amino acid peptides;GO:0070011//peptidase activity, acting on L-amino acid peptides	GO:0019941//modification-dependent protein catabolic process;GO:0019941//modification-dependent protein catabolic process;GO:0019941//modification-dependent protein catabolic process;GO:0019941//modification-dependent protein catabolic process;GO:0070646//protein modification by small protein removal;GO:0070646//protein modification by small protein removal;GO:0070646//protein modification by sma…
ncbi_105076007	GPR34	probable G-protein coupled receptor 34 [Camelus bactrianus]	-	-	-	-	-	-	-
ncbi_105074241	TNFRSF17	tumor necrosis factor receptor superfamily member 17 [Camelus bactrianus]	Environmental Information Processing;Organismal Systems	Signaling molecules and interaction;Immune system	ko04060//Cytokine-cytokine receptor interaction;ko04672//Intestinal immune network for IgA production	K05153;K05153	-	-	-
ncbi_105081232	LOC105081232	cilia- and flagella-associated protein 47 [Vicugna pacos]	-	-	-	-	-	-	-
ncbi_105068638	CTPS2	CTP synthase 2	Metabolism;Metabolism	Global and overview maps;Nucleotide metabolism	ko01100//Metabolic pathways;ko00240//Pyrimidine metabolism	K01937;K01937	GO:0043231//intracellular membrane-bounded organelle	GO:0016879//ligase activity, forming carbon-nitrogen bonds;GO:0032550//purine ribonucleoside binding	GO:0006241//CTP biosynthetic process;GO:0009064//glutamine family amino acid metabolic process
ncbi_105065851	CLTC	clathrin heavy chain 1	Cellular Processes;Cellular Processes;Organismal Systems;Organismal Systems	Transport and catabolism;Transport and catabolism;Nervous system;Excretory system	ko04144//Endocytosis;ko04142//Lysosome;ko04721//Synaptic vesicle cycle;ko04961//Endocrine and other factor-regulated calcium reabsorption	K04646;K04646;K04646;K04646	GO:0000139//Golgi membrane;GO:0005924//cell-substrate adherens junction;GO:0005924//cell-substrate adherens junction;GO:0015630//microtubule cytoskeleton;GO:0015630//microtubule cytoskeleton;GO:0030125//clathrin vesicle coat;GO:0030125//clathrin vesicle coat;GO:0033267//axon part;GO:0033267//axon part;GO:0044459//plasma membrane part;GO:0044459//plasma membrane part;GO:0048770//pigment granule;GO…	GO:0003723//RNA binding;GO:0003723//RNA binding;GO:0008092//cytoskeletal protein binding;GO:0008092//cytoskeletal protein binding;GO:0019900//kinase binding;GO:0019900//kinase binding;GO:0030276//clathrin binding;GO:0030276//clathrin binding;GO:0033218//amide binding;GO:0033218//amide binding	GO:0000280//nuclear division;GO:0000280//nuclear division;GO:0001503//ossification;GO:0002478//antigen processing and presentation of exogenous peptide antigen;GO:0006898//receptor-mediated endocytosis;GO:0006898//receptor-mediated endocytosis;GO:0007052//mitotic spindle organization;GO:0007052//mitotic spindle organization;GO:0010558//negative regulation of macromolecule biosynthetic process;GO:…
ncbi_105070140	HNRNPUL2	heterogeneous nuclear ribonucleoprotein U-like protein 2	-	-	-	-	GO:0032991//macromolecular complex;GO:0044423//virion part	GO:0003723//RNA binding	-
ncbi_105067633	DUSP4	LOW QUALITY PROTEIN: dual specificity protein phosphatase 4 [Camelus bactrianus]	Environmental Information Processing	Signal transduction	ko04010//MAPK signaling pathway	K04459	-	-	-
ncbi_105083557	LOC105083557	NADH dehydrogenase [ubiquinone] 1 subunit C2 [Camelus ferus]	Metabolism;Organismal Systems;Organismal Systems;Metabolism	Global and overview maps;Environmental adaptation;Nervous system;Energy metabolism	ko01100//Metabolic pathways;ko04714//Thermogenesis;ko04723//Retrograde endocannabinoid signaling;ko00190//Oxidative phosphorylation	K03968;K03968;K03968;K03968	GO:0019866//organelle inner membrane;GO:0043231//intracellular membrane-bounded organelle;GO:0044425//membrane part	GO:0050136//NADH dehydrogenase (quinone) activity	GO:0022904//respiratory electron transport chain
ncbi_105070676	POLA2	DNA polymerase alpha subunit B	Metabolism;Metabolism;Metabolism;Genetic Information Processing	Global and overview maps;Nucleotide metabolism;Nucleotide metabolism;Replication and repair	ko01100//Metabolic pathways;ko00230//Purine metabolism;ko00240//Pyrimidine metabolism;ko03030//DNA replication	K02321;K02321;K02321;K02321	GO:0043231//intracellular membrane-bounded organelle;GO:0043234//protein complex	GO:0003676//nucleic acid binding;GO:0034061//DNA polymerase activity;GO:0046983//protein dimerization activity	GO:0006259//DNA metabolic process
ncbi_105081924	ERMN	ermin [Camelus ferus]	-	-	-	-	GO:0031988//membrane-bounded vesicle;GO:0033267//axon part;GO:0043232//intracellular non-membrane-bounded organelle;GO:0044297//cell body;GO:0044444//cytoplasmic part	GO:0003779//actin binding	GO:0022604//regulation of cell morphogenesis;GO:0030030//cell projection organization;GO:0030036//actin cytoskeleton organization
ncbi_105063899	TRIM54	LOW QUALITY PROTEIN: tripartite motif-containing protein 54 [Camelus bactrianus]	-	-	-	-	GO:0015630//microtubule cytoskeleton;GO:0031674//I band;GO:0043234//protein complex	GO:0015631//tubulin binding;GO:0046914//transition metal ion binding	GO:0031111//negative regulation of microtubule polymerization or depolymerization;GO:0044707//single-multicellular organism process;GO:0048869//cellular developmental process
ncbi_105081448	MCMDC2	MCM domain-containing protein 2 [Camelus ferus]	-	-	-	-	-	GO:0032550//purine ribonucleoside binding	GO:0006259//DNA metabolic process
ncbi_105078997	EML4	echinoderm microtubule-associated protein-like 4	-	-	-	-	GO:0005819//spindle;GO:0005819//spindle;GO:0005819//spindle	-	-
ncbi_105067052	HTATSF1	HIV Tat-specific factor 1 [Camelus ferus]	-	-	-	-	GO:0043231//intracellular membrane-bounded organelle	GO:0003723//RNA binding	-
ncbi_105067634	TNKS	LOW QUALITY PROTEIN: tankyrase-1 [Camelus bactrianus]	-	-	-	-	GO:0000781//chromosome, telomeric region;GO:0005819//spindle;GO:0031090//organelle membrane;GO:0043231//intracellular membrane-bounded organelle;GO:0044450//microtubule organizing center part;GO:0046930//pore complex	GO:0016763//transferase activity, transferring pentosyl groups;GO:0046914//transition metal ion binding	GO:0000280//nuclear division;GO:0006275//regulation of DNA replication;GO:0006357//regulation of transcription from RNA polymerase II promoter;GO:0006461//protein complex assembly;GO:0006468//protein phosphorylation;GO:0006471//protein ADP-ribosylation;GO:0007051//spindle organization;GO:0016567//protein ubiquitination;GO:0030177//positive regulation of Wnt signaling pathway;GO:0032206//positive …
ncbi_105071567	KIAA0100	UPF0378 protein KIAA0100 homolog [Camelus bactrianus]	-	-	-	-	-	-	-
ncbi_105070149	WDR74	WD repeat-containing protein 74 [Camelus ferus]	-	-	-	-	GO:0043231//intracellular membrane-bounded organelle;GO:0043232//intracellular non-membrane-bounded organelle	-	GO:0044260//cellular macromolecule metabolic process
ncbi_105070186	MAMLD1	mastermind-like domain-containing protein 1	-	-	-	-	-	-	GO:0008406//gonad development;GO:0008406//gonad development;GO:0008406//gonad development;GO:0008406//gonad development
ncbi_105074650	SYT16	synaptotagmin-16	-	-	-	-	-	GO:0046983//protein dimerization activity;GO:0046983//protein dimerization activity	GO:0016192//vesicle-mediated transport;GO:0016192//vesicle-mediated transport
ncbi_105071641	SUZ12	polycomb protein SUZ12 [Camelus bactrianus]	-	-	-	-	GO:0005720//nuclear heterochromatin;GO:0031519//PcG protein complex	GO:0003677//DNA binding;GO:0008276//protein methyltransferase activity;GO:0042393//histone binding	GO:0016567//protein ubiquitination;GO:0016570//histone modification;GO:0042127//regulation of cell proliferation;GO:0045595//regulation of cell differentiation
ncbi_105072089	CTBP1	LOW QUALITY PROTEIN: C-terminal-binding protein 1 [Camelus bactrianus]	Environmental Information Processing;Environmental Information Processing	Signal transduction;Signal transduction	ko04310//Wnt signaling pathway;ko04330//Notch signaling pathway	K04496;K04496	GO:0043231//intracellular membrane-bounded organelle;GO:0043234//protein complex	GO:0000166//nucleotide binding;GO:0001071//nucleic acid binding transcription factor activity;GO:0001104//RNA polymerase II transcription cofactor activity;GO:0008134//transcription factor binding;GO:0016614//oxidoreductase activity, acting on CH-OH group of donors	GO:0006355//regulation of transcription, DNA-templated;GO:0007049//cell cycle;GO:0031058//positive regulation of histone modification;GO:0035067//negative regulation of histone acetylation;GO:0045444//fat cell differentiation
ncbi_105077175	FAM184A	LOW QUALITY PROTEIN: protein FAM184A [Camelus bactrianus]	-	-	-	-	-	-	-
ncbi_105078609	AHR	aryl hydrocarbon receptor [Camelus ferus]	-	-	-	-	-	-	-
ncbi_105069703	FAM78A	LOW QUALITY PROTEIN: protein FAM78A [Camelus bactrianus]	-	-	-	-	-	-	-
ncbi_105070129	GANAB	neutral alpha-glucosidase AB	Metabolism;Genetic Information Processing;Metabolism	Global and overview maps;Folding, sorting and degradation;Glycan biosynthesis and metabolism	ko01100//Metabolic pathways;ko04141//Protein processing in endoplasmic reticulum;ko00510//N-Glycan biosynthesis	K05546;K05546;K05546	GO:0031988//membrane-bounded vesicle;GO:0031988//membrane-bounded vesicle;GO:0031988//membrane-bounded vesicle;GO:0043234//protein complex;GO:0043234//protein complex;GO:0043234//protein complex	GO:0003723//RNA binding;GO:0003723//RNA binding;GO:0003723//RNA binding;GO:0016798//hydrolase activity, acting on glycosyl bonds;GO:0016798//hydrolase activity, acting on glycosyl bonds;GO:0016798//hydrolase activity, acting on glycosyl bonds	GO:0044238//primary metabolic process;GO:0044238//primary metabolic process;GO:0044238//primary metabolic process
ncbi_105083691	LOC105083691	Ab2-183 [Rattus norvegicus]	-	-	-	-	-	-	-
ncbi_105081500	HSD17B10	3-hydroxyacyl-CoA dehydrogenase type-2 [Camelus bactrianus]	Metabolism;Metabolism	Global and overview maps;Amino acid metabolism	ko01100//Metabolic pathways;ko00280//Valine, leucine and isoleucine degradation	K08683;K08683	GO:0019866//organelle inner membrane;GO:0043231//intracellular membrane-bounded organelle	GO:0003723//RNA binding;GO:0033764//steroid dehydrogenase activity, acting on the CH-OH group of donors, NAD or NADP as acceptor	GO:0006399//tRNA metabolic process;GO:0044710//single-organism metabolic process
ncbi_105078307	ZNF414	zinc finger protein 414 [Camelus bactrianus]	-	-	-	-	-	-	-
ncbi_105070401	HLCS	biotin--protein ligase [Camelus bactrianus]	Metabolism;Metabolism	Global and overview maps;Metabolism of cofactors and vitamins	ko01100//Metabolic pathways;ko00780//Biotin metabolism	K01942;K01942	GO:0044428//nuclear part;GO:0044444//cytoplasmic part	GO:0005515//protein binding;GO:0018271//biotin-protein ligase activity;GO:0019842//vitamin binding	GO:0001101//response to acid chemical;GO:0016570//histone modification
ncbi_105065937	DIAPH2	protein diaphanous homolog 2 [Camelus bactrianus]	Cellular Processes	Cell motility	ko04810//Regulation of actin cytoskeleton	K05745	-	-	-
ncbi_105070130	HMGB3	high mobility group protein B3 [Camelus ferus]	-	-	-	-	GO:0043231//intracellular membrane-bounded organelle	GO:0003723//RNA binding	GO:0045577//regulation of B cell differentiation;GO:0045596//negative regulation of cell differentiation
ncbi_105068230	NTRK1	high affinity nerve growth factor receptor, partial [Camelus bactrianus]	Environmental Information Processing;Environmental Information Processing;Environmental Information Processing;Cellular Processes;Organismal Systems;Organismal Systems	Signal transduction;Signal transduction;Signal transduction;Cell growth and death;Nervous system;Sensory system	ko04151//PI3K-Akt signaling pathway;ko04010//MAPK signaling pathway;ko04014//Ras signaling pathway;ko04210//Apoptosis;ko04722//Neurotrophin signaling pathway;ko04750//Inflammatory mediator regulation of TRP channels	K03176;K03176;K03176;K03176;K03176;K03176	GO:0016021//integral component of membrane;GO:0043005//neuron projection;GO:0043234//protein complex;GO:0044424//intracellular part	GO:0004713//protein tyrosine kinase activity;GO:0005030//neurotrophin receptor activity;GO:0032550//purine ribonucleoside binding;GO:0043121//neurotrophin binding;GO:0046983//protein dimerization activity	GO:0006468//protein phosphorylation;GO:0007169//transmembrane receptor protein tyrosine kinase signaling pathway;GO:0007409//axonogenesis;GO:0008283//cell proliferation;GO:0010975//regulation of neuron projection development;GO:0030098//lymphocyte differentiation;GO:0038179//neurotrophin signaling pathway;GO:0043066//negative regulation of apoptotic process;GO:0043410//positive regulation of MAPK…
ncbi_105064019	ZNF142	zinc finger protein 142	-	-	-	-	-	-	-
ncbi_105080392	ADAMTS3	A disintegrin and metalloproteinase with thrombospondin motifs 3 [Camelus ferus]	-	-	-	-	GO:0031012//extracellular matrix;GO:0031988//membrane-bounded vesicle;GO:0044421//extracellular region part	GO:0004175//endopeptidase activity;GO:0046914//transition metal ion binding	GO:0001816//cytokine production;GO:0006508//proteolysis;GO:0009059//macromolecule biosynthetic process;GO:0009967//positive regulation of signal transduction
ncbi_105068657	NHS	nance-Horan syndrome protein, partial [Camelus bactrianus]	-	-	-	-	-	-	GO:0048869//cellular developmental process
ncbi_105074818	ELMO3	engulfment and cell motility protein 3	-	-	-	-	GO:0043232//intracellular non-membrane-bounded organelle	GO:0019904//protein domain specific binding	GO:0006897//endocytosis;GO:0012501//programmed cell death
ncbi_105067070	SLITRK2	SLIT and NTRK-like protein 2 [Camelus bactrianus]	-	-	-	-	GO:0031224//intrinsic component of membrane;GO:0031224//intrinsic component of membrane;GO:0031224//intrinsic component of membrane	-	-
ncbi_105083793	KLHDC3	kelch domain-containing protein 3 [Camelus ferus]	-	-	-	-	GO:0000785//chromatin;GO:0043231//intracellular membrane-bounded organelle	GO:0005488//binding	GO:0007049//cell cycle;GO:0016072//rRNA metabolic process;GO:0022613//ribonucleoprotein complex biogenesis
ncbi_105064758	LOC105064758	sodium/hydrogen exchanger 2-like [Camelus bactrianus]	-	-	-	-	GO:0031224//intrinsic component of membrane	GO:0005451//monovalent cation:proton antiporter activity	GO:0006814//sodium ion transport;GO:0015992//proton transport;GO:0044763//single-organism cellular process;GO:0055067//monovalent inorganic cation homeostasis
ncbi_105073817	ADCK5	uncharacterized aarF domain-containing protein kinase 5 [Camelus bactrianus]	-	-	-	-	-	GO:0016740//transferase activity	-
ncbi_105063045	AKR1D1	3-oxo-5-beta-steroid 4-dehydrogenase [Camelus ferus]	Metabolism;Metabolism;Metabolism	Global and overview maps;Lipid metabolism;Lipid metabolism	ko01100//Metabolic pathways;ko00140//Steroid hormone biosynthesis;ko00120//Primary bile acid biosynthesis	K00251;K00251;K00251	GO:0031988//membrane-bounded vesicle;GO:0044444//cytoplasmic part	GO:0033765//steroid dehydrogenase activity, acting on the CH-CH group of donors;GO:0035671//enone reductase activity	GO:0006694//steroid biosynthetic process;GO:0006706//steroid catabolic process;GO:0008203//cholesterol metabolic process;GO:0044707//single-multicellular organism process
ncbi_105065852	DHX40	probable ATP-dependent RNA helicase DHX40 [Camelus bactrianus]	-	-	-	-	-	-	-
ncbi_105075277	TBC1D19	TBC1 domain family member 19	-	-	-	-	-	-	-
ncbi_105076177	CCDC184	coiled-coil domain-containing protein 184 [Camelus bactrianus]	-	-	-	-	-	-	-
ncbi_105078666	CNOT1	CCR4-NOT transcription complex subunit 1	Genetic Information Processing	Folding, sorting and degradation	ko03018//RNA degradation	K12604	GO:0031981//nuclear lumen;GO:0036464//cytoplasmic ribonucleoprotein granule;GO:0043234//protein complex;GO:0043234//protein complex;GO:0043234//protein complex;GO:0043234//protein complex;GO:0044421//extracellular region part;GO:0044421//extracellular region part;GO:0044421//extracellular region part;GO:0044421//extracellular region part;GO:0044439//peroxisomal part;GO:0044439//peroxisomal part;G…	GO:0000175//3'-5'-exoribonuclease activity;GO:0000175//3'-5'-exoribonuclease activity;GO:0000175//3'-5'-exoribonuclease activity;GO:0000175//3'-5'-exoribonuclease activity;GO:0003723//RNA binding;GO:0003723//RNA binding;GO:0003723//RNA binding;GO:0003723//RNA binding;GO:0008134//transcription factor binding;GO:0008134//transcription factor binding;GO:0008134//transcription factor binding;GO:00081…	GO:0000956//nuclear-transcribed mRNA catabolic process;GO:0006417//regulation of translation;GO:0010603//regulation of cytoplasmic mRNA processing body assembly;GO:0010603//regulation of cytoplasmic mRNA processing body assembly;GO:0010603//regulation of cytoplasmic mRNA processing body assembly;GO:0010603//regulation of cytoplasmic mRNA processing body assembly;GO:0019827//stem cell population m…
ncbi_105061980	RBM41	RNA-binding protein 41 [Camelus bactrianus]	-	-	-	-	-	GO:0097159//organic cyclic compound binding	-
ncbi_105072762	TMCO2	transmembrane and coiled-coil domain-containing protein 2 [Camelus bactrianus]	-	-	-	-	GO:0031224//intrinsic component of membrane	-	-
ncbi_105065849	VMP1	vacuole membrane protein 1 [Camelus bactrianus]	-	-	-	-	GO:0043231//intracellular membrane-bounded organelle;GO:0043231//intracellular membrane-bounded organelle	-	GO:0007275//multicellular organism development;GO:0007275//multicellular organism development;GO:0022607//cellular component assembly;GO:0022607//cellular component assembly;GO:0031329//regulation of cellular catabolic process;GO:0031329//regulation of cellular catabolic process;GO:0098602//single organism cell adhesion;GO:0098602//single organism cell adhesion
ncbi_105081455	KDM5C	lysine-specific demethylase 5C [Camelus bactrianus]	-	-	-	-	GO:0043231//intracellular membrane-bounded organelle	GO:0016705//oxidoreductase activity, acting on paired donors, with incorporation or reduction of molecular oxygen;GO:0016741//transferase activity, transferring one-carbon groups;GO:0032452//histone demethylase activity;GO:0046914//transition metal ion binding	GO:0006355//regulation of transcription, DNA-templated;GO:0070076//histone lysine demethylation
ncbi_105066463	LOC105066463	Ankyrin repeat-containing domain containing protein [Cricetulus griseus]	-	-	-	-	-	-	-
ncbi_105063637	SARS	serine--tRNA ligase, cytoplasmic [Camelus ferus]	Genetic Information Processing	Translation	ko00970//Aminoacyl-tRNA biosynthesis	K01875	GO:0031988//membrane-bounded vesicle;GO:0043231//intracellular membrane-bounded organelle	GO:0004812//aminoacyl-tRNA ligase activity;GO:0032550//purine ribonucleoside binding	GO:0006418//tRNA aminoacylation for protein translation
ncbi_105076925	ITPKA	inositol-trisphosphate 3-kinase A, partial [Camelus bactrianus]	Metabolism;Environmental Information Processing;Environmental Information Processing;Metabolism	Global and overview maps;Signal transduction;Signal transduction;Carbohydrate metabolism	ko01100//Metabolic pathways;ko04020//Calcium signaling pathway;ko04070//Phosphatidylinositol signaling system;ko00562//Inositol phosphate metabolism	K00911;K00911;K00911;K00911	-	GO:0051766//inositol trisphosphate kinase activity	GO:0006796//phosphate-containing compound metabolic process;GO:0050804//modulation of synaptic transmission
ncbi_105063814	SLC4A1AP	kanadaptin [Camelus ferus]	-	-	-	-	GO:0030529//intracellular ribonucleoprotein complex	-	GO:0010467//gene expression
ncbi_105064014	USP37	ubiquitin carboxyl-terminal hydrolase 37 [Camelus ferus]	-	-	-	-	-	-	-
ncbi_105065730	CAPN15	calpain-15 [Camelus bactrianus]	-	-	-	-	GO:0044464//cell part	GO:0004197//cysteine-type endopeptidase activity;GO:0046914//transition metal ion binding	-
ncbi_105074823	PLEKHG4	puratrophin-1 [Camelus bactrianus]	-	-	-	-	-	-	GO:0043087//regulation of GTPase activity
ncbi_105079117	FZD3	frizzled-3	Organismal Systems;Environmental Information Processing;Cellular Processes;Environmental Information Processing;Environmental Information Processing;Organismal Systems	Development;Signal transduction;Cellular community - eukaryotes;Signal transduction;Signal transduction;Endocrine system	ko04360//Axon guidance;ko04390//Hippo signaling pathway;ko04550//Signaling pathways regulating pluripotency of stem cells;ko04310//Wnt signaling pathway;ko04150//mTOR signaling pathway;ko04916//Melanogenesis	K02329;K02329;K02329;K02329;K02329;K02329	GO:0031224//intrinsic component of membrane;GO:0043005//neuron projection;GO:0044297//cell body;GO:0044424//intracellular part;GO:0044456//synapse part;GO:0044459//plasma membrane part	GO:0004888//transmembrane signaling receptor activity;GO:0019904//protein domain specific binding	GO:0007411//axon guidance;GO:0007420//brain development;GO:0016055//Wnt signaling pathway;GO:0016477//cell migration;GO:0022405//hair cycle process;GO:0048598//embryonic morphogenesis;GO:0060606//tube closure;GO:0061351//neural precursor cell proliferation
ncbi_105071564	SUPT6H	transcription elongation factor SPT6 [Camelus bactrianus]	-	-	-	-	-	GO:0005515//protein binding;GO:0005515//protein binding;GO:0005515//protein binding;GO:0008135//translation factor activity, RNA binding;GO:0008135//translation factor activity, RNA binding;GO:0008135//translation factor activity, RNA binding	GO:0000018//regulation of DNA recombination;GO:0000018//regulation of DNA recombination;GO:0000018//regulation of DNA recombination;GO:0031061//negative regulation of histone methylation;GO:0031061//negative regulation of histone methylation;GO:0031061//negative regulation of histone methylation;GO:0032786//positive regulation of DNA-templated transcription, elongation;GO:0032786//positive regula…
ncbi_105081451	LOC105081451	serine/threonine-protein kinase Sgk3	Environmental Information Processing;Environmental Information Processing	Signal transduction;Signal transduction	ko04151//PI3K-Akt signaling pathway;ko04068//FoxO signaling pathway	K13304;K13304	GO:0043231//intracellular membrane-bounded organelle;GO:0043231//intracellular membrane-bounded organelle;GO:0043231//intracellular membrane-bounded organelle;GO:0043231//intracellular membrane-bounded organelle;GO:0043231//intracellular membrane-bounded organelle;GO:0043231//intracellular membrane-bounded organelle;GO:0043231//intracellular membrane-bounded organelle	GO:0005543//phospholipid binding;GO:0005543//phospholipid binding;GO:0005543//phospholipid binding;GO:0005543//phospholipid binding;GO:0005543//phospholipid binding;GO:0005543//phospholipid binding;GO:0005543//phospholipid binding;GO:0016301//kinase activity;GO:0016301//kinase activity;GO:0016301//kinase activity;GO:0016301//kinase activity;GO:0016301//kinase activity;GO:0016301//kinase activity;…	GO:0006464//cellular protein modification process;GO:0006464//cellular protein modification process;GO:0006464//cellular protein modification process;GO:0006464//cellular protein modification process;GO:0006464//cellular protein modification process;GO:0006464//cellular protein modification process;GO:0006464//cellular protein modification process;GO:0006796//phosphate-containing compound metabol…
ncbi_105075265	STXBP6	syntaxin-binding protein 6	-	-	-	-	GO:0031224//intrinsic component of membrane	-	GO:0031338//regulation of vesicle fusion
ncbi_105064731	DOCK7	dedicator of cytokinesis protein 7	-	-	-	-	GO:0005924//cell-substrate adherens junction;GO:0005924//cell-substrate adherens junction;GO:0005924//cell-substrate adherens junction;GO:0005924//cell-substrate adherens junction;GO:0005924//cell-substrate adherens junction;GO:0043005//neuron projection;GO:0043005//neuron projection;GO:0043005//neuron projection;GO:0043234//protein complex;GO:0043234//protein complex;GO:0043234//protein complex;…	GO:0017048//Rho GTPase binding;GO:0017048//Rho GTPase binding;GO:0017048//Rho GTPase binding;GO:0017048//Rho GTPase binding;GO:0017048//Rho GTPase binding	GO:0001934//positive regulation of protein phosphorylation;GO:0001934//positive regulation of protein phosphorylation;GO:0001934//positive regulation of protein phosphorylation;GO:0001934//positive regulation of protein phosphorylation;GO:0001934//positive regulation of protein phosphorylation;GO:0007017//microtubule-based process;GO:0007017//microtubule-based process;GO:0007017//microtubule-base…
ncbi_105080644	CSTF2	cleavage stimulation factor subunit 2	Genetic Information Processing	Translation	ko03015//mRNA surveillance pathway	K14407	GO:0005849//mRNA cleavage factor complex;GO:0005849//mRNA cleavage factor complex;GO:0005849//mRNA cleavage factor complex;GO:0016604//nuclear body;GO:0016604//nuclear body;GO:0016604//nuclear body	GO:0003723//RNA binding;GO:0003723//RNA binding;GO:0003723//RNA binding	GO:0006396//RNA processing;GO:0006396//RNA processing;GO:0006396//RNA processing
ncbi_105079450	FBXO31	F-box only protein 31	-	-	-	-	GO:0031461//cullin-RING ubiquitin ligase complex;GO:0031461//cullin-RING ubiquitin ligase complex	GO:0005515//protein binding;GO:0005515//protein binding	GO:0043161//proteasome-mediated ubiquitin-dependent protein catabolic process;GO:0043161//proteasome-mediated ubiquitin-dependent protein catabolic process;GO:0044773//mitotic DNA damage checkpoint;GO:0044773//mitotic DNA damage checkpoint
ncbi_105071817	RAE1	mRNA export factor [Camelus ferus]	Genetic Information Processing	Translation	ko03013//RNA transport	K14298	GO:0043231//intracellular membrane-bounded organelle;GO:0043232//intracellular non-membrane-bounded organelle	GO:0004518//nuclease activity;GO:0097159//organic cyclic compound binding	GO:0014070//response to organic cyclic compound;GO:0090304//nucleic acid metabolic process
ncbi_105062294	CASC1	protein CASC1 [Camelus bactrianus]	-	-	-	-	-	GO:0015631//tubulin binding	-
ncbi_105071949	MFSD7	LOW QUALITY PROTEIN: major facilitator superfamily domain-containing protein 7 [Camelus bactrianus]	-	-	-	-	-	-	GO:0044763//single-organism cellular process
ncbi_105063489	LDLRAP1	low density lipoprotein receptor adapter protein 1 [Camelus bactrianus]	Cellular Processes;Organismal Systems	Transport and catabolism;Digestive system	ko04144//Endocytosis;ko04979//Cholesterol metabolism	K12474;K12474	GO:0005768//endosome;GO:0005882//intermediate filament;GO:0005886//plasma membrane;GO:0030131//clathrin adaptor complex	GO:0030276//clathrin binding;GO:0032403//protein complex binding;GO:0032947//protein complex scaffold;GO:0045309//protein phosphorylated amino acid binding;GO:0060090//binding, bridging;GO:0070325//lipoprotein particle receptor binding;GO:1902936//phosphatidylinositol bisphosphate binding	GO:0006898//receptor-mediated endocytosis;GO:0009966//regulation of signal transduction;GO:0019538//protein metabolic process;GO:0045807//positive regulation of endocytosis;GO:0051098//regulation of binding;GO:0055092//sterol homeostasis;GO:0070201//regulation of establishment of protein localization
ncbi_105064021	RNF25	E3 ubiquitin-protein ligase RNF25	-	-	-	-	GO:0043231//intracellular membrane-bounded organelle;GO:0043231//intracellular membrane-bounded organelle;GO:0044444//cytoplasmic part;GO:0044444//cytoplasmic part	GO:0008134//transcription factor binding;GO:0008134//transcription factor binding;GO:0046914//transition metal ion binding;GO:0046914//transition metal ion binding	GO:0032446//protein modification by small protein conjugation;GO:0032446//protein modification by small protein conjugation;GO:0051091//positive regulation of sequence-specific DNA binding transcription factor activity;GO:0051091//positive regulation of sequence-specific DNA binding transcription factor activity
ncbi_105069250	AP3B2	AP-3 complex subunit beta-2 [Camelus bactrianus]	Cellular Processes	Transport and catabolism	ko04142//Lysosome	K12397	GO:0030119//AP-type membrane coat adaptor complex;GO:0043231//intracellular membrane-bounded organelle	-	GO:0008088//axo-dendritic transport;GO:0015031//protein transport;GO:0048489//synaptic vesicle transport
ncbi_105083790	PPP2R5D	serine/threonine-protein phosphatase 2A 56 kDa regulatory subunit delta	Environmental Information Processing;Organismal Systems;Organismal Systems;Environmental Information Processing;Environmental Information Processing;Cellular Processes;Genetic Information Processing	Signal transduction;Circulatory system;Nervous system;Signal transduction;Signal transduction;Cell growth and death;Translation	ko04151//PI3K-Akt signaling pathway;ko04261//Adrenergic signaling in cardiomyocytes;ko04728//Dopaminergic synapse;ko04152//AMPK signaling pathway;ko04071//Sphingolipid signaling pathway;ko04114//Oocyte meiosis;ko03015//mRNA surveillance pathway	K11584;K11584;K11584;K11584;K11584;K11584;K11584	-	GO:0019888//protein phosphatase regulator activity	GO:0019222//regulation of metabolic process;GO:0050794//regulation of cellular process
ncbi_105067051	BRS3	bombesin receptor subtype-3 [Camelus ferus]	Environmental Information Processing	Signaling molecules and interaction	ko04080//Neuroactive ligand-receptor interaction	K04170	GO:0031224//intrinsic component of membrane	GO:0008188//neuropeptide receptor activity	GO:0007186//G-protein coupled receptor signaling pathway
ncbi_105083687	NONO	non-POU domain-containing octamer-binding protein [Sus scrofa]	-	-	-	-	GO:0016604//nuclear body	GO:0003723//RNA binding;GO:0005515//protein binding;GO:0044212//transcription regulatory region DNA binding	GO:0006355//regulation of transcription, DNA-templated;GO:0043524//negative regulation of neuron apoptotic process
ncbi_105068645	RAI2	retinoic acid-induced protein 2	-	-	-	-	-	-	-
ncbi_105083792	RRP36	ribosomal RNA processing protein 36 homolog	-	-	-	-	GO:0043231//intracellular membrane-bounded organelle;GO:0043231//intracellular membrane-bounded organelle;GO:0043232//intracellular non-membrane-bounded organelle;GO:0043232//intracellular non-membrane-bounded organelle	GO:0003723//RNA binding;GO:0003723//RNA binding	GO:0016072//rRNA metabolic process;GO:0016072//rRNA metabolic process;GO:0042254//ribosome biogenesis;GO:0042254//ribosome biogenesis
ncbi_105061990	NUP62CL	nucleoporin-62 C-terminal-like protein [Camelus bactrianus]	Genetic Information Processing	Translation	ko03013//RNA transport	K14306	-	GO:0005198//structural molecule activity	-
ncbi_105074685	GPHN	gephyrin	Metabolism;Organismal Systems;Metabolism	Global and overview maps;Nervous system;Metabolism of cofactors and vitamins	ko01100//Metabolic pathways;ko04727//GABAergic synapse;ko00790//Folate biosynthesis	K15376;K15376;K15376	GO:0043232//intracellular non-membrane-bounded organelle;GO:0043232//intracellular non-membrane-bounded organelle;GO:0097060//synaptic membrane;GO:0097060//synaptic membrane	GO:0016740//transferase activity;GO:0016740//transferase activity;GO:0032550//purine ribonucleoside binding;GO:0032550//purine ribonucleoside binding;GO:0043169//cation binding;GO:0043169//cation binding	GO:0006766//vitamin metabolic process;GO:0006766//vitamin metabolic process;GO:0009108//coenzyme biosynthetic process;GO:0009108//coenzyme biosynthetic process;GO:0018130//heterocycle biosynthetic process;GO:0018130//heterocycle biosynthetic process;GO:0044267//cellular protein metabolic process;GO:0044267//cellular protein metabolic process;GO:0072578//neurotransmitter-gated ion channel clusteri…
ncbi_105072504	MYL5	myosin light chain 5 [Camelus bactrianus]	Cellular Processes;Cellular Processes;Organismal Systems	Cell motility;Cellular community - eukaryotes;Immune system	ko04810//Regulation of actin cytoskeleton;ko04510//Focal adhesion;ko04670//Leukocyte transendothelial migration	K12753;K12753;K12753	GO:0015629//actin cytoskeleton	GO:0043169//cation binding	-
ncbi_105070087	GABRE	gamma-aminobutyric acid receptor subunit epsilon [Camelus bactrianus]	Environmental Information Processing;Organismal Systems;Organismal Systems	Signaling molecules and interaction;Nervous system;Nervous system	ko04080//Neuroactive ligand-receptor interaction;ko04723//Retrograde endocannabinoid signaling;ko04727//GABAergic synapse	K05185;K05185;K05185	GO:0031224//intrinsic component of membrane	GO:0015276//ligand-gated ion channel activity	GO:0006811//ion transport;GO:0050794//regulation of cellular process
ncbi_105063765	USP45	ubiquitin carboxyl-terminal hydrolase 45	-	-	-	-	-	GO:0046914//transition metal ion binding;GO:0046914//transition metal ion binding;GO:0070011//peptidase activity, acting on L-amino acid peptides;GO:0070011//peptidase activity, acting on L-amino acid peptides	GO:0019941//modification-dependent protein catabolic process;GO:0019941//modification-dependent protein catabolic process;GO:0070646//protein modification by small protein removal;GO:0070646//protein modification by small protein removal
ncbi_105077746	MID1	E3 ubiquitin-protein ligase Midline-1	Genetic Information Processing	Folding, sorting and degradation	ko04120//Ubiquitin mediated proteolysis	K08285	GO:0005874//microtubule;GO:0005874//microtubule;GO:0005874//microtubule	GO:0015631//tubulin binding;GO:0015631//tubulin binding;GO:0015631//tubulin binding;GO:0044389//ubiquitin-like protein ligase binding;GO:0044389//ubiquitin-like protein ligase binding;GO:0044389//ubiquitin-like protein ligase binding;GO:0046914//transition metal ion binding;GO:0046914//transition metal ion binding;GO:0046914//transition metal ion binding;GO:0046983//protein dimerization activity;…	GO:0031111//negative regulation of microtubule polymerization or depolymerization;GO:0031111//negative regulation of microtubule polymerization or depolymerization;GO:0031111//negative regulation of microtubule polymerization or depolymerization;GO:0032872//regulation of stress-activated MAPK cascade;GO:0032872//regulation of stress-activated MAPK cascade;GO:0032872//regulation of stress-activate…
ncbi_105075944	THOC2	LOW QUALITY PROTEIN: THO complex subunit 2 [Camelus bactrianus]	Genetic Information Processing;Genetic Information Processing	Translation;Transcription	ko03013//RNA transport;ko03040//Spliceosome	K12879;K12879	GO:0000346//transcription export complex	-	GO:0006406//mRNA export from nucleus
ncbi_105070162	MTM1	myotubularin	Metabolism;Environmental Information Processing;Metabolism	Global and overview maps;Signal transduction;Carbohydrate metabolism	ko01100//Metabolic pathways;ko04070//Phosphatidylinositol signaling system;ko00562//Inositol phosphate metabolism	K01108;K01108;K01108	GO:0005768//endosome;GO:0005768//endosome;GO:0005768//endosome;GO:0016020//membrane;GO:0016020//membrane;GO:0016020//membrane;GO:0031988//membrane-bounded vesicle;GO:0031988//membrane-bounded vesicle;GO:0031988//membrane-bounded vesicle;GO:0042995//cell projection;GO:0042995//cell projection;GO:0042995//cell projection;GO:0044449//contractile fiber part;GO:0044449//contractile fiber part;GO:00444…	GO:0004721//phosphoprotein phosphatase activity;GO:0004721//phosphoprotein phosphatase activity;GO:0004721//phosphoprotein phosphatase activity;GO:0005543//phospholipid binding;GO:0005543//phospholipid binding;GO:0005543//phospholipid binding;GO:0032403//protein complex binding;GO:0032403//protein complex binding;GO:0032403//protein complex binding;GO:0034593//phosphatidylinositol bisphosphate ph…	GO:0006470//protein dephosphorylation;GO:0006470//protein dephosphorylation;GO:0006470//protein dephosphorylation;GO:0007005//mitochondrion organization;GO:0007005//mitochondrion organization;GO:0007005//mitochondrion organization;GO:0007041//lysosomal transport;GO:0007041//lysosomal transport;GO:0007041//lysosomal transport;GO:0019725//cellular homeostasis;GO:0019725//cellular homeostasis;GO:001…
ncbi_105083699	P2RY4	P2Y purinoceptor 4 [Camelus bactrianus]	Environmental Information Processing;Organismal Systems	Signaling molecules and interaction;Sensory system	ko04080//Neuroactive ligand-receptor interaction;ko04742//Taste transduction	K04271;K04271	GO:0005886//plasma membrane;GO:0016021//integral component of membrane	GO:0015065//uridine nucleotide receptor activity	GO:0006821//chloride transport;GO:0035588//G-protein coupled purinergic receptor signaling pathway;GO:0051480//regulation of cytosolic calcium ion concentration
ncbi_105073828	LOC105073828	UPF0598 protein C8orf82 homolog, partial [Camelus dromedarius]	-	-	-	-	-	-	-
ncbi_105071596	UTP6	U3 small nucleolar RNA-associated protein 6 homolog	Genetic Information Processing	Translation	ko03008//Ribosome biogenesis in eukaryotes	K14557	GO:0043232//intracellular non-membrane-bounded organelle;GO:0043232//intracellular non-membrane-bounded organelle	-	GO:0010467//gene expression;GO:0010467//gene expression
ncbi_105079405	GRIPAP1	GRIP1-associated protein 1 [Camelus bactrianus]	-	-	-	-	-	-	-
ncbi_105083692	FOXO4	forkhead box protein O4 [Camelus bactrianus]	Environmental Information Processing;Environmental Information Processing	Signal transduction;Signal transduction	ko04014//Ras signaling pathway;ko04068//FoxO signaling pathway	K12358;K12358	GO:0044444//cytoplasmic part	GO:0001071//nucleic acid binding transcription factor activity;GO:0003677//DNA binding;GO:0005515//protein binding	GO:0006355//regulation of transcription, DNA-templated;GO:0007169//transmembrane receptor protein tyrosine kinase signaling pathway;GO:0008283//cell proliferation;GO:0010948//negative regulation of cell cycle process;GO:0031572//G2 DNA damage checkpoint;GO:0045765//regulation of angiogenesis;GO:0051148//negative regulation of muscle cell differentiation
ncbi_105083794	CUL7	cullin-7 [Camelus bactrianus]	Genetic Information Processing	Folding, sorting and degradation	ko04120//Ubiquitin mediated proteolysis	K10613	GO:0005815//microtubule organizing center;GO:0005815//microtubule organizing center;GO:0031461//cullin-RING ubiquitin ligase complex;GO:0031461//cullin-RING ubiquitin ligase complex;GO:0043231//intracellular membrane-bounded organelle;GO:0043231//intracellular membrane-bounded organelle;GO:0044444//cytoplasmic part;GO:0044444//cytoplasmic part	GO:0044389//ubiquitin-like protein ligase binding;GO:0044389//ubiquitin-like protein ligase binding	GO:0000904//cell morphogenesis involved in differentiation;GO:0000904//cell morphogenesis involved in differentiation;GO:0007017//microtubule-based process;GO:0007017//microtubule-based process;GO:0007346//regulation of mitotic cell cycle;GO:0007346//regulation of mitotic cell cycle;GO:0019941//modification-dependent protein catabolic process;GO:0019941//modification-dependent protein catabolic p…
ncbi_105072817	COL8A2	collagen alpha-2(VIII) chain [Camelus bactrianus]	-	-	-	-	GO:0044420//extracellular matrix component;GO:0044432//endoplasmic reticulum part	GO:0005198//structural molecule activity;GO:0005515//protein binding	GO:0008283//cell proliferation;GO:0022411//cellular component disassembly;GO:0032963//collagen metabolic process;GO:0043010//camera-type eye development;GO:0043062//extracellular structure organization;GO:0048646//anatomical structure formation involved in morphogenesis;GO:0098602//single organism cell adhesion
ncbi_105074634	PCNXL4	pecanex-like protein 4 [Camelus bactrianus]	-	-	-	-	-	-	-
ncbi_105070144	TAF6L	TAF6-like RNA polymerase II p300/CBP-associated factor-associated factor 65 kDa subunit 6L, partial [Camelus dromedarius]	Genetic Information Processing	Transcription	ko03022//Basal transcription factors	K03131	-	-	-
ncbi_105066787	FABP3	fatty acid-binding protein, heart [Camelus ferus]	Organismal Systems	Endocrine system	ko03320//PPAR signaling pathway	K08752	GO:0031988//membrane-bounded vesicle;GO:0031988//membrane-bounded vesicle;GO:0044421//extracellular region part;GO:0044421//extracellular region part;GO:0044429//mitochondrial part;GO:0044429//mitochondrial part	GO:0005515//protein binding;GO:0005515//protein binding;GO:0036041//long-chain fatty acid binding;GO:0036041//long-chain fatty acid binding	GO:0051234//establishment of localization;GO:0051234//establishment of localization
ncbi_105063817	CCDC121	coiled-coil domain-containing protein 121 [Camelus bactrianus]	-	-	-	-	-	-	-
ncbi_105082231	DMXL1	dmX-like protein 1 [Camelus bactrianus]	-	-	-	-	-	-	-
ncbi_105062297	KRAS	GTPase KRas [Bos taurus]	Environmental Information Processing;Environmental Information Processing;Cellular Processes;Environmental Information Processing;Environmental Information Processing;Organismal Systems;Organismal Systems;Organismal Systems;Environmental Information Processing;Organismal Systems;Cellular Processes;Organismal Systems;Cellular Processes;Environmental Information Processing;Cellular Processes;Organi…	Signal transduction;Signal transduction;Cell motility;Signal transduction;Signal transduction;Environmental adaptation;Immune system;Development;Signal transduction;Endocrine system;Cellular community - eukaryotes;Endocrine system;Cell growth and death;Signal transduction;Cell growth and death;Endocrine system;Signal transduction;Signal transduction;Endocrine system;Signal transduction;Nervous sy…	ko04151//PI3K-Akt signaling pathway;ko04010//MAPK signaling pathway;ko04810//Regulation of actin cytoskeleton;ko04014//Ras signaling pathway;ko04015//Rap1 signaling pathway;ko04714//Thermogenesis;ko04062//Chemokine signaling pathway;ko04360//Axon guidance;ko04072//Phospholipase D signaling pathway;ko04921//Oxytocin signaling pathway;ko04550//Signaling pathways regulating pluripotency of stem cell…	K07827;K07827;K07827;K07827;K07827;K07827;K07827;K07827;K07827;K07827;K07827;K07827;K07827;K07827;K07827;K07827;K07827;K07827;K07827;K07827;K07827;K07827;K07827;K07827;K07827;K07827;K07827;K07827;K07827;K07827;K07827;K07827;K07827;K07827;K07827;K07827;K07827;K07827;K07827;K07827;K07827;K07827;K07827;K07827;K07827;K07827	GO:0005924//cell-substrate adherens junction;GO:0019897//extrinsic component of plasma membrane;GO:0043231//intracellular membrane-bounded organelle;GO:0044444//cytoplasmic part;GO:0098589//membrane region	GO:0019904//protein domain specific binding;GO:0032550//purine ribonucleoside binding	GO:0002220//innate immune response activating cell surface receptor signaling pathway;GO:0006275//regulation of DNA replication;GO:0007010//cytoskeleton organization;GO:0007568//aging;GO:0007599//hemostasis;GO:0007632//visual behavior;GO:0016192//vesicle-mediated transport;GO:0031960//response to corticosteroid;GO:0032147//activation of protein kinase activity;GO:0032770//positive regulation of m…
ncbi_105070136	UBXN1	UBX domain-containing protein 1	-	-	-	-	GO:0043005//neuron projection;GO:0043005//neuron projection;GO:0043005//neuron projection;GO:0043231//intracellular membrane-bounded organelle;GO:0043231//intracellular membrane-bounded organelle;GO:0043231//intracellular membrane-bounded organelle;GO:0043234//protein complex;GO:0043234//protein complex;GO:0043234//protein complex;GO:0044297//cell body;GO:0044297//cell body;GO:0044297//cell body	GO:0031593//polyubiquitin binding;GO:0031593//polyubiquitin binding;GO:0031593//polyubiquitin binding;GO:0044389//ubiquitin-like protein ligase binding;GO:0044389//ubiquitin-like protein ligase binding;GO:0044389//ubiquitin-like protein ligase binding	GO:0031330//negative regulation of cellular catabolic process;GO:0031330//negative regulation of cellular catabolic process;GO:0031330//negative regulation of cellular catabolic process;GO:0031396//regulation of protein ubiquitination;GO:0031396//regulation of protein ubiquitination;GO:0031396//regulation of protein ubiquitination
ncbi_105063224	ANKRD7	LOW QUALITY PROTEIN: ankyrin repeat domain-containing protein 7 [Camelus bactrianus]	-	-	-	-	-	-	-
ncbi_105074578	GPR137C	integral membrane protein GPR137C, partial [Camelus bactrianus]	-	-	-	-	-	-	-
ncbi_105077748	AMELX	amelogenin, X	-	-	-	-	GO:0016023//cytoplasmic, membrane-bounded vesicle;GO:0016023//cytoplasmic, membrane-bounded vesicle;GO:0016023//cytoplasmic, membrane-bounded vesicle;GO:0044420//extracellular matrix component;GO:0044420//extracellular matrix component;GO:0044420//extracellular matrix component	GO:0005102//receptor binding;GO:0005102//receptor binding;GO:0005102//receptor binding;GO:0030021//extracellular matrix structural constituent conferring compression resistance;GO:0030021//extracellular matrix structural constituent conferring compression resistance;GO:0030021//extracellular matrix structural constituent conferring compression resistance	GO:0000904//cell morphogenesis involved in differentiation;GO:0000904//cell morphogenesis involved in differentiation;GO:0001503//ossification;GO:0001503//ossification;GO:0010038//response to metal ion;GO:0010038//response to metal ion;GO:0010038//response to metal ion;GO:0010557//positive regulation of macromolecule biosynthetic process;GO:0010557//positive regulation of macromolecule biosynthet…
ncbi_105079361	JADE3	protein Jade-3	-	-	-	-	-	-	-
ncbi_105071595	COPRS	coordinator of PRMT5 and differentiation stimulator [Camelus ferus]	-	-	-	-	GO:0016020//membrane;GO:0044424//intracellular part	GO:0005515//protein binding	GO:0034969//histone arginine methylation;GO:0048513//animal organ development
ncbi_105071295	ADO	2-aminoethanethiol dioxygenase [Camelus bactrianus]	Metabolism;Metabolism	Global and overview maps;Metabolism of other amino acids	ko01100//Metabolic pathways;ko00430//Taurine and hypotaurine metabolism	K10712;K10712	-	GO:0016702//oxidoreductase activity, acting on single donors with incorporation of molecular oxygen, incorporation of two atoms of oxygen	GO:0044710//single-organism metabolic process
ncbi_105081243	PLEKHG4B	pleckstrin homology domain-containing family G member 4B [Camelus bactrianus]	-	-	-	-	-	-	-
ncbi_105065935	RPA4	replication protein A 30 kDa subunit [Camelus bactrianus]	Genetic Information Processing;Genetic Information Processing;Genetic Information Processing;Genetic Information Processing;Genetic Information Processing	Replication and repair;Replication and repair;Replication and repair;Replication and repair;Replication and repair	ko03460//Fanconi anemia pathway;ko03420//Nucleotide excision repair;ko03030//DNA replication;ko03440//Homologous recombination;ko03430//Mismatch repair	K10741;K10741;K10741;K10741;K10741	-	-	-
ncbi_105066156	KCNRG	potassium channel regulatory protein	-	-	-	-	-	-	GO:0051259//protein oligomerization;GO:0051259//protein oligomerization
ncbi_105071319	LOC105071319	LOW QUALITY PROTEIN: talanin-like [Camelus bactrianus]	-	-	-	-	-	-	-
ncbi_105083736	EDA	ectodysplasin-A [Camelus bactrianus]	Environmental Information Processing	Signaling molecules and interaction	ko04060//Cytokine-cytokine receptor interaction	K05480	GO:0016021//integral component of membrane;GO:0031090//organelle membrane;GO:0043232//intracellular non-membrane-bounded organelle	GO:0032813//tumor necrosis factor receptor superfamily binding	GO:0002376//immune system process;GO:0009888//tissue development;GO:0022405//hair cycle process;GO:0030177//positive regulation of Wnt signaling pathway;GO:0031589//cell-substrate adhesion;GO:0042345//regulation of NF-kappaB import into nucleus;GO:0042476//odontogenesis;GO:0048732//gland development;GO:0048869//cellular developmental process;GO:0051091//positive regulation of sequence-specific DN…
ncbi_105079368	CDK16	cyclin-dependent kinase 16 [Camelus bactrianus]	-	-	-	-	GO:0005856//cytoskeleton;GO:0016023//cytoplasmic, membrane-bounded vesicle;GO:0019897//extrinsic component of plasma membrane	GO:0016301//kinase activity;GO:0032550//purine ribonucleoside binding	GO:0006464//cellular protein modification process;GO:0016192//vesicle-mediated transport;GO:0030030//cell projection organization;GO:0048232//male gamete generation;GO:0050796//regulation of insulin secretion
ncbi_105064045	RESP18	regulated endocrine-specific protein 18 [Camelus ferus]	-	-	-	-	GO:0043231//intracellular membrane-bounded organelle	-	-
ncbi_105078237	PTPRS	LOW QUALITY PROTEIN: receptor-type tyrosine-protein phosphatase S [Camelus bactrianus]	-	-	-	-	GO:0031988//membrane-bounded vesicle	GO:0004721//phosphoprotein phosphatase activity	GO:0006470//protein dephosphorylation;GO:0021543//pallium development
ncbi_105063938	CEP112	centrosomal protein of 112 kDa [Camelus bactrianus]	-	-	-	-	-	-	-
ncbi_105063468	UBXN11	UBX domain-containing protein 11 [Camelus bactrianus]	-	-	-	-	-	-	-
ncbi_105066155	SPRYD7	SPRY domain-containing protein 7	-	-	-	-	-	-	-
ncbi_105081474	LOC105081474	IQ motif and SEC7 domain-containing protein 2 [Camelus bactrianus]	Cellular Processes	Transport and catabolism	ko04144//Endocytosis	K12495	-	-	-
ncbi_105063484	PAQR7	membrane progestin receptor alpha [Camelus bactrianus]	-	-	-	-	GO:0031224//intrinsic component of membrane	GO:0005488//binding	GO:0007281//germ cell development;GO:0044707//single-multicellular organism process
ncbi_105081926	ACVR1C	activin receptor type-1C [Camelus bactrianus]	Environmental Information Processing;Cellular Processes;Environmental Information Processing	Signaling molecules and interaction;Cellular community - eukaryotes;Signal transduction	ko04060//Cytokine-cytokine receptor interaction;ko04550//Signaling pathways regulating pluripotency of stem cells;ko04350//TGF-beta signaling pathway	K13568;K13568;K13568	GO:0031224//intrinsic component of membrane;GO:0043235//receptor complex	GO:0005515//protein binding;GO:0017002//activin-activated receptor activity;GO:0032550//purine ribonucleoside binding;GO:0043169//cation binding	GO:0006464//cellular protein modification process;GO:0006796//phosphate-containing compound metabolic process;GO:0006921//cellular component disassembly involved in execution phase of apoptosis;GO:0008285//negative regulation of cell proliferation;GO:0009746//response to hexose;GO:0030336//negative regulation of cell migration;GO:0031667//response to nutrient levels;GO:0032924//activin receptor s…
ncbi_105066467	FAF1	FAS-associated factor 1 [Camelus ferus]	-	-	-	-	GO:0012505//endomembrane system;GO:0043231//intracellular membrane-bounded organelle;GO:0043234//protein complex;GO:0044444//cytoplasmic part	GO:0008134//transcription factor binding;GO:0019900//kinase binding;GO:0032182//ubiquitin-like protein binding;GO:0044389//ubiquitin-like protein ligase binding	GO:0007155//cell adhesion;GO:0009894//regulation of catabolic process;GO:0042994//cytoplasmic sequestering of transcription factor;GO:0043254//regulation of protein complex assembly;GO:1902041//regulation of extrinsic apoptotic signaling pathway via death domain receptors
ncbi_105067165	PCDH11X	protocadherin-11 X-linked	-	-	-	-	GO:0031224//intrinsic component of membrane;GO:0031224//intrinsic component of membrane	-	GO:0098742//cell-cell adhesion via plasma-membrane adhesion molecules;GO:0098742//cell-cell adhesion via plasma-membrane adhesion molecules
ncbi_105069654	LOC105069654	eukaryotic translation initiation factor 3 subunit E [Trichechus manatus latirostris]	Genetic Information Processing	Translation	ko03013//RNA transport	K03250	-	-	-
ncbi_105061981	MORC4	MORC family CW-type zinc finger protein 4 [Camelus bactrianus]	-	-	-	-	-	-	-
ncbi_105063646	ATXN7L2	ataxin-7-like protein 2	-	-	-	-	-	-	-
ncbi_105083789	MEA1	male-enhanced antigen 1 [Camelus dromedarius]	-	-	-	-	-	-	GO:0048232//male gamete generation;GO:0048232//male gamete generation
ncbi_105079366	UBA1	ubiquitin-like modifier-activating enzyme 1 [Camelus bactrianus]	Genetic Information Processing	Folding, sorting and degradation	ko04120//Ubiquitin mediated proteolysis	K03178	GO:0000785//chromatin;GO:0000785//chromatin;GO:0000785//chromatin;GO:0000785//chromatin;GO:0005774//vacuolar membrane;GO:0005774//vacuolar membrane;GO:0005774//vacuolar membrane;GO:0005774//vacuolar membrane;GO:0005789//endoplasmic reticulum membrane;GO:0005789//endoplasmic reticulum membrane;GO:0005789//endoplasmic reticulum membrane;GO:0005789//endoplasmic reticulum membrane;GO:0005911//cell-ce…	GO:0003723//RNA binding;GO:0003723//RNA binding;GO:0003723//RNA binding;GO:0003723//RNA binding;GO:0016877//ligase activity, forming carbon-sulfur bonds;GO:0016877//ligase activity, forming carbon-sulfur bonds;GO:0016877//ligase activity, forming carbon-sulfur bonds;GO:0016877//ligase activity, forming carbon-sulfur bonds;GO:0032550//purine ribonucleoside binding;GO:0032550//purine ribonucleoside…	GO:0033554//cellular response to stress;GO:0033554//cellular response to stress;GO:0033554//cellular response to stress;GO:0033554//cellular response to stress;GO:0036211//protein modification process;GO:0036211//protein modification process;GO:0036211//protein modification process;GO:0036211//protein modification process
ncbi_105065932	FAM133A	protein FAM133A [Camelus ferus]	-	-	-	-	-	-	-
ncbi_105079442	IGSF3	immunoglobulin superfamily member 3	-	-	-	-	GO:0031224//intrinsic component of membrane	-	GO:0048732//gland development;GO:0048732//gland development
ncbi_105067080	LOC105067080	LOC767881 protein, partial [Bos taurus]	-	-	-	-	-	-	-
ncbi_105079085	LHFPL1	lipoma HMGIC fusion partner-like 1 protein [Camelus ferus]	-	-	-	-	-	-	-
ncbi_105066461	TTC39A	tetratricopeptide repeat protein 39A [Camelus bactrianus]	-	-	-	-	-	-	-
ncbi_105074746	FAM71D	protein FAM71D [Camelus ferus]	-	-	-	-	GO:0044424//intracellular part	-	-
ncbi_105074821	FHOD1	LOW QUALITY PROTEIN: FH1/FH2 domain-containing protein 1 [Camelus bactrianus]	-	-	-	-	GO:0043231//intracellular membrane-bounded organelle	GO:0005515//protein binding	GO:0006357//regulation of transcription from RNA polymerase II promoter;GO:0032233//positive regulation of actin filament bundle assembly
ncbi_105077829	EMB	embigin [Camelus bactrianus]	-	-	-	-	-	-	-
ncbi_105063506	FCN3	LOW QUALITY PROTEIN: ficolin-3 [Camelus bactrianus]	-	-	-	-	GO:0044421//extracellular region part	GO:0005488//binding	GO:0006910//phagocytosis, recognition;GO:0006952//defense response;GO:0006956//complement activation;GO:0010558//negative regulation of macromolecule biosynthetic process;GO:0040013//negative regulation of locomotion
ncbi_105070147	NXF1	nuclear RNA export factor 1 [Camelus bactrianus]	Genetic Information Processing;Genetic Information Processing;Genetic Information Processing	Translation;Translation;Translation	ko03013//RNA transport;ko03015//mRNA surveillance pathway;ko03008//Ribosome biogenesis in eukaryotes	K14284;K14284;K14284	GO:0016234//inclusion body;GO:0016604//nuclear body;GO:0046930//pore complex	GO:0005215//transporter activity;GO:0044822//poly(A) RNA binding	GO:0006406//mRNA export from nucleus
ncbi_105083070	THSD7A	thrombospondin type-1 domain-containing protein 7A [Camelus bactrianus]	-	-	-	-	-	-	-
ncbi_105070228	CNGA2	cyclic nucleotide-gated olfactory channel [Camelus bactrianus]	Organismal Systems;Environmental Information Processing	Sensory system;Signal transduction	ko04740//Olfactory transduction;ko04024//cAMP signaling pathway	K04949;K04949	GO:0031224//intrinsic component of membrane	GO:0005216//ion channel activity	GO:0006811//ion transport;GO:0007606//sensory perception of chemical stimulus;GO:0055085//transmembrane transport
ncbi_105063640	MYBPHL	myosin-binding protein H-like [Camelus bactrianus]	-	-	-	-	-	GO:0005488//binding	-
ncbi_105076336	LOC105076336	olfactory receptor 8S1-like [Camelus bactrianus]	Organismal Systems	Sensory system	ko04740//Olfactory transduction	K04257	-	-	-
ncbi_105073856	TONSL	tonsoku-like protein [Camelus bactrianus]	-	-	-	-	GO:0005657//replication fork;GO:0008023//transcription elongation factor complex	GO:0005515//protein binding	GO:0000725//recombinational repair
ncbi_105073045	PACSIN2	protein kinase C and casein kinase substrate in neurons protein 2	-	-	-	-	-	-	-
ncbi_105074889	SLC9A5	LOW QUALITY PROTEIN: sodium/hydrogen exchanger 5 [Camelus bactrianus]	-	-	-	-	GO:0031224//intrinsic component of membrane	GO:0005451//monovalent cation:proton antiporter activity	GO:0006814//sodium ion transport;GO:0015992//proton transport;GO:0044763//single-organism cellular process;GO:0055067//monovalent inorganic cation homeostasis
ncbi_105072023	DGKQ	diacylglycerol kinase theta, partial [Camelus bactrianus]	Metabolism;Environmental Information Processing;Metabolism;Environmental Information Processing;Metabolism	Global and overview maps;Signal transduction;Lipid metabolism;Signal transduction;Lipid metabolism	ko01100//Metabolic pathways;ko04072//Phospholipase D signaling pathway;ko00564//Glycerophospholipid metabolism;ko04070//Phosphatidylinositol signaling system;ko00561//Glycerolipid metabolism	K00901;K00901;K00901;K00901;K00901	GO:0016020//membrane;GO:0016604//nuclear body;GO:0043232//intracellular non-membrane-bounded organelle;GO:0044444//cytoplasmic part	GO:0008134//transcription factor binding;GO:0016301//kinase activity;GO:0019899//enzyme binding;GO:0032550//purine ribonucleoside binding;GO:0043169//cation binding	GO:0006355//regulation of transcription, DNA-templated;GO:0006796//phosphate-containing compound metabolic process;GO:0007186//G-protein coupled receptor signaling pathway;GO:0019935//cyclic-nucleotide-mediated signaling;GO:0046683//response to organophosphorus
ncbi_105071560	TLCD1	calfacilitin [Camelus ferus]	-	-	-	-	GO:0031224//intrinsic component of membrane	-	-
ncbi_105079002	OXER1	oxoeicosanoid receptor 1 [Camelus bactrianus]	-	-	-	-	GO:0031224//intrinsic component of membrane	GO:0004888//transmembrane signaling receptor activity;GO:0036041//long-chain fatty acid binding	GO:0007166//cell surface receptor signaling pathway;GO:0030802//regulation of cyclic nucleotide biosynthetic process
ncbi_105076586	KCNC1	potassium voltage-gated channel subfamily C member 1 [Ovis aries]	-	-	-	-	-	-	-
ncbi_105083962	MARC1	mitochondrial amidoxime-reducing component 1 [Camelus bactrianus]	-	-	-	-	GO:0019866//organelle inner membrane;GO:0031224//intrinsic component of membrane;GO:0031966//mitochondrial membrane	GO:0016661//oxidoreductase activity, acting on other nitrogenous compounds as donors;GO:0043168//anion binding;GO:0046914//transition metal ion binding;GO:0050662//coenzyme binding	GO:0006807//nitrogen compound metabolic process;GO:0043436//oxoacid metabolic process
ncbi_105076179	ZNF641	zinc finger protein 641 [Camelus ferus]	-	-	-	-	-	-	-
ncbi_105083561	INTS4	integrator complex subunit 4 [Camelus bactrianus]	-	-	-	-	GO:0043234//protein complex	-	-
ncbi_105072759	COL9A2	LOW QUALITY PROTEIN: collagen alpha-2(IX) chain [Camelus bactrianus]	Environmental Information Processing;Cellular Processes;Organismal Systems;Environmental Information Processing	Signal transduction;Cellular community - eukaryotes;Digestive system;Signaling molecules and interaction	ko04151//PI3K-Akt signaling pathway;ko04510//Focal adhesion;ko04974//Protein digestion and absorption;ko04512//ECM-receptor interaction	K08131;K08131;K08131;K08131	GO:0005593//FACIT collagen trimer;GO:0031012//extracellular matrix	-	-
ncbi_105076176	ASB8	ankyrin repeat and SOCS box protein 8 [Equus caballus]	-	-	-	-	-	-	GO:0007165//signal transduction;GO:0007165//signal transduction;GO:0007165//signal transduction;GO:0032446//protein modification by small protein conjugation;GO:0032446//protein modification by small protein conjugation;GO:0032446//protein modification by small protein conjugation
ncbi_105083384	SPOPL	speckle-type POZ protein-like	-	-	-	-	GO:0031461//cullin-RING ubiquitin ligase complex;GO:0031461//cullin-RING ubiquitin ligase complex;GO:0043231//intracellular membrane-bounded organelle	-	GO:0006511//ubiquitin-dependent protein catabolic process;GO:0006511//ubiquitin-dependent protein catabolic process;GO:0031396//regulation of protein ubiquitination
ncbi_105079413	PLP2	proteolipid protein 2 [Vicugna pacos]	-	-	-	-	GO:0031090//organelle membrane;GO:0031224//intrinsic component of membrane;GO:0031988//membrane-bounded vesicle;GO:0043231//intracellular membrane-bounded organelle	GO:0019955//cytokine binding;GO:0022891//substrate-specific transmembrane transporter activity	GO:0006811//ion transport;GO:0007166//cell surface receptor signaling pathway;GO:0042221//response to chemical
ncbi_105064047	DES	LOW QUALITY PROTEIN: desmin [Camelus bactrianus]	-	-	-	-	GO:0005886//plasma membrane;GO:0005913//cell-cell adherens junction;GO:0031674//I band;GO:0031988//membrane-bounded vesicle;GO:0043234//protein complex;GO:0045202//synapse	GO:0005515//protein binding	GO:0003012//muscle system process;GO:0006996//organelle organization;GO:0033275//actin-myosin filament sliding;GO:1903522//regulation of blood circulation
ncbi_105077406	TSPYL1	testis-specific Y-encoded-like protein 1 [Camelus bactrianus]	-	-	-	-	GO:0043231//intracellular membrane-bounded organelle	GO:0005515//protein binding	GO:0034728//nucleosome organization
ncbi_105073820	CYHR1	cysteine and histidine-rich protein 1	-	-	-	-	GO:0012505//endomembrane system;GO:0012505//endomembrane system;GO:0012505//endomembrane system;GO:0031981//nuclear lumen;GO:0044424//intracellular part;GO:0044444//cytoplasmic part;GO:0044444//cytoplasmic part	GO:0043169//cation binding;GO:0046914//transition metal ion binding;GO:0046914//transition metal ion binding	-
ncbi_105068386	KRI1	protein KRI1 homolog	-	-	-	-	-	GO:0003723//RNA binding;GO:0003723//RNA binding	-
ncbi_105077394	NR2E1	nuclear receptor subfamily 2 group E member 1, partial [Camelus bactrianus]	-	-	-	-	GO:0031981//nuclear lumen	GO:0000982//transcription factor activity, RNA polymerase II core promoter proximal region sequence-specific binding;GO:0003677//DNA binding;GO:0019899//enzyme binding;GO:0038023//signaling receptor activity;GO:0046914//transition metal ion binding	GO:0001654//eye development;GO:0002209//behavioral defense response;GO:0006352//DNA-templated transcription, initiation;GO:0006357//regulation of transcription from RNA polymerase II promoter;GO:0008284//positive regulation of cell proliferation;GO:0008285//negative regulation of cell proliferation;GO:0009755//hormone-mediated signaling pathway;GO:0009888//tissue development;GO:0010769//regulatio…
ncbi_105075863	NRK	nik-related protein kinase	-	-	-	-	-	GO:0004672//protein kinase activity;GO:0032550//purine ribonucleoside binding	GO:0000186//activation of MAPKK activity;GO:0008283//cell proliferation;GO:0044703//multi-organism reproductive process;GO:0048638//regulation of developmental growth
ncbi_105073859	RECQL4	LOW QUALITY PROTEIN: ATP-dependent DNA helicase Q4 [Camelus bactrianus]	-	-	-	-	-	GO:0032550//purine ribonucleoside binding;GO:0042623//ATPase activity, coupled	GO:0006259//DNA metabolic process;GO:0007063//regulation of sister chromatid cohesion;GO:0009887//organ morphogenesis;GO:0042127//regulation of cell proliferation
ncbi_105079498	JPH3	junctophilin-3 [Camelus bactrianus]	-	-	-	-	GO:0016528//sarcoplasm;GO:0031090//organelle membrane	GO:0005262//calcium channel activity	GO:0007611//learning or memory;GO:0048167//regulation of synaptic plasticity;GO:0050905//neuromuscular process;GO:1901019//regulation of calcium ion transmembrane transporter activity
ncbi_105067318	UNC13B	protein unc-13 homolog B	Organismal Systems	Nervous system	ko04721//Synaptic vesicle cycle	K15293	-	-	-
ncbi_105083705	IGBP1	immunoglobulin-binding protein 1 [Camelus bactrianus]	-	-	-	-	-	-	-
ncbi_105066492	RALYL	RNA-binding Raly-like protein	-	-	-	-	-	-	-
ncbi_105068388	AP1M2	AP-1 complex subunit mu-2	Cellular Processes	Transport and catabolism	ko04142//Lysosome	K12393	GO:0030119//AP-type membrane coat adaptor complex;GO:0030119//AP-type membrane coat adaptor complex;GO:0030119//AP-type membrane coat adaptor complex;GO:0030662//coated vesicle membrane;GO:0030662//coated vesicle membrane	-	GO:0015031//protein transport;GO:0015031//protein transport;GO:0015031//protein transport
ncbi_105071557	ERAL1	GTPase Era, mitochondrial [Camelus bactrianus]	-	-	-	-	GO:0005856//cytoskeleton;GO:0019866//organelle inner membrane;GO:0044429//mitochondrial part	GO:0003723//RNA binding;GO:0032550//purine ribonucleoside binding;GO:0043021//ribonucleoprotein complex binding	GO:0022618//ribonucleoprotein complex assembly
ncbi_105081507	RIBC1	RIB43A-like with coiled-coils protein 1	-	-	-	-	-	-	-
ncbi_105079003	HAAO	3-hydroxyanthranilate 3,4-dioxygenase	Metabolism;Metabolism	Global and overview maps;Amino acid metabolism	ko01100//Metabolic pathways;ko00380//Tryptophan metabolism	K00452;K00452	GO:0031988//membrane-bounded vesicle;GO:0031988//membrane-bounded vesicle;GO:0044444//cytoplasmic part;GO:0044444//cytoplasmic part	GO:0005506//iron ion binding;GO:0005506//iron ion binding;GO:0016491//oxidoreductase activity;GO:0016491//oxidoreductase activity	GO:0006568//tryptophan metabolic process;GO:0006568//tryptophan metabolic process;GO:0010038//response to metal ion;GO:0010038//response to metal ion;GO:0019725//cellular homeostasis;GO:0019725//cellular homeostasis;GO:0034627//'de novo' NAD biosynthetic process;GO:0034627//'de novo' NAD biosynthetic process;GO:0043650//dicarboxylic acid biosynthetic process;GO:0043650//dicarboxylic acid biosynth…
ncbi_105081925	CYTIP	cytohesin-interacting protein	-	-	-	-	GO:0044444//cytoplasmic part;GO:0044444//cytoplasmic part;GO:0044444//cytoplasmic part;GO:0044444//cytoplasmic part;GO:0044444//cytoplasmic part;GO:0044444//cytoplasmic part	-	GO:0007155//cell adhesion;GO:0007155//cell adhesion;GO:0007155//cell adhesion;GO:0007155//cell adhesion;GO:0007155//cell adhesion;GO:0007155//cell adhesion
ncbi_105063471	CATSPER4	cation channel sperm-associated protein 4 [Camelus ferus]	-	-	-	-	-	-	-
ncbi_105063442	WASF2	wiskott-Aldrich syndrome protein family member 2 [Camelus bactrianus]	Cellular Processes;Organismal Systems;Cellular Processes	Cell motility;Immune system;Cellular community - eukaryotes	ko04810//Regulation of actin cytoskeleton;ko04666//Fc gamma R-mediated phagocytosis;ko04520//Adherens junction	K05748;K05748;K05748	GO:0005768//endosome;GO:0030054//cell junction;GO:0031252//cell leading edge;GO:0031988//membrane-bounded vesicle;GO:0043232//intracellular non-membrane-bounded organelle;GO:0043234//protein complex	GO:0008092//cytoskeletal protein binding	GO:0007265//Ras protein signal transduction;GO:0010591//regulation of lamellipodium assembly;GO:0016192//vesicle-mediated transport;GO:0016477//cell migration;GO:0032232//negative regulation of actin filament bundle assembly;GO:0048646//anatomical structure formation involved in morphogenesis;GO:0048858//cell projection morphogenesis;GO:0061515//myeloid cell development
ncbi_105083729	MED12	mediator of RNA polymerase II transcription subunit 12 [Camelus bactrianus]	Organismal Systems	Endocrine system	ko04919//Thyroid hormone signaling pathway	K15162	GO:0043231//intracellular membrane-bounded organelle;GO:0043234//protein complex	GO:0001076//transcription factor activity, RNA polymerase II transcription factor binding;GO:0003712//transcription cofactor activity;GO:0008134//transcription factor binding;GO:0060089//molecular transducer activity	GO:0003401//axis elongation;GO:0006352//DNA-templated transcription, initiation;GO:0006357//regulation of transcription from RNA polymerase II promoter;GO:0009968//negative regulation of signal transduction;GO:0021782//glial cell development;GO:0030518//intracellular steroid hormone receptor signaling pathway;GO:0035567//non-canonical Wnt signaling pathway;GO:0060606//tube closure
ncbi_105077788	PDE4D	cAMP-specific 3',5'-cyclic phosphodiesterase 4D	Environmental Information Processing;Metabolism;Organismal Systems	Signal transduction;Nucleotide metabolism;Endocrine system	ko04024//cAMP signaling pathway;ko00230//Purine metabolism;ko04928//Parathyroid hormone synthesis, secretion and action	K13293;K13293;K13293	GO:0005815//microtubule organizing center;GO:0005815//microtubule organizing center;GO:0005815//microtubule organizing center;GO:0005815//microtubule organizing center;GO:0005886//plasma membrane;GO:0005886//plasma membrane;GO:0005886//plasma membrane;GO:0005886//plasma membrane;GO:0034704//calcium channel complex;GO:0034704//calcium channel complex;GO:0034704//calcium channel complex;GO:0034704/…	GO:0004114//3',5'-cyclic-nucleotide phosphodiesterase activity;GO:0004114//3',5'-cyclic-nucleotide phosphodiesterase activity;GO:0004114//3',5'-cyclic-nucleotide phosphodiesterase activity;GO:0004114//3',5'-cyclic-nucleotide phosphodiesterase activity;GO:0004114//3',5'-cyclic-nucleotide phosphodiesterase activity;GO:0019904//protein domain specific binding;GO:0019904//protein domain specific bind…	GO:0001819//positive regulation of cytokine production;GO:0001819//positive regulation of cytokine production;GO:0001819//positive regulation of cytokine production;GO:0001819//positive regulation of cytokine production;GO:0001819//positive regulation of cytokine production;GO:0001885//endothelial cell development;GO:0001885//endothelial cell development;GO:0001885//endothelial cell development;G…
ncbi_105071554	PHF12	PHD finger protein 12	-	-	-	-	GO:0070822//Sin3-type complex;GO:0070822//Sin3-type complex	GO:0001104//RNA polymerase II transcription cofactor activity;GO:0001104//RNA polymerase II transcription cofactor activity;GO:0001221//transcription cofactor binding;GO:0001221//transcription cofactor binding;GO:0005543//phospholipid binding;GO:0005543//phospholipid binding;GO:0046914//transition metal ion binding;GO:0046914//transition metal ion binding	GO:0006355//regulation of transcription, DNA-templated;GO:0006357//regulation of transcription from RNA polymerase II promoter
ncbi_105077102	LACE1	lactation elevated protein 1	-	-	-	-	GO:0043231//intracellular membrane-bounded organelle;GO:0043231//intracellular membrane-bounded organelle	-	-
ncbi_105067319	LOC105067319	LOW QUALITY PROTEIN: phospholipid-transporting ATPase FetA-like [Camelus bactrianus]	-	-	-	-	-	-	-
ncbi_105070123	EEF1G	elongation factor 1-gamma [Camelus bactrianus]	-	-	-	-	GO:0031988//membrane-bounded vesicle;GO:0043231//intracellular membrane-bounded organelle;GO:0044444//cytoplasmic part	GO:0005488//binding	GO:0010467//gene expression;GO:0019538//protein metabolic process;GO:0034645//cellular macromolecule biosynthetic process;GO:0051707//response to other organism
ncbi_105074822	KCTD19	BTB/POZ domain-containing protein KCTD19 [Camelus ferus]	-	-	-	-	-	-	-
ncbi_105070096	FATE1	fetal and adult testis-expressed transcript protein [Camelus ferus]	-	-	-	-	-	-	-
ncbi_105076584	SAAL1	protein SAAL1 [Camelus bactrianus]	-	-	-	-	-	-	GO:0002526//acute inflammatory response
ncbi_105080434	MUC7	mucin-7 [Camelus bactrianus]	Organismal Systems	Digestive system	ko04970//Salivary secretion	K13909	-	-	-
ncbi_105079293	PIGA	phosphatidylinositol N-acetylglucosaminyltransferase subunit A [Camelus ferus]	Metabolism;Metabolism	Global and overview maps;Glycan biosynthesis and metabolism	ko01100//Metabolic pathways;ko00563//Glycosylphosphatidylinositol(GPI)-anchor biosynthesis	K03857;K03857	GO:0031090//organelle membrane	-	GO:0006497//protein lipidation
ncbi_105074584	DDHD1	phospholipase DDHD1	-	-	-	-	GO:0044424//intracellular part	GO:0003824//catalytic activity	GO:0006629//lipid metabolic process
ncbi_105079365	RBM10	RNA-binding protein 10	-	-	-	-	GO:0043231//intracellular membrane-bounded organelle;GO:0043231//intracellular membrane-bounded organelle;GO:0043231//intracellular membrane-bounded organelle;GO:0043231//intracellular membrane-bounded organelle;GO:0043231//intracellular membrane-bounded organelle;GO:0043231//intracellular membrane-bounded organelle;GO:0043231//intracellular membrane-bounded organelle	GO:0003723//RNA binding;GO:0003723//RNA binding;GO:0003723//RNA binding;GO:0003723//RNA binding;GO:0003723//RNA binding;GO:0003723//RNA binding;GO:0003723//RNA binding;GO:0005515//protein binding;GO:0005515//protein binding;GO:0005515//protein binding;GO:0005515//protein binding;GO:0005515//protein binding;GO:0005515//protein binding;GO:0005515//protein binding;GO:0036094//small molecule binding;…	GO:0008283//cell proliferation;GO:0008283//cell proliferation;GO:0008283//cell proliferation;GO:0008283//cell proliferation;GO:0008283//cell proliferation;GO:0008283//cell proliferation;GO:0008283//cell proliferation;GO:0010661//positive regulation of muscle cell apoptotic process;GO:0010661//positive regulation of muscle cell apoptotic process;GO:0010661//positive regulation of muscle cell apopt…
ncbi_105074785	MEF2C	myocyte-specific enhancer factor 2C	Environmental Information Processing;Environmental Information Processing;Organismal Systems;Environmental Information Processing;Organismal Systems	Signal transduction;Signal transduction;Endocrine system;Signal transduction;Endocrine system	ko04010//MAPK signaling pathway;ko04022//cGMP - PKG signaling pathway;ko04921//Oxytocin signaling pathway;ko04371//Apelin signaling pathway;ko04928//Parathyroid hormone synthesis, secretion and action	K04454;K04454;K04454;K04454;K04454	GO:0000785//chromatin;GO:0000785//chromatin;GO:0000785//chromatin;GO:0000785//chromatin;GO:0016604//nuclear body;GO:0016604//nuclear body;GO:0016604//nuclear body;GO:0016604//nuclear body;GO:0016604//nuclear body;GO:0016604//nuclear body;GO:0016604//nuclear body;GO:0032991//macromolecular complex;GO:0032991//macromolecular complex;GO:0032991//macromolecular complex;GO:0044444//cytoplasmic part;GO…	GO:0000977//RNA polymerase II regulatory region sequence-specific DNA binding;GO:0000977//RNA polymerase II regulatory region sequence-specific DNA binding;GO:0000977//RNA polymerase II regulatory region sequence-specific DNA binding;GO:0000977//RNA polymerase II regulatory region sequence-specific DNA binding;GO:0000977//RNA polymerase II regulatory region sequence-specific DNA binding;GO:000097…	GO:0000904//cell morphogenesis involved in differentiation;GO:0000904//cell morphogenesis involved in differentiation;GO:0000904//cell morphogenesis involved in differentiation;GO:0000904//cell morphogenesis involved in differentiation;GO:0000904//cell morphogenesis involved in differentiation;GO:0000904//cell morphogenesis involved in differentiation;GO:0000904//cell morphogenesis involved in di…
ncbi_105077773	LOC105077773	endogenous retrovirus group K member 11 Pol protein-like, partial [Alligator sinensis]	-	-	-	-	-	-	-
ncbi_105079001	MTA3	metastasis-associated protein MTA3 [Camelus bactrianus]	-	-	-	-	GO:0043231//intracellular membrane-bounded organelle	GO:0001071//nucleic acid binding transcription factor activity;GO:0003677//DNA binding;GO:0046914//transition metal ion binding	GO:0010468//regulation of gene expression
ncbi_105082045	ATG12	ubiquitin-like protein ATG12 [Camelus bactrianus]	Environmental Information Processing;Organismal Systems;Cellular Processes;Organismal Systems;Cellular Processes	Signal transduction;Immune system;Transport and catabolism;Immune system;Transport and catabolism	ko04068//FoxO signaling pathway;ko04621//NOD-like receptor signaling pathway;ko04140//Autophagy - animal;ko04622//RIG-I-like receptor signaling pathway;ko04136//Autophagy - other eukaryotes	K08336;K08336;K08336;K08336;K08336	-	-	-
ncbi_105078593	WDR59	WD repeat-containing protein 59	-	-	-	-	-	-	-
ncbi_105081201	LRRC14B	leucine-rich repeat-containing protein 14B [Camelus bactrianus]	-	-	-	-	-	-	-
ncbi_105083559	KCTD14	BTB/POZ domain-containing protein KCTD14 [Camelus bactrianus]	-	-	-	-	-	-	-
ncbi_105074866	HAS3	transport and Golgi organization protein 6 homolog	-	-	-	-	-	-	-
ncbi_105063643	PSMA5	proteasome subunit alpha type-5 [Mus musculus]	Genetic Information Processing	Folding, sorting and degradation	ko03050//Proteasome	K02729	GO:0031981//nuclear lumen;GO:0031981//nuclear lumen;GO:0031988//membrane-bounded vesicle;GO:0031988//membrane-bounded vesicle;GO:0043234//protein complex;GO:0043234//protein complex;GO:0044444//cytoplasmic part;GO:0044444//cytoplasmic part	GO:0004175//endopeptidase activity;GO:0004175//endopeptidase activity;GO:0005488//binding;GO:0005488//binding	GO:0000087//mitotic M phase;GO:0000087//mitotic M phase;GO:0002220//innate immune response activating cell surface receptor signaling pathway;GO:0002220//innate immune response activating cell surface receptor signaling pathway;GO:0006807//nitrogen compound metabolic process;GO:0006807//nitrogen compound metabolic process;GO:0010565//regulation of cellular ketone metabolic process;GO:0010565//reg…
ncbi_105063826	ZNF513	zinc finger protein 513 [Camelus bactrianus]	-	-	-	-	GO:0043231//intracellular membrane-bounded organelle	GO:0000975//regulatory region DNA binding;GO:0043169//cation binding	GO:0009888//tissue development
ncbi_105078302	RAB11B	Ras-related protein Rab-11B, partial [Bos mutus]	Cellular Processes;Environmental Information Processing;Organismal Systems	Transport and catabolism;Signal transduction;Excretory system	ko04144//Endocytosis;ko04152//AMPK signaling pathway;ko04962//Vasopressin-regulated water reabsorption	K07905;K07905;K07905	-	-	-
ncbi_105083796	KLC4	kinesin light chain 4 [Camelus ferus]	-	-	-	-	GO:0005875//microtubule associated complex;GO:0005875//microtubule associated complex;GO:0005875//microtubule associated complex	-	-
ncbi_105068384	KEAP1	kelch-like ECH-associated protein 1 [Camelus ferus]	Genetic Information Processing	Folding, sorting and degradation	ko04120//Ubiquitin mediated proteolysis	K10456	GO:0031461//cullin-RING ubiquitin ligase complex;GO:0043231//intracellular membrane-bounded organelle;GO:0044430//cytoskeletal part	GO:0005515//protein binding	GO:0009913//epidermal cell differentiation;GO:0010468//regulation of gene expression;GO:0010498//proteasomal protein catabolic process;GO:0032446//protein modification by small protein conjugation;GO:0034645//cellular macromolecule biosynthetic process;GO:0070670//response to interleukin-4
ncbi_105083786	CNPY3	protein canopy homolog 3 [Camelus bactrianus]	-	-	-	-	GO:0044432//endoplasmic reticulum part	GO:0005515//protein binding	GO:0006952//defense response
ncbi_105080704	XKRX	XK-related protein 2 [Camelus ferus]	-	-	-	-	GO:0031224//intrinsic component of membrane	-	-
ncbi_105063155	MDFIC	myoD family inhibitor domain-containing protein [Camelus bactrianus]	-	-	-	-	GO:0043231//intracellular membrane-bounded organelle;GO:0043232//intracellular non-membrane-bounded organelle	GO:0008134//transcription factor binding	GO:0000187//activation of MAPK activity;GO:0006355//regulation of transcription, DNA-templated;GO:0010628//positive regulation of gene expression;GO:0042306//regulation of protein import into nucleus
ncbi_105079717	MAGI3	LOW QUALITY PROTEIN: membrane-associated guanylate kinase, WW and PDZ domain-containing protein 3 [Camelus bactrianus]	Environmental Information Processing	Signal transduction	ko04015//Rap1 signaling pathway	K06112	GO:0030054//cell junction	GO:0005515//protein binding	GO:0032872//regulation of stress-activated MAPK cascade;GO:0043406//positive regulation of MAP kinase activity
ncbi_105070148	STX5	syntaxin-5	Genetic Information Processing	Folding, sorting and degradation	ko04130//SNARE interactions in vesicular transport	K08490	GO:0043231//intracellular membrane-bounded organelle	-	GO:0016192//vesicle-mediated transport
ncbi_105064447	OTP	LOW QUALITY PROTEIN: homeobox protein orthopedia [Camelus bactrianus]	-	-	-	-	GO:0043231//intracellular membrane-bounded organelle	GO:0003677//DNA binding	GO:0010468//regulation of gene expression;GO:0021953//central nervous system neuron differentiation;GO:0034645//cellular macromolecule biosynthetic process
ncbi_105062974	SLC25A43	solute carrier family 25 member 43, partial [Camelus dromedarius]	-	-	-	-	GO:0031224//intrinsic component of membrane;GO:0043231//intracellular membrane-bounded organelle	-	GO:0044763//single-organism cellular process;GO:0051234//establishment of localization
ncbi_105082228	LOC105082228	aminopeptidase Q [Camelus bactrianus]	-	-	-	-	-	GO:0046914//transition metal ion binding;GO:0070011//peptidase activity, acting on L-amino acid peptides	-
ncbi_105082196	PURA	transcriptional activator protein Pur-alpha	-	-	-	-	GO:0043005//neuron projection;GO:0043231//intracellular membrane-bounded organelle;GO:0043234//protein complex;GO:0044297//cell body	GO:0000981//RNA polymerase II transcription factor activity, sequence-specific DNA binding;GO:0003690//double-stranded DNA binding;GO:0003723//RNA binding;GO:0005515//protein binding;GO:0030371//translation repressor activity;GO:0044212//transcription regulatory region DNA binding	GO:0006259//DNA metabolic process;GO:0006355//regulation of transcription, DNA-templated;GO:0006417//regulation of translation;GO:0032508//DNA duplex unwinding;GO:0042127//regulation of cell proliferation;GO:0048731//system development
ncbi_105063815	SUPT7L	STAGA complex 65 subunit gamma [Camelus bactrianus]	-	-	-	-	GO:0070461//SAGA-type complex	GO:0005488//binding;GO:0090595//acetyl-CoA:L-lysine N6-acetyltransferase	GO:0010468//regulation of gene expression;GO:0016573//histone acetylation;GO:0034645//cellular macromolecule biosynthetic process;GO:0072595//maintenance of protein localization in organelle;GO:2001141//regulation of RNA biosynthetic process
ncbi_105075254	STRN3	striatin-3 [Camelus bactrianus]	-	-	-	-	GO:0008287//protein serine/threonine phosphatase complex;GO:0016020//membrane;GO:0031981//nuclear lumen	GO:0001071//nucleic acid binding transcription factor activity;GO:0019903//protein phosphatase binding;GO:0019904//protein domain specific binding	GO:0006357//regulation of transcription from RNA polymerase II promoter
ncbi_105079065	LRPPRC	leucine-rich PPR motif-containing protein, mitochondrial, partial [Camelus bactrianus]	-	-	-	-	GO:0009295//nucleoid;GO:0015630//microtubule cytoskeleton;GO:0032991//macromolecular complex;GO:0043231//intracellular membrane-bounded organelle;GO:0044444//cytoplasmic part	GO:0003723//RNA binding;GO:0015631//tubulin binding;GO:0043566//structure-specific DNA binding	GO:0000960//regulation of mitochondrial RNA catabolic process;GO:0006417//regulation of translation
ncbi_105083693	SNX12	sorting nexin-12	Cellular Processes	Transport and catabolism	ko04144//Endocytosis	K17918	GO:0005768//endosome;GO:0016020//membrane;GO:0031988//membrane-bounded vesicle	GO:0005515//protein binding;GO:0008289//lipid binding	GO:0006897//endocytosis;GO:0008104//protein localization;GO:0009895//negative regulation of catabolic process;GO:0009987//cellular process;GO:0016043//cellular component organization;GO:0045022//early endosome to late endosome transport;GO:0051051//negative regulation of transport;GO:0070613//regulation of protein processing
ncbi_105064043	DNAJB2	dnaJ homolog subfamily B member 2	Genetic Information Processing	Folding, sorting and degradation	ko04141//Protein processing in endoplasmic reticulum	K09508	GO:0043231//intracellular membrane-bounded organelle;GO:0043231//intracellular membrane-bounded organelle;GO:0043231//intracellular membrane-bounded organelle;GO:0043234//protein complex;GO:0044444//cytoplasmic part;GO:0044444//cytoplasmic part;GO:0044444//cytoplasmic part	GO:0031072//heat shock protein binding;GO:0031072//heat shock protein binding;GO:0031072//heat shock protein binding;GO:0032403//protein complex binding;GO:0032403//protein complex binding;GO:0032403//protein complex binding;GO:0043130//ubiquitin binding;GO:0043130//ubiquitin binding;GO:0043130//ubiquitin binding	GO:0001558//regulation of cell growth;GO:0001558//regulation of cell growth;GO:0001558//regulation of cell growth;GO:0006457//protein folding;GO:0006457//protein folding;GO:0006457//protein folding;GO:0008283//cell proliferation;GO:0008283//cell proliferation;GO:0008283//cell proliferation;GO:0031331//positive regulation of cellular catabolic process;GO:0031331//positive regulation of cellular ca…
ncbi_105083795	MRPL2	39S ribosomal protein L2, mitochondrial	Genetic Information Processing	Translation	ko03010//Ribosome	K02886	GO:0030529//intracellular ribonucleoprotein complex;GO:0030529//intracellular ribonucleoprotein complex;GO:0043231//intracellular membrane-bounded organelle;GO:0043231//intracellular membrane-bounded organelle	GO:0003723//RNA binding;GO:0003723//RNA binding	GO:0010467//gene expression;GO:0010467//gene expression
ncbi_105071558	FAM222B	protein FAM222B [Camelus bactrianus]	-	-	-	-	-	-	-
ncbi_105063473	ZNF593	zinc finger protein 593 [Camelus bactrianus]	-	-	-	-	GO:0043231//intracellular membrane-bounded organelle;GO:0043232//intracellular non-membrane-bounded organelle	GO:0043169//cation binding	-
ncbi_105076335	LOC105076335	olfactory receptor 8S1 [Camelus ferus]	Organismal Systems	Sensory system	ko04740//Olfactory transduction	K04257	-	-	-
ncbi_105081524	HUWE1	E3 ubiquitin-protein ligase HUWE1	Genetic Information Processing	Folding, sorting and degradation	ko04120//Ubiquitin mediated proteolysis	K10592	GO:0031988//membrane-bounded vesicle;GO:0031988//membrane-bounded vesicle;GO:0031988//membrane-bounded vesicle;GO:0044424//intracellular part;GO:0044424//intracellular part;GO:0044424//intracellular part	GO:0003723//RNA binding;GO:0003723//RNA binding;GO:0003723//RNA binding;GO:0003824//catalytic activity;GO:0003824//catalytic activity;GO:0003824//catalytic activity	GO:0006281//DNA repair;GO:0006281//DNA repair;GO:0006281//DNA repair;GO:0016567//protein ubiquitination;GO:0016567//protein ubiquitination;GO:0016567//protein ubiquitination
ncbi_105079297	ACE2	angiotensin-converting enzyme 2 [Camelus ferus]	Organismal Systems;Organismal Systems	Digestive system;Endocrine system	ko04974//Protein digestion and absorption;ko04614//Renin-angiotensin system	K09708;K09708	GO:0031224//intrinsic component of membrane;GO:0031988//membrane-bounded vesicle;GO:0044421//extracellular region part;GO:0044424//intracellular part	GO:0004872//receptor activity;GO:0005515//protein binding;GO:0008238//exopeptidase activity;GO:0043169//cation binding	GO:0002035//brain renin-angiotensin system;GO:0009059//macromolecule biosynthetic process;GO:0019062//virion attachment to host cell;GO:0019538//protein metabolic process;GO:0051707//response to other organism
ncbi_105071633	SPAG5	sperm-associated antigen 5 [Camelus bactrianus]	-	-	-	-	-	-	GO:0051293//establishment of spindle localization;GO:0051983//regulation of chromosome segregation
ncbi_105078663	GOT2	aspartate aminotransferase, mitochondrial [Camelus bactrianus]	Metabolism;Metabolism;Metabolism;Metabolism;Organismal Systems;Metabolism;Metabolism;Metabolism;Metabolism;Metabolism;Metabolism;Metabolism	Global and overview maps;Global and overview maps;Global and overview maps;Amino acid metabolism;Digestive system;Amino acid metabolism;Amino acid metabolism;Amino acid metabolism;Amino acid metabolism;Amino acid metabolism;Global and overview maps;Amino acid metabolism	ko01100//Metabolic pathways;ko01200//Carbon metabolism;ko01230//Biosynthesis of amino acids;ko00330//Arginine and proline metabolism;ko04975//Fat digestion and absorption;ko00270//Cysteine and methionine metabolism;ko00350//Tyrosine metabolism;ko00250//Alanine, aspartate and glutamate metabolism;ko00360//Phenylalanine metabolism;ko00220//Arginine biosynthesis;ko01210//2-Oxocarboxylic acid metabol…	K14455;K14455;K14455;K14455;K14455;K14455;K14455;K14455;K14455;K14455;K14455;K14455	GO:0019866//organelle inner membrane;GO:0031988//membrane-bounded vesicle;GO:0044429//mitochondrial part	GO:0003723//RNA binding;GO:0036137//kynurenine aminotransferase activity;GO:0043168//anion binding;GO:0070546//L-phenylalanine aminotransferase activity	GO:0006103//2-oxoglutarate metabolic process;GO:0006531//aspartate metabolic process;GO:0006869//lipid transport;GO:0009064//glutamine family amino acid metabolic process;GO:0070189//kynurenine metabolic process;GO:0097305//response to alcohol
ncbi_105073821	FOXH1	forkhead box protein H1 [Camelus bactrianus]	-	-	-	-	GO:0000785//chromatin;GO:0090575//RNA polymerase II transcription factor complex	GO:0000975//regulatory region DNA binding;GO:0001076//transcription factor activity, RNA polymerase II transcription factor binding;GO:0001228//transcriptional activator activity, RNA polymerase II transcription regulatory region sequence-specific binding;GO:0008134//transcription factor binding;GO:0035258//steroid hormone receptor binding;GO:0046332//SMAD binding	GO:0000122//negative regulation of transcription from RNA polymerase II promoter;GO:0003128//heart field specification;GO:0003143//embryonic heart tube morphogenesis;GO:0007178//transmembrane receptor protein serine/threonine kinase signaling pathway;GO:0007498//mesoderm development;GO:0009855//determination of bilateral symmetry;GO:0009952//anterior/posterior pattern specification;GO:0033144//ne…
ncbi_105072058	FGFRL1	fibroblast growth factor receptor-like 1 [Camelus bactrianus]	-	-	-	-	GO:0005911//cell-cell junction;GO:0016023//cytoplasmic, membrane-bounded vesicle;GO:0031224//intrinsic component of membrane	GO:0004714//transmembrane receptor protein tyrosine kinase activity;GO:0005539//glycosaminoglycan binding;GO:0019838//growth factor binding	GO:0000904//cell morphogenesis involved in differentiation;GO:0007169//transmembrane receptor protein tyrosine kinase signaling pathway;GO:0008283//cell proliferation;GO:0051259//protein oligomerization;GO:0060411//cardiac septum morphogenesis;GO:0060538//skeletal muscle organ development;GO:0098609//cell-cell adhesion
ncbi_105068649	RS1	retinoschisin [Camelus ferus]	-	-	-	-	GO:0019898//extrinsic component of membrane	GO:1902936//phosphatidylinositol bisphosphate binding	GO:0003407//neural retina development;GO:0023058//adaptation of signaling pathway
ncbi_105079674	HPRT1	hypoxanthine-guanine phosphoribosyltransferase [Sus scrofa]	Metabolism;Metabolism;Metabolism	Global and overview maps;Nucleotide metabolism;Xenobiotics biodegradation and metabolism	ko01100//Metabolic pathways;ko00230//Purine metabolism;ko00983//Drug metabolism - other enzymes	K00760;K00760;K00760	GO:0005737//cytoplasm;GO:0031988//membrane-bounded vesicle	GO:0016763//transferase activity, transferring pentosyl groups;GO:0036094//small molecule binding;GO:0046872//metal ion binding;GO:0046983//protein dimerization activity	GO:0006166//purine ribonucleoside salvage;GO:0009152//purine ribonucleotide biosynthetic process;GO:0009154//purine ribonucleotide catabolic process;GO:0009168//purine ribonucleoside monophosphate biosynthetic process;GO:0014075//response to amine;GO:0021544//subpallium development;GO:0021953//central nervous system neuron differentiation;GO:0032943//mononuclear cell proliferation;GO:0042053//reg…
ncbi_105063265	ACAD11	acyl-CoA dehydrogenase family member 11	-	-	-	-	GO:0031090//organelle membrane;GO:0031090//organelle membrane;GO:0031090//organelle membrane;GO:0043231//intracellular membrane-bounded organelle;GO:0043231//intracellular membrane-bounded organelle;GO:0043231//intracellular membrane-bounded organelle	GO:0000166//nucleotide binding;GO:0000166//nucleotide binding;GO:0000166//nucleotide binding;GO:0004466//long-chain-acyl-CoA dehydrogenase activity;GO:0004466//long-chain-acyl-CoA dehydrogenase activity;GO:0004466//long-chain-acyl-CoA dehydrogenase activity;GO:0016740//transferase activity;GO:0016740//transferase activity;GO:0016740//transferase activity	GO:0006635//fatty acid beta-oxidation;GO:0006635//fatty acid beta-oxidation;GO:0006635//fatty acid beta-oxidation
ncbi_105076005	NYX	nyctalopin [Camelus bactrianus]	-	-	-	-	-	-	GO:0050953//sensory perception of light stimulus
ncbi_105074647	HIF1A	hypoxia-inducible factor 1-alpha [Camelus bactrianus]	Organismal Systems;Cellular Processes;Environmental Information Processing;Organismal Systems;Organismal Systems;Cellular Processes	Endocrine system;Transport and catabolism;Signal transduction;Immune system;Aging;Transport and catabolism	ko04919//Thyroid hormone signaling pathway;ko04140//Autophagy - animal;ko04066//HIF-1 signaling pathway;ko04659//Th17 cell differentiation;ko04212//Longevity regulating pathway - worm;ko04137//Mitophagy - animal	K08268;K08268;K08268;K08268;K08268;K08268	GO:0005929//cilium;GO:0016604//nuclear body;GO:0043232//intracellular non-membrane-bounded organelle;GO:0043234//protein complex;GO:0044444//cytoplasmic part	GO:0000982//transcription factor activity, RNA polymerase II core promoter proximal region sequence-specific binding;GO:0000989//transcription factor activity, transcription factor binding;GO:0003677//DNA binding;GO:0019900//kinase binding;GO:0031072//heat shock protein binding;GO:0044389//ubiquitin-like protein ligase binding;GO:0046983//protein dimerization activity;GO:0051427//hormone receptor…	GO:0000904//cell morphogenesis involved in differentiation;GO:0001568//blood vessel development;GO:0001666//response to hypoxia;GO:0001782//B cell homeostasis;GO:0001819//positive regulation of cytokine production;GO:0002069//columnar/cuboidal epithelial cell maturation;GO:0003006//developmental process involved in reproduction;GO:0003143//embryonic heart tube morphogenesis;GO:0003206//cardiac ch…
ncbi_105079642	ZDHHC9	palmitoyltransferase ZDHHC9 [Camelus ferus]	-	-	-	-	GO:0031300//intrinsic component of organelle membrane;GO:0031300//intrinsic component of organelle membrane;GO:0043231//intracellular membrane-bounded organelle;GO:0043231//intracellular membrane-bounded organelle	GO:0016409//palmitoyltransferase activity;GO:0016409//palmitoyltransferase activity;GO:0046914//transition metal ion binding;GO:0046914//transition metal ion binding	GO:0006497//protein lipidation;GO:0006497//protein lipidation;GO:0018231//peptidyl-S-diacylglycerol-L-cysteine biosynthetic process from peptidyl-cysteine;GO:0018231//peptidyl-S-diacylglycerol-L-cysteine biosynthetic process from peptidyl-cysteine
ncbi_105065847	PTRH2	peptidyl-tRNA hydrolase 2, mitochondrial [Camelus ferus]	-	-	-	-	-	-	-
ncbi_105083708	PJA1	E3 ubiquitin-protein ligase Praja-1 [Camelus ferus]	-	-	-	-	GO:0044424//intracellular part;GO:0044424//intracellular part;GO:0044424//intracellular part;GO:0044424//intracellular part;GO:0044424//intracellular part	GO:0046914//transition metal ion binding;GO:0046914//transition metal ion binding;GO:0046914//transition metal ion binding;GO:0046914//transition metal ion binding;GO:0046914//transition metal ion binding	GO:0009057//macromolecule catabolic process;GO:0009057//macromolecule catabolic process;GO:0009057//macromolecule catabolic process;GO:0009057//macromolecule catabolic process;GO:0009057//macromolecule catabolic process;GO:0032446//protein modification by small protein conjugation;GO:0032446//protein modification by small protein conjugation;GO:0032446//protein modification by small protein conju…
ncbi_105070145	TMEM223	transmembrane protein 223 [Camelus bactrianus]	-	-	-	-	-	-	-
ncbi_105069161	SCAPER	S phase cyclin A-associated protein in the endoplasmic reticulum [Camelus bactrianus]	-	-	-	-	-	-	-
ncbi_105079448	KLHDC4	kelch domain-containing protein 4 [Camelus bactrianus]	-	-	-	-	-	-	-
ncbi_105070131	INTS5	integrator complex subunit 5 [Camelus ferus]	-	-	-	-	GO:0043234//protein complex	-	GO:0016073//snRNA metabolic process
ncbi_105080665	TRMT2B	tRNA (uracil(54)-C(5))-methyltransferase homolog	-	-	-	-	GO:0043231//intracellular membrane-bounded organelle;GO:0043231//intracellular membrane-bounded organelle;GO:0043231//intracellular membrane-bounded organelle	GO:0008168//methyltransferase activity;GO:0008168//methyltransferase activity;GO:0008168//methyltransferase activity	GO:0010467//gene expression;GO:0010467//gene expression;GO:0010467//gene expression
ncbi_105074740	LOC105074740	leucine-rich repeat-containing protein 9 [Camelus bactrianus]	-	-	-	-	-	-	-
ncbi_105064876	FGGY	FGGY carbohydrate kinase domain-containing protein	-	-	-	-	-	GO:0016772//transferase activity, transferring phosphorus-containing groups;GO:0016772//transferase activity, transferring phosphorus-containing groups;GO:0016772//transferase activity, transferring phosphorus-containing groups	GO:0019725//cellular homeostasis;GO:0019725//cellular homeostasis;GO:0019725//cellular homeostasis
ncbi_105063816	GPN1	GPN-loop GTPase 1	-	-	-	-	GO:0043231//intracellular membrane-bounded organelle	GO:0003824//catalytic activity;GO:0032550//purine ribonucleoside binding;GO:0032550//purine ribonucleoside binding	GO:0035556//intracellular signal transduction
ncbi_105075252	HEATR5A	HEAT repeat-containing protein 5A	-	-	-	-	-	-	-
ncbi_105076337	LOC105076337	olfactory receptor 8S1-like [Camelus bactrianus]	Organismal Systems	Sensory system	ko04740//Olfactory transduction	K04257	-	GO:0004888//transmembrane signaling receptor activity	GO:0050794//regulation of cellular process;GO:0050907//detection of chemical stimulus involved in sensory perception
ncbi_105084034	HLX	H2.0-like homeobox protein, partial [Camelus bactrianus]	-	-	-	-	GO:0043231//intracellular membrane-bounded organelle	GO:0003677//DNA binding	GO:0002827//positive regulation of T-helper 1 type immune response;GO:0002829//negative regulation of type 2 immune response;GO:0010468//regulation of gene expression;GO:0014706//striated muscle tissue development;GO:0042127//regulation of cell proliferation;GO:0045927//positive regulation of growth;GO:0048546//digestive tract morphogenesis
ncbi_105077860	IL31RA	interleukin-31 receptor subunit alpha [Camelus bactrianus]	-	-	-	-	-	-	GO:0002573//myeloid leukocyte differentiation;GO:0042127//regulation of cell proliferation;GO:0042516//regulation of tyrosine phosphorylation of Stat3 protein;GO:0042522//regulation of tyrosine phosphorylation of Stat5 protein
ncbi_105072929	MFSD6	LOW QUALITY PROTEIN: major facilitator superfamily domain-containing protein 6 [Camelus bactrianus]	-	-	-	-	GO:0031224//intrinsic component of membrane	-	GO:0044763//single-organism cellular process
ncbi_105081833	TNKS2	tankyrase-2 [Camelus bactrianus]	-	-	-	-	GO:0005694//chromosome;GO:0012505//endomembrane system;GO:0043231//intracellular membrane-bounded organelle;GO:0044450//microtubule organizing center part	GO:0005515//protein binding;GO:0016763//transferase activity, transferring pentosyl groups	GO:0006259//DNA metabolic process;GO:0006471//protein ADP-ribosylation;GO:0030177//positive regulation of Wnt signaling pathway;GO:0034502//protein localization to chromosome;GO:0040008//regulation of growth
ncbi_105073818	SLC39A4	zinc transporter ZIP4	Organismal Systems	Digestive system	ko04978//Mineral absorption	K14710	GO:0005886//plasma membrane;GO:0005886//plasma membrane;GO:0031988//membrane-bounded vesicle;GO:0031988//membrane-bounded vesicle;GO:0043231//intracellular membrane-bounded organelle;GO:0043231//intracellular membrane-bounded organelle	GO:0022890//inorganic cation transmembrane transporter activity;GO:0046873//metal ion transmembrane transporter activity	GO:0006829//zinc II ion transport;GO:0006829//zinc II ion transport;GO:0009267//cellular response to starvation;GO:0009267//cellular response to starvation;GO:0072503//cellular divalent inorganic cation homeostasis;GO:0072503//cellular divalent inorganic cation homeostasis
ncbi_105083787	GNMT	glycine N-methyltransferase [Camelus bactrianus]	Metabolism	Amino acid metabolism	ko00260//Glycine, serine and threonine metabolism	K00552	-	GO:0008170//N-methyltransferase activity;GO:0016597//amino acid binding	GO:0000096//sulfur amino acid metabolic process;GO:0006073//cellular glucan metabolic process;GO:0010565//regulation of cellular ketone metabolic process;GO:0051260//protein homooligomerization
ncbi_105063647	LOC105063647	cytochrome b561 domain-containing protein 1	-	-	-	-	-	-	GO:0044710//single-organism metabolic process
ncbi_105079643	LOC105079643	coiled-coil domain-containing protein 169-like [Camelus bactrianus]	-	-	-	-	-	-	-
ncbi_105072820	AGO1	LOW QUALITY PROTEIN: protein argonaute-1 [Camelus bactrianus]	-	-	-	-	GO:0031332//RNAi effector complex;GO:0031981//nuclear lumen;GO:0036464//cytoplasmic ribonucleoprotein granule	GO:0000977//RNA polymerase II regulatory region sequence-specific DNA binding;GO:0001099//basal RNA polymerase II transcription machinery binding;GO:0003723//RNA binding;GO:0004519//endonuclease activity	GO:0006357//regulation of transcription from RNA polymerase II promoter;GO:0006379//mRNA cleavage;GO:0006402//mRNA catabolic process;GO:0006952//defense response;GO:0034470//ncRNA processing;GO:0038093//Fc receptor signaling pathway;GO:0038127//ERBB signaling pathway;GO:0040033//negative regulation of translation, ncRNA-mediated;GO:0048017//inositol lipid-mediated signaling;GO:0070918//production…
ncbi_105065931	NAP1L3	LOW QUALITY PROTEIN: nucleosome assembly protein 1-like 3 [Camelus bactrianus]	-	-	-	-	-	-	GO:0034728//nucleosome organization
ncbi_105075014	SNRPF	Small nuclear ribonucleoprotein F, partial [Bos mutus]	Genetic Information Processing	Transcription	ko03040//Spliceosome	K11098	-	-	-
ncbi_105069418	SPEF2	sperm flagellar protein 2 [Camelus bactrianus]	-	-	-	-	GO:0043231//intracellular membrane-bounded organelle;GO:0044441//ciliary part	-	GO:0001578//microtubule bundle formation;GO:0002376//immune system process;GO:0009887//organ morphogenesis;GO:0048232//male gamete generation;GO:0048598//embryonic morphogenesis;GO:0048858//cell projection morphogenesis
ncbi_105077771	ARHGAP6	rho GTPase-activating protein 6 [Camelus bactrianus]	-	-	-	-	GO:0005856//cytoskeleton	GO:0019899//enzyme binding;GO:0060229//lipase activator activity	GO:0001953//negative regulation of cell-matrix adhesion;GO:0007045//cell-substrate adherens junction assembly;GO:0010863//positive regulation of phospholipase C activity;GO:0032232//negative regulation of actin filament bundle assembly;GO:0043087//regulation of GTPase activity
ncbi_105070679	TIGD3	LOW QUALITY PROTEIN: tigger transposable element-derived protein 3 [Camelus bactrianus]	-	-	-	-	-	GO:0003676//nucleic acid binding	-
ncbi_105068642	REPS2	ralBP1-associated Eps domain-containing protein 2	-	-	-	-	-	-	-
ncbi_105066157	TRIM13	E3 ubiquitin-protein ligase TRIM13 [Camelus ferus]	-	-	-	-	GO:0031090//organelle membrane;GO:0031090//organelle membrane;GO:0031224//intrinsic component of membrane;GO:0031224//intrinsic component of membrane;GO:0044432//endoplasmic reticulum part;GO:0044432//endoplasmic reticulum part	GO:0003824//catalytic activity;GO:0003824//catalytic activity;GO:0046914//transition metal ion binding;GO:0046914//transition metal ion binding;GO:0060089//molecular transducer activity;GO:0060089//molecular transducer activity	GO:0006952//defense response;GO:0006952//defense response;GO:0008219//cell death;GO:0008219//cell death;GO:0010212//response to ionizing radiation;GO:0010212//response to ionizing radiation;GO:0010508//positive regulation of autophagy;GO:0010508//positive regulation of autophagy;GO:0010629//negative regulation of gene expression;GO:0010629//negative regulation of gene expression;GO:0016567//prote…
ncbi_105083700	AWAT1	acyl-CoA wax alcohol acyltransferase 1 [Camelus ferus]	-	-	-	-	GO:0031224//intrinsic component of membrane;GO:0043231//intracellular membrane-bounded organelle	GO:0008374//O-acyltransferase activity	GO:0044238//primary metabolic process
ncbi_105083423	NXPH2	neurexophilin-2 [Camelus bactrianus]	-	-	-	-	-	-	-
ncbi_105068391	QTRT1	queuine tRNA-ribosyltransferase	-	-	-	-	GO:0043231//intracellular membrane-bounded organelle	GO:0016763//transferase activity, transferring pentosyl groups	GO:0006400//tRNA modification
ncbi_105068633	LOC105068633	chromosome X open reading frame 23,	-	-	-	-	-	-	-
ncbi_105079499	ZCCHC14	LOW QUALITY PROTEIN: zinc finger CCHC domain-containing protein 14 [Camelus bactrianus]	-	-	-	-	-	GO:0005543//phospholipid binding;GO:0046914//transition metal ion binding	-
ncbi_105077834	PAIP1	polyadenylate-binding protein-interacting protein 1 [Camelus ferus]	Genetic Information Processing	Translation	ko03013//RNA transport	K14322	-	GO:0090079//translation regulator activity, nucleic acid binding	GO:0006417//regulation of translation
ncbi_105063813	MRPL33	39S ribosomal protein L33, mitochondrial [Camelus ferus]	Genetic Information Processing	Translation	ko03010//Ribosome	K02913	-	-	-
ncbi_105075266	NPAS3	neuronal PAS domain-containing protein 3 [Vicugna pacos]	-	-	-	-	GO:0031981//nuclear lumen	GO:0005515//protein binding;GO:0060089//molecular transducer activity	GO:0006355//regulation of transcription, DNA-templated;GO:0009605//response to external stimulus;GO:0060746//parental behavior
ncbi_105071642	CRLF3	cytokine receptor-like factor 3 [Camelus bactrianus]	-	-	-	-	GO:0044424//intracellular part	-	GO:0001558//regulation of cell growth;GO:0006357//regulation of transcription from RNA polymerase II promoter;GO:0046425//regulation of JAK-STAT cascade;GO:0071156//regulation of cell cycle arrest
ncbi_105072819	TEKT2	tektin-2 [Camelus ferus]	-	-	-	-	-	-	GO:0048870//cell motility;GO:0070286//axonemal dynein complex assembly
ncbi_105072051	IDUA	LOW QUALITY PROTEIN: alpha-L-iduronidase [Camelus bactrianus]	Metabolism;Cellular Processes;Metabolism	Global and overview maps;Transport and catabolism;Glycan biosynthesis and metabolism	ko01100//Metabolic pathways;ko04142//Lysosome;ko00531//Glycosaminoglycan degradation	K01217;K01217;K01217	GO:0031988//membrane-bounded vesicle	GO:0004553//hydrolase activity, hydrolyzing O-glycosyl compounds	GO:0006027//glycosaminoglycan catabolic process;GO:0007033//vacuole organization;GO:0009887//organ morphogenesis;GO:0032989//cellular component morphogenesis;GO:0035107//appendage morphogenesis;GO:0042592//homeostatic process;GO:0044238//primary metabolic process
ncbi_105079202	LOC105079202	zinc finger protein GLIS3-like [Camelus bactrianus]	-	-	-	-	GO:0043231//intracellular membrane-bounded organelle	GO:0000977//RNA polymerase II regulatory region sequence-specific DNA binding;GO:0000982//transcription factor activity, RNA polymerase II core promoter proximal region sequence-specific binding;GO:0043169//cation binding	GO:0006357//regulation of transcription from RNA polymerase II promoter
ncbi_105073825	LRRC14	leucine-rich repeat-containing protein 14 [Camelus bactrianus]	-	-	-	-	-	-	-
ncbi_105073133	ROBO2	roundabout homolog 2	Organismal Systems	Development	ko04360//Axon guidance	K06754	GO:0031988//membrane-bounded vesicle;GO:0031988//membrane-bounded vesicle;GO:0031988//membrane-bounded vesicle;GO:0031988//membrane-bounded vesicle;GO:0031988//membrane-bounded vesicle;GO:0031988//membrane-bounded vesicle;GO:0032589//neuron projection membrane;GO:0032589//neuron projection membrane;GO:0032589//neuron projection membrane;GO:0032589//neuron projection membrane;GO:0032589//neuron pr…	GO:0004888//transmembrane signaling receptor activity;GO:0004888//transmembrane signaling receptor activity;GO:0005515//protein binding;GO:0005515//protein binding;GO:0005515//protein binding;GO:0005515//protein binding;GO:0005515//protein binding;GO:0005515//protein binding	GO:0001822//kidney development;GO:0001822//kidney development;GO:0007417//central nervous system development;GO:0007417//central nervous system development;GO:0007417//central nervous system development;GO:0007417//central nervous system development;GO:0009725//response to hormone;GO:0009725//response to hormone;GO:0009725//response to hormone;GO:0009725//response to hormone;GO:0009725//response …
ncbi_105074582	FERMT2	fermitin family homolog 2	-	-	-	-	GO:0005924//cell-substrate adherens junction;GO:0005924//cell-substrate adherens junction;GO:0005924//cell-substrate adherens junction;GO:0005924//cell-substrate adherens junction;GO:0005924//cell-substrate adherens junction;GO:0005924//cell-substrate adherens junction;GO:0019897//extrinsic component of plasma membrane;GO:0019897//extrinsic component of plasma membrane;GO:0019897//extrinsic compo…	GO:1901981//phosphatidylinositol phosphate binding;GO:1901981//phosphatidylinositol phosphate binding;GO:1901981//phosphatidylinositol phosphate binding;GO:1901981//phosphatidylinositol phosphate binding;GO:1901981//phosphatidylinositol phosphate binding;GO:1901981//phosphatidylinositol phosphate binding	GO:0000904//cell morphogenesis involved in differentiation;GO:0000904//cell morphogenesis involved in differentiation;GO:0000904//cell morphogenesis involved in differentiation;GO:0000904//cell morphogenesis involved in differentiation;GO:0000904//cell morphogenesis involved in differentiation;GO:0000904//cell morphogenesis involved in differentiation;GO:0006461//protein complex assembly;GO:00064…
ncbi_105073857	KIFC2	kinesin-like protein KIFC2 [Camelus bactrianus]	-	-	-	-	-	-	-
ncbi_105070200	PIGP	LOW QUALITY PROTEIN: phosphatidylinositol N-acetylglucosaminyltransferase subunit P [Camelus ferus]	Metabolism;Metabolism	Global and overview maps;Glycan biosynthesis and metabolism	ko01100//Metabolic pathways;ko00563//Glycosylphosphatidylinositol(GPI)-anchor biosynthesis	K03861;K03861	GO:0031090//organelle membrane;GO:0031224//intrinsic component of membrane;GO:0043231//intracellular membrane-bounded organelle	GO:0008375//acetylglucosaminyltransferase activity	GO:0006497//protein lipidation;GO:0006650//glycerophospholipid metabolic process
ncbi_105083733	PDZD11	PDZ domain-containing protein 11 [Camelus bactrianus]	-	-	-	-	GO:0016020//membrane;GO:0044444//cytoplasmic part	GO:0005515//protein binding	GO:0006810//transport;GO:0008104//protein localization;GO:0044763//single-organism cellular process;GO:0051641//cellular localization;GO:1902578//single-organism localization
ncbi_105070198	DSCR3	Down syndrome critical region protein 3 [Camelus ferus]	-	-	-	-	-	-	-
ncbi_105075865	LOC105075865	PWWP domain-containing protein MUM1L1 [Camelus ferus]	-	-	-	-	-	-	-
ncbi_105064018	LOC105064018	mitochondrial chaperone BCS1 [Camelus ferus]	-	-	-	-	GO:0043231//intracellular membrane-bounded organelle	GO:0032550//purine ribonucleoside binding	GO:0006996//organelle organization;GO:0008535//respiratory chain complex IV assembly;GO:0010257//NADH dehydrogenase complex assembly;GO:0017062//respiratory chain complex III assembly
ncbi_105070045	CHD1	chromodomain-helicase-DNA-binding protein 1	-	-	-	-	GO:0043231//intracellular membrane-bounded organelle;GO:0043231//intracellular membrane-bounded organelle	GO:0032550//purine ribonucleoside binding;GO:0032550//purine ribonucleoside binding;GO:0042393//histone binding;GO:0042393//histone binding	GO:0016568//chromatin modification;GO:0016568//chromatin modification
ncbi_105063441	AHDC1	AT-hook DNA-binding motif-containing protein 1 [Camelus bactrianus]	-	-	-	-	-	-	-
ncbi_105081419	PDZRN3	LOW QUALITY PROTEIN: E3 ubiquitin-protein ligase PDZRN3 [Camelus bactrianus]	-	-	-	-	GO:0045202//synapse	-	GO:0032446//protein modification by small protein conjugation;GO:0050808//synapse organization
ncbi_105076004	DDX3X	LOW QUALITY PROTEIN: ATP-dependent RNA helicase DDX3X [Camelus bactrianus]	Organismal Systems	Immune system	ko04622//RIG-I-like receptor signaling pathway	K11594	GO:0015935//small ribosomal subunit;GO:0016604//nuclear body;GO:0031966//mitochondrial membrane;GO:0031988//membrane-bounded vesicle;GO:0036464//cytoplasmic ribonucleoprotein granule;GO:0043234//protein complex	GO:0003678//DNA helicase activity;GO:0003724//RNA helicase activity;GO:0003729//mRNA binding;GO:0031369//translation initiation factor binding;GO:0032550//purine ribonucleoside binding;GO:0043021//ribonucleoprotein complex binding;GO:0070717//poly-purine tract binding	GO:0001558//regulation of cell growth;GO:0006357//regulation of transcription from RNA polymerase II promoter;GO:0006446//regulation of translational initiation;GO:0006952//defense response;GO:0006970//response to osmotic stress;GO:0032392//DNA geometric change;GO:0032481//positive regulation of type I interferon production;GO:0032722//positive regulation of chemokine production;GO:0042255//ribos…
ncbi_105079410	GPKOW	G patch domain and KOW motifs-containing protein [Camelus bactrianus]	-	-	-	-	GO:0043231//intracellular membrane-bounded organelle	-	-
ncbi_105066781	BAI2	brain-specific angiogenesis inhibitor 2 [Camelus bactrianus]	-	-	-	-	-	-	-
ncbi_105077096	SEC63	translocation protein SEC63 homolog	Genetic Information Processing;Genetic Information Processing	Folding, sorting and degradation;Folding, sorting and degradation	ko04141//Protein processing in endoplasmic reticulum;ko03060//Protein export	K09540;K09540	GO:0044464//cell part;GO:0044464//cell part	GO:0003723//RNA binding;GO:0003723//RNA binding;GO:0022892//substrate-specific transporter activity;GO:0022892//substrate-specific transporter activity	GO:0006613//cotranslational protein targeting to membrane;GO:0006613//cotranslational protein targeting to membrane;GO:0008152//metabolic process;GO:0008152//metabolic process;GO:0048731//system development;GO:0048731//system development;GO:0065002//intracellular protein transmembrane transport;GO:0065002//intracellular protein transmembrane transport
ncbi_105071556	DHRS13	LOW QUALITY PROTEIN: dehydrogenase/reductase SDR family member 13, partial [Camelus bactrianus]	-	-	-	-	-	GO:0003824//catalytic activity	GO:0044710//single-organism metabolic process
ncbi_105065197	ORC4	origin recognition complex subunit 4 [Camelus bactrianus]	Cellular Processes	Cell growth and death	ko04110//Cell cycle	K02606	GO:0000808//origin recognition complex;GO:0043231//intracellular membrane-bounded organelle	GO:0032550//purine ribonucleoside binding;GO:0043565//sequence-specific DNA binding	GO:0006259//DNA metabolic process
ncbi_105072031	SLC26A1	sulfate anion transporter 1 [Camelus bactrianus]	-	-	-	-	GO:0031224//intrinsic component of membrane;GO:0031224//intrinsic component of membrane;GO:0031224//intrinsic component of membrane	GO:0005310//dicarboxylic acid transmembrane transporter activity;GO:0005310//dicarboxylic acid transmembrane transporter activity;GO:0005310//dicarboxylic acid transmembrane transporter activity;GO:0015103//inorganic anion transmembrane transporter activity;GO:0015103//inorganic anion transmembrane transporter activity;GO:0015103//inorganic anion transmembrane transporter activity;GO:0015291//sec…	GO:0006821//chloride transport;GO:0006821//chloride transport;GO:0006821//chloride transport;GO:0006835//dicarboxylic acid transport;GO:0006835//dicarboxylic acid transport;GO:0006835//dicarboxylic acid transport;GO:0008272//sulfate transport;GO:0008272//sulfate transport;GO:0008272//sulfate transport;GO:0044763//single-organism cellular process;GO:0044763//single-organism cellular process;GO:004…
ncbi_105069303	DPY19L1	probable C-mannosyltransferase DPY19L1 [Camelus bactrianus]	-	-	-	-	-	-	-
ncbi_105063827	EIF2B4	translation initiation factor eIF-2B subunit delta	Genetic Information Processing	Translation	ko03013//RNA transport	K03680	GO:0043234//protein complex;GO:0043234//protein complex;GO:0043234//protein complex;GO:0043234//protein complex;GO:0044424//intracellular part;GO:0044424//intracellular part;GO:0044424//intracellular part;GO:0044424//intracellular part	GO:0008135//translation factor activity, RNA binding;GO:0008135//translation factor activity, RNA binding;GO:0008135//translation factor activity, RNA binding;GO:0008135//translation factor activity, RNA binding	GO:0006412//translation;GO:0006412//translation;GO:0006412//translation;GO:0006413//translational initiation;GO:0008366//axon ensheathment;GO:0008366//axon ensheathment;GO:0008366//axon ensheathment;GO:0008366//axon ensheathment;GO:0008585//female gonad development;GO:0021782//glial cell development;GO:0021782//glial cell development;GO:0021782//glial cell development;GO:0021782//glial cell devel…
ncbi_105068103	PEAR1	LOW QUALITY PROTEIN: platelet endothelial aggregation receptor 1 [Camelus bactrianus]	-	-	-	-	-	-	GO:0006910//phagocytosis, recognition
ncbi_105077745	CLCN4	LOW QUALITY PROTEIN: H(+)/Cl(-) exchange transporter 4 [Camelus bactrianus]	-	-	-	-	GO:0031224//intrinsic component of membrane	GO:0005254//chloride channel activity	GO:0006821//chloride transport;GO:0034765//regulation of ion transmembrane transport
ncbi_105071562	RPL23A	60S ribosomal protein L23a [Myotis brandtii]	Genetic Information Processing	Translation	ko03010//Ribosome	K02893	GO:0030529//intracellular ribonucleoprotein complex	GO:0005198//structural molecule activity	GO:0010467//gene expression
ncbi_105069100	CPEB1	cytoplasmic polyadenylation element-binding protein 1	Cellular Processes;Organismal Systems;Organismal Systems	Cell growth and death;Endocrine system;Development	ko04114//Oocyte meiosis;ko04914//Progesterone-mediated oocyte maturation;ko04320//Dorso-ventral axis formation	K02602;K02602;K02602	GO:0005819//spindle;GO:0005819//spindle;GO:0005819//spindle;GO:0005819//spindle;GO:0005819//spindle;GO:0005819//spindle	GO:0044822//poly(A) RNA binding;GO:0044822//poly(A) RNA binding;GO:0044822//poly(A) RNA binding;GO:0044822//poly(A) RNA binding;GO:0044822//poly(A) RNA binding;GO:0044822//poly(A) RNA binding	GO:0001666//response to hypoxia;GO:0001666//response to hypoxia;GO:0001666//response to hypoxia;GO:0001666//response to hypoxia;GO:0001666//response to hypoxia;GO:0001666//response to hypoxia;GO:0002181//cytoplasmic translation;GO:0002181//cytoplasmic translation;GO:0002181//cytoplasmic translation;GO:0002181//cytoplasmic translation;GO:0002181//cytoplasmic translation;GO:0002181//cytoplasmic tra…
ncbi_105064020	STK36	serine/threonine-protein kinase 36	Environmental Information Processing	Signal transduction	ko04341//Hedgehog signaling pathway - fly	K06228	GO:0043231//intracellular membrane-bounded organelle;GO:0043231//intracellular membrane-bounded organelle	GO:0004672//protein kinase activity;GO:0004672//protein kinase activity;GO:0005515//protein binding;GO:0005515//protein binding;GO:0032550//purine ribonucleoside binding;GO:0032550//purine ribonucleoside binding	GO:0006464//cellular protein modification process;GO:0006464//cellular protein modification process;GO:0007417//central nervous system development;GO:0007417//central nervous system development;GO:0008589//regulation of smoothened signaling pathway;GO:0008589//regulation of smoothened signaling pathway;GO:0010927//cellular component assembly involved in morphogenesis;GO:0010927//cellular componen…
ncbi_105063142	LSM8	LSM8 homolog, U6 small nuclear RNA associated [Mustela putorius furo]	Genetic Information Processing;Genetic Information Processing	Transcription;Folding, sorting and degradation	ko03040//Spliceosome;ko03018//RNA degradation	K12627;K12627	GO:0030529//intracellular ribonucleoprotein complex;GO:0044428//nuclear part	GO:0017070//U6 snRNA binding	GO:0006396//RNA processing
ncbi_105072927	HIBCH	3-hydroxyisobutyryl-CoA hydrolase, mitochondrial [Camelus bactrianus]	Metabolism;Metabolism;Metabolism;Metabolism;Metabolism	Global and overview maps;Global and overview maps;Amino acid metabolism;Metabolism of other amino acids;Carbohydrate metabolism	ko01100//Metabolic pathways;ko01200//Carbon metabolism;ko00280//Valine, leucine and isoleucine degradation;ko00410//beta-Alanine metabolism;ko00640//Propanoate metabolism	K05605;K05605;K05605;K05605;K05605	GO:0031988//membrane-bounded vesicle;GO:0043231//intracellular membrane-bounded organelle	-	-
ncbi_105071568	LOC105071568	uncharacterized serine/threonine-protein kinase SgK494	-	-	-	-	-	GO:0004672//protein kinase activity;GO:0004672//protein kinase activity;GO:0004672//protein kinase activity;GO:0004672//protein kinase activity;GO:0004672//protein kinase activity;GO:0032550//purine ribonucleoside binding;GO:0032550//purine ribonucleoside binding;GO:0032550//purine ribonucleoside binding;GO:0032550//purine ribonucleoside binding;GO:0032550//purine ribonucleoside binding	GO:0006464//cellular protein modification process;GO:0006464//cellular protein modification process;GO:0006464//cellular protein modification process;GO:0006464//cellular protein modification process;GO:0006464//cellular protein modification process
ncbi_105075952	ATP1B4	protein ATP1B4	Environmental Information Processing;Environmental Information Processing;Organismal Systems;Organismal Systems;Organismal Systems;Organismal Systems;Organismal Systems;Organismal Systems;Organismal Systems;Organismal Systems;Organismal Systems;Organismal Systems;Organismal Systems;Organismal Systems;Organismal Systems;Organismal Systems;Organismal Systems;Organismal Systems	Signal transduction;Signal transduction;Circulatory system;Endocrine system;Digestive system;Endocrine system;Endocrine system;Digestive system;Digestive system;Digestive system;Circulatory system;Digestive system;Endocrine system;Digestive system;Excretory system;Digestive system;Excretory system;Excretory system	ko04024//cAMP signaling pathway;ko04022//cGMP - PKG signaling pathway;ko04261//Adrenergic signaling in cardiomyocytes;ko04919//Thyroid hormone signaling pathway;ko04972//Pancreatic secretion;ko04925//Aldosterone synthesis and secretion;ko04911//Insulin secretion;ko04970//Salivary secretion;ko04974//Protein digestion and absorption;ko04976//Bile secretion;ko04260//Cardiac muscle contraction;ko0497…	K01540;K01540;K01540;K01540;K01540;K01540;K01540;K01540;K01540;K01540;K01540;K01540;K01540;K01540;K01540;K01540;K01540;K01540	GO:0012505//endomembrane system;GO:0012505//endomembrane system;GO:0019866//organelle inner membrane;GO:0019866//organelle inner membrane;GO:0019866//organelle inner membrane;GO:0019866//organelle inner membrane;GO:0019866//organelle inner membrane;GO:0031224//intrinsic component of membrane;GO:0031224//intrinsic component of membrane;GO:0031224//intrinsic component of membrane;GO:0031224//intrin…	-	GO:0010468//regulation of gene expression;GO:0010468//regulation of gene expression;GO:0010468//regulation of gene expression;GO:0010468//regulation of gene expression;GO:0010468//regulation of gene expression;GO:0030001//metal ion transport;GO:0030001//metal ion transport;GO:0030001//metal ion transport;GO:0030001//metal ion transport;GO:0030001//metal ion transport;GO:0034645//cellular macromol…
ncbi_105063472	CNKSR1	connector enhancer of kinase suppressor of ras 1	-	-	-	-	-	GO:0005515//protein binding;GO:0005515//protein binding	GO:0007265//Ras protein signal transduction;GO:0007265//Ras protein signal transduction
ncbi_105077769	WWC3	protein WWC3 [Vicugna pacos]	-	-	-	-	GO:0044444//cytoplasmic part	GO:0019899//enzyme binding	GO:0035330//regulation of hippo signaling;GO:0045926//negative regulation of growth
ncbi_105072822	AGO4	protein argonaute-4	-	-	-	-	GO:0031332//RNAi effector complex;GO:0031332//RNAi effector complex;GO:0044444//cytoplasmic part	GO:0003723//RNA binding;GO:0003723//RNA binding	GO:0006379//mRNA cleavage;GO:0006401//RNA catabolic process;GO:0006952//defense response;GO:0016458//gene silencing;GO:0034470//ncRNA processing;GO:0038093//Fc receptor signaling pathway;GO:0038127//ERBB signaling pathway;GO:0040033//negative regulation of translation, ncRNA-mediated;GO:0040033//negative regulation of translation, ncRNA-mediated;GO:0048017//inositol lipid-mediated signaling;GO:00…
ncbi_105072069	LOC105072069	transmembrane emp24 domain-containing protein 11 [Camelus bactrianus]	-	-	-	-	GO:0031090//organelle membrane;GO:0031224//intrinsic component of membrane;GO:0043231//intracellular membrane-bounded organelle	-	-
ncbi_105072075	SPON2	spondin-2	-	-	-	-	GO:0031012//extracellular matrix;GO:0031012//extracellular matrix;GO:0031988//membrane-bounded vesicle;GO:0031988//membrane-bounded vesicle;GO:0044421//extracellular region part;GO:0044421//extracellular region part	GO:0005515//protein binding;GO:0005515//protein binding;GO:0043169//cation binding;GO:0043169//cation binding	GO:0001819//positive regulation of cytokine production;GO:0001819//positive regulation of cytokine production;GO:0002444//myeloid leukocyte mediated immunity;GO:0002444//myeloid leukocyte mediated immunity;GO:0009620//response to fungus;GO:0009620//response to fungus;GO:0010935//regulation of macrophage cytokine production;GO:0010935//regulation of macrophage cytokine production;GO:0019731//antib…
ncbi_105076178	LOC105076178	testis-specific H1 histone [Camelus bactrianus]	-	-	-	-	-	-	-
ncbi_105066999	TMTC3	transmembrane and TPR repeat-containing protein 3 [Camelus bactrianus]	-	-	-	-	-	-	GO:0010467//gene expression;GO:0030323//respiratory tube development;GO:0055002//striated muscle cell development;GO:0060602//branch elongation of an epithelium
ncbi_105063485	MTFR1L	mitochondrial fission regulator 1-like [Camelus bactrianus]	-	-	-	-	-	-	-
ncbi_105071818	SPO11	meiotic recombination protein SPO11	-	-	-	-	GO:0098687//chromosomal region;GO:0098687//chromosomal region;GO:0098687//chromosomal region	GO:0003676//nucleic acid binding;GO:0003676//nucleic acid binding;GO:0003676//nucleic acid binding;GO:0032550//purine ribonucleoside binding;GO:0032550//purine ribonucleoside binding;GO:0032550//purine ribonucleoside binding	GO:0007127//meiosis I;GO:0007127//meiosis I;GO:0007127//meiosis I;GO:0007281//germ cell development;GO:0007281//germ cell development;GO:0007281//germ cell development;GO:0008585//female gonad development;GO:0008585//female gonad development;GO:0008585//female gonad development;GO:0033365//protein localization to organelle;GO:0033365//protein localization to organelle;GO:0033365//protein localiza…
ncbi_105068701	ELF2	ETS-related transcription factor Elf-2	-	-	-	-	GO:0031981//nuclear lumen;GO:0031981//nuclear lumen;GO:0031981//nuclear lumen;GO:0031981//nuclear lumen;GO:0043231//intracellular membrane-bounded organelle;GO:0043231//intracellular membrane-bounded organelle;GO:0043231//intracellular membrane-bounded organelle;GO:0043231//intracellular membrane-bounded organelle;GO:0043231//intracellular membrane-bounded organelle;GO:0043231//intracellular memb…	GO:0001071//nucleic acid binding transcription factor activity;GO:0001071//nucleic acid binding transcription factor activity;GO:0001071//nucleic acid binding transcription factor activity;GO:0001071//nucleic acid binding transcription factor activity;GO:0001071//nucleic acid binding transcription factor activity;GO:0001071//nucleic acid binding transcription factor activity;GO:0001071//nucleic a…	GO:0006355//regulation of transcription, DNA-templated;GO:0006355//regulation of transcription, DNA-templated;GO:0006355//regulation of transcription, DNA-templated;GO:0006355//regulation of transcription, DNA-templated;GO:0006355//regulation of transcription, DNA-templated;GO:0006355//regulation of transcription, DNA-templated;GO:0006355//regulation of transcription, DNA-templated;GO:0006355//re…
ncbi_105064746	APOOL	MICOS complex subunit MIC27	-	-	-	-	GO:0019866//organelle inner membrane;GO:0019866//organelle inner membrane;GO:0019866//organelle inner membrane	-	-
ncbi_105077832	NNT	NAD(P) transhydrogenase, mitochondrial [Camelus bactrianus]	Metabolism;Metabolism	Global and overview maps;Metabolism of cofactors and vitamins	ko01100//Metabolic pathways;ko00760//Nicotinate and nicotinamide metabolism	K00323;K00323	GO:0019866//organelle inner membrane;GO:0019866//organelle inner membrane;GO:0031224//intrinsic component of membrane;GO:0031224//intrinsic component of membrane;GO:0043231//intracellular membrane-bounded organelle;GO:0043231//intracellular membrane-bounded organelle	GO:0000166//nucleotide binding;GO:0000166//nucleotide binding;GO:0008746//NAD(P)+ transhydrogenase activity;GO:0008746//NAD(P)+ transhydrogenase activity	GO:0006818//hydrogen transport;GO:0006818//hydrogen transport;GO:0019725//cellular homeostasis;GO:0019725//cellular homeostasis;GO:0044237//cellular metabolic process;GO:0044237//cellular metabolic process;GO:0044710//single-organism metabolic process;GO:0044710//single-organism metabolic process
ncbi_105068317	IER2	LOW QUALITY PROTEIN: immediate early response gene 2 protein [Camelus bactrianus]	-	-	-	-	-	-	-
ncbi_105083734	ARR3	arrestin-C [Camelus bactrianus]	-	-	-	-	GO:0031513//nonmotile primary cilium;GO:0097458//neuron part	GO:0005515//protein binding	GO:0016192//vesicle-mediated transport;GO:0031399//regulation of protein modification process;GO:0050953//sensory perception of light stimulus
ncbi_105065517	FGF16	fibroblast growth factor 16 [Camelus bactrianus]	Environmental Information Processing;Environmental Information Processing;Cellular Processes;Environmental Information Processing;Environmental Information Processing	Signal transduction;Signal transduction;Cell motility;Signal transduction;Signal transduction	ko04151//PI3K-Akt signaling pathway;ko04010//MAPK signaling pathway;ko04810//Regulation of actin cytoskeleton;ko04014//Ras signaling pathway;ko04015//Rap1 signaling pathway	K04358;K04358;K04358;K04358;K04358	-	GO:0070851//growth factor receptor binding	GO:0007169//transmembrane receptor protein tyrosine kinase signaling pathway
ncbi_105074820	LRRC29	LOW QUALITY PROTEIN: leucine-rich repeat-containing protein 29 [Camelus bactrianus]	-	-	-	-	-	-	-
ncbi_105081923	GALNT5	polypeptide N-acetylgalactosaminyltransferase 5 [Camelus bactrianus]	Metabolism;Metabolism	Global and overview maps;Glycan biosynthesis and metabolism	ko01100//Metabolic pathways;ko00512//Mucin type O-glycan biosynthesis	K00710;K00710	GO:0031224//intrinsic component of membrane;GO:0043231//intracellular membrane-bounded organelle	GO:0008376//acetylgalactosaminyltransferase activity;GO:0043169//cation binding	GO:0006464//cellular protein modification process
ncbi_105071566	SDF2	stromal cell-derived factor 2 [Camelus ferus]	-	-	-	-	-	-	-
ncbi_105063824	PPM1G	protein phosphatase 1G [Camelus bactrianus]	-	-	-	-	GO:0043231//intracellular membrane-bounded organelle	GO:0004721//phosphoprotein phosphatase activity;GO:0043169//cation binding	GO:0006470//protein dephosphorylation;GO:0022402//cell cycle process
ncbi_105073823	PPP1R16A	protein phosphatase 1 regulatory subunit 16A [Camelus bactrianus]	-	-	-	-	-	-	-
ncbi_105076169	HDAC7	LOW QUALITY PROTEIN: histone deacetylase 7 [Camelus bactrianus]	-	-	-	-	GO:0043231//intracellular membrane-bounded organelle	GO:0003712//transcription cofactor activity;GO:0008134//transcription factor binding;GO:0016811//hydrolase activity, acting on carbon-nitrogen (but not peptide) bonds, in linear amides;GO:0019901//protein kinase binding;GO:0043169//cation binding	GO:0001649//osteoblast differentiation;GO:0001818//negative regulation of cytokine production;GO:0006357//regulation of transcription from RNA polymerase II promoter;GO:0016570//histone modification;GO:0034329//cell junction assembly;GO:0043536//positive regulation of blood vessel endothelial cell migration
ncbi_105070127	EML3	echinoderm microtubule-associated protein-like 3 [Camelus bactrianus]	-	-	-	-	-	-	-
ncbi_105068389	SLC44A2	choline transporter-like protein 2	-	-	-	-	GO:0005774//vacuolar membrane;GO:0005774//vacuolar membrane;GO:0005774//vacuolar membrane;GO:0031224//intrinsic component of membrane;GO:0031224//intrinsic component of membrane;GO:0031224//intrinsic component of membrane;GO:0031988//membrane-bounded vesicle;GO:0031988//membrane-bounded vesicle;GO:0031988//membrane-bounded vesicle	-	GO:0043122//regulation of I-kappaB kinase/NF-kappaB signaling;GO:0043122//regulation of I-kappaB kinase/NF-kappaB signaling;GO:0043122//regulation of I-kappaB kinase/NF-kappaB signaling
ncbi_105076585	TPH1	tryptophan 5-hydroxylase 1 [Camelus ferus]	Metabolism;Organismal Systems;Metabolism;Metabolism	Global and overview maps;Nervous system;Amino acid metabolism;Metabolism of cofactors and vitamins	ko01100//Metabolic pathways;ko04726//Serotonergic synapse;ko00380//Tryptophan metabolism;ko00790//Folate biosynthesis	K00502;K00502;K00502;K00502	GO:0042995//cell projection;GO:0044444//cytoplasmic part	GO:0016714//oxidoreductase activity, acting on paired donors, with incorporation or reduction of molecular oxygen, reduced pteridine as one donor, and incorporation of one atom of oxygen;GO:0031406//carboxylic acid binding;GO:0046914//transition metal ion binding	GO:0006520//cellular amino acid metabolic process;GO:0006586//indolalkylamine metabolic process;GO:0006950//response to stress;GO:0030278//regulation of ossification;GO:0042428//serotonin metabolic process;GO:0045597//positive regulation of cell differentiation;GO:0048511//rhythmic process;GO:0048771//tissue remodeling
ncbi_105074576	TXNDC16	thioredoxin domain-containing protein 16 [Camelus bactrianus]	-	-	-	-	GO:0031988//membrane-bounded vesicle;GO:0031988//membrane-bounded vesicle;GO:0031988//membrane-bounded vesicle	-	GO:0019725//cellular homeostasis;GO:0019725//cellular homeostasis;GO:0019725//cellular homeostasis
ncbi_105078412	ADAMTS10	A disintegrin and metalloproteinase with thrombospondin motifs 10 [Camelus bactrianus]	-	-	-	-	GO:0031012//extracellular matrix	GO:0046914//transition metal ion binding;GO:0070011//peptidase activity, acting on L-amino acid peptides	GO:0019538//protein metabolic process
ncbi_105063269	DNAJC13	dnaJ homolog subfamily C member 13	-	-	-	-	GO:0005774//vacuolar membrane;GO:0005774//vacuolar membrane;GO:0005774//vacuolar membrane;GO:0031988//membrane-bounded vesicle;GO:0031988//membrane-bounded vesicle;GO:0031988//membrane-bounded vesicle	-	-
ncbi_105066576	ADAMTS9	A disintegrin and metalloproteinase with thrombospondin motifs 9 [Camelus bactrianus]	-	-	-	-	GO:0031012//extracellular matrix;GO:0044421//extracellular region part	GO:0046914//transition metal ion binding;GO:0070011//peptidase activity, acting on L-amino acid peptides	GO:0019538//protein metabolic process;GO:0045634//regulation of melanocyte differentiation
ncbi_105066462	RNF11	RING finger protein 11 [Homo sapiens]	-	-	-	-	GO:0005768//endosome;GO:0031988//membrane-bounded vesicle	GO:0003676//nucleic acid binding;GO:0019787//ubiquitin-like protein transferase activity;GO:0046914//transition metal ion binding	GO:0016567//protein ubiquitination;GO:0019941//modification-dependent protein catabolic process
ncbi_105067088	TMEM257	LOW QUALITY PROTEIN: transmembrane protein 257, partial [Camelus bactrianus]	-	-	-	-	-	-	-
ncbi_105082280	ABI2	abl interactor 2	Cellular Processes	Cell motility	ko04810//Regulation of actin cytoskeleton	K05751	GO:0005911//cell-cell junction;GO:0005911//cell-cell junction;GO:0005911//cell-cell junction;GO:0005911//cell-cell junction;GO:0005911//cell-cell junction;GO:0031252//cell leading edge;GO:0031252//cell leading edge;GO:0043005//neuron projection;GO:0043005//neuron projection;GO:0043005//neuron projection;GO:0043005//neuron projection;GO:0043005//neuron projection;GO:0043232//intracellular non-memb…	GO:0003676//nucleic acid binding;GO:0003676//nucleic acid binding;GO:0017048//Rho GTPase binding;GO:0017048//Rho GTPase binding;GO:0019904//protein domain specific binding;GO:0019904//protein domain specific binding;GO:0030674//protein binding, bridging;GO:0030674//protein binding, bridging;GO:0044389//ubiquitin-like protein ligase binding;GO:0044389//ubiquitin-like protein ligase binding	GO:0001654//eye development;GO:0001654//eye development;GO:0001654//eye development;GO:0001654//eye development;GO:0001654//eye development;GO:0006468//protein phosphorylation;GO:0006468//protein phosphorylation;GO:0007015//actin filament organization;GO:0007015//actin filament organization;GO:0007015//actin filament organization;GO:0007265//Ras protein signal transduction;GO:0007265//Ras protein…
ncbi_105083698	KIF4A	chromosome-associated kinesin KIF4A [Camelus bactrianus]	-	-	-	-	GO:0005875//microtubule associated complex	GO:0003774//motor activity;GO:0015631//tubulin binding;GO:0032550//purine ribonucleoside binding	GO:0007017//microtubule-based process
ncbi_105065733	DECR2	peroxisomal 2,4-dienoyl-CoA reductase	Cellular Processes	Transport and catabolism	ko04146//Peroxisome	K13237	-	GO:0016628//oxidoreductase activity, acting on the CH-CH group of donors, NAD or NADP as acceptor;GO:0016628//oxidoreductase activity, acting on the CH-CH group of donors, NAD or NADP as acceptor;GO:0016628//oxidoreductase activity, acting on the CH-CH group of donors, NAD or NADP as acceptor;GO:0016628//oxidoreductase activity, acting on the CH-CH group of donors, NAD or NADP as acceptor;GO:0016…	GO:0006633//fatty acid biosynthetic process;GO:0006633//fatty acid biosynthetic process;GO:0006633//fatty acid biosynthetic process;GO:0006633//fatty acid biosynthetic process;GO:0006633//fatty acid biosynthetic process
ncbi_105062985	AGTR2	type-2 angiotensin II receptor [Camelus ferus]	Environmental Information Processing;Organismal Systems;Organismal Systems	Signaling molecules and interaction;Circulatory system;Endocrine system	ko04080//Neuroactive ligand-receptor interaction;ko04261//Adrenergic signaling in cardiomyocytes;ko04614//Renin-angiotensin system	K04167;K04167;K04167	GO:0031224//intrinsic component of membrane	GO:0001595//angiotensin receptor activity	GO:0001976//neurological system process involved in regulation of systemic arterial blood pressure;GO:0002027//regulation of heart rate;GO:0003081//regulation of systemic arterial blood pressure by renin-angiotensin;GO:0003085//negative regulation of systemic arterial blood pressure;GO:0003338//metanephros morphogenesis;GO:0006355//regulation of transcription, DNA-templated;GO:0006952//defense re…
ncbi_105076006	GPR82	probable G-protein coupled receptor 82 [Camelus ferus]	-	-	-	-	GO:0031224//intrinsic component of membrane	-	GO:0007166//cell surface receptor signaling pathway
ncbi_105067907	BANK1	LOW QUALITY PROTEIN: B-cell scaffold protein with ankyrin repeats [Camelus bactrianus]	-	-	-	-	-	-	-
ncbi_105078236	KDM4B	lysine-specific demethylase 4B [Camelus bactrianus]	-	-	-	-	GO:0005924//cell-substrate adherens junction	GO:0046914//transition metal ion binding	-
ncbi_105077405	NT5DC1	5'-nucleotidase domain-containing protein 1 [Camelus bactrianus]	-	-	-	-	-	GO:0003824//catalytic activity;GO:0043169//cation binding	-
ncbi_105061979	PIH1D3	protein PIH1D3 [Camelus bactrianus]	-	-	-	-	-	-	-
ncbi_105079013	ABCG8	LOW QUALITY PROTEIN: ATP-binding cassette sub-family G member 8 [Camelus bactrianus]	Organismal Systems;Environmental Information Processing;Organismal Systems;Organismal Systems	Digestive system;Membrane transport;Digestive system;Digestive system	ko04976//Bile secretion;ko02010//ABC transporters;ko04975//Fat digestion and absorption;ko04979//Cholesterol metabolism	K05684;K05684;K05684;K05684	GO:0005886//plasma membrane	GO:0015248//sterol transporter activity;GO:0017111//nucleoside-triphosphatase activity;GO:0032550//purine ribonucleoside binding;GO:0046983//protein dimerization activity	GO:0030300//regulation of intestinal cholesterol absorption;GO:0032372//negative regulation of sterol transport;GO:0055092//sterol homeostasis
ncbi_105083685	ITGB1BP2	integrin beta-1-binding protein 2	-	-	-	-	GO:0031674//I band;GO:0031674//I band	GO:0046914//transition metal ion binding;GO:0046914//transition metal ion binding	-
ncbi_105074816	KIAA0895L	hCG28832,	-	-	-	-	-	-	-
ncbi_105066294	SMIM2	LOW QUALITY PROTEIN: small integral membrane protein 2 [Camelus bactrianus]	-	-	-	-	-	-	-
ncbi_105067078	LOC105067078	melanoma-associated antigen 11 [Bos taurus]	-	-	-	-	-	-	-
ncbi_105066465	CDKN2C	cyclin-dependent kinase 4 inhibitor C [Camelus ferus]	Cellular Processes	Cell growth and death	ko04110//Cell cycle	K06622	GO:0043231//intracellular membrane-bounded organelle;GO:0043231//intracellular membrane-bounded organelle	GO:0016538//cyclin-dependent protein serine/threonine kinase regulator activity;GO:0016538//cyclin-dependent protein serine/threonine kinase regulator activity;GO:0019900//kinase binding;GO:0019900//kinase binding	GO:0001558//regulation of cell growth;GO:0001558//regulation of cell growth;GO:0006469//negative regulation of protein kinase activity;GO:0006469//negative regulation of protein kinase activity;GO:0008283//cell proliferation;GO:0008283//cell proliferation;GO:0044772//mitotic cell cycle phase transition;GO:0044772//mitotic cell cycle phase transition
ncbi_105073860	ARHGAP39	rho GTPase-activating protein 39 [Camelus bactrianus]	-	-	-	-	GO:0043232//intracellular non-membrane-bounded organelle	-	GO:0050794//regulation of cellular process
ncbi_105083228	CLNK	cytokine-dependent hematopoietic cell linker [Camelus bactrianus]	-	-	-	-	-	-	GO:0007165//signal transduction
ncbi_105070681	SLC25A45	solute carrier family 25 member 45	-	-	-	-	GO:0016020//membrane;GO:0016020//membrane;GO:0016020//membrane;GO:0031224//intrinsic component of membrane;GO:0031224//intrinsic component of membrane	-	GO:0044763//single-organism cellular process;GO:0044763//single-organism cellular process;GO:0051234//establishment of localization;GO:0051234//establishment of localization;GO:0051234//establishment of localization;GO:0051234//establishment of localization;GO:0051234//establishment of localization
ncbi_105072761	ZMPSTE24	LOW QUALITY PROTEIN: CAAX prenyl protease 1 homolog [Camelus bactrianus]	Metabolism	Metabolism of terpenoids and polyketides	ko00900//Terpenoid backbone biosynthesis	K06013	GO:0031988//membrane-bounded vesicle	GO:0016787//hydrolase activity	GO:0016485//protein processing;GO:0019941//modification-dependent protein catabolic process;GO:0044802//single-organism membrane organization
ncbi_105073819	VPS28	vacuolar protein sorting-associated protein 28 homolog	Cellular Processes	Transport and catabolism	ko04144//Endocytosis	K12184	-	-	-
ncbi_105075245	NUBPL	iron-sulfur protein NUBPL	-	-	-	-	GO:0043231//intracellular membrane-bounded organelle	GO:0051536//iron-sulfur cluster binding	GO:0007005//mitochondrion organization;GO:0010257//NADH dehydrogenase complex assembly
ncbi_105068320	NACC1	nucleus accumbens-associated protein 1 [Camelus bactrianus]	-	-	-	-	GO:0044451//nucleoplasm part	-	GO:0006355//regulation of transcription, DNA-templated;GO:0042127//regulation of cell proliferation;GO:0051259//protein oligomerization
ncbi_105066780	PTP4A2	protein tyrosine phosphatase type IVA 2 [Mus musculus]	-	-	-	-	GO:0005768//endosome;GO:0016020//membrane;GO:0031988//membrane-bounded vesicle	GO:0004721//phosphoprotein phosphatase activity	GO:0006470//protein dephosphorylation
ncbi_105063819	ZNF512	zinc finger protein 512	-	-	-	-	GO:0043231//intracellular membrane-bounded organelle	GO:0043169//cation binding	GO:0010468//regulation of gene expression;GO:0034645//cellular macromolecule biosynthetic process
ncbi_105081023	DMD	dystrophin	-	-	-	-	GO:0005856//cytoskeleton;GO:0030054//cell junction;GO:0030054//cell junction;GO:0031253//cell projection membrane;GO:0031674//I band;GO:0031674//I band;GO:0043231//intracellular membrane-bounded organelle;GO:0043232//intracellular non-membrane-bounded organelle;GO:0043232//intracellular non-membrane-bounded organelle;GO:0043234//protein complex;GO:0043234//protein complex;GO:0044463//cell project…	GO:0001948//glycoprotein binding;GO:0005198//structural molecule activity;GO:0008092//cytoskeletal protein binding;GO:0008092//cytoskeletal protein binding;GO:0008092//cytoskeletal protein binding;GO:0008092//cytoskeletal protein binding;GO:0019899//enzyme binding;GO:0019899//enzyme binding;GO:0043169//cation binding;GO:0043169//cation binding;GO:0046914//transition metal ion binding;GO:0046914//…	GO:0001508//action potential;GO:0001508//action potential;GO:0001885//endothelial cell development;GO:0001885//endothelial cell development;GO:0001933//negative regulation of protein phosphorylation;GO:0001933//negative regulation of protein phosphorylation;GO:0003009//skeletal muscle contraction;GO:0003009//skeletal muscle contraction;GO:0006461//protein complex assembly;GO:0006461//protein comp…
ncbi_105079364	NDUFB11	NADH dehydrogenase [ubiquinone] 1 beta subcomplex subunit 11, mitochondrial [Camelus bactrianus]	Metabolism;Organismal Systems;Organismal Systems;Metabolism	Global and overview maps;Environmental adaptation;Nervous system;Energy metabolism	ko01100//Metabolic pathways;ko04714//Thermogenesis;ko04723//Retrograde endocannabinoid signaling;ko00190//Oxidative phosphorylation	K11351;K11351;K11351;K11351	GO:0019866//organelle inner membrane;GO:0031224//intrinsic component of membrane;GO:0043231//intracellular membrane-bounded organelle	-	GO:0044710//single-organism metabolic process
ncbi_105081176	IL1RAPL1	interleukin-1 receptor accessory protein-like 1 [Camelus bactrianus]	-	-	-	-	-	-	GO:0006887//exocytosis;GO:0050794//regulation of cellular process
