# Supplementary material for: Exploring the genomic resources of seven domestic Bactrian camel populations in China through restriction site-associated DNA sequencing
Source: PLoS One. 2021 Apr 29;16(4):e0250168. doi: 10.1371/journal.pone.0250168 (PMC8084232; doi:10.1371/journal.pone.0250168)
Supplement: S6 Table — (XLSX) [file pone.0250168.s006.xlsx]

## Sheet: Table S6
Table S6. The pool of all remaining others_vs_BJ_0.05_fst_pi_sig_intersect.Annot
GeneID	Symbol	Description	KEGG_A_class	KEGG_B_class	Pathway	K_ID	GO Component	GO Function	GO Process
ncbi_105072923	PMS1	PMS1 protein homolog 1 [Camelus ferus]	-	-	-	-	-	GO:0003690//double-stranded DNA binding;GO:0003690//double-stranded DNA binding;GO:0003690//double-stranded DNA binding	GO:0006281//DNA repair;GO:0006281//DNA repair;GO:0006281//DNA repair
ncbi_105079298	TMEM27	collectrin	-	-	-	-	GO:0005903//brush border;GO:0005903//brush border;GO:0005903//brush border;GO:0031224//intrinsic component of membrane;GO:0031224//intrinsic component of membrane;GO:0031224//intrinsic component of membrane;GO:0031988//membrane-bounded vesicle;GO:0031988//membrane-bounded vesicle;GO:0031988//membrane-bounded vesicle	GO:0008238//exopeptidase activity;GO:0008238//exopeptidase activity;GO:0008238//exopeptidase activity	GO:0017158//regulation of calcium ion-dependent exocytosis;GO:0017158//regulation of calcium ion-dependent exocytosis;GO:0017158//regulation of calcium ion-dependent exocytosis;GO:0019538//protein metabolic process;GO:0019538//protein metabolic process;GO:0019538//protein metabolic process;GO:0031334//positive regulation of protein complex assembly;GO:0031334//positive regulation of protein compl…
ncbi_105071349	FMR1	fragile X mental retardation protein 1 [Camelus bactrianus]	Genetic Information Processing	Translation	ko03013//RNA transport	K15516	-	-	-
ncbi_105080028	ZBTB42	zinc finger and BTB domain-containing protein 42, partial [Camelus bactrianus]	-	-	-	-	GO:0005634//nucleus	GO:0097159//organic cyclic compound binding	GO:0006351//transcription, DNA-templated
ncbi_105067520	SMC5	structural maintenance of chromosomes protein 5 [Camelus bactrianus]	-	-	-	-	GO:0016604//nuclear body;GO:0043234//protein complex;GO:0098687//chromosomal region	-	GO:0000725//recombinational repair;GO:0007569//cell aging;GO:0030071//regulation of mitotic metaphase/anaphase transition;GO:0034093//positive regulation of maintenance of sister chromatid cohesion
ncbi_105079561	PXK	PX domain-containing protein kinase-like protein [Camelus bactrianus]	-	-	-	-	GO:0016020//membrane;GO:0043231//intracellular membrane-bounded organelle;GO:0044430//cytoskeletal part	GO:0005515//protein binding;GO:0005543//phospholipid binding;GO:0016301//kinase activity;GO:0032550//purine ribonucleoside binding	GO:0006464//cellular protein modification process;GO:0006952//defense response;GO:0007268//synaptic transmission;GO:0043269//regulation of ion transport;GO:0043462//regulation of ATPase activity
ncbi_105080620	SYTL4	synaptotagmin-like protein 4	-	-	-	-	GO:0005815//microtubule organizing center;GO:0005815//microtubule organizing center;GO:0012505//endomembrane system;GO:0012505//endomembrane system;GO:0016023//cytoplasmic, membrane-bounded vesicle;GO:0043231//intracellular membrane-bounded organelle;GO:0044425//membrane part;GO:0044425//membrane part	GO:0005102//receptor binding;GO:0005102//receptor binding;GO:0017016//Ras GTPase binding;GO:0017016//Ras GTPase binding;GO:0046914//transition metal ion binding;GO:0046914//transition metal ion binding	GO:0017157//regulation of exocytosis;GO:0017157//regulation of exocytosis;GO:0050796//regulation of insulin secretion;GO:0050796//regulation of insulin secretion
ncbi_105081682	OBFC1	CST complex subunit STN1	-	-	-	-	GO:0000783//nuclear telomere cap complex;GO:0000783//nuclear telomere cap complex;GO:0005856//cytoskeleton;GO:0005856//cytoskeleton	GO:0003697//single-stranded DNA binding;GO:0003697//single-stranded DNA binding	GO:0000723//telomere maintenance;GO:0000723//telomere maintenance;GO:0006275//regulation of DNA replication;GO:0006275//regulation of DNA replication
ncbi_105063037	UBN2	ubinuclein-2 [Camelus bactrianus]	-	-	-	-	GO:0043231//intracellular membrane-bounded organelle	-	-
ncbi_105063468	UBXN11	UBX domain-containing protein 11 [Camelus bactrianus]	-	-	-	-	-	-	-
ncbi_105067061	MCF2	proto-oncogene DBL	-	-	-	-	GO:0031988//membrane-bounded vesicle;GO:0043232//intracellular non-membrane-bounded organelle;GO:0044444//cytoplasmic part	GO:0005088//Ras guanyl-nucleotide exchange factor activity;GO:0005488//binding	GO:0007169//transmembrane receptor protein tyrosine kinase signaling pathway;GO:0031175//neuron projection development;GO:0042981//regulation of apoptotic process;GO:0043087//regulation of GTPase activity
ncbi_105066516	CFAP36	cilia- and flagella-associated protein 36 [Camelus ferus]	-	-	-	-	-	-	-
ncbi_105075772	EXOC6B	exocyst complex component 6B	-	-	-	-	-	-	GO:0008104//protein localization;GO:0048278//vesicle docking;GO:0048278//vesicle docking
ncbi_105066514	MTIF2	translation initiation factor IF-2, mitochondrial	-	-	-	-	GO:0044429//mitochondrial part;GO:0044429//mitochondrial part	GO:0003723//RNA binding;GO:0008135//translation factor activity, RNA binding;GO:0017111//nucleoside-triphosphatase activity;GO:0017111//nucleoside-triphosphatase activity;GO:0032550//purine ribonucleoside binding;GO:0032550//purine ribonucleoside binding;GO:0043021//ribonucleoprotein complex binding;GO:0043021//ribonucleoprotein complex binding	GO:0006413//translational initiation;GO:0006413//translational initiation;GO:0032988//ribonucleoprotein complex disassembly;GO:0032988//ribonucleoprotein complex disassembly
ncbi_105066517	SMEK2	serine/threonine-protein phosphatase 4 regulatory subunit 3B	Organismal Systems;Organismal Systems	Endocrine system;Aging	ko04922//Glucagon signaling pathway;ko04212//Longevity regulating pathway - worm	K17491;K17491	GO:0008287//protein serine/threonine phosphatase complex;GO:0008287//protein serine/threonine phosphatase complex;GO:0008287//protein serine/threonine phosphatase complex;GO:0008287//protein serine/threonine phosphatase complex;GO:0044424//intracellular part;GO:0044424//intracellular part;GO:0044424//intracellular part;GO:0044424//intracellular part	-	GO:0006111//regulation of gluconeogenesis;GO:0006111//regulation of gluconeogenesis;GO:0006111//regulation of gluconeogenesis;GO:0006111//regulation of gluconeogenesis;GO:0006464//cellular protein modification process;GO:0006464//cellular protein modification process;GO:0006464//cellular protein modification process;GO:0006464//cellular protein modification process
ncbi_105083041	MRPS26	28S ribosomal protein S26, mitochondrial [Camelus bactrianus]	-	-	-	-	GO:0043231//intracellular membrane-bounded organelle;GO:0044444//cytoplasmic part	-	-
ncbi_105063448	SLC9A1	sodium/hydrogen exchanger 1 [Camelus ferus]	Cellular Processes;Environmental Information Processing;Organismal Systems;Organismal Systems;Environmental Information Processing;Organismal Systems;Organismal Systems;Organismal Systems;Organismal Systems;Organismal Systems	Cell motility;Signal transduction;Circulatory system;Endocrine system;Signal transduction;Digestive system;Digestive system;Digestive system;Circulatory system;Digestive system	ko04810//Regulation of actin cytoskeleton;ko04024//cAMP signaling pathway;ko04261//Adrenergic signaling in cardiomyocytes;ko04919//Thyroid hormone signaling pathway;ko04371//Apelin signaling pathway;ko04972//Pancreatic secretion;ko04970//Salivary secretion;ko04976//Bile secretion;ko04260//Cardiac muscle contraction;ko04971//Gastric acid secretion	K05742;K05742;K05742;K05742;K05742;K05742;K05742;K05742;K05742;K05742	GO:0005886//plasma membrane;GO:0005924//cell-substrate adherens junction;GO:0031090//organelle membrane;GO:0031224//intrinsic component of membrane;GO:0031988//membrane-bounded vesicle;GO:0043231//intracellular membrane-bounded organelle	GO:0005451//monovalent cation:proton antiporter activity;GO:0005515//protein binding	GO:0006461//protein complex assembly;GO:0010447//response to acidic pH;GO:0015992//proton transport;GO:0030641//regulation of cellular pH;GO:0035051//cardiocyte differentiation;GO:0035725//sodium ion transmembrane transport
ncbi_105079848	ZC3H14	zinc finger CCCH domain-containing protein 14 [Camelus bactrianus]	-	-	-	-	GO:0043231//intracellular membrane-bounded organelle;GO:0043232//intracellular non-membrane-bounded organelle	GO:0003723//RNA binding;GO:0043169//cation binding	-
ncbi_105077788	PDE4D	cAMP-specific 3',5'-cyclic phosphodiesterase 4D	Environmental Information Processing;Metabolism;Organismal Systems	Signal transduction;Nucleotide metabolism;Endocrine system	ko04024//cAMP signaling pathway;ko00230//Purine metabolism;ko04928//Parathyroid hormone synthesis, secretion and action	K13293;K13293;K13293	GO:0005815//microtubule organizing center;GO:0005815//microtubule organizing center;GO:0005815//microtubule organizing center;GO:0005815//microtubule organizing center;GO:0005886//plasma membrane;GO:0005886//plasma membrane;GO:0005886//plasma membrane;GO:0005886//plasma membrane;GO:0034704//calcium channel complex;GO:0034704//calcium channel complex;GO:0034704//calcium channel complex;GO:0034704/…	GO:0004114//3',5'-cyclic-nucleotide phosphodiesterase activity;GO:0004114//3',5'-cyclic-nucleotide phosphodiesterase activity;GO:0004114//3',5'-cyclic-nucleotide phosphodiesterase activity;GO:0004114//3',5'-cyclic-nucleotide phosphodiesterase activity;GO:0004114//3',5'-cyclic-nucleotide phosphodiesterase activity;GO:0019904//protein domain specific binding;GO:0019904//protein domain specific bind…	GO:0001819//positive regulation of cytokine production;GO:0001819//positive regulation of cytokine production;GO:0001819//positive regulation of cytokine production;GO:0001819//positive regulation of cytokine production;GO:0001819//positive regulation of cytokine production;GO:0001885//endothelial cell development;GO:0001885//endothelial cell development;GO:0001885//endothelial cell development;G…
ncbi_105080482	DYX1C1	dyslexia susceptibility 1 candidate gene 1 protein	-	-	-	-	GO:0016020//membrane;GO:0016020//membrane;GO:0043231//intracellular membrane-bounded organelle;GO:0043231//intracellular membrane-bounded organelle	GO:0035258//steroid hormone receptor binding;GO:0035258//steroid hormone receptor binding	GO:0009855//determination of bilateral symmetry;GO:0009855//determination of bilateral symmetry;GO:0030520//intracellular estrogen receptor signaling pathway;GO:0030520//intracellular estrogen receptor signaling pathway;GO:0070286//axonemal dynein complex assembly;GO:0070286//axonemal dynein complex assembly;GO:1903050//regulation of proteolysis involved in cellular protein catabolic process;GO:1…
ncbi_105079117	FZD3	frizzled-3	Organismal Systems;Environmental Information Processing;Cellular Processes;Environmental Information Processing;Environmental Information Processing;Organismal Systems	Development;Signal transduction;Cellular community - eukaryotes;Signal transduction;Signal transduction;Endocrine system	ko04360//Axon guidance;ko04390//Hippo signaling pathway;ko04550//Signaling pathways regulating pluripotency of stem cells;ko04310//Wnt signaling pathway;ko04150//mTOR signaling pathway;ko04916//Melanogenesis	K02329;K02329;K02329;K02329;K02329;K02329	GO:0031224//intrinsic component of membrane;GO:0043005//neuron projection;GO:0044297//cell body;GO:0044424//intracellular part;GO:0044456//synapse part;GO:0044459//plasma membrane part	GO:0004888//transmembrane signaling receptor activity;GO:0019904//protein domain specific binding	GO:0007411//axon guidance;GO:0007420//brain development;GO:0016055//Wnt signaling pathway;GO:0016477//cell migration;GO:0022405//hair cycle process;GO:0048598//embryonic morphogenesis;GO:0060606//tube closure;GO:0061351//neural precursor cell proliferation
ncbi_105068637	S100G	protein S100-G [Camelus ferus]	Organismal Systems	Digestive system	ko04978//Mineral absorption	K14734	GO:0005886//plasma membrane	GO:0046872//metal ion binding	-
ncbi_105065931	NAP1L3	LOW QUALITY PROTEIN: nucleosome assembly protein 1-like 3 [Camelus bactrianus]	-	-	-	-	-	-	GO:0034728//nucleosome organization
ncbi_105063469	SH3BGRL3	LOW QUALITY PROTEIN: SH3 domain-binding glutamic acid-rich-like protein 3 [Trichechus manatus latirostris]	-	-	-	-	GO:0031252//cell leading edge;GO:0031988//membrane-bounded vesicle;GO:0043231//intracellular membrane-bounded organelle	GO:0005102//receptor binding;GO:0008047//enzyme activator activity;GO:0015036//disulfide oxidoreductase activity	GO:0008064//regulation of actin polymerization or depolymerization;GO:0010594//regulation of endothelial cell migration;GO:0019725//cellular homeostasis;GO:0043087//regulation of GTPase activity;GO:0044710//single-organism metabolic process
ncbi_105070138	BSCL2	seipin	-	-	-	-	-	-	-
ncbi_105079115	FBXO16	F-box only protein 16	-	-	-	-	-	-	-
ncbi_105082925	TMEM65	transmembrane protein 65 [Camelus bactrianus]	-	-	-	-	-	-	-
ncbi_105079582	CACNA2D3	voltage-dependent calcium channel subunit alpha-2/delta-3, partial [Camelus dromedarius]	Environmental Information Processing;Organismal Systems;Organismal Systems;Organismal Systems	Signal transduction;Endocrine system;Circulatory system;Circulatory system	ko04010//MAPK signaling pathway;ko04921//Oxytocin signaling pathway;ko04261//Adrenergic signaling in cardiomyocytes;ko04260//Cardiac muscle contraction	K04860;K04860;K04860;K04860	-	-	-
ncbi_105069456	MTMR12	myotubularin-related protein 12 [Camelus bactrianus]	-	-	-	-	GO:0044424//intracellular part	GO:0042578//phosphoric ester hydrolase activity	GO:0006796//phosphate-containing compound metabolic process;GO:0006810//transport
ncbi_105070145	TMEM223	transmembrane protein 223 [Camelus bactrianus]	-	-	-	-	-	-	-
ncbi_105072785	SF3A3	Type II inositol-1,4,5-trisphosphate 5-phosphatase [Pteropus alecto]	Genetic Information Processing	Transcription	ko03040//Spliceosome	K12827	GO:0005681//spliceosomal complex;GO:0016604//nuclear body	GO:0003723//RNA binding;GO:0046914//transition metal ion binding	GO:0006376//mRNA splice site selection
ncbi_105063417	TRNAU1AP	tRNA selenocysteine 1-associated protein 1	-	-	-	-	GO:0043231//intracellular membrane-bounded organelle;GO:0043231//intracellular membrane-bounded organelle;GO:0043231//intracellular membrane-bounded organelle	GO:0003723//RNA binding;GO:0003723//RNA binding;GO:0003723//RNA binding	GO:0006451//translational readthrough;GO:0006451//translational readthrough;GO:0006451//translational readthrough
ncbi_105067243	AP1S1	AP-1 complex subunit sigma-1A	Cellular Processes	Transport and catabolism	ko04142//Lysosome	K12394	GO:0000139//Golgi membrane;GO:0000139//Golgi membrane;GO:0005774//vacuolar membrane;GO:0005774//vacuolar membrane;GO:0030131//clathrin adaptor complex;GO:0030131//clathrin adaptor complex;GO:0030665//clathrin-coated vesicle membrane;GO:0030665//clathrin-coated vesicle membrane;GO:0031984//organelle subcompartment;GO:0031984//organelle subcompartment	GO:0022892//substrate-specific transporter activity;GO:0022892//substrate-specific transporter activity	GO:0002478//antigen processing and presentation of exogenous peptide antigen;GO:0002478//antigen processing and presentation of exogenous peptide antigen;GO:0006897//endocytosis;GO:0006897//endocytosis;GO:0015031//protein transport;GO:0015031//protein transport;GO:0016043//cellular component organization;GO:0016043//cellular component organization;GO:0044403//symbiosis, encompassing mutualism thr…
ncbi_105083044	PCED1A	PC-esterase domain-containing protein 1A [Camelus bactrianus]	-	-	-	-	-	-	-
ncbi_105076936	TMEM87A	transmembrane protein 87A	-	-	-	-	-	-	-
ncbi_105070129	GANAB	neutral alpha-glucosidase AB	Metabolism;Genetic Information Processing;Metabolism	Global and overview maps;Folding, sorting and degradation;Glycan biosynthesis and metabolism	ko01100//Metabolic pathways;ko04141//Protein processing in endoplasmic reticulum;ko00510//N-Glycan biosynthesis	K05546;K05546;K05546	GO:0031988//membrane-bounded vesicle;GO:0031988//membrane-bounded vesicle;GO:0031988//membrane-bounded vesicle;GO:0043234//protein complex;GO:0043234//protein complex;GO:0043234//protein complex	GO:0003723//RNA binding;GO:0003723//RNA binding;GO:0003723//RNA binding;GO:0016798//hydrolase activity, acting on glycosyl bonds;GO:0016798//hydrolase activity, acting on glycosyl bonds;GO:0016798//hydrolase activity, acting on glycosyl bonds	GO:0044238//primary metabolic process;GO:0044238//primary metabolic process;GO:0044238//primary metabolic process
ncbi_105082107	IL4	interleukin 4 precursor [Camelus bactrianus]	Environmental Information Processing;Environmental Information Processing;Environmental Information Processing;Organismal Systems;Organismal Systems;Organismal Systems;Organismal Systems;Organismal Systems;Organismal Systems;Organismal Systems	Signal transduction;Signaling molecules and interaction;Signal transduction;Immune system;Immune system;Immune system;Immune system;Immune system;Immune system;Immune system	ko04151//PI3K-Akt signaling pathway;ko04060//Cytokine-cytokine receptor interaction;ko04630//Jak-STAT signaling pathway;ko04660//T cell receptor signaling pathway;ko04659//Th17 cell differentiation;ko04640//Hematopoietic cell lineage;ko04658//Th1 and Th2 cell differentiation;ko04657//IL-17 signaling pathway;ko04664//Fc epsilon RI signaling pathway;ko04672//Intestinal immune network for IgA produc…	K05430;K05430;K05430;K05430;K05430;K05430;K05430;K05430;K05430;K05430	-	-	-
ncbi_105079971	LOC105079971	inverted formin-2-like [Camelus bactrianus]	-	-	-	-	GO:0043231//intracellular membrane-bounded organelle;GO:0044444//cytoplasmic part	GO:0017016//Ras GTPase binding	GO:0007010//cytoskeleton organization;GO:0010821//regulation of mitochondrion organization
ncbi_105075768	SFXN5	LOW QUALITY PROTEIN: sideroflexin-5 [Camelus bactrianus]	-	-	-	-	GO:0019866//organelle inner membrane;GO:0031224//intrinsic component of membrane	GO:0022891//substrate-specific transmembrane transporter activity	GO:0006811//ion transport;GO:0044763//single-organism cellular process
ncbi_105082033	APC	adenomatous polyposis coli protein	Cellular Processes;Environmental Information Processing;Cellular Processes;Environmental Information Processing	Cell motility;Signal transduction;Cellular community - eukaryotes;Signal transduction	ko04810//Regulation of actin cytoskeleton;ko04390//Hippo signaling pathway;ko04550//Signaling pathways regulating pluripotency of stem cells;ko04310//Wnt signaling pathway	K02085;K02085;K02085;K02085	GO:0005815//microtubule organizing center;GO:0005815//microtubule organizing center;GO:0005815//microtubule organizing center;GO:0005815//microtubule organizing center;GO:0005815//microtubule organizing center;GO:0005874//microtubule;GO:0005874//microtubule;GO:0005874//microtubule;GO:0005874//microtubule;GO:0005874//microtubule;GO:0030426//growth cone;GO:0030426//growth cone;GO:0030426//growth co…	GO:0008017//microtubule binding;GO:0008017//microtubule binding;GO:0008017//microtubule binding;GO:0008017//microtubule binding;GO:0008017//microtubule binding;GO:0019207//kinase regulator activity;GO:0019207//kinase regulator activity;GO:0019207//kinase regulator activity;GO:0019207//kinase regulator activity;GO:0019207//kinase regulator activity;GO:0019900//kinase binding;GO:0019900//kinase bin…	GO:0000079//regulation of cyclin-dependent protein serine/threonine kinase activity;GO:0000079//regulation of cyclin-dependent protein serine/threonine kinase activity;GO:0000079//regulation of cyclin-dependent protein serine/threonine kinase activity;GO:0000079//regulation of cyclin-dependent protein serine/threonine kinase activity;GO:0000079//regulation of cyclin-dependent protein serine/threo…
ncbi_105063151	CAV2	caveolin-2	Cellular Processes;Cellular Processes	Transport and catabolism;Cellular community - eukaryotes	ko04144//Endocytosis;ko04510//Focal adhesion	K12958;K12958	GO:0016021//integral component of membrane;GO:0019897//extrinsic component of plasma membrane;GO:0030667//secretory granule membrane;GO:0032991//macromolecular complex;GO:0098589//membrane region	GO:0046983//protein dimerization activity;GO:0050780//dopamine receptor binding	GO:0001765//membrane raft assembly;GO:0001936//regulation of endothelial cell proliferation;GO:0006461//protein complex assembly;GO:0007346//regulation of mitotic cell cycle;GO:0014904//myotube cell development;GO:0016050//vesicle organization;GO:0017015//regulation of transforming growth factor beta receptor signaling pathway;GO:0022406//membrane docking;GO:0045745//positive regulation of G-prot…
ncbi_105064433	CWC27	peptidyl-prolyl cis-trans isomerase CWC27 homolog [Camelus bactrianus]	-	-	-	-	GO:0005681//spliceosomal complex	GO:0016859//cis-trans isomerase activity	GO:0044267//cellular protein metabolic process
ncbi_105067884	LOC105067884	pyruvate dehydrogenase E1 component subunit alpha, somatic form, mitochondrial [Camelus ferus]	Metabolism;Environmental Information Processing;Metabolism;Organismal Systems;Metabolism;Metabolism;Metabolism	Global and overview maps;Signal transduction;Global and overview maps;Endocrine system;Carbohydrate metabolism;Carbohydrate metabolism;Carbohydrate metabolism	ko01100//Metabolic pathways;ko04066//HIF-1 signaling pathway;ko01200//Carbon metabolism;ko04922//Glucagon signaling pathway;ko00010//Glycolysis / Gluconeogenesis;ko00620//Pyruvate metabolism;ko00020//Citrate cycle (TCA cycle)	K00161;K00161;K00161;K00161;K00161;K00161;K00161	GO:0043231//intracellular membrane-bounded organelle	GO:0016903//oxidoreductase activity, acting on the aldehyde or oxo group of donors	GO:0006090//pyruvate metabolic process
ncbi_105080793	TACC2	transforming acidic coiled-coil-containing protein 2 [Camelus bactrianus]	-	-	-	-	GO:0043231//intracellular membrane-bounded organelle;GO:0043232//intracellular non-membrane-bounded organelle	GO:0051427//hormone receptor binding	GO:0007051//spindle organization;GO:0030154//cell differentiation;GO:0051647//nucleus localization
ncbi_105079684	XPNPEP2	xaa-Pro aminopeptidase 2 [Camelus bactrianus]	Organismal Systems	Digestive system	ko04974//Protein digestion and absorption	K14208	GO:0031988//membrane-bounded vesicle	GO:0003824//catalytic activity;GO:0043169//cation binding	-
ncbi_105080158	SFMBT1	scm-like with four MBT domains protein 1	-	-	-	-	-	GO:0005515//protein binding;GO:0005515//protein binding	GO:0006355//regulation of transcription, DNA-templated;GO:0006355//regulation of transcription, DNA-templated;GO:0048634//regulation of muscle organ development;GO:0048634//regulation of muscle organ development
ncbi_105079973	ADSSL1	adenylosuccinate synthetase isozyme 1 [Camelus bactrianus]	Metabolism;Metabolism;Metabolism	Global and overview maps;Nucleotide metabolism;Amino acid metabolism	ko01100//Metabolic pathways;ko00230//Purine metabolism;ko00250//Alanine, aspartate and glutamate metabolism	K01939;K01939;K01939	-	-	-
ncbi_105066512	CLHC1	clathrin heavy chain linker domain-containing protein 1 [Camelus ferus]	-	-	-	-	-	-	-
ncbi_105069642	RIMS2	regulating synaptic membrane exocytosis protein 2	Organismal Systems	Endocrine system	ko04911//Insulin secretion	K15297	GO:0031988//membrane-bounded vesicle;GO:0097060//synaptic membrane	GO:0005515//protein binding;GO:0005515//protein binding;GO:0005515//protein binding;GO:0017016//Ras GTPase binding;GO:0017016//Ras GTPase binding;GO:0017016//Ras GTPase binding;GO:0017016//Ras GTPase binding;GO:0043169//cation binding;GO:0043169//cation binding;GO:0043169//cation binding;GO:0043169//cation binding;GO:0043169//cation binding;GO:0043169//cation binding;GO:0043169//cation binding	GO:0006887//exocytosis;GO:0006887//exocytosis;GO:0006887//exocytosis;GO:0007269//neurotransmitter secretion;GO:0007269//neurotransmitter secretion;GO:0007269//neurotransmitter secretion;GO:0007269//neurotransmitter secretion;GO:0007269//neurotransmitter secretion;GO:0007269//neurotransmitter secretion;GO:0007269//neurotransmitter secretion;GO:0009306//protein secretion;GO:0009306//protein secreti…
ncbi_105082017	NUDT12	peroxisomal NADH pyrophosphatase NUDT12 [Camelus ferus]	Metabolism;Cellular Processes;Metabolism	Global and overview maps;Transport and catabolism;Metabolism of cofactors and vitamins	ko01100//Metabolic pathways;ko04146//Peroxisome;ko00760//Nicotinate and nicotinamide metabolism	K03426;K03426;K03426	GO:0042579//microbody	GO:0004551//nucleotide diphosphatase activity;GO:0043169//cation binding	GO:0006739//NADP metabolic process;GO:0019364//pyridine nucleotide catabolic process
ncbi_105076937	GANC	neutral alpha-glucosidase C	Metabolism;Metabolism;Metabolism	Global and overview maps;Carbohydrate metabolism;Carbohydrate metabolism	ko01100//Metabolic pathways;ko00052//Galactose metabolism;ko00500//Starch and sucrose metabolism	K12317;K12317;K12317	-	GO:0005488//binding;GO:0090599//alpha-glucosidase activity	GO:0044238//primary metabolic process
ncbi_105063418	RCC1	regulator of chromosome condensation [Camelus bactrianus]	-	-	-	-	GO:0000228//nuclear chromosome;GO:0000785//chromatin;GO:0031090//organelle membrane	GO:0005088//Ras guanyl-nucleotide exchange factor activity;GO:0005515//protein binding;GO:0031490//chromatin DNA binding	GO:0006461//protein complex assembly;GO:0007051//spindle organization;GO:0007346//regulation of mitotic cell cycle;GO:0043087//regulation of GTPase activity
ncbi_105072783	UTP11L	probable U3 small nucleolar RNA-associated protein 11 [Camelus ferus]	-	-	-	-	GO:0030684//preribosome	GO:0003723//RNA binding	GO:0016072//rRNA metabolic process;GO:0042981//regulation of apoptotic process;GO:0048731//system development
ncbi_105076276	ZNF740	zinc finger protein 740	-	-	-	-	GO:0043231//intracellular membrane-bounded organelle	GO:0043169//cation binding	GO:0010468//regulation of gene expression;GO:0034645//cellular macromolecule biosynthetic process
ncbi_105063036	LOC105063036	UPF0562 protein C7orf55 homolog [Camelus bactrianus]	-	-	-	-	GO:0043231//intracellular membrane-bounded organelle	-	-
ncbi_105061980	RBM41	RNA-binding protein 41 [Camelus bactrianus]	-	-	-	-	-	GO:0097159//organic cyclic compound binding	-
ncbi_105079639	SASH3	SAM and SH3 domain-containing protein 3 [Camelus bactrianus]	-	-	-	-	GO:0043231//intracellular membrane-bounded organelle	-	GO:0001819//positive regulation of cytokine production;GO:0001894//tissue homeostasis;GO:0002696//positive regulation of leukocyte activation;GO:0002711//positive regulation of T cell mediated immunity;GO:0030888//regulation of B cell proliferation;GO:0032680//regulation of tumor necrosis factor production;GO:0042129//regulation of T cell proliferation;GO:0043370//regulation of CD4-positive, alph…
ncbi_105073348	AADAT	kynurenine/alpha-aminoadipate aminotransferase, mitochondrial [Camelus bactrianus]	Metabolism;Metabolism;Metabolism;Metabolism;Metabolism	Global and overview maps;Amino acid metabolism;Amino acid metabolism;Global and overview maps;Amino acid metabolism	ko01100//Metabolic pathways;ko00310//Lysine degradation;ko00380//Tryptophan metabolism;ko01210//2-Oxocarboxylic acid metabolism;ko00300//Lysine biosynthesis	K00825;K00825;K00825;K00825;K00825	GO:0043231//intracellular membrane-bounded organelle;GO:0043231//intracellular membrane-bounded organelle	GO:0036137//kynurenine aminotransferase activity;GO:0036137//kynurenine aminotransferase activity;GO:0043168//anion binding;GO:0043168//anion binding;GO:0046983//protein dimerization activity;GO:0046983//protein dimerization activity	GO:0009064//glutamine family amino acid metabolic process;GO:0009064//glutamine family amino acid metabolic process;GO:0019474//L-lysine catabolic process to acetyl-CoA;GO:0019474//L-lysine catabolic process to acetyl-CoA;GO:0043648//dicarboxylic acid metabolic process;GO:0043648//dicarboxylic acid metabolic process;GO:0070189//kynurenine metabolic process;GO:0070189//kynurenine metabolic process
ncbi_105081422	SHQ1	protein SHQ1 homolog [Camelus bactrianus]	-	-	-	-	GO:0031981//nuclear lumen	-	GO:0006364//rRNA processing;GO:0034622//cellular macromolecular complex assembly;GO:0042981//regulation of apoptotic process
ncbi_105083567	OMP	olfactory marker protein [Camelus bactrianus]	-	-	-	-	-	-	GO:0007606//sensory perception of chemical stimulus;GO:0050794//regulation of cellular process
ncbi_105080164	LOC105080164	transmembrane protein 110 [Camelus bactrianus]	-	-	-	-	-	-	-
ncbi_105065503	CYSLTR1	cysteinyl leukotriene receptor 1 [Camelus ferus]	Environmental Information Processing;Environmental Information Processing	Signaling molecules and interaction;Signal transduction	ko04080//Neuroactive ligand-receptor interaction;ko04020//Calcium signaling pathway	K04322;K04322	GO:0016021//integral component of membrane	GO:0004953//icosanoid receptor activity	GO:0007166//cell surface receptor signaling pathway;GO:0042221//response to chemical;GO:0070838//divalent metal ion transport
ncbi_105079992	EML5	echinoderm microtubule-associated protein-like 5 [Camelus bactrianus]	-	-	-	-	GO:0005856//cytoskeleton;GO:0031988//membrane-bounded vesicle	-	-
ncbi_105072102	VAMP8	vesicle-associated membrane protein 8	Organismal Systems;Cellular Processes;Genetic Information Processing	Immune system;Transport and catabolism;Folding, sorting and degradation	ko04611//Platelet activation;ko04140//Autophagy - animal;ko04130//SNARE interactions in vesicular transport	K08512;K08512;K08512	GO:0000323//lytic vacuole;GO:0000323//lytic vacuole;GO:0005774//vacuolar membrane;GO:0005774//vacuolar membrane;GO:0010008//endosome membrane;GO:0010008//endosome membrane;GO:0031224//intrinsic component of membrane;GO:0031224//intrinsic component of membrane;GO:0031988//membrane-bounded vesicle;GO:0031988//membrane-bounded vesicle;GO:0043234//protein complex;GO:0043234//protein complex	-	GO:0006897//endocytosis;GO:0006897//endocytosis;GO:0008104//protein localization;GO:0008104//protein localization;GO:0019058//viral life cycle;GO:0019058//viral life cycle;GO:0043623//cellular protein complex assembly;GO:0043623//cellular protein complex assembly;GO:0044248//cellular catabolic process;GO:0044248//cellular catabolic process;GO:0048284//organelle fusion;GO:0048284//organelle fusion
ncbi_105079972	LOC105079972	LOW QUALITY PROTEIN: inverted formin-2-like [Camelus bactrianus]	-	-	-	-	GO:0043231//intracellular membrane-bounded organelle;GO:0044444//cytoplasmic part	-	GO:0010821//regulation of mitochondrion organization
ncbi_105079644	UTP14A	U3 small nucleolar RNA-associated protein 14 homolog A [Camelus ferus]	Genetic Information Processing	Translation	ko03008//Ribosome biogenesis in eukaryotes	K14567	GO:0043231//intracellular membrane-bounded organelle;GO:0043232//intracellular non-membrane-bounded organelle	-	GO:0016072//rRNA metabolic process;GO:0042254//ribosome biogenesis
ncbi_105077774	GLRA2	glycine receptor subunit alpha-2 [Camelus bactrianus]	Environmental Information Processing	Signaling molecules and interaction	ko04080//Neuroactive ligand-receptor interaction	K05194	GO:0034702//ion channel complex;GO:0097060//synaptic membrane	GO:0005237//inhibitory extracellular ligand-gated ion channel activity;GO:0005253//anion channel activity;GO:0016597//amino acid binding	GO:0006821//chloride transport;GO:0007186//G-protein coupled receptor signaling pathway
ncbi_105075948	C1GALT1C1	C1GALT1-specific chaperone 1 [Camelus ferus]	Metabolism;Metabolism	Global and overview maps;Glycan biosynthesis and metabolism	ko01100//Metabolic pathways;ko00512//Mucin type O-glycan biosynthesis	K09653;K09653	GO:0031988//membrane-bounded vesicle	-	GO:0000904//cell morphogenesis involved in differentiation;GO:0001775//cell activation;GO:0043085//positive regulation of catalytic activity
ncbi_105072105	TMEM150A	transmembrane protein 150A [Camelus bactrianus]	-	-	-	-	-	-	-
ncbi_105082227	AP3S1	AP-3 complex subunit sigma-1, partial [Bison bison bison]	Cellular Processes	Transport and catabolism	ko04142//Lysosome	K12399	-	-	-
ncbi_105076453	DDB2	LOW QUALITY PROTEIN: DNA damage-binding protein 2 [Camelus bactrianus]	Genetic Information Processing;Cellular Processes;Genetic Information Processing	Folding, sorting and degradation;Cell growth and death;Replication and repair	ko04120//Ubiquitin mediated proteolysis;ko04115//p53 signaling pathway;ko03420//Nucleotide excision repair	K10140;K10140;K10140	GO:0043231//intracellular membrane-bounded organelle;GO:0080008//Cul4-RING E3 ubiquitin ligase complex	GO:0003677//DNA binding;GO:0019787//ubiquitin-like protein transferase activity	GO:0006281//DNA repair;GO:0009416//response to light stimulus;GO:0010390//histone monoubiquitination
ncbi_105079297	ACE2	angiotensin-converting enzyme 2 [Camelus ferus]	Organismal Systems;Organismal Systems	Digestive system;Endocrine system	ko04974//Protein digestion and absorption;ko04614//Renin-angiotensin system	K09708;K09708	GO:0031224//intrinsic component of membrane;GO:0031988//membrane-bounded vesicle;GO:0044421//extracellular region part;GO:0044424//intracellular part	GO:0004872//receptor activity;GO:0005515//protein binding;GO:0008238//exopeptidase activity;GO:0043169//cation binding	GO:0002035//brain renin-angiotensin system;GO:0009059//macromolecule biosynthetic process;GO:0019062//virion attachment to host cell;GO:0019538//protein metabolic process;GO:0051707//response to other organism
ncbi_105068403	LYL1	protein lyl-1 [Camelus bactrianus]	-	-	-	-	-	GO:0003676//nucleic acid binding;GO:0005515//protein binding	GO:0006355//regulation of transcription, DNA-templated;GO:0030098//lymphocyte differentiation
ncbi_105079085	LHFPL1	lipoma HMGIC fusion partner-like 1 protein [Camelus ferus]	-	-	-	-	-	-	-
ncbi_105067093	JADE1	protein Jade-1 [Camelus bactrianus]	-	-	-	-	GO:0016020//membrane;GO:0043231//intracellular membrane-bounded organelle;GO:0044421//extracellular region part	GO:0001104//RNA polymerase II transcription cofactor activity;GO:0046914//transition metal ion binding	GO:0000082//G1/S transition of mitotic cell cycle;GO:0006357//regulation of transcription from RNA polymerase II promoter;GO:0043967//histone H4 acetylation
ncbi_105066607	P2RY12	P2Y purinoceptor 12 [Camelus bactrianus]	Organismal Systems	Immune system	ko04611//Platelet activation	K04298	-	-	-
ncbi_105083566	MYO7A	unconventional myosin-VIIa	-	-	-	-	GO:0005774//vacuolar membrane;GO:0005774//vacuolar membrane;GO:0005774//vacuolar membrane;GO:0005886//plasma membrane;GO:0005886//plasma membrane;GO:0005886//plasma membrane;GO:0005902//microvillus;GO:0005902//microvillus;GO:0005902//microvillus;GO:0015629//actin cytoskeleton;GO:0015629//actin cytoskeleton;GO:0015629//actin cytoskeleton;GO:0031513//nonmotile primary cilium;GO:0031513//nonmotile p…	GO:0003774//motor activity;GO:0003774//motor activity;GO:0003774//motor activity;GO:0003779//actin binding;GO:0003779//actin binding;GO:0003779//actin binding;GO:0032550//purine ribonucleoside binding;GO:0032550//purine ribonucleoside binding;GO:0032550//purine ribonucleoside binding	GO:0006897//endocytosis;GO:0006897//endocytosis;GO:0006897//endocytosis;GO:0006928//movement of cell or subcellular component;GO:0006928//movement of cell or subcellular component;GO:0006928//movement of cell or subcellular component;GO:0007040//lysosome organization;GO:0007040//lysosome organization;GO:0007040//lysosome organization;GO:0009887//organ morphogenesis;GO:0009887//organ morphogenesis…
ncbi_105067078	LOC105067078	melanoma-associated antigen 11 [Bos taurus]	-	-	-	-	-	-	-
ncbi_105063307	NAALADL2	inactive N-acetylated-alpha-linked acidic dipeptidase-like protein 2 [Camelus bactrianus]	-	-	-	-	-	-	-
ncbi_105067266	FAM189A2	protein FAM189A2	-	-	-	-	-	-	-
ncbi_105066519	PNPT1	polyribonucleotide nucleotidyltransferase 1, mitochondrial [Camelus ferus]	Metabolism;Metabolism;Genetic Information Processing	Nucleotide metabolism;Nucleotide metabolism;Folding, sorting and degradation	ko00230//Purine metabolism;ko00240//Pyrimidine metabolism;ko03018//RNA degradation	K00962;K00962;K00962	GO:0000177//cytoplasmic exosome (RNase complex);GO:0031970//organelle envelope lumen;GO:0043231//intracellular membrane-bounded organelle	GO:0008187//poly-pyrimidine tract binding;GO:0016779//nucleotidyltransferase activity;GO:0070717//poly-purine tract binding	GO:0000960//regulation of mitochondrial RNA catabolic process;GO:0000963//mitochondrial RNA processing;GO:0006378//mRNA polyadenylation;GO:0006979//response to oxidative stress;GO:0007050//cell cycle arrest;GO:0010587//miRNA catabolic process;GO:0031331//positive regulation of cellular catabolic process;GO:0035456//response to interferon-beta;GO:0035927//RNA import into mitochondrion;GO:0040008//…
ncbi_105062973	LOC105062973	UPF0428 protein CXorf56	-	-	-	-	-	-	-
ncbi_105077954	CADM2	cell adhesion molecule 2	-	-	-	-	GO:0031224//intrinsic component of membrane;GO:0043005//neuron projection;GO:0043025//neuronal cell body	-	GO:0007417//central nervous system development;GO:0022607//cellular component assembly;GO:0022610//biological adhesion;GO:0045216//cell-cell junction organization
ncbi_105081861	PTEN	TPA_exp: mitochondrial PTENalpha [Pan paniscus]	Metabolism;Environmental Information Processing;Cellular Processes;Cellular Processes;Environmental Information Processing;Environmental Information Processing;Environmental Information Processing;Cellular Processes;Environmental Information Processing;Organismal Systems;Cellular Processes;Metabolism	Global and overview maps;Signal transduction;Cellular community - eukaryotes;Cell growth and death;Signal transduction;Signal transduction;Signal transduction;Transport and catabolism;Signal transduction;Aging;Cell growth and death;Carbohydrate metabolism	ko01100//Metabolic pathways;ko04151//PI3K-Akt signaling pathway;ko04510//Focal adhesion;ko04218//Cellular senescence;ko04068//FoxO signaling pathway;ko04150//mTOR signaling pathway;ko04071//Sphingolipid signaling pathway;ko04140//Autophagy - animal;ko04070//Phosphatidylinositol signaling system;ko04212//Longevity regulating pathway - worm;ko04115//p53 signaling pathway;ko00562//Inositol phosphate…	K01110;K01110;K01110;K01110;K01110;K01110;K01110;K01110;K01110;K01110;K01110;K01110	GO:0016604//nuclear body;GO:0043218//compact myelin;GO:0044309//neuron spine;GO:0044444//cytoplasmic part;GO:0097060//synaptic membrane	GO:0004721//phosphoprotein phosphatase activity;GO:0019900//kinase binding;GO:0019904//protein domain specific binding;GO:0032403//protein complex binding;GO:0034593//phosphatidylinositol bisphosphate phosphatase activity;GO:0034594//phosphatidylinositol trisphosphate phosphatase activity;GO:0046872//metal ion binding;GO:0052743//inositol tetrakisphosphate phosphatase activity;GO:0052744//phospha…	GO:0001666//response to hypoxia;GO:0001783//B cell apoptotic process;GO:0001953//negative regulation of cell-matrix adhesion;GO:0003006//developmental process involved in reproduction;GO:0006352//DNA-templated transcription, initiation;GO:0006470//protein dephosphorylation;GO:0006952//defense response;GO:0007409//axonogenesis;GO:0007611//learning or memory;GO:0007626//locomotory behavior;GO:00082…
ncbi_105072663	UBAC2	ubiquitin-associated domain-containing protein 2	-	-	-	-	-	-	GO:0033365//protein localization to organelle;GO:0033365//protein localization to organelle
ncbi_105068638	CTPS2	CTP synthase 2	Metabolism;Metabolism	Global and overview maps;Nucleotide metabolism	ko01100//Metabolic pathways;ko00240//Pyrimidine metabolism	K01937;K01937	GO:0043231//intracellular membrane-bounded organelle	GO:0016879//ligase activity, forming carbon-nitrogen bonds;GO:0032550//purine ribonucleoside binding	GO:0006241//CTP biosynthetic process;GO:0009064//glutamine family amino acid metabolic process
ncbi_105080487	WDR72	WD repeat-containing protein 72 [Camelus bactrianus]	-	-	-	-	-	-	-
ncbi_105069306	KLHL4	kelch-like protein 4 [Camelus bactrianus]	-	-	-	-	-	-	-
ncbi_105069440	ZFR	zinc finger RNA-binding protein	-	-	-	-	GO:0043231//intracellular membrane-bounded organelle;GO:0043231//intracellular membrane-bounded organelle	GO:0003723//RNA binding;GO:0003723//RNA binding;GO:0046914//transition metal ion binding;GO:0046914//transition metal ion binding	-
ncbi_105066584	FAM19A1	protein FAM19A1	-	-	-	-	GO:0043231//intracellular membrane-bounded organelle;GO:0043231//intracellular membrane-bounded organelle;GO:0043231//intracellular membrane-bounded organelle	-	-
ncbi_105071946	DHX35	probable ATP-dependent RNA helicase DHX35 [Camelus bactrianus]	-	-	-	-	GO:0005681//spliceosomal complex	GO:0032550//purine ribonucleoside binding;GO:0042623//ATPase activity, coupled	-
ncbi_105083042	PTPRA	receptor-type tyrosine-protein phosphatase alpha	-	-	-	-	GO:0016021//integral component of membrane;GO:0031988//membrane-bounded vesicle;GO:0031988//membrane-bounded vesicle;GO:0043234//protein complex;GO:0043234//protein complex	GO:0004721//phosphoprotein phosphatase activity;GO:0004725//protein tyrosine phosphatase activity;GO:0005488//binding	GO:0006470//protein dephosphorylation;GO:0006470//protein dephosphorylation;GO:0007169//transmembrane receptor protein tyrosine kinase signaling pathway;GO:0007169//transmembrane receptor protein tyrosine kinase signaling pathway;GO:0097485//neuron projection guidance
ncbi_105072784	FHL3	four and a half LIM domains protein 3 [Vicugna pacos]	-	-	-	-	GO:0005924//cell-substrate adherens junction;GO:0031674//I band;GO:0043231//intracellular membrane-bounded organelle	GO:0008092//cytoskeletal protein binding;GO:0046914//transition metal ion binding	GO:0007010//cytoskeleton organization
ncbi_105080637	NOX1	NADPH oxidase 1 [Camelus bactrianus]	Organismal Systems	Development	ko04380//Osteoclast differentiation	K08008	GO:0005768//endosome;GO:0031224//intrinsic component of membrane;GO:0031253//cell projection membrane	GO:0015252//hydrogen ion channel activity;GO:0017048//Rho GTPase binding;GO:0050664//oxidoreductase activity, acting on NAD(P)H, oxygen as acceptor	GO:0001819//positive regulation of cytokine production;GO:0001990//regulation of systemic arterial blood pressure by hormone;GO:0006801//superoxide metabolic process;GO:0006818//hydrogen transport;GO:0010557//positive regulation of macromolecule biosynthetic process;GO:0032874//positive regulation of stress-activated MAPK cascade;GO:0042127//regulation of cell proliferation;GO:0043062//extracellu…
ncbi_105063953	DDX5	probable ATP-dependent RNA helicase DDX5	Genetic Information Processing	Transcription	ko03040//Spliceosome	K12823	GO:0005681//spliceosomal complex;GO:0005681//spliceosomal complex;GO:0005681//spliceosomal complex;GO:0005681//spliceosomal complex;GO:0031981//nuclear lumen;GO:0031981//nuclear lumen;GO:0031981//nuclear lumen;GO:0031981//nuclear lumen;GO:0031988//membrane-bounded vesicle;GO:0031988//membrane-bounded vesicle;GO:0031988//membrane-bounded vesicle;GO:0031988//membrane-bounded vesicle;GO:0043232//int…	GO:0003712//transcription cofactor activity;GO:0003712//transcription cofactor activity;GO:0003712//transcription cofactor activity;GO:0003712//transcription cofactor activity;GO:0003723//RNA binding;GO:0003723//RNA binding;GO:0003723//RNA binding;GO:0003723//RNA binding;GO:0003724//RNA helicase activity;GO:0003724//RNA helicase activity;GO:0003724//RNA helicase activity;GO:0003724//RNA helicase …	GO:0006357//regulation of transcription from RNA polymerase II promoter;GO:0006357//regulation of transcription from RNA polymerase II promoter;GO:0006357//regulation of transcription from RNA polymerase II promoter;GO:0006357//regulation of transcription from RNA polymerase II promoter;GO:0019079//viral genome replication;GO:0019079//viral genome replication;GO:0019079//viral genome replication;…
ncbi_105066608	P2RY13	P2Y purinoceptor 13 [Camelus bactrianus]	Environmental Information Processing	Signaling molecules and interaction	ko04080//Neuroactive ligand-receptor interaction	K08388	GO:0031224//intrinsic component of membrane;GO:0043231//intracellular membrane-bounded organelle	GO:0001608//G-protein coupled nucleotide receptor activity	GO:0030818//negative regulation of cAMP biosynthetic process;GO:0035588//G-protein coupled purinergic receptor signaling pathway
ncbi_105066521	CCDC85A	coiled-coil domain-containing protein 85A, partial [Camelus bactrianus]	-	-	-	-	-	-	-
ncbi_105080480	CCPG1	LOW QUALITY PROTEIN: cell cycle progression protein 1 [Camelus bactrianus]	-	-	-	-	-	-	GO:0006357//regulation of transcription from RNA polymerase II promoter
ncbi_105066558	LOC105066558	prolyl-tRNA synthetase associated domain-containing protein 1 [Camelus bactrianus]	-	-	-	-	-	-	GO:0006448//regulation of translational elongation
ncbi_105074796	CMTM3	CKLF-like MARVEL transmembrane domain-containing protein 3 [Camelus bactrianus]	-	-	-	-	GO:0031090//organelle membrane;GO:0031224//intrinsic component of membrane;GO:0044421//extracellular region part	GO:0005102//receptor binding	GO:0042221//response to chemical;GO:0050855//regulation of B cell receptor signaling pathway
ncbi_105082190	CXXC5	CXXC-type zinc finger protein 5 [Camelus bactrianus]	-	-	-	-	GO:0043231//intracellular membrane-bounded organelle;GO:0043232//intracellular non-membrane-bounded organelle	GO:0046914//transition metal ion binding;GO:0060089//molecular transducer activity	GO:0043122//regulation of I-kappaB kinase/NF-kappaB signaling
ncbi_105079645	BCORL1	BCL-6 corepressor-like protein 1	-	-	-	-	GO:0016020//membrane;GO:0016020//membrane;GO:0016020//membrane;GO:0044424//intracellular part;GO:0044424//intracellular part;GO:0044424//intracellular part	-	-
ncbi_105075863	NRK	nik-related protein kinase	-	-	-	-	-	GO:0004672//protein kinase activity;GO:0032550//purine ribonucleoside binding	GO:0000186//activation of MAPKK activity;GO:0008283//cell proliferation;GO:0044703//multi-organism reproductive process;GO:0048638//regulation of developmental growth
ncbi_105063150	CAV1	caveolin-1	Cellular Processes;Cellular Processes	Transport and catabolism;Cellular community - eukaryotes	ko04144//Endocytosis;ko04510//Focal adhesion	K06278;K06278	GO:0005769//early endosome;GO:0005924//cell-substrate adherens junction;GO:0005924//cell-substrate adherens junction;GO:0005924//cell-substrate adherens junction;GO:0005924//cell-substrate adherens junction;GO:0016021//integral component of membrane;GO:0016021//integral component of membrane;GO:0016021//integral component of membrane;GO:0016021//integral component of membrane;GO:0030667//secretor…	GO:0000149//SNARE binding;GO:0005102//receptor binding;GO:0008047//enzyme activator activity;GO:0008047//enzyme activator activity;GO:0008047//enzyme activator activity;GO:0008047//enzyme activator activity;GO:0008134//transcription factor binding;GO:0019870//potassium channel inhibitor activity;GO:0019899//enzyme binding;GO:0019899//enzyme binding;GO:0019899//enzyme binding;GO:0019900//kinase bi…	GO:0001765//membrane raft assembly;GO:0001765//membrane raft assembly;GO:0001765//membrane raft assembly;GO:0001765//membrane raft assembly;GO:0001934//positive regulation of protein phosphorylation;GO:0001934//positive regulation of protein phosphorylation;GO:0001934//positive regulation of protein phosphorylation;GO:0001934//positive regulation of protein phosphorylation;GO:0001936//regulation …
ncbi_105077780	ZSWIM6	zinc finger SWIM domain-containing protein 6	-	-	-	-	-	GO:0043169//cation binding	GO:0001764//neuron migration;GO:0001764//neuron migration;GO:0048858//cell projection morphogenesis;GO:0048858//cell projection morphogenesis
ncbi_105070143	POLR2G	DNA-directed RNA polymerase II subunit RPB7 [Camelus bactrianus]	Metabolism;Metabolism;Metabolism;Genetic Information Processing	Global and overview maps;Nucleotide metabolism;Nucleotide metabolism;Transcription	ko01100//Metabolic pathways;ko00230//Purine metabolism;ko00240//Pyrimidine metabolism;ko03020//RNA polymerase	K03015;K03015;K03015;K03015	-	-	-
ncbi_105063473	ZNF593	zinc finger protein 593 [Camelus bactrianus]	-	-	-	-	GO:0043231//intracellular membrane-bounded organelle;GO:0043232//intracellular non-membrane-bounded organelle	GO:0043169//cation binding	-
ncbi_105067402	MURC	muscle-related coiled-coil protein [Camelus bactrianus]	-	-	-	-	GO:0031674//I band	-	GO:0006357//regulation of transcription from RNA polymerase II promoter
ncbi_105071947	FAM83D	protein FAM83D [Camelus bactrianus]	-	-	-	-	-	-	-
ncbi_105067634	TNKS	LOW QUALITY PROTEIN: tankyrase-1 [Camelus bactrianus]	-	-	-	-	GO:0000781//chromosome, telomeric region;GO:0005819//spindle;GO:0031090//organelle membrane;GO:0043231//intracellular membrane-bounded organelle;GO:0044450//microtubule organizing center part;GO:0046930//pore complex	GO:0016763//transferase activity, transferring pentosyl groups;GO:0046914//transition metal ion binding	GO:0000280//nuclear division;GO:0006275//regulation of DNA replication;GO:0006357//regulation of transcription from RNA polymerase II promoter;GO:0006461//protein complex assembly;GO:0006468//protein phosphorylation;GO:0006471//protein ADP-ribosylation;GO:0007051//spindle organization;GO:0016567//protein ubiquitination;GO:0030177//positive regulation of Wnt signaling pathway;GO:0032206//positive …
ncbi_105068402	CACNA1A	voltage-dependent P/Q-type calcium channel subunit alpha-1A [Camelus bactrianus]	Environmental Information Processing;Environmental Information Processing;Organismal Systems;Organismal Systems;Organismal Systems;Organismal Systems;Organismal Systems;Organismal Systems;Organismal Systems;Organismal Systems;Organismal Systems	Signal transduction;Signal transduction;Nervous system;Nervous system;Nervous system;Nervous system;Nervous system;Nervous system;Sensory system;Nervous system;Nervous system	ko04010//MAPK signaling pathway;ko04020//Calcium signaling pathway;ko04723//Retrograde endocannabinoid signaling;ko04728//Dopaminergic synapse;ko04726//Serotonergic synapse;ko04724//Glutamatergic synapse;ko04725//Cholinergic synapse;ko04727//GABAergic synapse;ko04742//Taste transduction;ko04721//Synaptic vesicle cycle;ko04730//Long-term depression	K04344;K04344;K04344;K04344;K04344;K04344;K04344;K04344;K04344;K04344;K04344	-	-	-
ncbi_105083741	GLO1	lactoylglutathione lyase [Camelus bactrianus]	Metabolism	Carbohydrate metabolism	ko00620//Pyruvate metabolism	K01759	GO:0031988//membrane-bounded vesicle	GO:0003824//catalytic activity;GO:0046914//transition metal ion binding	GO:0002573//myeloid leukocyte differentiation;GO:0006355//regulation of transcription, DNA-templated;GO:0042981//regulation of apoptotic process
ncbi_105077777	IPO11	importin-11 [Camelus bactrianus]	-	-	-	-	GO:0043231//intracellular membrane-bounded organelle	GO:0017016//Ras GTPase binding;GO:0022892//substrate-specific transporter activity	GO:0015031//protein transport
ncbi_105074798	CCDC79	telomere repeats-binding bouquet formation protein 1 [Camelus ferus]	-	-	-	-	GO:0098687//chromosomal region	GO:0003676//nucleic acid binding	GO:0034397//telomere localization;GO:0070192//chromosome organization involved in meiotic cell cycle
ncbi_105068321	TRMT1	tRNA (guanine(26)-N(2))-dimethyltransferase	-	-	-	-	-	GO:0003723//RNA binding;GO:0003723//RNA binding;GO:0008170//N-methyltransferase activity;GO:0008170//N-methyltransferase activity;GO:0043169//cation binding;GO:0043169//cation binding	GO:0001510//RNA methylation;GO:0001510//RNA methylation;GO:0006399//tRNA metabolic process;GO:0006399//tRNA metabolic process
ncbi_105083492	PIWIL4	piwi-like protein 4 [Camelus bactrianus]	Organismal Systems	Development	ko04320//Dorso-ventral axis formation	K02156	GO:0043186//P granule;GO:0043231//intracellular membrane-bounded organelle	GO:0003723//RNA binding	GO:0006306//DNA methylation;GO:0016458//gene silencing;GO:0034660//ncRNA metabolic process;GO:0048232//male gamete generation
ncbi_105080163	MUSTN1	musculoskeletal embryonic nuclear protein 1	-	-	-	-	GO:0043231//intracellular membrane-bounded organelle;GO:0043231//intracellular membrane-bounded organelle	-	-
ncbi_105062970	SEPT6	septin-6	-	-	-	-	GO:0015630//microtubule cytoskeleton;GO:0015630//microtubule cytoskeleton;GO:0015630//microtubule cytoskeleton;GO:0016023//cytoplasmic, membrane-bounded vesicle;GO:0016023//cytoplasmic, membrane-bounded vesicle;GO:0016023//cytoplasmic, membrane-bounded vesicle;GO:0016023//cytoplasmic, membrane-bounded vesicle;GO:0016023//cytoplasmic, membrane-bounded vesicle;GO:0032155//cell division site part;GO…	GO:0032550//purine ribonucleoside binding;GO:0032550//purine ribonucleoside binding;GO:0032550//purine ribonucleoside binding;GO:0032550//purine ribonucleoside binding;GO:0032550//purine ribonucleoside binding	GO:0044763//single-organism cellular process;GO:0044763//single-organism cellular process;GO:0044763//single-organism cellular process;GO:0044763//single-organism cellular process;GO:0044763//single-organism cellular process
ncbi_105081440	LOC105081440	C8orf34 protein [Homo sapiens]	-	-	-	-	-	-	-
ncbi_105066640	GFM1	elongation factor G, mitochondrial [Camelus bactrianus]	-	-	-	-	GO:0043231//intracellular membrane-bounded organelle	GO:0008135//translation factor activity, RNA binding;GO:0017111//nucleoside-triphosphatase activity;GO:0032550//purine ribonucleoside binding	GO:0006414//translational elongation
ncbi_105079563	ABHD6	monoacylglycerol lipase ABHD6 [Camelus ferus]	Organismal Systems	Nervous system	ko04723//Retrograde endocannabinoid signaling	K13700	GO:0008328//ionotropic glutamate receptor complex;GO:0008328//ionotropic glutamate receptor complex;GO:0031988//membrane-bounded vesicle;GO:0031988//membrane-bounded vesicle;GO:0043231//intracellular membrane-bounded organelle;GO:0043231//intracellular membrane-bounded organelle	GO:0016298//lipase activity;GO:0016298//lipase activity	GO:0008277//regulation of G-protein coupled receptor protein signaling pathway;GO:0008277//regulation of G-protein coupled receptor protein signaling pathway;GO:0030334//regulation of cell migration;GO:0030334//regulation of cell migration;GO:0048167//regulation of synaptic plasticity;GO:0048167//regulation of synaptic plasticity
ncbi_105075937	TENM1	teneurin-1	-	-	-	-	GO:0016021//integral component of membrane;GO:0016021//integral component of membrane;GO:0016021//integral component of membrane;GO:0044444//cytoplasmic part;GO:0044444//cytoplasmic part;GO:0044444//cytoplasmic part	GO:0046983//protein dimerization activity;GO:0046983//protein dimerization activity;GO:0046983//protein dimerization activity	GO:0001934//positive regulation of protein phosphorylation;GO:0001934//positive regulation of protein phosphorylation;GO:0001934//positive regulation of protein phosphorylation;GO:0006355//regulation of transcription, DNA-templated;GO:0006355//regulation of transcription, DNA-templated;GO:0006355//regulation of transcription, DNA-templated;GO:0030833//regulation of actin filament polymerization;G…
ncbi_105079974	SIVA1	apoptosis regulatory protein Siva [Camelus bactrianus]	-	-	-	-	GO:0031981//nuclear lumen	GO:0046914//transition metal ion binding	GO:0007166//cell surface receptor signaling pathway;GO:0010822//positive regulation of mitochondrion organization;GO:0035556//intracellular signal transduction;GO:0043433//negative regulation of sequence-specific DNA binding transcription factor activity;GO:0070231//T cell apoptotic process
ncbi_105075756	DCX	neuronal migration protein doublecortin [Camelus bactrianus]	-	-	-	-	-	-	-
ncbi_105083726	LOC105083726	LOC500876 protein, partial [Rattus norvegicus]	-	-	-	-	-	-	-
ncbi_105065937	DIAPH2	protein diaphanous homolog 2 [Camelus bactrianus]	Cellular Processes	Cell motility	ko04810//Regulation of actin cytoskeleton	K05745	-	-	-
ncbi_105066609	GPR87	G-protein coupled receptor 87 [Camelus bactrianus]	-	-	-	-	-	-	-
ncbi_105076454	PACSIN3	protein kinase C and casein kinase substrate in neurons protein 3 [Camelus bactrianus]	-	-	-	-	-	-	-
ncbi_105080161	ITIH4	inter-alpha-trypsin inhibitor heavy chain H4	-	-	-	-	-	-	-
ncbi_105083493	FUT4	alpha-(1,3)-fucosyltransferase 4 [Camelus bactrianus]	Metabolism;Metabolism;Metabolism	Global and overview maps;Glycan biosynthesis and metabolism;Glycan biosynthesis and metabolism	ko01100//Metabolic pathways;ko00601//Glycosphingolipid biosynthesis - lacto and neolacto series;ko00515//Mannose type O-glycan biosyntheis	K07632;K07632;K07632	GO:0000139//Golgi membrane;GO:0031224//intrinsic component of membrane	GO:0016758//transferase activity, transferring hexosyl groups	GO:0006464//cellular protein modification process;GO:0070085//glycosylation
ncbi_105074647	HIF1A	hypoxia-inducible factor 1-alpha [Camelus bactrianus]	Organismal Systems;Cellular Processes;Environmental Information Processing;Organismal Systems;Organismal Systems;Cellular Processes	Endocrine system;Transport and catabolism;Signal transduction;Immune system;Aging;Transport and catabolism	ko04919//Thyroid hormone signaling pathway;ko04140//Autophagy - animal;ko04066//HIF-1 signaling pathway;ko04659//Th17 cell differentiation;ko04212//Longevity regulating pathway - worm;ko04137//Mitophagy - animal	K08268;K08268;K08268;K08268;K08268;K08268	GO:0005929//cilium;GO:0016604//nuclear body;GO:0043232//intracellular non-membrane-bounded organelle;GO:0043234//protein complex;GO:0044444//cytoplasmic part	GO:0000982//transcription factor activity, RNA polymerase II core promoter proximal region sequence-specific binding;GO:0000989//transcription factor activity, transcription factor binding;GO:0003677//DNA binding;GO:0019900//kinase binding;GO:0031072//heat shock protein binding;GO:0044389//ubiquitin-like protein ligase binding;GO:0046983//protein dimerization activity;GO:0051427//hormone receptor…	GO:0000904//cell morphogenesis involved in differentiation;GO:0001568//blood vessel development;GO:0001666//response to hypoxia;GO:0001782//B cell homeostasis;GO:0001819//positive regulation of cytokine production;GO:0002069//columnar/cuboidal epithelial cell maturation;GO:0003006//developmental process involved in reproduction;GO:0003143//embryonic heart tube morphogenesis;GO:0003206//cardiac ch…
ncbi_105072941	ERBB4	receptor tyrosine-protein kinase erbB-4 [Camelus bactrianus]	Environmental Information Processing;Environmental Information Processing;Environmental Information Processing;Environmental Information Processing	Signal transduction;Signal transduction;Signal transduction;Signal transduction	ko04151//PI3K-Akt signaling pathway;ko04010//MAPK signaling pathway;ko04020//Calcium signaling pathway;ko04012//ErbB signaling pathway	K05085;K05085;K05085;K05085	GO:0031224//intrinsic component of membrane;GO:0043231//intracellular membrane-bounded organelle;GO:0043234//protein complex	GO:0000975//regulatory region DNA binding;GO:0004713//protein tyrosine kinase activity;GO:0032550//purine ribonucleoside binding;GO:0046983//protein dimerization activity;GO:0070851//growth factor receptor binding	GO:0000266//mitochondrial fission;GO:0001667//ameboidal-type cell migration;GO:0006355//regulation of transcription, DNA-templated;GO:0007167//enzyme linked receptor protein signaling pathway;GO:0007262//STAT protein import into nucleus;GO:0007589//body fluid secretion;GO:0008284//positive regulation of cell proliferation;GO:0009653//anatomical structure morphogenesis;GO:0009790//embryo developme…
ncbi_105070136	UBXN1	UBX domain-containing protein 1	-	-	-	-	GO:0043005//neuron projection;GO:0043005//neuron projection;GO:0043005//neuron projection;GO:0043231//intracellular membrane-bounded organelle;GO:0043231//intracellular membrane-bounded organelle;GO:0043231//intracellular membrane-bounded organelle;GO:0043234//protein complex;GO:0043234//protein complex;GO:0043234//protein complex;GO:0044297//cell body;GO:0044297//cell body;GO:0044297//cell body	GO:0031593//polyubiquitin binding;GO:0031593//polyubiquitin binding;GO:0031593//polyubiquitin binding;GO:0044389//ubiquitin-like protein ligase binding;GO:0044389//ubiquitin-like protein ligase binding;GO:0044389//ubiquitin-like protein ligase binding	GO:0031330//negative regulation of cellular catabolic process;GO:0031330//negative regulation of cellular catabolic process;GO:0031330//negative regulation of cellular catabolic process;GO:0031396//regulation of protein ubiquitination;GO:0031396//regulation of protein ubiquitination;GO:0031396//regulation of protein ubiquitination
ncbi_105075852	BHLHB9	protein BHLHb9 [Camelus bactrianus]	-	-	-	-	GO:0031988//membrane-bounded vesicle	GO:0046983//protein dimerization activity	GO:0010720//positive regulation of cell development;GO:0031346//positive regulation of cell projection organization;GO:0043066//negative regulation of apoptotic process;GO:0044089//positive regulation of cellular component biogenesis
ncbi_105081762	HPSE2	inactive heparanase-2	Metabolism;Metabolism	Global and overview maps;Glycan biosynthesis and metabolism	ko01100//Metabolic pathways;ko00531//Glycosaminoglycan degradation	K07965;K07965	GO:0016020//membrane;GO:0016020//membrane;GO:0031012//extracellular matrix;GO:0031012//extracellular matrix;GO:0044464//cell part;GO:0044464//cell part	GO:0004553//hydrolase activity, hydrolyzing O-glycosyl compounds;GO:0004553//hydrolase activity, hydrolyzing O-glycosyl compounds;GO:0043168//anion binding;GO:0043168//anion binding	GO:0006026//aminoglycan catabolic process;GO:0006026//aminoglycan catabolic process;GO:0044238//primary metabolic process;GO:0044238//primary metabolic process;GO:0044710//single-organism metabolic process;GO:0044710//single-organism metabolic process;GO:0051704//multi-organism process;GO:0051704//multi-organism process
ncbi_105076570	NAV2	neuron navigator 2 [Camelus bactrianus]	-	-	-	-	GO:0005578//proteinaceous extracellular matrix;GO:0043231//intracellular membrane-bounded organelle	GO:0005539//glycosaminoglycan binding	GO:0007606//sensory perception of chemical stimulus;GO:0007610//behavior;GO:0021545//cranial nerve development;GO:0050954//sensory perception of mechanical stimulus
ncbi_105065475	SPRY4	protein sprouty homolog 4 [Camelus ferus]	-	-	-	-	GO:0005924//cell-substrate adherens junction;GO:0005924//cell-substrate adherens junction;GO:0005924//cell-substrate adherens junction;GO:0005924//cell-substrate adherens junction;GO:0031253//cell projection membrane;GO:0031253//cell projection membrane;GO:0031253//cell projection membrane;GO:0031253//cell projection membrane;GO:0043231//intracellular membrane-bounded organelle;GO:0043231//intrac…	-	GO:0043405//regulation of MAP kinase activity;GO:0043405//regulation of MAP kinase activity;GO:0043405//regulation of MAP kinase activity;GO:0043405//regulation of MAP kinase activity;GO:0044707//single-multicellular organism process;GO:0044707//single-multicellular organism process;GO:0044707//single-multicellular organism process;GO:0044707//single-multicellular organism process
ncbi_105070147	NXF1	nuclear RNA export factor 1 [Camelus bactrianus]	Genetic Information Processing;Genetic Information Processing;Genetic Information Processing	Translation;Translation;Translation	ko03013//RNA transport;ko03015//mRNA surveillance pathway;ko03008//Ribosome biogenesis in eukaryotes	K14284;K14284;K14284	GO:0016234//inclusion body;GO:0016604//nuclear body;GO:0046930//pore complex	GO:0005215//transporter activity;GO:0044822//poly(A) RNA binding	GO:0006406//mRNA export from nucleus
ncbi_105070875	CDC42	cell division control protein 42 homolog	Environmental Information Processing;Cellular Processes;Cellular Processes;Environmental Information Processing;Environmental Information Processing;Cellular Processes;Organismal Systems;Organismal Systems;Cellular Processes;Organismal Systems;Organismal Systems;Organismal Systems;Organismal Systems;Organismal Systems;Cellular Processes;Environmental Information Processing	Signal transduction;Transport and catabolism;Cell motility;Signal transduction;Signal transduction;Cellular community - eukaryotes;Immune system;Development;Cellular community - eukaryotes;Immune system;Nervous system;Immune system;Immune system;Endocrine system;Cellular community - eukaryotes;Signal transduction	ko04010//MAPK signaling pathway;ko04144//Endocytosis;ko04810//Regulation of actin cytoskeleton;ko04014//Ras signaling pathway;ko04015//Rap1 signaling pathway;ko04510//Focal adhesion;ko04062//Chemokine signaling pathway;ko04360//Axon guidance;ko04530//Tight junction;ko04670//Leukocyte transendothelial migration;ko04722//Neurotrophin signaling pathway;ko04660//T cell receptor signaling pathway;ko04…	K04393;K04393;K04393;K04393;K04393;K04393;K04393;K04393;K04393;K04393;K04393;K04393;K04393;K04393;K04393;K04393	GO:0005819//spindle;GO:0005819//spindle;GO:0005924//cell-substrate adherens junction;GO:0005924//cell-substrate adherens junction;GO:0012505//endomembrane system;GO:0012505//endomembrane system;GO:0031090//organelle membrane;GO:0031090//organelle membrane;GO:0031988//membrane-bounded vesicle;GO:0031988//membrane-bounded vesicle;GO:0035770//ribonucleoprotein granule;GO:0035770//ribonucleoprotein g…	GO:0017111//nucleoside-triphosphatase activity;GO:0017111//nucleoside-triphosphatase activity;GO:0019901//protein kinase binding;GO:0019901//protein kinase binding;GO:0032550//purine ribonucleoside binding;GO:0032550//purine ribonucleoside binding;GO:0034190//apolipoprotein receptor binding;GO:0034190//apolipoprotein receptor binding	GO:0001525//angiogenesis;GO:0001525//angiogenesis;GO:0001709//cell fate determination;GO:0001709//cell fate determination;GO:0001934//positive regulation of protein phosphorylation;GO:0001934//positive regulation of protein phosphorylation;GO:0002009//morphogenesis of an epithelium;GO:0002009//morphogenesis of an epithelium;GO:0002064//epithelial cell development;GO:0002064//epithelial cell devel…
ncbi_105079222	MASTL	serine/threonine-protein kinase greatwall	-	-	-	-	GO:0005815//microtubule organizing center;GO:0032155//cell division site part;GO:0043231//intracellular membrane-bounded organelle	GO:0004672//protein kinase activity;GO:0032550//purine ribonucleoside binding	GO:0000280//nuclear division;GO:0006464//cellular protein modification process;GO:0007049//cell cycle;GO:0032515//negative regulation of phosphoprotein phosphatase activity
ncbi_105076277	RARG	retinoic acid receptor gamma	-	-	-	-	GO:0000785//chromatin;GO:0043231//intracellular membrane-bounded organelle;GO:0043234//protein complex	GO:0000976//transcription regulatory region sequence-specific DNA binding;GO:0004879//RNA polymerase II transcription factor activity, ligand-activated sequence-specific DNA binding;GO:0038023//signaling receptor activity;GO:0042974//retinoic acid receptor binding;GO:0046914//transition metal ion binding	GO:0002009//morphogenesis of an epithelium;GO:0002066//columnar/cuboidal epithelial cell development;GO:0003002//regionalization;GO:0003006//developmental process involved in reproduction;GO:0003415//chondrocyte hypertrophy;GO:0006357//regulation of transcription from RNA polymerase II promoter;GO:0009755//hormone-mediated signaling pathway;GO:0030326//embryonic limb morphogenesis;GO:0030522//int…
ncbi_105078602	ABCB5	ATP-binding cassette sub-family B member 5 [Camelus bactrianus]	Environmental Information Processing	Membrane transport	ko02010//ABC transporters	K05660	-	-	-
ncbi_105070144	TAF6L	TAF6-like RNA polymerase II p300/CBP-associated factor-associated factor 65 kDa subunit 6L, partial [Camelus dromedarius]	Genetic Information Processing	Transcription	ko03022//Basal transcription factors	K03131	-	-	-
ncbi_105071056	MIB2	LOW QUALITY PROTEIN: E3 ubiquitin-protein ligase MIB2 [Camelus bactrianus]	-	-	-	-	-	-	-
ncbi_105075342	KCNMA1	calcium-activated potassium channel subunit alpha-1	Environmental Information Processing;Organismal Systems;Organismal Systems;Organismal Systems;Organismal Systems;Organismal Systems	Signal transduction;Circulatory system;Digestive system;Endocrine system;Digestive system;Endocrine system	ko04022//cGMP - PKG signaling pathway;ko04270//Vascular smooth muscle contraction;ko04972//Pancreatic secretion;ko04911//Insulin secretion;ko04970//Salivary secretion;ko04924//Renin secretion	K04936;K04936;K04936;K04936;K04936;K04936	GO:0031988//membrane-bounded vesicle;GO:0031988//membrane-bounded vesicle;GO:0034705//potassium channel complex;GO:0034705//potassium channel complex;GO:0044459//plasma membrane part;GO:0044459//plasma membrane part	GO:0008092//cytoskeletal protein binding;GO:0008092//cytoskeletal protein binding;GO:0015269//calcium-activated potassium channel activity;GO:0015269//calcium-activated potassium channel activity	GO:0003014//renal system process;GO:0003014//renal system process;GO:0006875//cellular metal ion homeostasis;GO:0006875//cellular metal ion homeostasis;GO:0006884//cell volume homeostasis;GO:0006884//cell volume homeostasis;GO:0006950//response to stress;GO:0006950//response to stress;GO:0010033//response to organic substance;GO:0010033//response to organic substance;GO:0010038//response to metal…
ncbi_105075749	PAK3	serine/threonine-protein kinase PAK 3	Cellular Processes;Environmental Information Processing;Cellular Processes;Organismal Systems;Organismal Systems;Environmental Information Processing	Cell motility;Signal transduction;Cellular community - eukaryotes;Development;Immune system;Signal transduction	ko04810//Regulation of actin cytoskeleton;ko04014//Ras signaling pathway;ko04510//Focal adhesion;ko04360//Axon guidance;ko04660//T cell receptor signaling pathway;ko04012//ErbB signaling pathway	K05733;K05733;K05733;K05733;K05733;K05733	-	-	-
ncbi_105079550	FHIT	bis(5'-adenosyl)-triphosphatase	Metabolism	Nucleotide metabolism	ko00230//Purine metabolism	K01522	GO:0031988//membrane-bounded vesicle;GO:0031988//membrane-bounded vesicle;GO:0031988//membrane-bounded vesicle;GO:0031988//membrane-bounded vesicle;GO:0044444//cytoplasmic part;GO:0044444//cytoplasmic part;GO:0044444//cytoplasmic part;GO:0044444//cytoplasmic part	GO:0004551//nucleotide diphosphatase activity;GO:0004551//nucleotide diphosphatase activity;GO:0004551//nucleotide diphosphatase activity;GO:0004551//nucleotide diphosphatase activity;GO:0044389//ubiquitin-like protein ligase binding;GO:0044389//ubiquitin-like protein ligase binding;GO:0044389//ubiquitin-like protein ligase binding;GO:0044389//ubiquitin-like protein ligase binding	GO:0006259//DNA metabolic process;GO:0006259//DNA metabolic process;GO:0006259//DNA metabolic process;GO:0006259//DNA metabolic process;GO:0009117//nucleotide metabolic process;GO:0009117//nucleotide metabolic process;GO:0009117//nucleotide metabolic process;GO:0009117//nucleotide metabolic process;GO:0031330//negative regulation of cellular catabolic process;GO:0031330//negative regulation of ce…
ncbi_105061928	PRR32	proline-rich protein 32 [Camelus bactrianus]	-	-	-	-	-	-	-
ncbi_105067074	LOC105067074	transmembrane 9 superfamily member 2-like [Camelus ferus]	-	-	-	-	-	-	-
ncbi_105063446	WDTC1	WD and tetratricopeptide repeats protein 1 [Camelus bactrianus]	-	-	-	-	GO:0043231//intracellular membrane-bounded organelle;GO:0044444//cytoplasmic part	GO:0019899//enzyme binding;GO:0030234//enzyme regulator activity	GO:0019318//hexose metabolic process;GO:0019725//cellular homeostasis;GO:0031327//negative regulation of cellular biosynthetic process;GO:0032446//protein modification by small protein conjugation;GO:0032535//regulation of cellular component size;GO:0032868//response to insulin;GO:0040007//growth;GO:0043009//chordate embryonic development
ncbi_105076947	TMEM62	transmembrane protein 62 [Camelus bactrianus]	-	-	-	-	-	-	-
ncbi_105062430	RUNDC3B	RUN domain-containing protein 3B [Camelus bactrianus]	-	-	-	-	-	-	-
ncbi_105075864	SERPINA7	thyroxine-binding globulin [Camelus ferus]	-	-	-	-	-	-	-
ncbi_105082108	KIF3A	kinesin-like protein KIF3A	-	-	-	-	-	-	-
ncbi_105067092	SCLT1	sodium channel and clathrin linker 1 [Camelus bactrianus]	-	-	-	-	GO:0005815//microtubule organizing center;GO:0031988//membrane-bounded vesicle;GO:0043234//protein complex	-	GO:0010927//cellular component assembly involved in morphogenesis
ncbi_105067246	CLDN15	claudin-15	Cellular Processes;Environmental Information Processing;Organismal Systems	Cellular community - eukaryotes;Signaling molecules and interaction;Immune system	ko04530//Tight junction;ko04514//Cell adhesion molecules (CAMs);ko04670//Leukocyte transendothelial migration	K06087;K06087;K06087	GO:0031224//intrinsic component of membrane;GO:0043296//apical junction complex;GO:0044459//plasma membrane part	-	GO:0044765//single-organism transport
ncbi_105079358	ZNF674	zinc finger protein 674 [Camelus bactrianus]	-	-	-	-	GO:0044464//cell part	GO:0043169//cation binding	GO:0010468//regulation of gene expression
ncbi_105072662	LOC105072662	G-protein coupled receptor 183 [Camelus bactrianus]	-	-	-	-	GO:0031224//intrinsic component of membrane	GO:0004888//transmembrane signaling receptor activity;GO:0032934//sterol binding	GO:0006955//immune response;GO:0007166//cell surface receptor signaling pathway;GO:0030888//regulation of B cell proliferation;GO:0043410//positive regulation of MAPK cascade
ncbi_105066637	MLF1	myeloid leukemia factor 1	-	-	-	-	GO:0043231//intracellular membrane-bounded organelle;GO:0043231//intracellular membrane-bounded organelle	GO:0003676//nucleic acid binding;GO:0003676//nucleic acid binding;GO:0005515//protein binding;GO:0005515//protein binding	GO:0022402//cell cycle process;GO:0022402//cell cycle process;GO:0034645//cellular macromolecule biosynthetic process;GO:0034645//cellular macromolecule biosynthetic process;GO:0044707//single-multicellular organism process;GO:0044707//single-multicellular organism process;GO:0048869//cellular developmental process;GO:0048869//cellular developmental process
ncbi_105075849	ARMCX5	armadillo repeat-containing X-linked protein 5 [Camelus bactrianus]	-	-	-	-	-	-	-
ncbi_105072311	LOC105072311	UPF0524 protein C3orf70 homolog [Camelus bactrianus]	-	-	-	-	-	-	-
ncbi_105070131	INTS5	integrator complex subunit 5 [Camelus ferus]	-	-	-	-	GO:0043234//protein complex	-	GO:0016073//snRNA metabolic process
ncbi_105076791	CSRP3	cysteine and glycine-rich protein 3 [Camelus bactrianus]	-	-	-	-	GO:0031674//I band	GO:0005198//structural molecule activity;GO:0008092//cytoskeletal protein binding;GO:0046914//transition metal ion binding	GO:0006875//cellular metal ion homeostasis;GO:0006941//striated muscle contraction;GO:0014706//striated muscle tissue development;GO:0014897//striated muscle hypertrophy;GO:0030239//myofibril assembly;GO:0034613//cellular protein localization;GO:0035994//response to muscle stretch
ncbi_105083236	CC2D2A	LOW QUALITY PROTEIN: coiled-coil and C2 domain-containing protein 2A [Camelus bactrianus]	-	-	-	-	-	-	-
ncbi_105070141	TTC9C	tetratricopeptide repeat protein 9C [Camelus ferus]	-	-	-	-	-	-	-
ncbi_105083641	KLF12	Krueppel-like factor 12 [Ictidomys tridecemlineatus]	-	-	-	-	-	GO:0000976//transcription regulatory region sequence-specific DNA binding;GO:0000981//RNA polymerase II transcription factor activity, sequence-specific DNA binding;GO:0043169//cation binding	GO:0006357//regulation of transcription from RNA polymerase II promoter
ncbi_105075867	SLC25A53	solute carrier family 25 member 53 [Camelus bactrianus]	-	-	-	-	GO:0031224//intrinsic component of membrane	-	-
ncbi_105072499	CDK14	cyclin-dependent kinase 14	-	-	-	-	GO:0000307//cyclin-dependent protein kinase holoenzyme complex;GO:0000307//cyclin-dependent protein kinase holoenzyme complex;GO:0000307//cyclin-dependent protein kinase holoenzyme complex;GO:0000307//cyclin-dependent protein kinase holoenzyme complex;GO:0000307//cyclin-dependent protein kinase holoenzyme complex;GO:0000307//cyclin-dependent protein kinase holoenzyme complex;GO:0000307//cyclin-de…	GO:0004674//protein serine/threonine kinase activity;GO:0004674//protein serine/threonine kinase activity;GO:0004674//protein serine/threonine kinase activity;GO:0004674//protein serine/threonine kinase activity;GO:0004674//protein serine/threonine kinase activity;GO:0004674//protein serine/threonine kinase activity;GO:0004674//protein serine/threonine kinase activity;GO:0004674//protein serine/t…	GO:0006464//cellular protein modification process;GO:0006464//cellular protein modification process;GO:0006464//cellular protein modification process;GO:0006464//cellular protein modification process;GO:0006464//cellular protein modification process;GO:0006464//cellular protein modification process;GO:0006464//cellular protein modification process;GO:0006464//cellular protein modification process…
ncbi_105083593	LOC105083593	hCG1730248, partial [Homo sapiens]	-	-	-	-	-	-	-
ncbi_105075748	CAPN6	LOW QUALITY PROTEIN: calpain-6 [Camelus bactrianus]	-	-	-	-	GO:0005819//spindle;GO:0044444//cytoplasmic part	GO:0004197//cysteine-type endopeptidase activity;GO:0015631//tubulin binding	GO:0019538//protein metabolic process;GO:0033043//regulation of organelle organization
ncbi_105067893	LOC105067893	alcohol dehydrogenase 1-like [Camelus bactrianus]	-	-	-	-	-	GO:0003824//catalytic activity;GO:0043168//anion binding;GO:0046914//transition metal ion binding	GO:0006067//ethanol metabolic process
ncbi_105064152	MDGA1	MAM domain-containing glycosylphosphatidylinositol anchor protein 1	-	-	-	-	GO:0031225//anchored component of membrane;GO:0031225//anchored component of membrane;GO:0043231//intracellular membrane-bounded organelle;GO:0043231//intracellular membrane-bounded organelle;GO:0044421//extracellular region part;GO:0044421//extracellular region part	-	GO:0021515//cell differentiation in spinal cord;GO:0021515//cell differentiation in spinal cord;GO:0021795//cerebral cortex cell migration;GO:0021795//cerebral cortex cell migration
ncbi_105065932	FAM133A	protein FAM133A [Camelus ferus]	-	-	-	-	-	-	-
ncbi_105079382	LOC105079382	sperm acrosome-associated protein 5 [Camelus ferus]	-	-	-	-	-	-	-
ncbi_105071061	VWA1	von Willebrand factor A domain-containing protein 1, partial [Camelus ferus]	-	-	-	-	GO:0005578//proteinaceous extracellular matrix;GO:0030529//intracellular ribonucleoprotein complex;GO:0031988//membrane-bounded vesicle;GO:0044420//extracellular matrix component	GO:0005515//protein binding	GO:0010467//gene expression;GO:0043062//extracellular structure organization;GO:0044708//single-organism behavior
ncbi_105082045	ATG12	ubiquitin-like protein ATG12 [Camelus bactrianus]	Environmental Information Processing;Organismal Systems;Cellular Processes;Organismal Systems;Cellular Processes	Signal transduction;Immune system;Transport and catabolism;Immune system;Transport and catabolism	ko04068//FoxO signaling pathway;ko04621//NOD-like receptor signaling pathway;ko04140//Autophagy - animal;ko04622//RIG-I-like receptor signaling pathway;ko04136//Autophagy - other eukaryotes	K08336;K08336;K08336;K08336;K08336	-	-	-
ncbi_105075341	DLG5	disks large homolog 5	-	-	-	-	-	GO:0005515//protein binding;GO:0005515//protein binding	GO:0001738//morphogenesis of a polarized epithelium;GO:0001738//morphogenesis of a polarized epithelium;GO:0006915//apoptotic process;GO:0006915//apoptotic process;GO:0007043//cell-cell junction assembly;GO:0007043//cell-cell junction assembly;GO:0007420//brain development;GO:0007420//brain development;GO:0008105//asymmetric protein localization;GO:0008105//asymmetric protein localization;GO:0035…
ncbi_105082109	SEPT8	septin-8	-	-	-	-	GO:0043232//intracellular non-membrane-bounded organelle;GO:0043232//intracellular non-membrane-bounded organelle;GO:0043232//intracellular non-membrane-bounded organelle;GO:0043232//intracellular non-membrane-bounded organelle	GO:0032550//purine ribonucleoside binding;GO:0032550//purine ribonucleoside binding;GO:0032550//purine ribonucleoside binding;GO:0036094//small molecule binding	GO:0044763//single-organism cellular process;GO:0044763//single-organism cellular process;GO:0044763//single-organism cellular process;GO:0044763//single-organism cellular process
ncbi_105082252	SHROOM1	LOW QUALITY PROTEIN: protein Shroom1 [Camelus bactrianus]	-	-	-	-	-	-	-
ncbi_105074527	ZNF329	zinc finger protein 329 [Camelus bactrianus]	-	-	-	-	-	-	-
ncbi_105081525	UBXN2B	UBX domain-containing protein 2B [Camelus ferus]	-	-	-	-	-	-	-
ncbi_105080515	PYGO1	LOW QUALITY PROTEIN: pygopus homolog 1 [Camelus bactrianus]	-	-	-	-	GO:0043231//intracellular membrane-bounded organelle	GO:0046914//transition metal ion binding	GO:0006357//regulation of transcription from RNA polymerase II promoter;GO:0006997//nucleus organization;GO:0007166//cell surface receptor signaling pathway;GO:0007281//germ cell development;GO:0030097//hemopoiesis;GO:0033365//protein localization to organelle
ncbi_105075865	LOC105075865	PWWP domain-containing protein MUM1L1 [Camelus ferus]	-	-	-	-	-	-	-
ncbi_105071291	JMJD1C	probable JmjC domain-containing histone demethylation protein 2C	-	-	-	-	-	-	-
ncbi_105077800	ANKRD55	ankyrin repeat domain-containing protein 55 [Camelus bactrianus]	-	-	-	-	-	-	-
ncbi_105071631	ABHD15	abhydrolase domain-containing protein 15 [Camelus bactrianus]	-	-	-	-	-	-	-
ncbi_105063966	SMURF2	E3 ubiquitin-protein ligase SMURF2 [Camelus bactrianus]	Cellular Processes;Genetic Information Processing;Environmental Information Processing;Environmental Information Processing;Environmental Information Processing	Transport and catabolism;Folding, sorting and degradation;Signal transduction;Signal transduction;Signal transduction	ko04144//Endocytosis;ko04120//Ubiquitin mediated proteolysis;ko04350//TGF-beta signaling pathway;ko04340//Hedgehog signaling pathway;ko04341//Hedgehog signaling pathway - fly	K04678;K04678;K04678;K04678;K04678	-	GO:0005515//protein binding;GO:0019787//ubiquitin-like protein transferase activity	GO:0006511//ubiquitin-dependent protein catabolic process;GO:0032446//protein modification by small protein conjugation
ncbi_105077751	SLC29A4	equilibrative nucleoside transporter 4 [Camelus bactrianus]	-	-	-	-	-	-	-
ncbi_105077084	LIN28B	protein lin-28 homolog B	-	-	-	-	GO:0016234//inclusion body;GO:0031981//nuclear lumen;GO:0043232//intracellular non-membrane-bounded organelle	GO:0003723//RNA binding;GO:0046914//transition metal ion binding	GO:0006396//RNA processing;GO:0010586//miRNA metabolic process;GO:0016458//gene silencing;GO:0034470//ncRNA processing
ncbi_105076448	MADD	MAP kinase-activating death domain protein	-	-	-	-	GO:0031224//intrinsic component of membrane;GO:0031224//intrinsic component of membrane	-	GO:0007049//cell cycle;GO:0007049//cell cycle;GO:0043066//negative regulation of apoptotic process;GO:0043066//negative regulation of apoptotic process;GO:0097191//extrinsic apoptotic signaling pathway;GO:0097191//extrinsic apoptotic signaling pathway;GO:1902531//regulation of intracellular signal transduction;GO:1902531//regulation of intracellular signal transduction;GO:2001233//regulation of a…
ncbi_105077750	FRMPD4	LOW QUALITY PROTEIN: FERM and PDZ domain-containing protein 4 [Camelus bactrianus]	-	-	-	-	GO:0043232//intracellular non-membrane-bounded organelle;GO:0044309//neuron spine	-	GO:0051130//positive regulation of cellular component organization
ncbi_105069418	SPEF2	sperm flagellar protein 2 [Camelus bactrianus]	-	-	-	-	GO:0043231//intracellular membrane-bounded organelle;GO:0044441//ciliary part	-	GO:0001578//microtubule bundle formation;GO:0002376//immune system process;GO:0009887//organ morphogenesis;GO:0048232//male gamete generation;GO:0048598//embryonic morphogenesis;GO:0048858//cell projection morphogenesis
ncbi_105066636	RSRC1	serine/Arginine-related protein 53 [Camelus bactrianus]	-	-	-	-	GO:0016604//nuclear body	-	GO:0000377//RNA splicing, via transesterification reactions with bulged adenosine as nucleophile;GO:0006464//cellular protein modification process;GO:0009636//response to toxic substance;GO:0016482//cytoplasmic transport
ncbi_105079562	RPP14	ribonuclease P protein subunit p14 [Camelus bactrianus]	Genetic Information Processing	Translation	ko03013//RNA transport	K14529	-	-	GO:0006399//tRNA metabolic process
ncbi_105074445	ZNF274	LOW QUALITY PROTEIN: neurotrophin receptor-interacting factor homolog [Camelus bactrianus]	Organismal Systems	Nervous system	ko04722//Neurotrophin signaling pathway	K12458	GO:0005815//microtubule organizing center;GO:0043231//intracellular membrane-bounded organelle	GO:0001071//nucleic acid binding transcription factor activity;GO:0003677//DNA binding	GO:0010468//regulation of gene expression;GO:0034645//cellular macromolecule biosynthetic process
ncbi_105075752	AMMECR1	AMME syndrome candidate gene 1 protein	-	-	-	-	-	GO:0005488//binding;GO:0005488//binding	-
ncbi_105081296	LOC105081296	melanoma-associated antigen B16 [Camelus ferus]	-	-	-	-	-	-	-
ncbi_105072220	IL1RL1	LOW QUALITY PROTEIN: interleukin-1 receptor-like 1 [Camelus bactrianus]	-	-	-	-	GO:0044459//plasma membrane part	GO:0004896//cytokine receptor activity	GO:0001818//negative regulation of cytokine production;GO:0002696//positive regulation of leukocyte activation;GO:0002823//negative regulation of adaptive immune response based on somatic recombination of immune receptors built from immunoglobulin superfamily domains;GO:0019221//cytokine-mediated signaling pathway;GO:0031349//positive regulation of defense response;GO:0032722//positive regulation…
ncbi_105075862	IL1RAPL2	X-linked interleukin-1 receptor accessory protein-like 2 [Camelus bactrianus]	-	-	-	-	-	-	GO:0007166//cell surface receptor signaling pathway
ncbi_105069436	NPR3	atrial natriuretic peptide receptor 3 [Camelus bactrianus]	-	-	-	-	GO:0031224//intrinsic component of membrane;GO:0031988//membrane-bounded vesicle	GO:0001653//peptide receptor activity;GO:0005488//binding	GO:0008015//blood circulation;GO:0035809//regulation of urine volume;GO:0042127//regulation of cell proliferation;GO:0070661//leukocyte proliferation
ncbi_105064345	PAPD4	poly(A) RNA polymerase GLD2	-	-	-	-	GO:0043231//intracellular membrane-bounded organelle;GO:0043231//intracellular membrane-bounded organelle;GO:0043231//intracellular membrane-bounded organelle;GO:0043231//intracellular membrane-bounded organelle	GO:0070566//adenylyltransferase activity;GO:0070566//adenylyltransferase activity;GO:0070566//adenylyltransferase activity;GO:0070566//adenylyltransferase activity	GO:0000956//nuclear-transcribed mRNA catabolic process;GO:0000956//nuclear-transcribed mRNA catabolic process;GO:0000956//nuclear-transcribed mRNA catabolic process;GO:0000956//nuclear-transcribed mRNA catabolic process;GO:0031123//RNA 3'-end processing;GO:0031123//RNA 3'-end processing;GO:0031123//RNA 3'-end processing;GO:0031123//RNA 3'-end processing
ncbi_105061973	PSMD10	26S proteasome non-ATPase regulatory subunit 10	-	-	-	-	GO:0005856//cytoskeleton;GO:0022624//proteasome accessory complex;GO:0031981//nuclear lumen;GO:0044444//cytoplasmic part	GO:0005515//protein binding	GO:0000079//regulation of cyclin-dependent protein serine/threonine kinase activity;GO:0000087//mitotic M phase;GO:0001558//regulation of cell growth;GO:0002220//innate immune response activating cell surface receptor signaling pathway;GO:0006357//regulation of transcription from RNA polymerase II promoter;GO:0010565//regulation of cellular ketone metabolic process;GO:0010823//negative regulation…
ncbi_105083742	DNAH8	dynein heavy chain 8, axonemal	-	-	-	-	GO:0005875//microtubule associated complex;GO:0005875//microtubule associated complex;GO:0044441//ciliary part;GO:0044441//ciliary part	GO:0003774//motor activity;GO:0003774//motor activity;GO:0032550//purine ribonucleoside binding;GO:0032550//purine ribonucleoside binding	GO:0007017//microtubule-based process;GO:0007017//microtubule-based process
ncbi_105077085	BVES	blood vessel epicardial substance [Camelus bactrianus]	-	-	-	-	GO:0031224//intrinsic component of membrane;GO:0031224//intrinsic component of membrane;GO:0043296//apical junction complex;GO:0043296//apical junction complex;GO:0044459//plasma membrane part;GO:0044459//plasma membrane part	GO:0030551//cyclic nucleotide binding;GO:0030551//cyclic nucleotide binding	GO:0000904//cell morphogenesis involved in differentiation;GO:0000904//cell morphogenesis involved in differentiation;GO:0006810//transport;GO:0006810//transport;GO:0008016//regulation of heart contraction;GO:0008016//regulation of heart contraction;GO:0016337//single organismal cell-cell adhesion;GO:0016337//single organismal cell-cell adhesion;GO:0022604//regulation of cell morphogenesis;GO:002…
ncbi_105081428	FOXP1	forkhead box protein P1	-	-	-	-	GO:0031981//nuclear lumen	GO:0000977//RNA polymerase II regulatory region sequence-specific DNA binding;GO:0000981//RNA polymerase II transcription factor activity, sequence-specific DNA binding;GO:0035258//steroid hormone receptor binding;GO:0043169//cation binding;GO:0046983//protein dimerization activity	GO:0002237//response to molecule of bacterial origin;GO:0002274//myeloid leukocyte activation;GO:0002327//immature B cell differentiation;GO:0002761//regulation of myeloid leukocyte differentiation;GO:0002831//regulation of response to biotic stimulus;GO:0002902//regulation of B cell apoptotic process;GO:0006357//regulation of transcription from RNA polymerase II promoter;GO:0007411//axon guidanc…
ncbi_105075855	TCP11X2	T-complex protein 11 homolog [Camelus bactrianus]	-	-	-	-	-	-	-
ncbi_105061927	LOC105061927	DDB1- and CUL4-associated factor 12-like protein 2 [Camelus bactrianus]	-	-	-	-	-	-	-
ncbi_105072217	IL1R1	interleukin-1 receptor type 1 [Camelus ferus]	Environmental Information Processing;Environmental Information Processing;Organismal Systems;Organismal Systems;Organismal Systems;Environmental Information Processing;Organismal Systems	Signal transduction;Signaling molecules and interaction;Development;Sensory system;Immune system;Signal transduction;Immune system	ko04010//MAPK signaling pathway;ko04060//Cytokine-cytokine receptor interaction;ko04380//Osteoclast differentiation;ko04750//Inflammatory mediator regulation of TRP channels;ko04659//Th17 cell differentiation;ko04064//NF-kappa B signaling pathway;ko04640//Hematopoietic cell lineage	K04386;K04386;K04386;K04386;K04386;K04386;K04386	GO:0044464//cell part;GO:0044464//cell part;GO:0044464//cell part;GO:0044464//cell part	GO:0004908//interleukin-1 receptor activity;GO:0004908//interleukin-1 receptor activity;GO:0004908//interleukin-1 receptor activity;GO:0004908//interleukin-1 receptor activity;GO:0070851//growth factor receptor binding;GO:0070851//growth factor receptor binding;GO:0070851//growth factor receptor binding;GO:0070851//growth factor receptor binding	GO:0019221//cytokine-mediated signaling pathway;GO:0019221//cytokine-mediated signaling pathway;GO:0019221//cytokine-mediated signaling pathway;GO:0019221//cytokine-mediated signaling pathway;GO:0031347//regulation of defense response;GO:0031347//regulation of defense response;GO:0031347//regulation of defense response;GO:0031347//regulation of defense response
ncbi_105074604	TBPL2	TATA box-binding protein-like protein 2 [Camelus bactrianus]	Genetic Information Processing	Transcription	ko03022//Basal transcription factors	K03120	GO:0043231//intracellular membrane-bounded organelle	GO:0001071//nucleic acid binding transcription factor activity	GO:0006355//regulation of transcription, DNA-templated
ncbi_105072897	PDE1A	calcium/calmodulin-dependent 3',5'-cyclic nucleotide phosphodiesterase 1A	Organismal Systems;Environmental Information Processing;Metabolism;Organismal Systems;Organismal Systems	Sensory system;Signal transduction;Nucleotide metabolism;Sensory system;Endocrine system	ko04740//Olfactory transduction;ko04020//Calcium signaling pathway;ko00230//Purine metabolism;ko04742//Taste transduction;ko04924//Renin secretion	K13755;K13755;K13755;K13755;K13755	-	GO:0005515//protein binding;GO:0005515//protein binding;GO:0042578//phosphoric ester hydrolase activity;GO:0042578//phosphoric ester hydrolase activity;GO:0042578//phosphoric ester hydrolase activity;GO:0042578//phosphoric ester hydrolase activity;GO:0042578//phosphoric ester hydrolase activity;GO:0042578//phosphoric ester hydrolase activity;GO:0042578//phosphoric ester hydrolase activity;GO:0042…	GO:0050794//regulation of cellular process;GO:0050794//regulation of cellular process;GO:0050794//regulation of cellular process;GO:0050794//regulation of cellular process;GO:0050794//regulation of cellular process;GO:0050794//regulation of cellular process;GO:0050794//regulation of cellular process;GO:0050794//regulation of cellular process;GO:0050794//regulation of cellular process;GO:0050794//…
ncbi_105077789	RAB3C	ras-related protein Rab-3C	-	-	-	-	-	-	-
ncbi_105072312	EHHADH	LOW QUALITY PROTEIN: peroxisomal bifunctional enzyme [Camelus bactrianus]	Metabolism;Metabolism;Cellular Processes;Organismal Systems;Metabolism;Metabolism;Metabolism;Metabolism;Metabolism;Metabolism;Metabolism;Metabolism	Global and overview maps;Global and overview maps;Transport and catabolism;Endocrine system;Amino acid metabolism;Amino acid metabolism;Global and overview maps;Amino acid metabolism;Lipid metabolism;Metabolism of other amino acids;Carbohydrate metabolism;Carbohydrate metabolism	ko01100//Metabolic pathways;ko01200//Carbon metabolism;ko04146//Peroxisome;ko03320//PPAR signaling pathway;ko00280//Valine, leucine and isoleucine degradation;ko00310//Lysine degradation;ko01212//Fatty acid metabolism;ko00380//Tryptophan metabolism;ko00071//Fatty acid degradation;ko00410//beta-Alanine metabolism;ko00640//Propanoate metabolism;ko00650//Butanoate metabolism	K07514;K07514;K07514;K07514;K07514;K07514;K07514;K07514;K07514;K07514;K07514;K07514	GO:0042579//microbody	GO:0005515//protein binding;GO:0016616//oxidoreductase activity, acting on the CH-OH group of donors, NAD or NADP as acceptor;GO:0048037//cofactor binding	GO:0006473//protein acetylation;GO:0032787//monocarboxylic acid metabolic process
ncbi_105064434	SREK1IP1	protein SREK1IP1 [Camelus ferus]	-	-	-	-	-	GO:0046914//transition metal ion binding	-
ncbi_105081469	RAB2A	ras-related protein Rab-2A [Echinops telfairi]	Environmental Information Processing	Signal transduction	ko04152//AMPK signaling pathway	K07877	-	-	-
ncbi_105076451	NR1H3	oxysterols receptor LXR-alpha	Organismal Systems	Endocrine system	ko03320//PPAR signaling pathway	K08536	GO:0043231//intracellular membrane-bounded organelle;GO:0043231//intracellular membrane-bounded organelle;GO:0043231//intracellular membrane-bounded organelle	GO:0000977//RNA polymerase II regulatory region sequence-specific DNA binding;GO:0000977//RNA polymerase II regulatory region sequence-specific DNA binding;GO:0000977//RNA polymerase II regulatory region sequence-specific DNA binding;GO:0000982//transcription factor activity, RNA polymerase II core promoter proximal region sequence-specific binding;GO:0000982//transcription factor activity, RNA p…	GO:0002695//negative regulation of leukocyte activation;GO:0002695//negative regulation of leukocyte activation;GO:0002695//negative regulation of leukocyte activation;GO:0006357//regulation of transcription from RNA polymerase II promoter;GO:0006357//regulation of transcription from RNA polymerase II promoter;GO:0006357//regulation of transcription from RNA polymerase II promoter;GO:0006629//lip…
ncbi_105067259	LOC105067259	ras GTPase-activating protein 4	Environmental Information Processing	Signal transduction	ko04014//Ras signaling pathway	K17630	GO:0044464//cell part;GO:0044464//cell part;GO:0044464//cell part	-	GO:0043087//regulation of GTPase activity;GO:0043087//regulation of GTPase activity;GO:0043087//regulation of GTPase activity
ncbi_105076279	ESPL1	separin [Camelus bactrianus]	Cellular Processes;Cellular Processes	Cell growth and death;Cell growth and death	ko04110//Cell cycle;ko04114//Oocyte meiosis	K02365;K02365	GO:0005815//microtubule organizing center;GO:0043231//intracellular membrane-bounded organelle	GO:0070011//peptidase activity, acting on L-amino acid peptides	GO:0007051//spindle organization;GO:0007127//meiosis I;GO:0019538//protein metabolic process
ncbi_105070874	WNT4	protein Wnt-4 [Camelus dromedarius]	Organismal Systems;Environmental Information Processing;Cellular Processes;Environmental Information Processing;Organismal Systems;Environmental Information Processing;Organismal Systems	Development;Signal transduction;Cellular community - eukaryotes;Signal transduction;Endocrine system;Signal transduction;Endocrine system	ko04360//Axon guidance;ko04390//Hippo signaling pathway;ko04550//Signaling pathways regulating pluripotency of stem cells;ko04310//Wnt signaling pathway;ko04919//Thyroid hormone signaling pathway;ko04150//mTOR signaling pathway;ko04916//Melanogenesis	K00408;K00408;K00408;K00408;K00408;K00408;K00408	-	-	-
ncbi_105080481	LOC105080481	rCG56594,	-	-	-	-	-	-	-
ncbi_105082231	DMXL1	dmX-like protein 1 [Camelus bactrianus]	-	-	-	-	-	-	-
ncbi_105074648	SNAPC1	snRNA-activating protein complex subunit 1	-	-	-	-	-	-	-
ncbi_105083650	PCDH9	protocadherin-9	-	-	-	-	GO:0005911//cell-cell junction;GO:0005911//cell-cell junction;GO:0005911//cell-cell junction;GO:0005911//cell-cell junction;GO:0005911//cell-cell junction;GO:0016020//membrane;GO:0016020//membrane;GO:0031224//intrinsic component of membrane;GO:0031224//intrinsic component of membrane;GO:0031224//intrinsic component of membrane;GO:0031224//intrinsic component of membrane;GO:0031224//intrinsic comp…	-	GO:0044767//single-organism developmental process;GO:0044767//single-organism developmental process;GO:0098742//cell-cell adhesion via plasma-membrane adhesion molecules;GO:0098742//cell-cell adhesion via plasma-membrane adhesion molecules;GO:0098742//cell-cell adhesion via plasma-membrane adhesion molecules;GO:0098742//cell-cell adhesion via plasma-membrane adhesion molecules;GO:0098742//cell-ce…
ncbi_105069645	DPYS	dihydropyrimidinase [Camelus bactrianus]	Metabolism;Metabolism;Metabolism;Metabolism;Metabolism	Global and overview maps;Nucleotide metabolism;Xenobiotics biodegradation and metabolism;Metabolism of other amino acids;Metabolism of cofactors and vitamins	ko01100//Metabolic pathways;ko00240//Pyrimidine metabolism;ko00983//Drug metabolism - other enzymes;ko00410//beta-Alanine metabolism;ko00770//Pantothenate and CoA biosynthesis	K01464;K01464;K01464;K01464;K01464	GO:0031988//membrane-bounded vesicle;GO:0031988//membrane-bounded vesicle;GO:0044424//intracellular part;GO:0044424//intracellular part	GO:0005515//protein binding;GO:0005515//protein binding;GO:0016810//hydrolase activity, acting on carbon-nitrogen (but not peptide) bonds;GO:0016810//hydrolase activity, acting on carbon-nitrogen (but not peptide) bonds	GO:0006208//pyrimidine nucleobase catabolic process;GO:0006208//pyrimidine nucleobase catabolic process
ncbi_105072100	MAT2A	S-adenosylmethionine synthase	Metabolism;Metabolism;Metabolism	Global and overview maps;Global and overview maps;Amino acid metabolism	ko01100//Metabolic pathways;ko01230//Biosynthesis of amino acids;ko00270//Cysteine and methionine metabolism	K00789;K00789;K00789	-	-	-
ncbi_105083237	FBXL5	F-box/LRR-repeat protein 5 [Camelus dromedarius]	-	-	-	-	GO:0031461//cullin-RING ubiquitin ligase complex;GO:0044444//cytoplasmic part	-	GO:0031331//positive regulation of cellular catabolic process;GO:0043161//proteasome-mediated ubiquitin-dependent protein catabolic process;GO:0055076//transition metal ion homeostasis
ncbi_105067513	MOGAT3	LOW QUALITY PROTEIN: 2-acylglycerol O-acyltransferase 3 [Camelus ferus]	Metabolism;Metabolism;Organismal Systems	Global and overview maps;Lipid metabolism;Digestive system	ko01100//Metabolic pathways;ko00561//Glycerolipid metabolism;ko04975//Fat digestion and absorption	K14456;K14456;K14456	GO:0031090//organelle membrane;GO:0031224//intrinsic component of membrane;GO:0043231//intracellular membrane-bounded organelle	GO:0016411//acylglycerol O-acyltransferase activity	GO:0006641//triglyceride metabolic process;GO:0019400//alditol metabolic process
ncbi_105072787	INPP5B	type II inositol 1,4,5-trisphosphate 5-phosphatase	Metabolism;Environmental Information Processing;Metabolism	Global and overview maps;Signal transduction;Carbohydrate metabolism	ko01100//Metabolic pathways;ko04070//Phosphatidylinositol signaling system;ko00562//Inositol phosphate metabolism	K01099;K01099;K01099	GO:0005856//cytoskeleton;GO:0031224//intrinsic component of membrane;GO:0044444//cytoplasmic part	GO:0034593//phosphatidylinositol bisphosphate phosphatase activity;GO:0046030//inositol trisphosphate phosphatase activity	GO:0016485//protein processing;GO:0046488//phosphatidylinositol metabolic process;GO:0048232//male gamete generation;GO:0048870//cell motility;GO:0050794//regulation of cellular process
ncbi_105076571	E2F8	transcription factor E2F8 [Camelus bactrianus]	-	-	-	-	GO:0043231//intracellular membrane-bounded organelle;GO:0043234//protein complex	GO:0000977//RNA polymerase II regulatory region sequence-specific DNA binding;GO:0000982//transcription factor activity, RNA polymerase II core promoter proximal region sequence-specific binding;GO:0003712//transcription cofactor activity;GO:0046983//protein dimerization activity	GO:0000278//mitotic cell cycle;GO:0001525//angiogenesis;GO:0006357//regulation of transcription from RNA polymerase II promoter;GO:0010948//negative regulation of cell cycle process;GO:0030855//epithelial cell differentiation;GO:0032875//regulation of DNA endoreduplication;GO:0060706//cell differentiation involved in embryonic placenta development
ncbi_105074603	ATG14	LOW QUALITY PROTEIN: beclin 1-associated autophagy-related key regulator [Camelus bactrianus]	Cellular Processes	Transport and catabolism	ko04140//Autophagy - animal	K17889	GO:0005773//vacuole;GO:0005942//phosphatidylinositol 3-kinase complex;GO:0030139//endocytic vesicle;GO:0031312//extrinsic component of organelle membrane;GO:0031981//nuclear lumen;GO:0044232//organelle membrane contact site;GO:0044441//ciliary part	GO:0005488//binding	GO:0001932//regulation of protein phosphorylation;GO:0007041//lysosomal transport;GO:0009267//cellular response to starvation;GO:0010468//regulation of gene expression;GO:0019216//regulation of lipid metabolic process;GO:0065008//regulation of biological quality;GO:1903599//positive regulation of mitophagy
ncbi_105068657	NHS	nance-Horan syndrome protein, partial [Camelus bactrianus]	-	-	-	-	-	-	GO:0048869//cellular developmental process
ncbi_105076455	ARFGAP2	ADP-ribosylation factor GTPase-activating protein 2	Cellular Processes	Transport and catabolism	ko04144//Endocytosis	K12493	-	GO:0043169//cation binding;GO:0043169//cation binding;GO:0043169//cation binding	-
ncbi_105067097	LARP1B	la-related protein 1B [Camelus bactrianus]	-	-	-	-	-	GO:0003723//RNA binding	-
ncbi_105071630	TP53I13	tumor protein p53-inducible protein 13 [Camelus bactrianus]	-	-	-	-	-	-	-
ncbi_105072103	VAMP5	vesicle-associated membrane protein 5 [Camelus ferus]	Genetic Information Processing	Folding, sorting and degradation	ko04130//SNARE interactions in vesicular transport	K08514	GO:0012506//vesicle membrane;GO:0016021//integral component of membrane;GO:0044291//cell-cell contact zone;GO:0044444//cytoplasmic part	-	GO:0006886//intracellular protein transport;GO:0014706//striated muscle tissue development
ncbi_105072921	OSGEPL1	probable tRNA N6-adenosine threonylcarbamoyltransferase, mitochondrial [Camelus ferus]	-	-	-	-	-	-	-
ncbi_105072493	STEAP1	metalloreductase STEAP1 [Camelus ferus]	Organismal Systems	Digestive system	ko04978//Mineral absorption	K14737	-	-	-
ncbi_105068320	NACC1	nucleus accumbens-associated protein 1 [Camelus bactrianus]	-	-	-	-	GO:0044451//nucleoplasm part	-	GO:0006355//regulation of transcription, DNA-templated;GO:0042127//regulation of cell proliferation;GO:0051259//protein oligomerization
ncbi_105079295	PIR	pirin	-	-	-	-	GO:0043231//intracellular membrane-bounded organelle;GO:0043231//intracellular membrane-bounded organelle;GO:0043231//intracellular membrane-bounded organelle	GO:0016702//oxidoreductase activity, acting on single donors with incorporation of molecular oxygen, incorporation of two atoms of oxygen;GO:0016702//oxidoreductase activity, acting on single donors with incorporation of molecular oxygen, incorporation of two atoms of oxygen;GO:0016702//oxidoreductase activity, acting on single donors with incorporation of molecular oxygen, incorporation of two a…	GO:0002573//myeloid leukocyte differentiation;GO:0002573//myeloid leukocyte differentiation;GO:0002573//myeloid leukocyte differentiation;GO:0044710//single-organism metabolic process;GO:0044710//single-organism metabolic process;GO:0044710//single-organism metabolic process;GO:2001141//regulation of RNA biosynthetic process;GO:2001141//regulation of RNA biosynthetic process;GO:2001141//regulatio…
ncbi_105080909	PCDH19	protocadherin-19	-	-	-	-	GO:0031224//intrinsic component of membrane	-	GO:0098742//cell-cell adhesion via plasma-membrane adhesion molecules
ncbi_105075227	ESYT2	extended synaptotagmin-2	-	-	-	-	GO:0016021//integral component of membrane;GO:0019897//extrinsic component of plasma membrane;GO:0031090//organelle membrane;GO:0031300//intrinsic component of organelle membrane	GO:0005515//protein binding;GO:0005543//phospholipid binding	-
ncbi_105082110	GDF9	growth/differentiation factor 9 [Camelus bactrianus]	Environmental Information Processing;Organismal Systems	Signaling molecules and interaction;Endocrine system	ko04060//Cytokine-cytokine receptor interaction;ko04913//Ovarian Steroidogenesis	K05498;K05498	GO:0044421//extracellular region part	GO:0005102//receptor binding	-
ncbi_105072288	MAP4K4	mitogen-activated protein kinase kinase kinase kinase 4 [Camelus bactrianus]	Environmental Information Processing	Signal transduction	ko04010//MAPK signaling pathway	K04407	GO:0044424//intracellular part	GO:0004672//protein kinase activity;GO:0032550//purine ribonucleoside binding	GO:0006464//cellular protein modification process;GO:0010977//negative regulation of neuron projection development;GO:0030031//cell projection assembly;GO:0032845//negative regulation of homeostatic process;GO:0032872//regulation of stress-activated MAPK cascade;GO:0042981//regulation of apoptotic process
ncbi_105084001	LOC105084001	fibroblast growth factor 5	-	-	-	-	-	-	-
ncbi_105075226	NCAPG2	condensin-2 complex subunit G2 [Camelus ferus]	-	-	-	-	GO:0043231//intracellular membrane-bounded organelle	GO:0042393//histone binding	-
ncbi_105077772	LOC105077772	FUN14 domain-containing protein 2 [Aotus nancymaae]	-	-	-	-	-	-	-
ncbi_105075228	WDR60	WD repeat-containing protein 60	-	-	-	-	GO:0031988//membrane-bounded vesicle;GO:0031988//membrane-bounded vesicle;GO:0031988//membrane-bounded vesicle;GO:0042995//cell projection;GO:0042995//cell projection;GO:0044421//extracellular region part;GO:0044441//ciliary part	-	GO:0009987//cellular process;GO:0016043//cellular component organization
ncbi_105064346	HOMER1	homer protein homolog 1 [Camelus ferus]	Environmental Information Processing;Organismal Systems	Signal transduction;Nervous system	ko04068//FoxO signaling pathway;ko04724//Glutamatergic synapse	K15010;K15010	-	-	-
ncbi_105075859	FAM199X	protein FAM199X	-	-	-	-	-	-	-
ncbi_105072920	ASNSD1	asparagine synthetase domain-containing protein 1 [Camelus ferus]	-	-	-	-	-	-	GO:0006528//asparagine metabolic process;GO:0006528//asparagine metabolic process
ncbi_105062272	PLEKHA5	pleckstrin homology domain-containing family A member 5 [Camelus bactrianus]	-	-	-	-	-	GO:1902936//phosphatidylinositol bisphosphate binding	GO:0048731//system development
ncbi_105071547	TAOK1	serine/threonine-protein kinase TAO1 [Camelus ferus]	Environmental Information Processing	Signal transduction	ko04010//MAPK signaling pathway	K04429	-	-	-
ncbi_105079674	HPRT1	hypoxanthine-guanine phosphoribosyltransferase [Sus scrofa]	Metabolism;Metabolism;Metabolism	Global and overview maps;Nucleotide metabolism;Xenobiotics biodegradation and metabolism	ko01100//Metabolic pathways;ko00230//Purine metabolism;ko00983//Drug metabolism - other enzymes	K00760;K00760;K00760	GO:0005737//cytoplasm;GO:0031988//membrane-bounded vesicle	GO:0016763//transferase activity, transferring pentosyl groups;GO:0036094//small molecule binding;GO:0046872//metal ion binding;GO:0046983//protein dimerization activity	GO:0006166//purine ribonucleoside salvage;GO:0009152//purine ribonucleotide biosynthetic process;GO:0009154//purine ribonucleotide catabolic process;GO:0009168//purine ribonucleoside monophosphate biosynthetic process;GO:0014075//response to amine;GO:0021544//subpallium development;GO:0021953//central nervous system neuron differentiation;GO:0032943//mononuclear cell proliferation;GO:0042053//reg…
ncbi_105067260	DTX2	probable E3 ubiquitin-protein ligase DTX2	Environmental Information Processing	Signal transduction	ko04330//Notch signaling pathway	K06058	GO:0031090//organelle membrane;GO:0031090//organelle membrane;GO:0031090//organelle membrane	GO:0046914//transition metal ion binding;GO:0046914//transition metal ion binding;GO:0046914//transition metal ion binding	GO:0007166//cell surface receptor signaling pathway;GO:0007166//cell surface receptor signaling pathway;GO:0007166//cell surface receptor signaling pathway
ncbi_105061988	VSIG1	V-set and immunoglobulin domain-containing protein 1 [Camelus bactrianus]	-	-	-	-	GO:0031224//intrinsic component of membrane	-	GO:0010669//epithelial structure maintenance
ncbi_105077829	EMB	embigin [Camelus bactrianus]	-	-	-	-	-	-	-
ncbi_105079432	LOC105079432	protein SSX2-like [Ailuropoda melanoleuca]	-	-	-	-	GO:0005622//intracellular	-	-
ncbi_105077947	ZNF654	zinc finger protein 654	-	-	-	-	-	-	-
ncbi_105066511	RTN4	reticulon-4	-	-	-	-	-	-	-
ncbi_105065515	ZCCHC5	zinc finger CCHC domain-containing protein 5 [Camelus bactrianus]	-	-	-	-	-	-	-
ncbi_105082189	UBE2D2	ubiquitin-conjugating enzyme E2 D2	Genetic Information Processing;Genetic Information Processing;Environmental Information Processing;Organismal Systems	Folding, sorting and degradation;Folding, sorting and degradation;Signal transduction;Immune system	ko04141//Protein processing in endoplasmic reticulum;ko04120//Ubiquitin mediated proteolysis;ko04013//MAPK signaling pathway - fly;ko04624//Toll and Imd signaling pathway	K06689;K06689;K06689;K06689	GO:0031981//nuclear lumen;GO:0031988//membrane-bounded vesicle;GO:0032991//macromolecular complex;GO:0044444//cytoplasmic part	GO:0004842//ubiquitin-protein transferase activity;GO:0032550//purine ribonucleoside binding	GO:0000209//protein polyubiquitination;GO:0001666//response to hypoxia;GO:0002220//innate immune response activating cell surface receptor signaling pathway;GO:0002756//MyD88-independent toll-like receptor signaling pathway;GO:0019941//modification-dependent protein catabolic process;GO:0043618//regulation of transcription from RNA polymerase II promoter in response to stress
ncbi_105078604	SP4	transcription factor Sp4 [Camelus bactrianus]	-	-	-	-	-	-	-
ncbi_105067077	ZIC3	zinc finger protein ZIC 3 [Camelus bactrianus]	Cellular Processes	Cellular community - eukaryotes	ko04550//Signaling pathways regulating pluripotency of stem cells	K18487	GO:0043231//intracellular membrane-bounded organelle	GO:0001071//nucleic acid binding transcription factor activity;GO:0003677//DNA binding;GO:0043169//cation binding	GO:0003002//regionalization;GO:0006357//regulation of transcription from RNA polymerase II promoter;GO:0007368//determination of left/right symmetry;GO:0030323//respiratory tube development
ncbi_105072661	GPR18	N-arachidonyl glycine receptor [Camelus ferus]	-	-	-	-	GO:0031224//intrinsic component of membrane	GO:0004888//transmembrane signaling receptor activity	GO:0007166//cell surface receptor signaling pathway
ncbi_105077056	PLA2G4F	cytosolic phospholipase A2 zeta [Camelus bactrianus]	Metabolism;Environmental Information Processing;Environmental Information Processing;Environmental Information Processing;Organismal Systems;Organismal Systems;Organismal Systems;Cellular Processes;Organismal Systems;Organismal Systems;Organismal Systems;Metabolism;Organismal Systems;Organismal Systems;Metabolism;Organismal Systems;Environmental Information Processing;Organismal Systems;Organisma…	Global and overview maps;Signal transduction;Signal transduction;Signal transduction;Endocrine system;Circulatory system;Immune system;Cell growth and death;Nervous system;Nervous system;Sensory system;Lipid metabolism;Immune system;Endocrine system;Lipid metabolism;Immune system;Signal transduction;Nervous system;Endocrine system;Lipid metabolism;Lipid metabolism;Lipid metabolism	ko01100//Metabolic pathways;ko04010//MAPK signaling pathway;ko04014//Ras signaling pathway;ko04072//Phospholipase D signaling pathway;ko04921//Oxytocin signaling pathway;ko04270//Vascular smooth muscle contraction;ko04611//Platelet activation;ko04217//Necroptosis;ko04726//Serotonergic synapse;ko04724//Glutamatergic synapse;ko04750//Inflammatory mediator regulation of TRP channels;ko00564//Glycero…	K16342;K16342;K16342;K16342;K16342;K16342;K16342;K16342;K16342;K16342;K16342;K16342;K16342;K16342;K16342;K16342;K16342;K16342;K16342;K16342;K16342;K16342	GO:0031253//cell projection membrane;GO:0043226//organelle;GO:0044444//cytoplasmic part	GO:0004623//phospholipase A2 activity	GO:0006644//phospholipid metabolic process;GO:0006869//lipid transport;GO:0014070//response to organic cyclic compound;GO:0032309//icosanoid secretion;GO:0046677//response to antibiotic
ncbi_105067892	LOC105067892	alcohol dehydrogenase 6 [Camelus ferus]	Metabolism;Metabolism;Metabolism;Metabolism;Metabolism;Metabolism;Metabolism	Global and overview maps;Carbohydrate metabolism;Metabolism of cofactors and vitamins;Xenobiotics biodegradation and metabolism;Xenobiotics biodegradation and metabolism;Amino acid metabolism;Lipid metabolism	ko01100//Metabolic pathways;ko00010//Glycolysis / Gluconeogenesis;ko00830//Retinol metabolism;ko00980//Metabolism of xenobiotics by cytochrome P450;ko00982//Drug metabolism - cytochrome P450;ko00350//Tyrosine metabolism;ko00071//Fatty acid degradation	K13952;K13952;K13952;K13952;K13952;K13952;K13952	-	GO:0003824//catalytic activity;GO:0043168//anion binding;GO:0046914//transition metal ion binding	GO:0006067//ethanol metabolic process
ncbi_105075745	WBP5	WW domain-binding protein 5 [Camelus bactrianus]	-	-	-	-	-	-	-
ncbi_105075949	CUL4B	cullin-4B [Camelus bactrianus]	Genetic Information Processing;Genetic Information Processing	Folding, sorting and degradation;Replication and repair	ko04120//Ubiquitin mediated proteolysis;ko03420//Nucleotide excision repair	K10609;K10609	GO:0016020//membrane;GO:0031981//nuclear lumen;GO:0031988//membrane-bounded vesicle;GO:0080008//Cul4-RING E3 ubiquitin ligase complex	GO:0003677//DNA binding;GO:0044389//ubiquitin-like protein ligase binding	GO:0006301//postreplication repair;GO:0009896//positive regulation of catabolic process;GO:0010390//histone monoubiquitination;GO:1901992//positive regulation of mitotic cell cycle phase transition
ncbi_105083569	CAPN5	calpain-5 [Camelus bactrianus]	-	-	-	-	-	-	-
ncbi_105067245	ZNHIT1	zinc finger HIT domain-containing protein 1 [Camelus bactrianus]	-	-	-	-	-	-	-
ncbi_105073421	PTPRD	receptor-type tyrosine-protein phosphatase delta	-	-	-	-	GO:0031988//membrane-bounded vesicle;GO:0031988//membrane-bounded vesicle;GO:0031988//membrane-bounded vesicle	GO:0004721//phosphoprotein phosphatase activity;GO:0004721//phosphoprotein phosphatase activity;GO:0004721//phosphoprotein phosphatase activity;GO:0016791//phosphatase activity	GO:0006470//protein dephosphorylation;GO:0006470//protein dephosphorylation;GO:0006470//protein dephosphorylation;GO:0006470//protein dephosphorylation
ncbi_105080686	ARL13A	ADP-ribosylation factor-like protein 13A [Camelus bactrianus]	-	-	-	-	GO:0044464//cell part;GO:0044464//cell part	GO:0032550//purine ribonucleoside binding;GO:0032550//purine ribonucleoside binding	GO:0035556//intracellular signal transduction;GO:0035556//intracellular signal transduction
ncbi_105072868	LOC105072868	POU domain, class 3, transcription factor 1, partial [Equus przewalskii]	-	-	-	-	GO:0043231//intracellular membrane-bounded organelle;GO:0043234//protein complex	GO:0000981//RNA polymerase II transcription factor activity, sequence-specific DNA binding;GO:0003677//DNA binding	GO:0006357//regulation of transcription from RNA polymerase II promoter;GO:0007417//central nervous system development;GO:0009913//epidermal cell differentiation;GO:0021782//glial cell development;GO:0032292//peripheral nervous system axon ensheathment
ncbi_105083415	DPP10	inactive dipeptidyl peptidase 10	-	-	-	-	-	GO:0070011//peptidase activity, acting on L-amino acid peptides;GO:0070011//peptidase activity, acting on L-amino acid peptides;GO:0070011//peptidase activity, acting on L-amino acid peptides	-
ncbi_105077949	CGGBP1	CGG triplet repeat-binding protein 1 [Homo sapiens]	-	-	-	-	GO:0031981//nuclear lumen;GO:0031981//nuclear lumen	GO:0000976//transcription regulatory region sequence-specific DNA binding;GO:0000976//transcription regulatory region sequence-specific DNA binding;GO:0000981//RNA polymerase II transcription factor activity, sequence-specific DNA binding;GO:0000981//RNA polymerase II transcription factor activity, sequence-specific DNA binding;GO:0043566//structure-specific DNA binding;GO:0043566//structure-spec…	GO:0006351//transcription, DNA-templated;GO:0006351//transcription, DNA-templated;GO:0010468//regulation of gene expression;GO:0010468//regulation of gene expression
ncbi_105077744	TNRC18	LOW QUALITY PROTEIN: trinucleotide repeat-containing gene 18 protein [Camelus bactrianus]	-	-	-	-	-	-	-
ncbi_105061972	ATG4A	cysteine protease ATG4A	Cellular Processes;Cellular Processes	Transport and catabolism;Transport and catabolism	ko04140//Autophagy - animal;ko04136//Autophagy - other eukaryotes	K08342;K08342	-	GO:0070011//peptidase activity, acting on L-amino acid peptides;GO:0070011//peptidase activity, acting on L-amino acid peptides;GO:0070011//peptidase activity, acting on L-amino acid peptides	GO:0008104//protein localization;GO:0008104//protein localization;GO:0008104//protein localization;GO:0019538//protein metabolic process;GO:0019538//protein metabolic process;GO:0019538//protein metabolic process;GO:0044248//cellular catabolic process;GO:0044248//cellular catabolic process;GO:0044248//cellular catabolic process;GO:0051234//establishment of localization;GO:0051234//establishment o…
ncbi_105068322	NFIX	nuclear factor 1 X-type	-	-	-	-	-	-	-
ncbi_105067063	ATP11C	phospholipid-transporting ATPase IG	-	-	-	-	GO:0005774//vacuolar membrane;GO:0005774//vacuolar membrane;GO:0031224//intrinsic component of membrane;GO:0031224//intrinsic component of membrane	GO:0003824//catalytic activity;GO:0003824//catalytic activity;GO:0005548//phospholipid transporter activity;GO:0005548//phospholipid transporter activity;GO:0032550//purine ribonucleoside binding;GO:0032550//purine ribonucleoside binding;GO:0046872//metal ion binding;GO:0046872//metal ion binding	GO:0002327//immature B cell differentiation;GO:0002327//immature B cell differentiation;GO:0015914//phospholipid transport;GO:0015914//phospholipid transport;GO:0045577//regulation of B cell differentiation;GO:0045577//regulation of B cell differentiation
ncbi_105066706	MED12L	mediator of RNA polymerase II transcription subunit 12-like protein [Camelus bactrianus]	Organismal Systems	Endocrine system	ko04919//Thyroid hormone signaling pathway	K15162	-	-	-
ncbi_105080492	ARPP19	cAMP-regulated phosphoprotein 19 [Vicugna pacos]	-	-	-	-	GO:0031981//nuclear lumen;GO:0031981//nuclear lumen	GO:0016247//channel regulator activity;GO:0016247//channel regulator activity;GO:0019212//phosphatase inhibitor activity;GO:0019212//phosphatase inhibitor activity;GO:0019888//protein phosphatase regulator activity;GO:0019888//protein phosphatase regulator activity;GO:0019903//protein phosphatase binding;GO:0019903//protein phosphatase binding	GO:0000087//mitotic M phase;GO:0000087//mitotic M phase;GO:0000280//nuclear division;GO:0000280//nuclear division;GO:0006111//regulation of gluconeogenesis;GO:0006111//regulation of gluconeogenesis;GO:0007049//cell cycle;GO:0009892//negative regulation of metabolic process;GO:0009892//negative regulation of metabolic process;GO:0010828//positive regulation of glucose transport;GO:0010828//positiv…
ncbi_105080486	UNC13C	protein unc-13 homolog C	Organismal Systems	Nervous system	ko04721//Synaptic vesicle cycle	K15293	-	GO:0008289//lipid binding;GO:0008289//lipid binding;GO:0043169//cation binding;GO:0043169//cation binding	GO:0007165//signal transduction;GO:0007165//signal transduction
ncbi_105070146	TMEM179B	transmembrane protein 179B [Camelus bactrianus]	Genetic Information Processing	Transcription	ko03022//Basal transcription factors	K03131	-	-	-
ncbi_105080167	ITIH1	inter-alpha-trypsin inhibitor heavy chain H1	-	-	-	-	GO:0031988//membrane-bounded vesicle;GO:0031988//membrane-bounded vesicle;GO:0044421//extracellular region part;GO:0044421//extracellular region part	GO:0004857//enzyme inhibitor activity	GO:0010466//negative regulation of peptidase activity;GO:0010466//negative regulation of peptidase activity;GO:1903510//mucopolysaccharide metabolic process;GO:1903510//mucopolysaccharide metabolic process
ncbi_105082113	LEAP2	liver-expressed antimicrobial peptide 2 [Camelus bactrianus]	-	-	-	-	-	-	GO:0009617//response to bacterium
ncbi_105081176	IL1RAPL1	interleukin-1 receptor accessory protein-like 1 [Camelus bactrianus]	-	-	-	-	-	-	GO:0006887//exocytosis;GO:0050794//regulation of cellular process
ncbi_105067263	ZP3	zona pellucida sperm-binding protein 3	-	-	-	-	GO:0002080//acrosomal membrane;GO:0002080//acrosomal membrane;GO:0005770//late endosome;GO:0005770//late endosome;GO:0031012//extracellular matrix;GO:0031012//extracellular matrix;GO:0031224//intrinsic component of membrane;GO:0031224//intrinsic component of membrane;GO:0044421//extracellular region part;GO:0044421//extracellular region part	GO:0005488//binding;GO:0005488//binding;GO:0046915//transition metal ion transmembrane transporter activity;GO:0046915//transition metal ion transmembrane transporter activity;GO:0060089//molecular transducer activity;GO:0060089//molecular transducer activity	GO:0001547//antral ovarian follicle growth;GO:0001547//antral ovarian follicle growth;GO:0001807//regulation of type IV hypersensitivity;GO:0001807//regulation of type IV hypersensitivity;GO:0001819//positive regulation of cytokine production;GO:0001819//positive regulation of cytokine production;GO:0001934//positive regulation of protein phosphorylation;GO:0001934//positive regulation of protein…
ncbi_105075743	TCEAL7	transcription elongation factor A protein-like 7 [Camelus bactrianus]	-	-	-	-	GO:0043231//intracellular membrane-bounded organelle	-	GO:0043433//negative regulation of sequence-specific DNA binding transcription factor activity
ncbi_105080157	RFT1	protein RFT1 homolog [Camelus ferus]	-	-	-	-	-	-	-
ncbi_105063086	NRF1	nuclear respiratory factor 1	-	-	-	-	GO:0031988//membrane-bounded vesicle;GO:0031988//membrane-bounded vesicle;GO:0043231//intracellular membrane-bounded organelle;GO:0043231//intracellular membrane-bounded organelle;GO:0043234//protein complex;GO:0043234//protein complex	GO:0000982//transcription factor activity, RNA polymerase II core promoter proximal region sequence-specific binding;GO:0000982//transcription factor activity, RNA polymerase II core promoter proximal region sequence-specific binding;GO:0003676//nucleic acid binding;GO:0003676//nucleic acid binding	GO:0006357//regulation of transcription from RNA polymerase II promoter;GO:0006357//regulation of transcription from RNA polymerase II promoter;GO:0006996//organelle organization;GO:0006996//organelle organization;GO:0009628//response to abiotic stimulus;GO:0009628//response to abiotic stimulus
ncbi_105079221	ACBD5	acyl-CoA-binding domain-containing protein 5	-	-	-	-	GO:0042579//microbody;GO:0042579//microbody	GO:0005488//binding;GO:0005488//binding	GO:0006914//autophagy;GO:0006914//autophagy;GO:0051234//establishment of localization;GO:0051234//establishment of localization
ncbi_105063023	DENND2A	DENN domain-containing protein 2A [Camelus bactrianus]	-	-	-	-	-	GO:0005088//Ras guanyl-nucleotide exchange factor activity	GO:0016192//vesicle-mediated transport;GO:0043087//regulation of GTPase activity
ncbi_105074885	CMTM4	LOW QUALITY PROTEIN: CKLF-like MARVEL transmembrane domain-containing protein 4 [Camelus ferus]	-	-	-	-	GO:0031224//intrinsic component of membrane	-	-
ncbi_105083422	LRP1B	low-density lipoprotein receptor-related protein 1B [Camelus bactrianus]	-	-	-	-	GO:0031224//intrinsic component of membrane;GO:0043234//protein complex	GO:0046872//metal ion binding	GO:0006897//endocytosis
ncbi_105066689	PRKCI	protein kinase C iota type [Camelus bactrianus]	Cellular Processes;Environmental Information Processing;Environmental Information Processing;Cellular Processes;Organismal Systems;Organismal Systems;Environmental Information Processing	Transport and catabolism;Signal transduction;Signal transduction;Cellular community - eukaryotes;Endocrine system;Immune system;Signal transduction	ko04144//Endocytosis;ko04015//Rap1 signaling pathway;ko04390//Hippo signaling pathway;ko04530//Tight junction;ko04910//Insulin signaling pathway;ko04611//Platelet activation;ko04391//Hippo signaling pathway -fly	K06069;K06069;K06069;K06069;K06069;K06069;K06069	GO:0005856//cytoskeleton;GO:0005886//plasma membrane;GO:0031988//membrane-bounded vesicle;GO:0043218//compact myelin;GO:0043231//intracellular membrane-bounded organelle;GO:0044421//extracellular region part;GO:0044444//cytoplasmic part	GO:0004674//protein serine/threonine kinase activity;GO:0008289//lipid binding;GO:0032550//purine ribonucleoside binding;GO:0043169//cation binding	GO:0006464//cellular protein modification process;GO:0006796//phosphate-containing compound metabolic process;GO:0007165//signal transduction;GO:0008284//positive regulation of cell proliferation;GO:0010828//positive regulation of glucose transport;GO:0010975//regulation of neuron projection development;GO:0030036//actin cytoskeleton organization;GO:0032868//response to insulin;GO:0034330//cell j…
ncbi_105068318	STX10	syntaxin-10	Genetic Information Processing	Folding, sorting and degradation	ko04130//SNARE interactions in vesicular transport	K08498	GO:0031984//organelle subcompartment;GO:0044444//cytoplasmic part	-	GO:0015031//protein transport;GO:0016192//vesicle-mediated transport;GO:0061024//membrane organization
ncbi_105075870	LOC105075870	parathymosin-like [Camelus bactrianus]	-	-	-	-	-	-	-
ncbi_105080704	XKRX	XK-related protein 2 [Camelus ferus]	-	-	-	-	GO:0031224//intrinsic component of membrane	-	-
ncbi_105082149	TRPC7	short transient receptor potential channel 7	-	-	-	-	GO:0031224//intrinsic component of membrane	GO:0005261//cation channel activity;GO:0016462//pyrophosphatase activity;GO:0046915//transition metal ion transmembrane transporter activity	GO:0006816//calcium ion transport;GO:0006828//manganese ion transport;GO:0006979//response to oxidative stress;GO:0044763//single-organism cellular process
ncbi_105063472	CNKSR1	connector enhancer of kinase suppressor of ras 1	-	-	-	-	-	GO:0005515//protein binding;GO:0005515//protein binding	GO:0007265//Ras protein signal transduction;GO:0007265//Ras protein signal transduction
ncbi_105080479	PIGB	GPI mannosyltransferase 3	Metabolism;Metabolism	Global and overview maps;Glycan biosynthesis and metabolism	ko01100//Metabolic pathways;ko00563//Glycosylphosphatidylinositol(GPI)-anchor biosynthesis	K05286;K05286	-	-	-
ncbi_105076572	ZDHHC13	palmitoyltransferase ZDHHC13 [Camelus bactrianus]	-	-	-	-	GO:0000139//Golgi membrane;GO:0031224//intrinsic component of membrane	GO:0016409//palmitoyltransferase activity;GO:0046873//metal ion transmembrane transporter activity;GO:0046914//transition metal ion binding;GO:0060089//molecular transducer activity	GO:0043122//regulation of I-kappaB kinase/NF-kappaB signaling;GO:0070838//divalent metal ion transport
ncbi_105070133	METTL12	methyltransferase-like protein 12, mitochondrial [Camelus ferus]	-	-	-	-	-	GO:0016741//transferase activity, transferring one-carbon groups	GO:0008152//metabolic process
ncbi_105066690	SKIL	ski-like protein	Cellular Processes	Cellular community - eukaryotes	ko04550//Signaling pathways regulating pluripotency of stem cells	K18499	GO:0016604//nuclear body;GO:0032991//macromolecular complex	GO:0003712//transcription cofactor activity;GO:0005515//protein binding	GO:0001776//leukocyte homeostasis;GO:0002088//lens development in camera-type eye;GO:0009636//response to toxic substance;GO:0010770//positive regulation of cell morphogenesis involved in differentiation;GO:0014706//striated muscle tissue development;GO:0017015//regulation of transforming growth factor beta receptor signaling pathway;GO:0022402//cell cycle process;GO:0048646//anatomical structure…
ncbi_105071197	TMEM240	transmembrane protein 240, partial [Camelus bactrianus]	-	-	-	-	-	-	-
ncbi_105063035	LOC105063035	LUC7-like 2 [Canis lupus familiaris]	-	-	-	-	GO:0016604//nuclear body;GO:0097525//spliceosomal snRNP complex	GO:0003723//RNA binding;GO:0005515//protein binding	GO:0022618//ribonucleoprotein complex assembly
ncbi_105067269	MAMDC2	MAM domain-containing protein 2 [Camelus bactrianus]	-	-	-	-	GO:0005578//proteinaceous extracellular matrix;GO:0043231//intracellular membrane-bounded organelle	-	GO:0018149//peptide cross-linking
ncbi_105067261	UPK3B	uroplakin-3b [Camelus bactrianus]	-	-	-	-	GO:0031988//membrane-bounded vesicle	-	-
ncbi_105063422	MED18	mediator of RNA polymerase II transcription subunit 18	-	-	-	-	GO:0043231//intracellular membrane-bounded organelle;GO:0043231//intracellular membrane-bounded organelle;GO:0043231//intracellular membrane-bounded organelle;GO:0043234//protein complex;GO:0043234//protein complex;GO:0043234//protein complex	GO:0001076//transcription factor activity, RNA polymerase II transcription factor binding;GO:0001076//transcription factor activity, RNA polymerase II transcription factor binding;GO:0001076//transcription factor activity, RNA polymerase II transcription factor binding;GO:0004842//ubiquitin-protein transferase activity;GO:0004842//ubiquitin-protein transferase activity;GO:0004842//ubiquitin-prote…	GO:0006355//regulation of transcription, DNA-templated;GO:0006355//regulation of transcription, DNA-templated;GO:0006355//regulation of transcription, DNA-templated;GO:0032446//protein modification by small protein conjugation;GO:0032446//protein modification by small protein conjugation;GO:0032446//protein modification by small protein conjugation
ncbi_105063362	FNDC3B	fibronectin type III domain-containing protein 3B [Camelus bactrianus]	-	-	-	-	-	-	-
ncbi_105066520	EFEMP1	EGF-containing fibulin-like extracellular matrix protein 1 [Camelus ferus]	-	-	-	-	GO:0031988//membrane-bounded vesicle;GO:0044421//extracellular region part	GO:0046872//metal ion binding;GO:0070851//growth factor receptor binding	GO:0006468//protein phosphorylation;GO:0010468//regulation of gene expression;GO:0032330//regulation of chondrocyte differentiation;GO:0038127//ERBB signaling pathway
ncbi_105079643	LOC105079643	coiled-coil domain-containing protein 169-like [Camelus bactrianus]	-	-	-	-	-	-	-
ncbi_105079381	ZNF182	zinc finger protein 182	-	-	-	-	GO:0044464//cell part;GO:0044464//cell part	GO:0043169//cation binding;GO:0043169//cation binding	GO:0010468//regulation of gene expression;GO:0010468//regulation of gene expression
ncbi_105066513	RPS27A	ubiquitin-40S ribosomal protein S27a precursor [Homo sapiens]	Genetic Information Processing	Translation	ko03010//Ribosome	K02977	GO:0015935//small ribosomal subunit;GO:0030659//cytoplasmic vesicle membrane;GO:0031981//nuclear lumen	GO:0003723//RNA binding;GO:0005198//structural molecule activity;GO:0043169//cation binding	GO:0000087//mitotic M phase;GO:0000187//activation of MAPK activity;GO:0000956//nuclear-transcribed mRNA catabolic process;GO:0001666//response to hypoxia;GO:0001818//negative regulation of cytokine production;GO:0001819//positive regulation of cytokine production;GO:0002220//innate immune response activating cell surface receptor signaling pathway;GO:0002753//cytoplasmic pattern recognition rece…
ncbi_105067370	DCAF10	DDB1- and CUL4-associated factor 10 [Camelus bactrianus]	-	-	-	-	-	-	-
ncbi_105067258	LOC105067258	uroplakin-3b-like protein [Camelus bactrianus]	-	-	-	-	GO:0031224//intrinsic component of membrane	GO:0046906//tetrapyrrole binding	GO:0006950//response to stress;GO:0044710//single-organism metabolic process
ncbi_105080665	TRMT2B	tRNA (uracil(54)-C(5))-methyltransferase homolog	-	-	-	-	GO:0043231//intracellular membrane-bounded organelle;GO:0043231//intracellular membrane-bounded organelle;GO:0043231//intracellular membrane-bounded organelle	GO:0008168//methyltransferase activity;GO:0008168//methyltransferase activity;GO:0008168//methyltransferase activity	GO:0010467//gene expression;GO:0010467//gene expression;GO:0010467//gene expression
ncbi_105079352	FUNDC1	FUN14 domain-containing protein 1 [Vicugna pacos]	-	-	-	-	-	-	-
ncbi_105067264	SSC4D	scavenger receptor cysteine-rich domain-containing group B protein [Camelus bactrianus]	-	-	-	-	-	-	-
ncbi_105071055	LOC105071055	cyclin-dependent kinase 11B	-	-	-	-	GO:0043231//intracellular membrane-bounded organelle;GO:0043231//intracellular membrane-bounded organelle	GO:0004672//protein kinase activity;GO:0004672//protein kinase activity;GO:0032550//purine ribonucleoside binding;GO:0032550//purine ribonucleoside binding	GO:0006464//cellular protein modification process;GO:0006464//cellular protein modification process;GO:0007346//regulation of mitotic cell cycle;GO:0007346//regulation of mitotic cell cycle;GO:0043066//negative regulation of apoptotic process;GO:0043066//negative regulation of apoptotic process
ncbi_105070140	HNRNPUL2	heterogeneous nuclear ribonucleoprotein U-like protein 2	-	-	-	-	GO:0032991//macromolecular complex;GO:0044423//virion part	GO:0003723//RNA binding	-
ncbi_105075854	LOC105075854	protein BEX1 [Camelus ferus]	-	-	-	-	-	-	-
ncbi_105075770	EMX1	homeobox protein EMX1 [Camelus ferus]	-	-	-	-	GO:0043231//intracellular membrane-bounded organelle	GO:0003677//DNA binding	GO:0003002//regionalization;GO:0009887//organ morphogenesis;GO:0010468//regulation of gene expression;GO:0021953//central nervous system neuron differentiation;GO:0042221//response to chemical;GO:0048588//developmental cell growth
ncbi_105079695	PLAC1	placenta-specific protein 1 [Camelus ferus]	-	-	-	-	-	-	GO:0003006//developmental process involved in reproduction;GO:0044702//single organism reproductive process;GO:0044707//single-multicellular organism process
ncbi_105075229	VIPR2	vasoactive intestinal polypeptide receptor 2 [Camelus bactrianus]	Environmental Information Processing;Environmental Information Processing	Signaling molecules and interaction;Signal transduction	ko04080//Neuroactive ligand-receptor interaction;ko04024//cAMP signaling pathway	K04590;K04590	GO:0031224//intrinsic component of membrane	GO:0004930//G-protein coupled receptor activity	GO:0007166//cell surface receptor signaling pathway
ncbi_105075753	TMEM164	transmembrane protein 164	-	-	-	-	-	-	-
ncbi_105071057	LOC105071057	fibronectin type-III domain-containing transmembrane protein C1orf233 homolog, partial [Camelus dromedarius]	-	-	-	-	-	-	-
ncbi_105082111	LOC105082111	cytochrome b-c1 complex subunit 8 [Vicugna pacos]	Metabolism;Organismal Systems;Metabolism;Organismal Systems	Global and overview maps;Environmental adaptation;Energy metabolism;Circulatory system	ko01100//Metabolic pathways;ko04714//Thermogenesis;ko00190//Oxidative phosphorylation;ko04260//Cardiac muscle contraction	K00418;K00418;K00418;K00418	GO:0019866//organelle inner membrane;GO:0019866//organelle inner membrane;GO:0019866//organelle inner membrane;GO:0043231//intracellular membrane-bounded organelle;GO:0043231//intracellular membrane-bounded organelle;GO:0043231//intracellular membrane-bounded organelle;GO:0044425//membrane part;GO:0044425//membrane part;GO:0044425//membrane part	GO:0015078//hydrogen ion transmembrane transporter activity;GO:0015078//hydrogen ion transmembrane transporter activity;GO:0015078//hydrogen ion transmembrane transporter activity	GO:0015992//proton transport;GO:0015992//proton transport;GO:0015992//proton transport;GO:0021536//diencephalon development;GO:0021536//diencephalon development;GO:0021536//diencephalon development;GO:0021543//pallium development;GO:0021543//pallium development;GO:0021543//pallium development;GO:0021884//forebrain neuron development;GO:0021884//forebrain neuron development;GO:0021884//forebrain n…
ncbi_105067373	SHB	SH2 domain-containing adapter protein B, partial [Camelus dromedarius]	-	-	-	-	-	GO:0005515//protein binding	GO:0001568//blood vessel development;GO:0001933//negative regulation of protein phosphorylation;GO:0007346//regulation of mitotic cell cycle;GO:0042113//B cell activation;GO:0048534//hematopoietic or lymphoid organ development;GO:0060283//negative regulation of oocyte development;GO:0072089//stem cell proliferation
ncbi_105072310	VPS8	vacuolar protein sorting-associated protein 8 homolog	-	-	-	-	-	GO:0043169//cation binding;GO:0043169//cation binding;GO:0043169//cation binding;GO:0043169//cation binding;GO:0043169//cation binding	-
ncbi_105079220	ABI1	abl interactor 1	-	-	-	-	GO:0031252//cell leading edge;GO:0031252//cell leading edge;GO:0031252//cell leading edge;GO:0031252//cell leading edge;GO:0031252//cell leading edge;GO:0031252//cell leading edge;GO:0031252//cell leading edge;GO:0031988//membrane-bounded vesicle;GO:0031988//membrane-bounded vesicle;GO:0031988//membrane-bounded vesicle;GO:0031988//membrane-bounded vesicle;GO:0031988//membrane-bounded vesicle;GO:0…	GO:0005515//protein binding;GO:0005515//protein binding;GO:0005515//protein binding;GO:0005515//protein binding;GO:0005515//protein binding;GO:0005515//protein binding;GO:0005515//protein binding;GO:0030295//protein kinase activator activity;GO:0030295//protein kinase activator activity;GO:0030295//protein kinase activator activity;GO:0030295//protein kinase activator activity;GO:0030295//protein…	GO:0002431//Fc receptor mediated stimulatory signaling pathway;GO:0002431//Fc receptor mediated stimulatory signaling pathway;GO:0002431//Fc receptor mediated stimulatory signaling pathway;GO:0002431//Fc receptor mediated stimulatory signaling pathway;GO:0002431//Fc receptor mediated stimulatory signaling pathway;GO:0002431//Fc receptor mediated stimulatory signaling pathway;GO:0006952//defense r…
ncbi_105063471	CATSPER4	cation channel sperm-associated protein 4 [Camelus ferus]	-	-	-	-	-	-	-
ncbi_105079975	AKT1	RAC-alpha serine/threonine-protein kinase [Camelus bactrianus]	Environmental Information Processing;Environmental Information Processing;Environmental Information Processing;Environmental Information Processing;Cellular Processes;Environmental Information Processing;Organismal Systems;Environmental Information Processing;Environmental Information Processing;Environmental Information Processing;Organismal Systems;Cellular Processes;Organismal Systems;Cellular…	Signal transduction;Signal transduction;Signal transduction;Signal transduction;Cellular community - eukaryotes;Signal transduction;Immune system;Signal transduction;Signal transduction;Signal transduction;Circulatory system;Cellular community - eukaryotes;Endocrine system;Cell growth and death;Signal transduction;Cell growth and death;Endocrine system;Signal transduction;Signal transduction;Deve…	ko04151//PI3K-Akt signaling pathway;ko04010//MAPK signaling pathway;ko04014//Ras signaling pathway;ko04015//Rap1 signaling pathway;ko04510//Focal adhesion;ko04024//cAMP signaling pathway;ko04062//Chemokine signaling pathway;ko04022//cGMP - PKG signaling pathway;ko04630//Jak-STAT signaling pathway;ko04072//Phospholipase D signaling pathway;ko04261//Adrenergic signaling in cardiomyocytes;ko04550//S…	K04456;K04456;K04456;K04456;K04456;K04456;K04456;K04456;K04456;K04456;K04456;K04456;K04456;K04456;K04456;K04456;K04456;K04456;K04456;K04456;K04456;K04456;K04456;K04456;K04456;K04456;K04456;K04456;K04456;K04456;K04456;K04456;K04456;K04456;K04456;K04456;K04456;K04456;K04456;K04456;K04456;K04456;K04456;K04456;K04456;K04456;K04456;K04456	GO:0005815//microtubule organizing center;GO:0016020//membrane;GO:0030054//cell junction;GO:0043231//intracellular membrane-bounded organelle;GO:0044444//cytoplasmic part	GO:0004672//protein kinase activity;GO:0019900//kinase binding;GO:0030234//enzyme regulator activity;GO:0032550//purine ribonucleoside binding;GO:1902936//phosphatidylinositol bisphosphate binding	GO:0001503//ossification;GO:0001558//regulation of cell growth;GO:0001934//positive regulation of protein phosphorylation;GO:0001936//regulation of endothelial cell proliferation;GO:0002028//regulation of sodium ion transport;GO:0005979//regulation of glycogen biosynthetic process;GO:0006357//regulation of transcription from RNA polymerase II promoter;GO:0006952//defense response;GO:0007169//tran…
ncbi_105077776	LRRC70	leucine-rich repeat-containing protein 70	-	-	-	-	-	-	-
ncbi_105077778	DIMT1	probable dimethyladenosine transferase [Camelus bactrianus]	-	-	-	-	GO:0043231//intracellular membrane-bounded organelle;GO:0043232//intracellular non-membrane-bounded organelle	GO:0003723//RNA binding;GO:0008988//rRNA (adenine-N6-)-methyltransferase activity	GO:0000154//rRNA modification
ncbi_105067060	F9	coagulation factor IX [Camelus ferus]	Organismal Systems	Immune system	ko04610//Complement and coagulation cascades	K01321	GO:0031988//membrane-bounded vesicle	GO:0004175//endopeptidase activity;GO:0046872//metal ion binding	GO:0007599//hemostasis;GO:0019538//protein metabolic process
ncbi_105083495	MRE11A	double-strand break repair protein MRE11A [Camelus bactrianus]	Cellular Processes;Genetic Information Processing;Genetic Information Processing	Cell growth and death;Replication and repair;Replication and repair	ko04218//Cellular senescence;ko03440//Homologous recombination;ko03450//Non-homologous end-joining	K10865;K10865;K10865	-	-	-
ncbi_105067372	SLC25A51	solute carrier family 25 member 51 [Camelus ferus]	-	-	-	-	GO:0031224//intrinsic component of membrane;GO:0031224//intrinsic component of membrane	-	GO:0051234//establishment of localization;GO:0051234//establishment of localization
ncbi_105067938	PAPSS1	bifunctional 3'-phosphoadenosine 5'-phosphosulfate synthase 1 [Camelus ferus]	Metabolism;Metabolism;Metabolism;Metabolism;Metabolism	Global and overview maps;Nucleotide metabolism;Metabolism of other amino acids;Energy metabolism;Biosynthesis of other secondary metabolites	ko01100//Metabolic pathways;ko00230//Purine metabolism;ko00450//Selenocompound metabolism;ko00920//Sulfur metabolism;ko00261//Monobactam biosynthesis	K13811;K13811;K13811;K13811;K13811	-	-	-
ncbi_105074443	ZNF135	zinc finger protein 135 [Camelus bactrianus]	-	-	-	-	GO:0043231//intracellular membrane-bounded organelle	GO:0001071//nucleic acid binding transcription factor activity;GO:0003676//nucleic acid binding;GO:0043169//cation binding	GO:0006996//organelle organization;GO:0010468//regulation of gene expression;GO:0022603//regulation of anatomical structure morphogenesis;GO:0034645//cellular macromolecule biosynthetic process
ncbi_105064151	ZFAND3	AN1-type zinc finger protein 3 [Camelus bactrianus]	-	-	-	-	-	GO:0046914//transition metal ion binding	-
ncbi_105063149	MET	hepatocyte growth factor receptor [Camelus bactrianus]	Environmental Information Processing;Environmental Information Processing;Environmental Information Processing;Environmental Information Processing;Cellular Processes;Organismal Systems;Cellular Processes	Signal transduction;Signal transduction;Signal transduction;Signal transduction;Cellular community - eukaryotes;Development;Cellular community - eukaryotes	ko04151//PI3K-Akt signaling pathway;ko04010//MAPK signaling pathway;ko04014//Ras signaling pathway;ko04015//Rap1 signaling pathway;ko04510//Focal adhesion;ko04360//Axon guidance;ko04520//Adherens junction	K05099;K05099;K05099;K05099;K05099;K05099;K05099	GO:0031224//intrinsic component of membrane;GO:0044464//cell part	GO:0004714//transmembrane receptor protein tyrosine kinase activity;GO:0019902//phosphatase binding;GO:0032550//purine ribonucleoside binding	GO:0003382//epithelial cell morphogenesis;GO:0006357//regulation of transcription from RNA polymerase II promoter;GO:0006468//protein phosphorylation;GO:0006935//chemotaxis;GO:0007169//transmembrane receptor protein tyrosine kinase signaling pathway;GO:0007417//central nervous system development;GO:0008283//cell proliferation;GO:0010595//positive regulation of endothelial cell migration;GO:001082…
ncbi_105079087	ZCCHC16	zinc finger CCHC domain-containing protein 16 [Camelus bactrianus]	-	-	-	-	-	GO:0046914//transition metal ion binding	-
ncbi_105063955	POLG2	DNA polymerase subunit gamma-2, mitochondrial	-	-	-	-	GO:0009295//nucleoid;GO:0009295//nucleoid;GO:0009295//nucleoid;GO:0031988//membrane-bounded vesicle;GO:0031988//membrane-bounded vesicle;GO:0031988//membrane-bounded vesicle;GO:0043231//intracellular membrane-bounded organelle;GO:0043231//intracellular membrane-bounded organelle;GO:0043231//intracellular membrane-bounded organelle	GO:0005515//protein binding;GO:0005515//protein binding;GO:0005515//protein binding	GO:0006259//DNA metabolic process;GO:0006259//DNA metabolic process;GO:0006259//DNA metabolic process
ncbi_105083607	ZBTB18	zinc finger and BTB domain-containing protein 18 [Vicugna pacos]	-	-	-	-	GO:0005694//chromosome;GO:0005856//cytoskeleton;GO:0031981//nuclear lumen;GO:0044421//extracellular region part	GO:0001071//nucleic acid binding transcription factor activity;GO:0003677//DNA binding;GO:0043169//cation binding	GO:0006357//regulation of transcription from RNA polymerase II promoter;GO:0014706//striated muscle tissue development;GO:0021543//pallium development;GO:0042592//homeostatic process;GO:0043009//chordate embryonic development;GO:0048468//cell development
ncbi_105067058	GPR101	LOW QUALITY PROTEIN: probable G-protein coupled receptor 101 [Camelus bactrianus]	-	-	-	-	GO:0031224//intrinsic component of membrane;GO:0043234//protein complex	GO:0060089//molecular transducer activity	GO:0007166//cell surface receptor signaling pathway
ncbi_105080644	CSTF2	cleavage stimulation factor subunit 2	Genetic Information Processing	Translation	ko03015//mRNA surveillance pathway	K14407	GO:0005849//mRNA cleavage factor complex;GO:0005849//mRNA cleavage factor complex;GO:0005849//mRNA cleavage factor complex;GO:0016604//nuclear body;GO:0016604//nuclear body;GO:0016604//nuclear body	GO:0003723//RNA binding;GO:0003723//RNA binding;GO:0003723//RNA binding	GO:0006396//RNA processing;GO:0006396//RNA processing;GO:0006396//RNA processing
ncbi_105067165	PCDH11X	protocadherin-11 X-linked	-	-	-	-	GO:0031224//intrinsic component of membrane;GO:0031224//intrinsic component of membrane	-	GO:0098742//cell-cell adhesion via plasma-membrane adhesion molecules;GO:0098742//cell-cell adhesion via plasma-membrane adhesion molecules
ncbi_105067521	TMEM2	transmembrane protein 2 [Camelus bactrianus]	-	-	-	-	-	-	-
ncbi_105066580	LRIG1	leucine-rich repeats and immunoglobulin-like domains protein 1	-	-	-	-	-	-	GO:0042472//inner ear morphogenesis;GO:0042472//inner ear morphogenesis
ncbi_105076375	CSAD	cysteine sulfinic acid decarboxylase [Camelus bactrianus]	Metabolism;Metabolism	Global and overview maps;Metabolism of other amino acids	ko01100//Metabolic pathways;ko00430//Taurine and hypotaurine metabolism	K01594;K01594	-	GO:0016830//carbon-carbon lyase activity;GO:0043168//anion binding	GO:0043436//oxoacid metabolic process
ncbi_105080478	PRTG	protogenin [Camelus bactrianus]	-	-	-	-	-	-	-
ncbi_105071062	TMEM88B	transmembrane protein 88B [Camelus bactrianus]	-	-	-	-	-	-	-
ncbi_105073003	LOC105073003	PC-esterase domain-containing protein 1B-like [Camelus bactrianus]	-	-	-	-	-	-	-
ncbi_105063022	ADCK2	uncharacterized aarF domain-containing protein kinase 2 [Camelus bactrianus]	-	-	-	-	-	GO:0016740//transferase activity	-
ncbi_105072101	GGCX	vitamin K-dependent gamma-carboxylase [Camelus bactrianus]	Metabolism	Metabolism of cofactors and vitamins	ko00130//Ubiquinone and other terpenoid-quinone biosynthesis	K10106	GO:0031090//organelle membrane;GO:0031224//intrinsic component of membrane;GO:0043231//intracellular membrane-bounded organelle	GO:0016831//carboxy-lyase activity	GO:0018200//peptidyl-glutamic acid modification
ncbi_105071546	GIT1	ARF GTPase-activating protein GIT1 [Camelus bactrianus]	Cellular Processes;Cellular Processes	Transport and catabolism;Cell motility	ko04144//Endocytosis;ko04810//Regulation of actin cytoskeleton	K05737;K05737	GO:0005924//cell-substrate adherens junction;GO:0016234//inclusion body;GO:0044444//cytoplasmic part	GO:0008047//enzyme activator activity;GO:0046914//transition metal ion binding	GO:0000910//cytokinesis;GO:0007169//transmembrane receptor protein tyrosine kinase signaling pathway;GO:0007186//G-protein coupled receptor signaling pathway;GO:0043087//regulation of GTPase activity;GO:0097485//neuron projection guidance
ncbi_105081681	SLK	STE20-like serine/threonine-protein kinase	Cellular Processes	Cell growth and death	ko04114//Oocyte meiosis	K08836	GO:0031988//membrane-bounded vesicle	GO:0004672//protein kinase activity;GO:0032550//purine ribonucleoside binding;GO:0046983//protein dimerization activity	GO:0006468//protein phosphorylation
ncbi_105077946	LOC105077946	Chromosome 3 open reading frame 38 [Homo sapiens]	-	-	-	-	-	-	-
ncbi_105077779	KIF2A	kinesin-like protein KIF2A	-	-	-	-	GO:0005815//microtubule organizing center;GO:0005815//microtubule organizing center;GO:0005819//spindle;GO:0005819//spindle;GO:0005875//microtubule associated complex;GO:0005875//microtubule associated complex;GO:0044441//ciliary part;GO:0044441//ciliary part	GO:0003774//motor activity;GO:0003774//motor activity;GO:0015631//tubulin binding;GO:0015631//tubulin binding;GO:0032550//purine ribonucleoside binding;GO:0032550//purine ribonucleoside binding	GO:0007051//spindle organization;GO:0007051//spindle organization
ncbi_105067633	DUSP4	LOW QUALITY PROTEIN: dual specificity protein phosphatase 4 [Camelus bactrianus]	Environmental Information Processing	Signal transduction	ko04010//MAPK signaling pathway	K04459	-	-	-
ncbi_105070135	LOC105070135	ubiquinol-cytochrome-c reductase complex assembly factor 3 [Vicugna pacos]	-	-	-	-	-	-	-
ncbi_105075945	GRIA3	glutamate receptor 3	Environmental Information Processing;Environmental Information Processing;Organismal Systems;Organismal Systems;Organismal Systems;Organismal Systems;Organismal Systems	Signaling molecules and interaction;Signal transduction;Nervous system;Nervous system;Nervous system;Environmental adaptation;Nervous system	ko04080//Neuroactive ligand-receptor interaction;ko04024//cAMP signaling pathway;ko04723//Retrograde endocannabinoid signaling;ko04728//Dopaminergic synapse;ko04724//Glutamatergic synapse;ko04713//Circadian entrainment;ko04730//Long-term depression	K05199;K05199;K05199;K05199;K05199;K05199;K05199	GO:0008328//ionotropic glutamate receptor complex;GO:0030659//cytoplasmic vesicle membrane;GO:0097060//synaptic membrane	GO:0004970//ionotropic glutamate receptor activity;GO:0005231//excitatory extracellular ligand-gated ion channel activity	GO:0006811//ion transport;GO:0007215//glutamate receptor signaling pathway;GO:0007267//cell-cell signaling
ncbi_105071628	EFCAB5	EF-hand calcium-binding domain-containing protein 5 [Camelus ferus]	-	-	-	-	-	-	-
ncbi_105075771	SPR	sepiapterin reductase [Camelus bactrianus]	Metabolism;Metabolism	Global and overview maps;Metabolism of cofactors and vitamins	ko01100//Metabolic pathways;ko00790//Folate biosynthesis	K00072;K00072	GO:0031988//membrane-bounded vesicle;GO:0043231//intracellular membrane-bounded organelle	GO:0003824//catalytic activity	GO:0000904//cell morphogenesis involved in differentiation;GO:0006584//catecholamine metabolic process;GO:0009072//aromatic amino acid family metabolic process;GO:0009108//coenzyme biosynthetic process;GO:0040008//regulation of growth;GO:0042558//pteridine-containing compound metabolic process;GO:0044271//cellular nitrogen compound biosynthetic process;GO:0050881//musculoskeletal movement
ncbi_105081232	LOC105081232	cilia- and flagella-associated protein 47 [Vicugna pacos]	-	-	-	-	-	-	-
ncbi_105066515	CCDC88A	girdin	-	-	-	-	GO:0016020//membrane;GO:0016020//membrane;GO:0031252//cell leading edge;GO:0031252//cell leading edge;GO:0031982//vesicle;GO:0031982//vesicle;GO:0043231//intracellular membrane-bounded organelle;GO:0043231//intracellular membrane-bounded organelle;GO:0044444//cytoplasmic part;GO:0044444//cytoplasmic part	GO:0005543//phospholipid binding;GO:0005543//phospholipid binding;GO:0015631//tubulin binding;GO:0015631//tubulin binding;GO:0019901//protein kinase binding;GO:0019901//protein kinase binding;GO:0046983//protein dimerization activity;GO:0046983//protein dimerization activity	GO:0008283//cell proliferation;GO:0008283//cell proliferation;GO:0030031//cell projection assembly;GO:0030031//cell projection assembly;GO:0031344//regulation of cell projection organization;GO:0031344//regulation of cell projection organization;GO:0032147//activation of protein kinase activity;GO:0032147//activation of protein kinase activity;GO:0032970//regulation of actin filament-based proces…
ncbi_105080489	FAM214A	protein FAM214A	-	-	-	-	-	-	-
ncbi_105067894	LOC105067894	alcohol dehydrogenase E chain [Camelus bactrianus]	Metabolism;Metabolism;Metabolism;Metabolism;Metabolism;Metabolism;Metabolism	Global and overview maps;Carbohydrate metabolism;Metabolism of cofactors and vitamins;Xenobiotics biodegradation and metabolism;Xenobiotics biodegradation and metabolism;Amino acid metabolism;Lipid metabolism	ko01100//Metabolic pathways;ko00010//Glycolysis / Gluconeogenesis;ko00830//Retinol metabolism;ko00980//Metabolism of xenobiotics by cytochrome P450;ko00982//Drug metabolism - cytochrome P450;ko00350//Tyrosine metabolism;ko00071//Fatty acid degradation	K13951;K13951;K13951;K13951;K13951;K13951;K13951	GO:0043231//intracellular membrane-bounded organelle	GO:0003824//catalytic activity;GO:0046914//transition metal ion binding;GO:0046983//protein dimerization activity	GO:0001101//response to acid chemical;GO:0001523//retinoid metabolic process;GO:0006067//ethanol metabolic process;GO:0030534//adult behavior;GO:0048545//response to steroid hormone
ncbi_105069401	RAPGEF2	rap guanine nucleotide exchange factor 2 [Camelus bactrianus]	Environmental Information Processing;Environmental Information Processing;Cellular Processes	Signal transduction;Signal transduction;Cellular community - eukaryotes	ko04010//MAPK signaling pathway;ko04015//Rap1 signaling pathway;ko04530//Tight junction	K08018;K08018;K08018	GO:0005768//endosome;GO:0005886//plasma membrane;GO:0016021//integral component of membrane;GO:0016023//cytoplasmic, membrane-bounded vesicle;GO:0032991//macromolecular complex;GO:0042995//cell projection;GO:0043296//apical junction complex;GO:0044297//cell body	GO:0005088//Ras guanyl-nucleotide exchange factor activity;GO:0005543//phospholipid binding;GO:0008047//enzyme activator activity;GO:0019900//kinase binding;GO:0019904//protein domain specific binding;GO:0030551//cyclic nucleotide binding;GO:0031690//adrenergic receptor binding;GO:0046872//metal ion binding;GO:0060089//molecular transducer activity	GO:0001570//vasculogenesis;GO:0001764//neuron migration;GO:0007009//plasma membrane organization;GO:0007169//transmembrane receptor protein tyrosine kinase signaling pathway;GO:0007189//adenylate cyclase-activating G-protein coupled receptor signaling pathway;GO:0007420//brain development;GO:0008283//cell proliferation;GO:0010771//negative regulation of cell morphogenesis involved in differentiat…
ncbi_105072896	PPP1R1C	protein phosphatase 1 regulatory subunit 1C	-	-	-	-	-	GO:0019212//phosphatase inhibitor activity	GO:0001558//regulation of cell growth;GO:0009892//negative regulation of metabolic process;GO:1901992//positive regulation of mitotic cell cycle phase transition
ncbi_105079424	CHST7	carbohydrate sulfotransferase 7 [Camelus bactrianus]	Metabolism	Glycan biosynthesis and metabolism	ko00532//Glycosaminoglycan biosynthesis - chondroitin sulfate / dermatan sulfate	K04743	-	GO:0034481//chondroitin sulfotransferase activity	GO:0006024//glycosaminoglycan biosynthetic process;GO:0044237//cellular metabolic process;GO:0044238//primary metabolic process;GO:1901071//glucosamine-containing compound metabolic process
ncbi_105069646	LRP12	low-density lipoprotein receptor-related protein 12 [Camelus bactrianus]	-	-	-	-	GO:0031224//intrinsic component of membrane	-	GO:0016192//vesicle-mediated transport
ncbi_105075857	ZCCHC18	zinc finger CCHC domain-containing protein 18 [Camelus ferus]	-	-	-	-	-	GO:0046914//transition metal ion binding	-
ncbi_105083238	BST1	ADP-ribosyl cyclase/cyclic ADP-ribose hydrolase 2	Metabolism;Organismal Systems;Organismal Systems;Metabolism	Global and overview maps;Digestive system;Digestive system;Metabolism of cofactors and vitamins	ko01100//Metabolic pathways;ko04972//Pancreatic secretion;ko04970//Salivary secretion;ko00760//Nicotinate and nicotinamide metabolism	K18152;K18152;K18152;K18152	GO:0031988//membrane-bounded vesicle	-	-
ncbi_105072922	ORMDL1	ORM1-like protein 1 [Equus caballus]	-	-	-	-	GO:0031090//organelle membrane;GO:0031224//intrinsic component of membrane;GO:0043231//intracellular membrane-bounded organelle	-	GO:0006665//sphingolipid metabolic process;GO:0031327//negative regulation of cellular biosynthetic process
ncbi_105070137	GNG3	guanine nucleotide-binding protein G(I)/G(S)/G(O) subunit gamma-3-like protein [Camelus ferus]	Environmental Information Processing;Environmental Information Processing;Organismal Systems;Organismal Systems;Environmental Information Processing;Organismal Systems;Organismal Systems;Organismal Systems;Organismal Systems;Organismal Systems;Organismal Systems;Organismal Systems	Signal transduction;Signal transduction;Immune system;Nervous system;Signal transduction;Endocrine system;Nervous system;Nervous system;Nervous system;Nervous system;Environmental adaptation;Nervous system	ko04151//PI3K-Akt signaling pathway;ko04014//Ras signaling pathway;ko04062//Chemokine signaling pathway;ko04723//Retrograde endocannabinoid signaling;ko04371//Apelin signaling pathway;ko04926//Relaxin signaling pathway;ko04728//Dopaminergic synapse;ko04726//Serotonergic synapse;ko04724//Glutamatergic synapse;ko04725//Cholinergic synapse;ko04713//Circadian entrainment;ko04727//GABAergic synapse	K04540;K04540;K04540;K04540;K04540;K04540;K04540;K04540;K04540;K04540;K04540;K04540	GO:0014069//postsynaptic density;GO:0014069//postsynaptic density;GO:0016020//membrane;GO:0016020//membrane;GO:0043234//protein complex;GO:0043234//protein complex;GO:0044444//cytoplasmic part;GO:0044444//cytoplasmic part	GO:0031701//angiotensin receptor binding;GO:0031701//angiotensin receptor binding;GO:0060089//molecular transducer activity;GO:0060089//molecular transducer activity	GO:0007166//cell surface receptor signaling pathway;GO:0007166//cell surface receptor signaling pathway;GO:0051480//regulation of cytosolic calcium ion concentration;GO:0051480//regulation of cytosolic calcium ion concentration
ncbi_105071060	LOC105071060	ATPase family AAA domain-containing protein 3 [Camelus bactrianus]	-	-	-	-	-	-	-
ncbi_105063420	PHACTR4	phosphatase and actin regulator 4	-	-	-	-	-	-	-
ncbi_105063147	ST7	suppressor of tumorigenicity 7 protein	-	-	-	-	GO:0031224//intrinsic component of membrane;GO:0031224//intrinsic component of membrane;GO:0031224//intrinsic component of membrane;GO:0031224//intrinsic component of membrane;GO:0031224//intrinsic component of membrane;GO:0031224//intrinsic component of membrane;GO:0031224//intrinsic component of membrane	-	-
ncbi_105063954	CEP95	centrosomal protein of 95 kDa	-	-	-	-	-	-	-
ncbi_105084020	KIF26B	kinesin-like protein KIF26B [Camelus bactrianus]	-	-	-	-	GO:0005875//microtubule associated complex	GO:0003774//motor activity;GO:0015631//tubulin binding;GO:0032550//purine ribonucleoside binding	GO:0007017//microtubule-based process;GO:0007163//establishment or maintenance of cell polarity;GO:0022407//regulation of cell-cell adhesion;GO:0060560//developmental growth involved in morphogenesis
ncbi_105065483	KCTD16	BTB/POZ domain-containing protein KCTD16 [Camelus ferus]	-	-	-	-	GO:0043234//protein complex;GO:0043234//protein complex;GO:0043234//protein complex;GO:0043234//protein complex;GO:0097060//synaptic membrane;GO:0097060//synaptic membrane;GO:0097060//synaptic membrane;GO:0097060//synaptic membrane	-	GO:0051259//protein oligomerization;GO:0051259//protein oligomerization;GO:0051259//protein oligomerization;GO:0051259//protein oligomerization
ncbi_105071350	FMR1NB	LOW QUALITY PROTEIN: fragile X mental retardation 1 neighbor protein, partial [Camelus bactrianus]	-	-	-	-	-	-	-
ncbi_105083043	VPS16	vacuolar protein sorting-associated protein 16 homolog	-	-	-	-	-	-	-
ncbi_105079672	PHF6	PHD finger protein 6	-	-	-	-	GO:0000776//kinetochore;GO:0000776//kinetochore;GO:0000776//kinetochore;GO:0000776//kinetochore;GO:0000776//kinetochore;GO:0031981//nuclear lumen;GO:0031981//nuclear lumen;GO:0031981//nuclear lumen;GO:0031981//nuclear lumen;GO:0031981//nuclear lumen;GO:0031981//nuclear lumen;GO:0031981//nuclear lumen;GO:0043232//intracellular non-membrane-bounded organelle;GO:0043232//intracellular non-membrane-b…	GO:0003723//RNA binding;GO:0003723//RNA binding;GO:0003723//RNA binding;GO:0003723//RNA binding;GO:0003723//RNA binding;GO:0003723//RNA binding;GO:0003723//RNA binding;GO:0008092//cytoskeletal protein binding;GO:0008092//cytoskeletal protein binding;GO:0008092//cytoskeletal protein binding;GO:0008092//cytoskeletal protein binding;GO:0008092//cytoskeletal protein binding;GO:0008092//cytoskeletal p…	GO:0010468//regulation of gene expression;GO:0010468//regulation of gene expression;GO:0010468//regulation of gene expression;GO:0010468//regulation of gene expression;GO:0010468//regulation of gene expression;GO:0034645//cellular macromolecule biosynthetic process;GO:0034645//cellular macromolecule biosynthetic process;GO:0034645//cellular macromolecule biosynthetic process;GO:0034645//cellular …
ncbi_105076946	UBR1	LOW QUALITY PROTEIN: E3 ubiquitin-protein ligase UBR1 [Camelus bactrianus]	-	-	-	-	GO:0043234//protein complex	GO:0016597//amino acid binding;GO:0019787//ubiquitin-like protein transferase activity;GO:0046914//transition metal ion binding	GO:0019941//modification-dependent protein catabolic process;GO:0032006//regulation of TOR signaling;GO:0032446//protein modification by small protein conjugation;GO:0071230//cellular response to amino acid stimulus
ncbi_105083494	ANKRD49	ankyrin repeat domain-containing protein 49 [Camelus ferus]	-	-	-	-	-	-	-
ncbi_105067511	NAT16	probable N-acetyltransferase 16, partial [Vicugna pacos]	-	-	-	-	-	-	-
ncbi_105072919	SLC40A1	solute carrier family 40 member 1 [Camelus ferus]	Organismal Systems;Cellular Processes	Digestive system;Cell growth and death	ko04978//Mineral absorption;ko04216//Ferroptosis	K14685;K14685	GO:0005770//late endosome;GO:0016023//cytoplasmic, membrane-bounded vesicle;GO:0031224//intrinsic component of membrane	GO:0046915//transition metal ion transmembrane transporter activity	GO:0006357//regulation of transcription from RNA polymerase II promoter;GO:0006826//iron ion transport;GO:0009888//tissue development;GO:0042981//regulation of apoptotic process;GO:0046916//cellular transition metal ion homeostasis;GO:0048536//spleen development;GO:0048871//multicellular organismal homeostasis
ncbi_105076934	VPS39	vam6/Vps39-like protein [Camelus bactrianus]	-	-	-	-	GO:0005774//vacuolar membrane;GO:0043234//protein complex	-	GO:0015031//protein transport
ncbi_105063477	FAM110D	protein FAM110D [Camelus bactrianus]	-	-	-	-	-	-	-
ncbi_105079224	YME1L1	ATP-dependent zinc metalloprotease YME1L1 [Camelus ferus]	-	-	-	-	GO:0019866//organelle inner membrane;GO:0043231//intracellular membrane-bounded organelle	GO:0032550//purine ribonucleoside binding	GO:0006996//organelle organization;GO:0044699//single-organism process;GO:0051603//proteolysis involved in cellular protein catabolic process
ncbi_105067510	VGF	neurosecretory protein VGF [Camelus bactrianus]	-	-	-	-	GO:0016023//cytoplasmic, membrane-bounded vesicle;GO:0044421//extracellular region part	GO:0005179//hormone activity	GO:0000003//reproduction;GO:0006950//response to stress;GO:0009306//protein secretion;GO:0031667//response to nutrient levels;GO:0033500//carbohydrate homeostasis;GO:0043434//response to peptide hormone;GO:0044237//cellular metabolic process;GO:0046683//response to organophosphorus
ncbi_105062699	CCDC102B	coiled-coil domain-containing protein 102B	-	-	-	-	-	-	-
ncbi_105074797	DYNC1LI2	cytoplasmic dynein 1 light intermediate chain 2 [Camelus bactrianus]	Cellular Processes;Organismal Systems	Transport and catabolism;Excretory system	ko04145//Phagosome;ko04962//Vasopressin-regulated water reabsorption	K10416;K10416	GO:0005815//microtubule organizing center;GO:0030286//dynein complex	GO:0003774//motor activity	GO:0007017//microtubule-based process;GO:0051640//organelle localization
ncbi_105081684	SH3PXD2A	SH3 and PX domain-containing protein 2A	-	-	-	-	GO:0015629//actin cytoskeleton	GO:0005543//phospholipid binding	GO:0000768//syncytium formation by plasma membrane fusion;GO:0072593//reactive oxygen species metabolic process
ncbi_105075746	LOC105075746	protein BEX3	Organismal Systems	Nervous system	ko04722//Neurotrophin signaling pathway	K12465	GO:0044444//cytoplasmic part;GO:0044444//cytoplasmic part	-	GO:0097191//extrinsic apoptotic signaling pathway;GO:0097191//extrinsic apoptotic signaling pathway
ncbi_105080160	ITIH3	inter-alpha-trypsin inhibitor heavy chain H3 [Camelus ferus]	-	-	-	-	GO:0031988//membrane-bounded vesicle	-	GO:0010466//negative regulation of peptidase activity;GO:1903510//mucopolysaccharide metabolic process
ncbi_105063085	UBE2H	ubiquitin-conjugating enzyme E2 H	Genetic Information Processing	Folding, sorting and degradation	ko04120//Ubiquitin mediated proteolysis	K10576	-	-	-
ncbi_105083071	GNRH2	LOW QUALITY PROTEIN: progonadoliberin-2 [Camelus bactrianus]	Organismal Systems	Endocrine system	ko04912//GnRH signaling pathway	K05252	-	-	GO:0044707//single-multicellular organism process
ncbi_105067242	SERPINE1	plasminogen activator inhibitor 1 [Camelus ferus]	Environmental Information Processing;Cellular Processes;Environmental Information Processing;Environmental Information Processing;Organismal Systems;Cellular Processes	Signal transduction;Cell growth and death;Signal transduction;Signal transduction;Immune system;Cell growth and death	ko04390//Hippo signaling pathway;ko04218//Cellular senescence;ko04371//Apelin signaling pathway;ko04066//HIF-1 signaling pathway;ko04610//Complement and coagulation cascades;ko04115//p53 signaling pathway	K03982;K03982;K03982;K03982;K03982;K03982	-	-	-
ncbi_105070142	ZBTB3	zinc finger and BTB domain-containing protein 3 [Camelus bactrianus]	-	-	-	-	-	-	-
ncbi_105071498	MNT	max-binding protein MNT [Camelus bactrianus]	-	-	-	-	-	GO:0000976//transcription regulatory region sequence-specific DNA binding;GO:0000981//RNA polymerase II transcription factor activity, sequence-specific DNA binding;GO:0005515//protein binding	GO:0007049//cell cycle;GO:0007568//aging;GO:0010468//regulation of gene expression;GO:0043066//negative regulation of apoptotic process
ncbi_105071948	PPP1R16B	protein phosphatase 1 regulatory inhibitor subunit 16B [Camelus bactrianus]	-	-	-	-	-	-	-
ncbi_105076452	ACP2	lysosomal acid phosphatase	Metabolism;Cellular Processes;Metabolism	Global and overview maps;Transport and catabolism;Metabolism of cofactors and vitamins	ko01100//Metabolic pathways;ko04142//Lysosome;ko00740//Riboflavin metabolism	K14410;K14410;K14410	GO:0000323//lytic vacuole;GO:0000323//lytic vacuole;GO:0000323//lytic vacuole;GO:0000323//lytic vacuole;GO:0005774//vacuolar membrane;GO:0005775//vacuolar lumen;GO:0031224//intrinsic component of membrane;GO:0031988//membrane-bounded vesicle;GO:0031988//membrane-bounded vesicle;GO:0031988//membrane-bounded vesicle;GO:0031988//membrane-bounded vesicle	GO:0016791//phosphatase activity;GO:0016791//phosphatase activity;GO:0016791//phosphatase activity;GO:0016791//phosphatase activity	GO:0006796//phosphate-containing compound metabolic process;GO:0006796//phosphate-containing compound metabolic process;GO:0006796//phosphate-containing compound metabolic process;GO:0006796//phosphate-containing compound metabolic process;GO:0007033//vacuole organization;GO:0007033//vacuole organization;GO:0007033//vacuole organization;GO:0007033//vacuole organization;GO:0048731//system developm…
ncbi_105064458	FAM159B	membrane protein FAM159B [Camelus bactrianus]	-	-	-	-	-	-	-
ncbi_105075950	MCTS1	malignant T-cell-amplified sequence 1	-	-	-	-	GO:0015935//small ribosomal subunit;GO:0015935//small ribosomal subunit;GO:0016020//membrane;GO:0016020//membrane	GO:0008135//translation factor activity, RNA binding;GO:0008135//translation factor activity, RNA binding	GO:0002190//cap-independent translational initiation;GO:0002190//cap-independent translational initiation;GO:0010468//regulation of gene expression;GO:0010468//regulation of gene expression;GO:0022618//ribonucleoprotein complex assembly;GO:0032988//ribonucleoprotein complex disassembly;GO:0032988//ribonucleoprotein complex disassembly;GO:0033554//cellular response to stress;GO:0033554//cellular r…
ncbi_105066707	SUCNR1	succinate receptor 1 [Camelus bactrianus]	Environmental Information Processing	Signal transduction	ko04024//cAMP signaling pathway	K10042	-	-	-
ncbi_105070132	LOC105070132	LBH domain-containing protein 1 [Bos taurus]	-	-	-	-	-	-	-
ncbi_105084029	DNAH14	LOW QUALITY PROTEIN: dynein heavy chain 14, axonemal [Camelus bactrianus]	-	-	-	-	GO:0005875//microtubule associated complex;GO:0042995//cell projection	GO:0017111//nucleoside-triphosphatase activity;GO:0032550//purine ribonucleoside binding	GO:0007017//microtubule-based process
ncbi_105084016	LOC105084016	uncharacterized protein LOC105084016 [Camelus bactrianus]	-	-	-	-	-	-	-
ncbi_105082248	CCNI2	LOW QUALITY PROTEIN: cyclin-I2 [Camelus bactrianus]	-	-	-	-	-	-	-
ncbi_105073350	MFAP3L	microfibrillar-associated protein 3-like [Camelus bactrianus]	-	-	-	-	-	-	-
ncbi_105076376	ITGB7	integrin beta-7 [Camelus bactrianus]	Environmental Information Processing;Cellular Processes;Cellular Processes;Environmental Information Processing;Environmental Information Processing;Organismal Systems	Signal transduction;Cell motility;Cellular community - eukaryotes;Signaling molecules and interaction;Signaling molecules and interaction;Immune system	ko04151//PI3K-Akt signaling pathway;ko04810//Regulation of actin cytoskeleton;ko04510//Focal adhesion;ko04514//Cell adhesion molecules (CAMs);ko04512//ECM-receptor interaction;ko04672//Intestinal immune network for IgA production	K06590;K06590;K06590;K06590;K06590;K06590	GO:0008305//integrin complex;GO:0031988//membrane-bounded vesicle	GO:0005515//protein binding;GO:0060089//molecular transducer activity	GO:0000904//cell morphogenesis involved in differentiation;GO:0007159//leukocyte cell-cell adhesion;GO:0007166//cell surface receptor signaling pathway;GO:0031589//cell-substrate adhesion;GO:0044707//single-multicellular organism process;GO:0072657//protein localization to membrane;GO:0072676//lymphocyte migration
ncbi_105068317	IER2	LOW QUALITY PROTEIN: immediate early response gene 2 protein [Camelus bactrianus]	-	-	-	-	-	-	-
ncbi_105067265	LOC105067265	tight junction protein ZO-2-like [Camelus bactrianus]	Cellular Processes	Cellular community - eukaryotes	ko04530//Tight junction	K06098	GO:0016020//membrane;GO:0043296//apical junction complex	-	-
ncbi_105075866	LOC105075866	transcription elongation factor 1 homolog [Callorhinchus milii]	-	-	-	-	GO:0043231//intracellular membrane-bounded organelle	GO:0043169//cation binding	GO:0010468//regulation of gene expression;GO:0034645//cellular macromolecule biosynthetic process
ncbi_105071196	MMP23B	matrix metalloproteinase-23 [Camelus bactrianus]	-	-	-	-	-	GO:0046872//metal ion binding;GO:0070011//peptidase activity, acting on L-amino acid peptides	-
ncbi_105071497	METTL16	methyltransferase-like protein 16	-	-	-	-	-	GO:0003723//RNA binding;GO:0003723//RNA binding;GO:0003824//catalytic activity;GO:0003824//catalytic activity	GO:0008152//metabolic process;GO:0008152//metabolic process
ncbi_105063470	CEP85	centrosomal protein of 85 kDa	-	-	-	-	GO:0005815//microtubule organizing center;GO:0005815//microtubule organizing center	-	-
ncbi_105072325	DGKG	diacylglycerol kinase gamma	Metabolism;Environmental Information Processing;Metabolism;Environmental Information Processing;Metabolism	Global and overview maps;Signal transduction;Lipid metabolism;Signal transduction;Lipid metabolism	ko01100//Metabolic pathways;ko04072//Phospholipase D signaling pathway;ko00564//Glycerophospholipid metabolism;ko04070//Phosphatidylinositol signaling system;ko00561//Glycerolipid metabolism	K00901;K00901;K00901;K00901;K00901	GO:0016020//membrane;GO:0016020//membrane;GO:0016020//membrane;GO:0016020//membrane;GO:0043227//membrane-bounded organelle;GO:0043227//membrane-bounded organelle;GO:0043227//membrane-bounded organelle;GO:0043227//membrane-bounded organelle	GO:0016301//kinase activity;GO:0016301//kinase activity;GO:0016301//kinase activity;GO:0016301//kinase activity;GO:0032550//purine ribonucleoside binding;GO:0032550//purine ribonucleoside binding;GO:0032550//purine ribonucleoside binding;GO:0032550//purine ribonucleoside binding;GO:0046872//metal ion binding;GO:0046872//metal ion binding;GO:0046872//metal ion binding;GO:0046872//metal ion binding	GO:0006796//phosphate-containing compound metabolic process;GO:0006796//phosphate-containing compound metabolic process;GO:0006796//phosphate-containing compound metabolic process;GO:0006796//phosphate-containing compound metabolic process;GO:0007186//G-protein coupled receptor signaling pathway;GO:0007186//G-protein coupled receptor signaling pathway;GO:0007186//G-protein coupled receptor signal…
ncbi_105062995	LOC105062995	testis-expressed sequence 13A protein-like [Camelus bactrianus]	-	-	-	-	-	-	-
ncbi_105070134	LBHD1	LBH domain-containing protein 1 [Camelus ferus]	-	-	-	-	-	-	-
ncbi_105073000	ANKAR	LOW QUALITY PROTEIN: ankyrin and armadillo repeat-containing protein [Camelus bactrianus]	-	-	-	-	-	-	-
ncbi_105083614	LOC105083614	glycerophosphodiester phosphodiesterase domain-containing protein 4-like [Camelus bactrianus]	-	-	-	-	-	GO:0008081//phosphoric diester hydrolase activity	GO:0044238//primary metabolic process
ncbi_105079296	BMX	cytoplasmic tyrosine-protein kinase BMX [Camelus bactrianus]	-	-	-	-	-	-	-
ncbi_105072104	RNF181	E3 ubiquitin-protein ligase RNF181	-	-	-	-	-	GO:0003824//catalytic activity;GO:0046914//transition metal ion binding	GO:0016567//protein ubiquitination
ncbi_105076278	MFSD5	molybdate-anion transporter [Camelus ferus]	-	-	-	-	GO:0031224//intrinsic component of membrane	GO:0015103//inorganic anion transmembrane transporter activity	GO:0015698//inorganic anion transport
ncbi_105072219	IL1RL2	interleukin-1 receptor-like 2 [Camelus bactrianus]	-	-	-	-	-	GO:0004896//cytokine receptor activity;GO:0004896//cytokine receptor activity	GO:0001819//positive regulation of cytokine production;GO:0001819//positive regulation of cytokine production;GO:0019221//cytokine-mediated signaling pathway;GO:0019221//cytokine-mediated signaling pathway;GO:0031347//regulation of defense response;GO:0031347//regulation of defense response;GO:0045580//regulation of T cell differentiation;GO:0045580//regulation of T cell differentiation
ncbi_105066691	CLDN11	claudin-11 [Camelus ferus]	Cellular Processes;Environmental Information Processing;Organismal Systems	Cellular community - eukaryotes;Signaling molecules and interaction;Immune system	ko04530//Tight junction;ko04514//Cell adhesion molecules (CAMs);ko04670//Leukocyte transendothelial migration	K06087;K06087;K06087	GO:0031224//intrinsic component of membrane;GO:0031988//membrane-bounded vesicle;GO:0043296//apical junction complex;GO:0044464//cell part	-	GO:0007272//ensheathment of neurons;GO:0022610//biological adhesion;GO:0048232//male gamete generation
ncbi_105062992	DOCK11	dedicator of cytokinesis protein 11 [Camelus bactrianus]	-	-	-	-	GO:0044444//cytoplasmic part	GO:0005088//Ras guanyl-nucleotide exchange factor activity;GO:0017016//Ras GTPase binding	GO:0007599//hemostasis;GO:0043087//regulation of GTPase activity
ncbi_105062971	NKRF	NF-kappa-B-repressing factor [Camelus ferus]	-	-	-	-	-	GO:0003723//RNA binding	GO:0006355//regulation of transcription, DNA-templated
ncbi_105081342	MDM1	nuclear protein MDM1	-	-	-	-	-	-	GO:0009888//tissue development;GO:0009888//tissue development;GO:0009888//tissue development
ncbi_105067244	PLOD3	procollagen-lysine,2-oxoglutarate 5-dioxygenase 3 [Camelus bactrianus]	Metabolism;Metabolism	Amino acid metabolism;Glycan biosynthesis and metabolism	ko00310//Lysine degradation;ko00514//Other types of O-glycan biosynthesis	K13646;K13646	GO:0031988//membrane-bounded vesicle;GO:0043231//intracellular membrane-bounded organelle	GO:0019842//vitamin binding;GO:0046527//glucosyltransferase activity;GO:0046914//transition metal ion binding;GO:0070815//peptidyl-lysine 5-dioxygenase activity	GO:0002009//morphogenesis of an epithelium;GO:0003382//epithelial cell morphogenesis;GO:0009887//organ morphogenesis;GO:0022607//cellular component assembly;GO:0030198//extracellular matrix organization;GO:0033036//macromolecule localization;GO:0035295//tube development;GO:0044710//single-organism metabolic process;GO:0050880//regulation of blood vessel size
ncbi_105069228	TLE3	transducin-like enhancer protein 3 [Camelus bactrianus]	-	-	-	-	-	-	GO:0010468//regulation of gene expression
ncbi_105082251	SOWAHA	LOW QUALITY PROTEIN: ankyrin repeat domain-containing protein SOWAHA, partial [Camelus bactrianus]	-	-	-	-	-	-	-
ncbi_105071059	SSU72	RNA polymerase II subunit A C-terminal domain phosphatase SSU72 [Camelus bactrianus]	Genetic Information Processing	Translation	ko03015//mRNA surveillance pathway	K15544	GO:0043231//intracellular membrane-bounded organelle	GO:0004722//protein serine/threonine phosphatase activity	GO:0006357//regulation of transcription from RNA polymerase II promoter;GO:0006796//phosphate-containing compound metabolic process;GO:0031124//mRNA 3'-end processing
ncbi_105062972	UBE2A	LOW QUALITY PROTEIN: ubiquitin-conjugating enzyme E2 A [Stegastes partitus]	Genetic Information Processing	Folding, sorting and degradation	ko04120//Ubiquitin mediated proteolysis	K10573	-	-	-
ncbi_105067400	LOC105067400	tomoregulin-1	-	-	-	-	-	-	-
ncbi_105066557	EML6	echinoderm microtubule-associated protein-like 6, partial [Camelus bactrianus]	-	-	-	-	-	-	-
ncbi_105066606	IGSF10	immunoglobulin superfamily member 10	-	-	-	-	-	-	-
ncbi_105079642	ZDHHC9	palmitoyltransferase ZDHHC9 [Camelus ferus]	-	-	-	-	GO:0031300//intrinsic component of organelle membrane;GO:0031300//intrinsic component of organelle membrane;GO:0043231//intracellular membrane-bounded organelle;GO:0043231//intracellular membrane-bounded organelle	GO:0016409//palmitoyltransferase activity;GO:0016409//palmitoyltransferase activity;GO:0046914//transition metal ion binding;GO:0046914//transition metal ion binding	GO:0006497//protein lipidation;GO:0006497//protein lipidation;GO:0018231//peptidyl-S-diacylglycerol-L-cysteine biosynthetic process from peptidyl-cysteine;GO:0018231//peptidyl-S-diacylglycerol-L-cysteine biosynthetic process from peptidyl-cysteine
ncbi_105083084	SENP6	sentrin-specific protease 6	-	-	-	-	GO:0044424//intracellular part;GO:0044424//intracellular part	GO:0019783//ubiquitin-like protein-specific protease activity;GO:0019783//ubiquitin-like protein-specific protease activity	GO:0006508//proteolysis;GO:0006508//proteolysis;GO:0018205//peptidyl-lysine modification;GO:0018205//peptidyl-lysine modification;GO:0043254//regulation of protein complex assembly;GO:0043254//regulation of protein complex assembly
ncbi_105063466	LOC105063466	LOW QUALITY PROTEIN: absent in melanoma 1-like protein [Camelus bactrianus]	-	-	-	-	-	-	-
