# Supplementary material for: Exploring the genomic resources of seven domestic Bactrian camel populations in China through restriction site-associated DNA sequencing
Source: PLoS One. 2021 Apr 29;16(4):e0250168. doi: 10.1371/journal.pone.0250168 (PMC8084232; doi:10.1371/journal.pone.0250168)
Supplement: S7 Table — (XLSX) [file pone.0250168.s007.xlsx]

## Sheet: Table S7
Table S7. The pool of all remaining others_vs_QH_0.05_fst_pi_sig_intersect.Annot
GeneID	Symbol	Description	KEGG_A_class	KEGG_B_class	Pathway	K_ID	GO Component	GO Function	GO Process
ncbi_105064013	VIL1	villin-1 [Camelus ferus]	-	-	-	-	GO:0030175//filopodium;GO:0031252//cell leading edge;GO:0031988//membrane-bounded vesicle;GO:0044430//cytoskeletal part	GO:0003779//actin binding;GO:0004869//cysteine-type endopeptidase inhibitor activity;GO:0046872//metal ion binding;GO:0046983//protein dimerization activity;GO:1902936//phosphatidylinositol bisphosphate binding	GO:0010632//regulation of epithelial cell migration;GO:0022604//regulation of cell morphogenesis;GO:0030154//cell differentiation;GO:0030835//negative regulation of actin filament depolymerization;GO:0032231//regulation of actin filament bundle assembly;GO:0035728//response to hepatocyte growth factor;GO:0038127//ERBB signaling pathway;GO:0043066//negative regulation of apoptotic process;GO:00517…
ncbi_105077178	TBC1D32	protein broad-minded [Camelus bactrianus]	-	-	-	-	-	-	GO:0007224//smoothened signaling pathway;GO:0030326//embryonic limb morphogenesis;GO:0033365//protein localization to organelle;GO:0035295//tube development;GO:0048858//cell projection morphogenesis;GO:0060041//retina development in camera-type eye
ncbi_105067318	UNC13B	protein unc-13 homolog B	Organismal Systems	Nervous system	ko04721//Synaptic vesicle cycle	K15293	-	-	-
ncbi_105081448	MCMDC2	MCM domain-containing protein 2 [Camelus ferus]	-	-	-	-	-	GO:0032550//purine ribonucleoside binding	GO:0006259//DNA metabolic process
ncbi_105082256	PITX1	pituitary homeobox 1 [Camelus bactrianus]	-	-	-	-	GO:0043231//intracellular membrane-bounded organelle;GO:0043232//intracellular non-membrane-bounded organelle;GO:0043234//protein complex	GO:0000982//transcription factor activity, RNA polymerase II core promoter proximal region sequence-specific binding;GO:0001076//transcription factor activity, RNA polymerase II transcription factor binding;GO:0003677//DNA binding	GO:0006357//regulation of transcription from RNA polymerase II promoter;GO:0007517//muscle organ development;GO:0030326//embryonic limb morphogenesis;GO:0045165//cell fate commitment;GO:0048732//gland development
ncbi_105070576	CDC45	cell division control protein 45 homolog [Camelus bactrianus]	Cellular Processes	Cell growth and death	ko04110//Cell cycle	K06628	GO:0005815//microtubule organizing center;GO:0043231//intracellular membrane-bounded organelle	-	GO:0006259//DNA metabolic process
ncbi_105067831	DSCAML1	Down syndrome cell adhesion molecule-like protein 1 [Camelus bactrianus]	-	-	-	-	GO:0031224//intrinsic component of membrane;GO:0044421//extracellular region part;GO:0044464//cell part	GO:0046983//protein dimerization activity	GO:0003002//regionalization;GO:0007417//central nervous system development;GO:0008038//neuron recognition;GO:0045165//cell fate commitment;GO:0048562//embryonic organ morphogenesis;GO:0048812//neuron projection morphogenesis;GO:0098742//cell-cell adhesion via plasma-membrane adhesion molecules
ncbi_105076190	RND1	rho-related GTP-binding protein Rho6 [Camelus bactrianus]	Organismal Systems	Development	ko04360//Axon guidance	K07531	GO:0016020//membrane;GO:0043232//intracellular non-membrane-bounded organelle;GO:0070161//anchoring junction	GO:0005515//protein binding;GO:0032550//purine ribonucleoside binding	GO:0007155//cell adhesion;GO:0030036//actin cytoskeleton organization;GO:0035556//intracellular signal transduction;GO:0042551//neuron maturation
ncbi_105068908	ASTN1	astrotactin-1 [Camelus bactrianus]	-	-	-	-	GO:0031224//intrinsic component of membrane;GO:0043231//intracellular membrane-bounded organelle;GO:0044459//plasma membrane part	-	GO:0007610//behavior;GO:0016337//single organismal cell-cell adhesion;GO:0048870//cell motility
ncbi_105070881	USP48	ubiquitin carboxyl-terminal hydrolase 48 [Camelus bactrianus]	-	-	-	-	GO:0043231//intracellular membrane-bounded organelle	GO:0016787//hydrolase activity	GO:0019941//modification-dependent protein catabolic process
ncbi_105068194	RPS27	40S ribosomal protein S27-like [Rhinopithecus bieti]	Genetic Information Processing	Translation	ko03010//Ribosome	K02978	GO:0015935//small ribosomal subunit;GO:0043231//intracellular membrane-bounded organelle	GO:0003723//RNA binding;GO:0005198//structural molecule activity;GO:0046914//transition metal ion binding	GO:0000087//mitotic M phase;GO:0000278//mitotic cell cycle;GO:0006412//translation;GO:0006613//cotranslational protein targeting to membrane;GO:0016032//viral process;GO:0032774//RNA biosynthetic process;GO:0035556//intracellular signal transduction;GO:0043624//cellular protein complex disassembly
ncbi_105074807	CES4A	carboxylesterase 4A	-	-	-	-	-	GO:0003824//catalytic activity;GO:0003824//catalytic activity	-
ncbi_105076186	LOC105076186	hCG2040771, partial [Homo sapiens]	-	-	-	-	-	-	-
ncbi_105078985	MORN2	MORN repeat-containing protein 2	-	-	-	-	-	-	-
ncbi_105078982	DHX57	DEAH (Asp-Glu-Ala-Asp/His) box polypeptide 57 [Homo sapiens]	-	-	-	-	-	GO:0003723//RNA binding;GO:0017111//nucleoside-triphosphatase activity;GO:0032550//purine ribonucleoside binding;GO:0043169//cation binding	-
ncbi_105073830	ZNF7	zinc finger protein 7	-	-	-	-	GO:0044464//cell part;GO:0044464//cell part;GO:0044464//cell part	GO:0043169//cation binding;GO:0043169//cation binding;GO:0043169//cation binding	GO:0010468//regulation of gene expression;GO:0010468//regulation of gene expression;GO:0010468//regulation of gene expression
ncbi_105081700	TRIM8	probable E3 ubiquitin-protein ligase TRIM8 [Camelus bactrianus]	-	-	-	-	GO:0016604//nuclear body	GO:0003824//catalytic activity;GO:0046914//transition metal ion binding;GO:0046983//protein dimerization activity	GO:0006952//defense response;GO:0010629//negative regulation of gene expression;GO:0040013//negative regulation of locomotion;GO:0043122//regulation of I-kappaB kinase/NF-kappaB signaling;GO:0051091//positive regulation of sequence-specific DNA binding transcription factor activity;GO:1902186//regulation of viral release from host cell
ncbi_105068198	JTB	protein JTB [Camelus ferus]	-	-	-	-	GO:0005815//microtubule organizing center;GO:0031224//intrinsic component of membrane;GO:0043231//intracellular membrane-bounded organelle	GO:0019900//kinase binding	GO:0000280//nuclear division;GO:0001934//positive regulation of protein phosphorylation;GO:0006915//apoptotic process;GO:0008283//cell proliferation
ncbi_105063274	PLXDC2	plexin domain-containing protein 2 [Camelus bactrianus]	-	-	-	-	GO:0031224//intrinsic component of membrane;GO:0031988//membrane-bounded vesicle	-	GO:0044707//single-multicellular organism process
ncbi_105084014	SDCCAG8	serologically defined colon cancer antigen 8 [Camelus bactrianus]	-	-	-	-	GO:0030054//cell junction;GO:0043232//intracellular non-membrane-bounded organelle	-	GO:0007163//establishment or maintenance of cell polarity;GO:0048646//anatomical structure formation involved in morphogenesis
ncbi_105079365	RBM10	RNA-binding protein 10	-	-	-	-	GO:0043231//intracellular membrane-bounded organelle;GO:0043231//intracellular membrane-bounded organelle;GO:0043231//intracellular membrane-bounded organelle;GO:0043231//intracellular membrane-bounded organelle;GO:0043231//intracellular membrane-bounded organelle;GO:0043231//intracellular membrane-bounded organelle;GO:0043231//intracellular membrane-bounded organelle	GO:0003723//RNA binding;GO:0003723//RNA binding;GO:0003723//RNA binding;GO:0003723//RNA binding;GO:0003723//RNA binding;GO:0003723//RNA binding;GO:0003723//RNA binding;GO:0005515//protein binding;GO:0005515//protein binding;GO:0005515//protein binding;GO:0005515//protein binding;GO:0005515//protein binding;GO:0005515//protein binding;GO:0005515//protein binding;GO:0036094//small molecule binding;…	GO:0008283//cell proliferation;GO:0008283//cell proliferation;GO:0008283//cell proliferation;GO:0008283//cell proliferation;GO:0008283//cell proliferation;GO:0008283//cell proliferation;GO:0008283//cell proliferation;GO:0010661//positive regulation of muscle cell apoptotic process;GO:0010661//positive regulation of muscle cell apoptotic process;GO:0010661//positive regulation of muscle cell apopt…
ncbi_105067338	LOC105067338	olfactory receptor 2S2-like [Camelus bactrianus]	Organismal Systems	Sensory system	ko04740//Olfactory transduction	K04257	GO:0031224//intrinsic component of membrane	GO:0004888//transmembrane signaling receptor activity	GO:0007166//cell surface receptor signaling pathway;GO:0050907//detection of chemical stimulus involved in sensory perception
ncbi_105080139	TTC25	tetratricopeptide repeat protein 25 [Camelus bactrianus]	-	-	-	-	-	-	-
ncbi_105083569	CAPN5	calpain-5 [Camelus bactrianus]	-	-	-	-	-	-	-
ncbi_105076917	MCHR2	melanin-concentrating hormone receptor 2 [Camelus ferus]	Environmental Information Processing	Signaling molecules and interaction	ko04080//Neuroactive ligand-receptor interaction	K05054	GO:0031224//intrinsic component of membrane	GO:0004888//transmembrane signaling receptor activity	GO:0007166//cell surface receptor signaling pathway
ncbi_105075950	MCTS1	malignant T-cell-amplified sequence 1	-	-	-	-	GO:0015935//small ribosomal subunit;GO:0015935//small ribosomal subunit;GO:0016020//membrane;GO:0016020//membrane	GO:0008135//translation factor activity, RNA binding;GO:0008135//translation factor activity, RNA binding	GO:0002190//cap-independent translational initiation;GO:0002190//cap-independent translational initiation;GO:0010468//regulation of gene expression;GO:0010468//regulation of gene expression;GO:0022618//ribonucleoprotein complex assembly;GO:0032988//ribonucleoprotein complex disassembly;GO:0032988//ribonucleoprotein complex disassembly;GO:0033554//cellular response to stress;GO:0033554//cellular r…
ncbi_105067545	LOC105067545	olfactory receptor 2S2-like [Camelus bactrianus]	Organismal Systems	Sensory system	ko04740//Olfactory transduction	K04257	GO:0031224//intrinsic component of membrane	GO:0004888//transmembrane signaling receptor activity	GO:0007166//cell surface receptor signaling pathway;GO:0050907//detection of chemical stimulus involved in sensory perception
ncbi_105066049	ZNRF3	E3 ubiquitin-protein ligase ZNRF3	-	-	-	-	GO:0016021//integral component of membrane;GO:0016021//integral component of membrane	GO:0001664//G-protein coupled receptor binding;GO:0001664//G-protein coupled receptor binding;GO:0019787//ubiquitin-like protein transferase activity;GO:0019787//ubiquitin-like protein transferase activity;GO:0046914//transition metal ion binding;GO:0046914//transition metal ion binding	GO:0008283//cell proliferation;GO:0008283//cell proliferation;GO:0019941//modification-dependent protein catabolic process;GO:0019941//modification-dependent protein catabolic process;GO:0030178//negative regulation of Wnt signaling pathway;GO:0030178//negative regulation of Wnt signaling pathway;GO:0032446//protein modification by small protein conjugation;GO:0032446//protein modification by sma…
ncbi_105079021	PRKCE	protein kinase C epsilon type [Camelus bactrianus]	Environmental Information Processing;Cellular Processes;Organismal Systems;Environmental Information Processing;Environmental Information Processing;Organismal Systems;Organismal Systems;Organismal Systems	Signal transduction;Cellular community - eukaryotes;Circulatory system;Signal transduction;Signal transduction;Sensory system;Immune system;Endocrine system	ko04022//cGMP - PKG signaling pathway;ko04530//Tight junction;ko04270//Vascular smooth muscle contraction;ko04371//Apelin signaling pathway;ko04071//Sphingolipid signaling pathway;ko04750//Inflammatory mediator regulation of TRP channels;ko04666//Fc gamma R-mediated phagocytosis;ko04925//Aldosterone synthesis and secretion	K18050;K18050;K18050;K18050;K18050;K18050;K18050;K18050	GO:0016020//membrane;GO:0043231//intracellular membrane-bounded organelle;GO:0043232//intracellular non-membrane-bounded organelle;GO:0044444//cytoplasmic part	GO:0003779//actin binding;GO:0004697//protein kinase C activity;GO:0030234//enzyme regulator activity;GO:0030545//receptor regulator activity;GO:0032550//purine ribonucleoside binding;GO:0043168//anion binding;GO:0043169//cation binding	GO:0001666//response to hypoxia;GO:0001932//regulation of protein phosphorylation;GO:0002275//myeloid cell activation involved in immune response;GO:0006629//lipid metabolic process;GO:0007166//cell surface receptor signaling pathway;GO:0007626//locomotory behavior;GO:0009896//positive regulation of catabolic process;GO:0010469//regulation of receptor activity;GO:0010632//regulation of epithelial…
ncbi_105077938	EPHA6	ephrin type-A receptor 6 [Camelus bactrianus]	Organismal Systems	Development	ko04360//Axon guidance	K05107	GO:0031224//intrinsic component of membrane;GO:0043231//intracellular membrane-bounded organelle	GO:0004713//protein tyrosine kinase activity;GO:0032550//purine ribonucleoside binding	GO:0006468//protein phosphorylation;GO:0007169//transmembrane receptor protein tyrosine kinase signaling pathway
ncbi_105062550	DACT3	dapper homolog 3 [Pteropus alecto]	-	-	-	-	-	-	-
ncbi_105070541	SEPT5	septin-5 [Camelus bactrianus]	-	-	-	-	GO:0016020//membrane;GO:0016023//cytoplasmic, membrane-bounded vesicle;GO:0033267//axon part;GO:0043232//intracellular non-membrane-bounded organelle	GO:0032550//purine ribonucleoside binding	GO:0044763//single-organism cellular process;GO:0060627//regulation of vesicle-mediated transport
ncbi_105066895	CARKD	ATP-dependent (S)-NAD(P)H-hydrate dehydratase [Camelus bactrianus]	-	-	-	-	GO:0043231//intracellular membrane-bounded organelle	GO:0016772//transferase activity, transferring phosphorus-containing groups;GO:0016836//hydro-lyase activity;GO:0032550//purine ribonucleoside binding	GO:0019362//pyridine nucleotide metabolic process
ncbi_105078956	FAM98A	protein FAM98A [Camelus ferus]	-	-	-	-	-	-	-
ncbi_105070553	KLHL22	kelch-like protein 22 [Camelus bactrianus]	-	-	-	-	GO:0005815//microtubule organizing center;GO:0005876//spindle microtubule;GO:0031461//cullin-RING ubiquitin ligase complex	-	GO:0016567//protein ubiquitination;GO:0071173//spindle assembly checkpoint
ncbi_105063551	UBE2F	NEDD8-conjugating enzyme UBE2F	Genetic Information Processing	Folding, sorting and degradation	ko04120//Ubiquitin mediated proteolysis	K10687	-	GO:0019787//ubiquitin-like protein transferase activity;GO:0019787//ubiquitin-like protein transferase activity;GO:0032550//purine ribonucleoside binding;GO:0036094//small molecule binding	GO:0032446//protein modification by small protein conjugation
ncbi_105063207	CPA2	LOW QUALITY PROTEIN: carboxypeptidase A2 [Camelus bactrianus]	Organismal Systems;Organismal Systems	Digestive system;Digestive system	ko04972//Pancreatic secretion;ko04974//Protein digestion and absorption	K01298;K01298	-	GO:0008235//metalloexopeptidase activity;GO:0046914//transition metal ion binding	GO:0044257//cellular protein catabolic process
ncbi_105063814	SLC4A1AP	kanadaptin [Camelus ferus]	-	-	-	-	GO:0030529//intracellular ribonucleoprotein complex	-	GO:0010467//gene expression
ncbi_105064077	COL4A4	collagen alpha-4(IV) chain	Environmental Information Processing;Cellular Processes;Organismal Systems;Organismal Systems;Environmental Information Processing	Signal transduction;Cellular community - eukaryotes;Endocrine system;Digestive system;Signaling molecules and interaction	ko04151//PI3K-Akt signaling pathway;ko04510//Focal adhesion;ko04926//Relaxin signaling pathway;ko04974//Protein digestion and absorption;ko04512//ECM-receptor interaction	K06237;K06237;K06237;K06237;K06237	GO:0005581//collagen trimer;GO:0005581//collagen trimer;GO:0005604//basement membrane;GO:0005604//basement membrane	GO:0005198//structural molecule activity	GO:0030198//extracellular matrix organization;GO:0030198//extracellular matrix organization
ncbi_105079692	STK26	serine/threonine-protein kinase 26 [Camelus bactrianus]	-	-	-	-	-	-	-
ncbi_105076827	DCHS1	LOW QUALITY PROTEIN: protocadherin-16 [Camelus bactrianus]	-	-	-	-	-	-	-
ncbi_105068470	ARFGAP1	ADP-ribosylation factor GTPase-activating protein 1 [Camelus bactrianus]	Cellular Processes	Transport and catabolism	ko04144//Endocytosis	K12492	-	GO:0046914//transition metal ion binding	GO:0043087//regulation of GTPase activity
ncbi_105081568	CFAP44	cilia- and flagella-associated protein 44 [Camelus bactrianus]	-	-	-	-	-	-	-
ncbi_105066896	COL4A2	collagen alpha-2(IV) chain [Camelus bactrianus]	Environmental Information Processing;Cellular Processes;Organismal Systems;Organismal Systems;Environmental Information Processing	Signal transduction;Cellular community - eukaryotes;Endocrine system;Digestive system;Signaling molecules and interaction	ko04151//PI3K-Akt signaling pathway;ko04510//Focal adhesion;ko04926//Relaxin signaling pathway;ko04974//Protein digestion and absorption;ko04512//ECM-receptor interaction	K06237;K06237;K06237;K06237;K06237	GO:0005581//collagen trimer;GO:0031988//membrane-bounded vesicle;GO:0044420//extracellular matrix component	-	GO:0030154//cell differentiation;GO:0034645//cellular macromolecule biosynthetic process;GO:0045765//regulation of angiogenesis;GO:0071363//cellular response to growth factor stimulus
ncbi_105073342	SKAP1	src kinase-associated phosphoprotein 1 [Camelus bactrianus]	Environmental Information Processing	Signal transduction	ko04015//Rap1 signaling pathway	K17699	GO:0016020//membrane;GO:0030054//cell junction;GO:0044424//intracellular part	GO:0019900//kinase binding;GO:0019902//phosphatase binding;GO:0019904//protein domain specific binding	GO:0006357//regulation of transcription from RNA polymerase II promoter;GO:0050851//antigen receptor-mediated signaling pathway
ncbi_105063670	PROK1	prokineticin-1 [Camelus ferus]	-	-	-	-	-	GO:0005102//receptor binding	GO:0022603//regulation of anatomical structure morphogenesis;GO:0042127//regulation of cell proliferation;GO:0048522//positive regulation of cellular process;GO:0048646//anatomical structure formation involved in morphogenesis
ncbi_105070190	INCENP	inner centromere protein [Camelus bactrianus]	-	-	-	-	GO:0000775//chromosome, centromeric region;GO:0015630//microtubule cytoskeleton;GO:0032991//macromolecular complex;GO:0044454//nuclear chromosome part	-	GO:0022402//cell cycle process
ncbi_105076179	ZNF641	zinc finger protein 641 [Camelus ferus]	-	-	-	-	-	-	-
ncbi_105082088	CHSY3	chondroitin sulfate synthase 3 [Camelus bactrianus]	Metabolism;Metabolism	Global and overview maps;Glycan biosynthesis and metabolism	ko01100//Metabolic pathways;ko00532//Glycosaminoglycan biosynthesis - chondroitin sulfate / dermatan sulfate	K13499;K13499	GO:0000139//Golgi membrane	GO:0008194//UDP-glycosyltransferase activity	-
ncbi_105071124	HSPG2	LOW QUALITY PROTEIN: basement membrane-specific heparan sulfate proteoglycan core protein [Camelus bactrianus]	Environmental Information Processing	Signaling molecules and interaction	ko04512//ECM-receptor interaction	K06255	-	-	-
ncbi_105082234	CSNK1G3	casein kinase I	Environmental Information Processing;Environmental Information Processing	Signal transduction;Signal transduction	ko04340//Hedgehog signaling pathway;ko04341//Hedgehog signaling pathway - fly	K08958;K08958	-	-	-
ncbi_105070772	ROPN1L	ropporin-1-like protein [Camelus bactrianus]	-	-	-	-	GO:0005929//cilium;GO:0044424//intracellular part	-	GO:0003006//developmental process involved in reproduction;GO:0007018//microtubule-based movement;GO:0048870//cell motility
ncbi_105064661	METTL17	methyltransferase-like protein 17, mitochondrial [Camelus bactrianus]	-	-	-	-	GO:0030529//intracellular ribonucleoprotein complex;GO:0043231//intracellular membrane-bounded organelle	GO:0016741//transferase activity, transferring one-carbon groups	GO:0010467//gene expression
ncbi_105076617	BTBD10	BTB/POZ domain-containing protein 10	-	-	-	-	-	-	GO:0042325//regulation of phosphorylation;GO:0042325//regulation of phosphorylation;GO:0042325//regulation of phosphorylation;GO:0042325//regulation of phosphorylation;GO:0042325//regulation of phosphorylation;GO:0060548//negative regulation of cell death;GO:0060548//negative regulation of cell death;GO:0060548//negative regulation of cell death;GO:0060548//negative regulation of cell death;GO:00…
ncbi_105079369	USP11	ubiquitin carboxyl-terminal hydrolase 11	-	-	-	-	GO:0043231//intracellular membrane-bounded organelle;GO:0043231//intracellular membrane-bounded organelle;GO:0043231//intracellular membrane-bounded organelle;GO:0043231//intracellular membrane-bounded organelle	GO:0070011//peptidase activity, acting on L-amino acid peptides;GO:0070011//peptidase activity, acting on L-amino acid peptides;GO:0070011//peptidase activity, acting on L-amino acid peptides;GO:0070011//peptidase activity, acting on L-amino acid peptides	GO:0019941//modification-dependent protein catabolic process;GO:0019941//modification-dependent protein catabolic process;GO:0019941//modification-dependent protein catabolic process;GO:0019941//modification-dependent protein catabolic process;GO:0070646//protein modification by small protein removal;GO:0070646//protein modification by small protein removal;GO:0070646//protein modification by sma…
ncbi_105066239	HNF4G	hepatocyte nuclear factor 4-gamma [Camelus bactrianus]	-	-	-	-	-	-	-
ncbi_105083655	POU4F1	POU domain, class 4, transcription factor 1 [Camelus bactrianus]	-	-	-	-	GO:0000785//chromatin;GO:0042995//cell projection;GO:0043231//intracellular membrane-bounded organelle	GO:0000977//RNA polymerase II regulatory region sequence-specific DNA binding;GO:0000982//transcription factor activity, RNA polymerase II core promoter proximal region sequence-specific binding;GO:0001228//transcriptional activator activity, RNA polymerase II transcription regulatory region sequence-specific binding	GO:0001708//cell fate specification;GO:0006357//regulation of transcription from RNA polymerase II promoter;GO:0007631//feeding behavior;GO:0016477//cell migration;GO:0019230//proprioception;GO:0021538//epithalamus development;GO:0021545//cranial nerve development;GO:0043066//negative regulation of apoptotic process;GO:0048666//neuron development;GO:0051960//regulation of nervous system developme…
ncbi_105071497	METTL16	methyltransferase-like protein 16	-	-	-	-	-	GO:0003723//RNA binding;GO:0003723//RNA binding;GO:0003824//catalytic activity;GO:0003824//catalytic activity	GO:0008152//metabolic process;GO:0008152//metabolic process
ncbi_105067337	NPR2	LOW QUALITY PROTEIN: atrial natriuretic peptide receptor 2 [Camelus bactrianus]	Metabolism;Environmental Information Processing;Organismal Systems;Organismal Systems	Nucleotide metabolism;Signal transduction;Endocrine system;Circulatory system	ko00230//Purine metabolism;ko04022//cGMP - PKG signaling pathway;ko04921//Oxytocin signaling pathway;ko04270//Vascular smooth muscle contraction	K12324;K12324;K12324;K12324	GO:0031224//intrinsic component of membrane	GO:0001653//peptide receptor activity;GO:0005515//protein binding;GO:0009975//cyclase activity;GO:0016301//kinase activity;GO:0016829//lyase activity;GO:0032550//purine ribonucleoside binding	GO:0001501//skeletal system development;GO:0006464//cellular protein modification process;GO:0007167//enzyme linked receptor protein signaling pathway;GO:0009152//purine ribonucleotide biosynthetic process;GO:0045786//negative regulation of cell cycle;GO:0060283//negative regulation of oocyte development;GO:0071345//cellular response to cytokine stimulus
ncbi_105068200	DENND4B	LOW QUALITY PROTEIN: DENN domain-containing protein 4B [Camelus bactrianus]	-	-	-	-	GO:0031981//nuclear lumen	GO:0005088//Ras guanyl-nucleotide exchange factor activity	GO:0043087//regulation of GTPase activity
ncbi_105067011	ABCB8	ATP-binding cassette sub-family B member 8, mitochondrial [Camelus bactrianus]	Environmental Information Processing	Membrane transport	ko02010//ABC transporters	K05655	GO:0031224//intrinsic component of membrane;GO:0043231//intracellular membrane-bounded organelle;GO:0043232//intracellular non-membrane-bounded organelle	GO:0015405//P-P-bond-hydrolysis-driven transmembrane transporter activity;GO:0017111//nucleoside-triphosphatase activity;GO:0032550//purine ribonucleoside binding	GO:0044763//single-organism cellular process;GO:0051234//establishment of localization
ncbi_105067339	TMEM8B	LOW QUALITY PROTEIN: transmembrane protein 8B [Camelus bactrianus]	-	-	-	-	GO:0044464//cell part	-	GO:0031589//cell-substrate adhesion
ncbi_105075948	C1GALT1C1	C1GALT1-specific chaperone 1 [Camelus ferus]	Metabolism;Metabolism	Global and overview maps;Glycan biosynthesis and metabolism	ko01100//Metabolic pathways;ko00512//Mucin type O-glycan biosynthesis	K09653;K09653	GO:0031988//membrane-bounded vesicle	-	GO:0000904//cell morphogenesis involved in differentiation;GO:0001775//cell activation;GO:0043085//positive regulation of catalytic activity
ncbi_105070375	PRRC2C	protein PRRC2C	-	-	-	-	-	-	-
ncbi_105071516	PITPNA	phosphatidylinositol transfer protein alpha	-	-	-	-	GO:0031988//membrane-bounded vesicle;GO:0044424//intracellular part	GO:0005488//binding;GO:0005548//phospholipid transporter activity	GO:0006869//lipid transport;GO:0044238//primary metabolic process;GO:0050953//sensory perception of light stimulus;GO:0097485//neuron projection guidance
ncbi_105063029	PARP12	poly [ADP-ribose] polymerase 12 [Camelus dromedarius]	-	-	-	-	-	GO:0003723//RNA binding;GO:0043169//cation binding	-
ncbi_105079638	SMARCA1	probable global transcription activator SNF2L1	-	-	-	-	GO:0000785//chromatin;GO:0031010//ISWI-type complex;GO:0031010//ISWI-type complex	GO:0003676//nucleic acid binding;GO:0003676//nucleic acid binding;GO:0003682//chromatin binding;GO:0003682//chromatin binding;GO:0017111//nucleoside-triphosphatase activity;GO:0032550//purine ribonucleoside binding;GO:0032550//purine ribonucleoside binding;GO:0042623//ATPase activity, coupled	GO:0006259//DNA metabolic process;GO:0006338//chromatin remodeling;GO:0006338//chromatin remodeling;GO:0006355//regulation of transcription, DNA-templated;GO:0007417//central nervous system development;GO:0030154//cell differentiation;GO:0030154//cell differentiation;GO:0042127//regulation of cell proliferation;GO:0042127//regulation of cell proliferation
ncbi_105070580	SCARF2	scavenger receptor class F member 2, partial [Camelus bactrianus]	-	-	-	-	GO:0005924//cell-substrate adherens junction	-	GO:0006897//endocytosis;GO:0098742//cell-cell adhesion via plasma-membrane adhesion molecules
ncbi_105081932	PKP4	plakophilin-4	-	-	-	-	GO:0005819//spindle;GO:0005819//spindle;GO:0005819//spindle;GO:0005819//spindle;GO:0005819//spindle;GO:0005819//spindle;GO:0005819//spindle;GO:0005819//spindle;GO:0005819//spindle;GO:0005819//spindle;GO:0005819//spindle;GO:0005886//plasma membrane;GO:0005886//plasma membrane;GO:0005886//plasma membrane;GO:0005886//plasma membrane;GO:0005886//plasma membrane;GO:0005886//plasma membrane;GO:0005886/…	-	GO:0032465//regulation of cytokinesis;GO:0032465//regulation of cytokinesis;GO:0032465//regulation of cytokinesis;GO:0032465//regulation of cytokinesis;GO:0032465//regulation of cytokinesis;GO:0032465//regulation of cytokinesis;GO:0032465//regulation of cytokinesis;GO:0032465//regulation of cytokinesis;GO:0032465//regulation of cytokinesis;GO:0032465//regulation of cytokinesis;GO:0032465//regulat…
ncbi_105080121	RAB5C	ras-related protein Rab-5C [Bos taurus]	Cellular Processes;Environmental Information Processing;Cellular Processes;Organismal Systems	Transport and catabolism;Signal transduction;Transport and catabolism;Excretory system	ko04144//Endocytosis;ko04014//Ras signaling pathway;ko04145//Phagosome;ko04962//Vasopressin-regulated water reabsorption	K07889;K07889;K07889;K07889	-	-	-
ncbi_105076178	LOC105076178	testis-specific H1 histone [Camelus bactrianus]	-	-	-	-	-	-	-
ncbi_105075849	ARMCX5	armadillo repeat-containing X-linked protein 5 [Camelus bactrianus]	-	-	-	-	-	-	-
ncbi_105067035	ATG9B	autophagy-related protein 9B [Camelus bactrianus]	-	-	-	-	GO:0005773//vacuole	-	-
ncbi_105062551	PRKD2	serine/threonine-protein kinase D2 [Camelus bactrianus]	Environmental Information Processing;Organismal Systems	Signal transduction;Endocrine system	ko04015//Rap1 signaling pathway;ko04925//Aldosterone synthesis and secretion	K06070;K06070	GO:0043231//intracellular membrane-bounded organelle	GO:0004674//protein serine/threonine kinase activity;GO:0032550//purine ribonucleoside binding;GO:0043169//cation binding	GO:0001819//positive regulation of cytokine production;GO:0001934//positive regulation of protein phosphorylation;GO:0001936//regulation of endothelial cell proliferation;GO:0006357//regulation of transcription from RNA polymerase II promoter;GO:0007155//cell adhesion;GO:0010557//positive regulation of macromolecule biosynthetic process;GO:0010595//positive regulation of endothelial cell migratio…
ncbi_105062554	AP2S1	AP-2 complex subunit sigma [Dasypus novemcinctus]	Cellular Processes;Organismal Systems;Organismal Systems	Transport and catabolism;Nervous system;Excretory system	ko04144//Endocytosis;ko04721//Synaptic vesicle cycle;ko04961//Endocrine and other factor-regulated calcium reabsorption	K11827;K11827;K11827	GO:0030131//clathrin adaptor complex	GO:0022892//substrate-specific transporter activity	GO:0015031//protein transport
ncbi_105064046	DNPEP	aspartyl aminopeptidase [Camelus bactrianus]	-	-	-	-	GO:0043231//intracellular membrane-bounded organelle;GO:0044421//extracellular region part	GO:0046914//transition metal ion binding;GO:0070011//peptidase activity, acting on L-amino acid peptides	GO:0019538//protein metabolic process
ncbi_105070184	VWCE	von Willebrand factor C and EGF domain-containing protein [Camelus bactrianus]	-	-	-	-	-	-	GO:0010646//regulation of cell communication;GO:0042127//regulation of cell proliferation
ncbi_105062729	FKRP	fukutin-related protein [Camelus bactrianus]	-	-	-	-	GO:0005783//endoplasmic reticulum;GO:0005886//plasma membrane;GO:0031224//intrinsic component of membrane;GO:0043234//protein complex;GO:0044421//extracellular region part	GO:0016740//transferase activity	GO:0006493//protein O-linked glycosylation;GO:0006508//proteolysis
ncbi_105067061	MCF2	proto-oncogene DBL	-	-	-	-	GO:0031988//membrane-bounded vesicle;GO:0043232//intracellular non-membrane-bounded organelle;GO:0044444//cytoplasmic part	GO:0005088//Ras guanyl-nucleotide exchange factor activity;GO:0005488//binding	GO:0007169//transmembrane receptor protein tyrosine kinase signaling pathway;GO:0031175//neuron projection development;GO:0042981//regulation of apoptotic process;GO:0043087//regulation of GTPase activity
ncbi_105063022	ADCK2	uncharacterized aarF domain-containing protein kinase 2 [Camelus bactrianus]	-	-	-	-	-	GO:0016740//transferase activity	-
ncbi_105067015	FASTK	fas-activated serine/threonine kinase [Camelus bactrianus]	-	-	-	-	GO:0043231//intracellular membrane-bounded organelle	GO:0004672//protein kinase activity	GO:0006464//cellular protein modification process;GO:0006796//phosphate-containing compound metabolic process;GO:0010468//regulation of gene expression
ncbi_105077432	LOC105077432	trace amine-associated receptor 7a [Camelus ferus]	Environmental Information Processing	Signaling molecules and interaction	ko04080//Neuroactive ligand-receptor interaction	K05051	GO:0031224//intrinsic component of membrane	GO:0008227//G-protein coupled amine receptor activity	GO:0007166//cell surface receptor signaling pathway
ncbi_105063981	GLS	glutaminase kidney isoform, mitochondrial	Metabolism;Organismal Systems;Organismal Systems;Metabolism;Organismal Systems;Metabolism;Metabolism	Global and overview maps;Nervous system;Nervous system;Amino acid metabolism;Excretory system;Amino acid metabolism;Metabolism of other amino acids	ko01100//Metabolic pathways;ko04724//Glutamatergic synapse;ko04727//GABAergic synapse;ko00250//Alanine, aspartate and glutamate metabolism;ko04964//Proximal tubule bicarbonate reclamation;ko00220//Arginine biosynthesis;ko00471//D-Glutamine and D-glutamate metabolism	K01425;K01425;K01425;K01425;K01425;K01425;K01425	GO:0044429//mitochondrial part	GO:0005488//binding;GO:0016811//hydrolase activity, acting on carbon-nitrogen (but not peptide) bonds, in linear amides;GO:0016811//hydrolase activity, acting on carbon-nitrogen (but not peptide) bonds, in linear amides;GO:0016811//hydrolase activity, acting on carbon-nitrogen (but not peptide) bonds, in linear amides	GO:0001505//regulation of neurotransmitter levels;GO:0006352//DNA-templated transcription, initiation;GO:0006536//glutamate metabolic process;GO:0006536//glutamate metabolic process;GO:0006536//glutamate metabolic process;GO:0006541//glutamine metabolic process;GO:0006541//glutamine metabolic process;GO:0006541//glutamine metabolic process;GO:0006835//dicarboxylic acid transport;GO:0007267//cell-…
ncbi_105082066	PPIC	Peptidyl-prolyl cis-trans isomerase C-like protein [Camelus ferus]	-	-	-	-	GO:0031988//membrane-bounded vesicle;GO:0044424//intracellular part	GO:0008144//drug binding;GO:0016859//cis-trans isomerase activity;GO:0033218//amide binding	GO:0018208//peptidyl-proline modification
ncbi_105077413	DCBLD1	discoidin, CUB and LCCL domain-containing protein 1 [Camelus bactrianus]	-	-	-	-	-	-	-
ncbi_105069300	ANLN	actin-binding protein anillin [Camelus bactrianus]	-	-	-	-	GO:0005856//cytoskeleton;GO:0032155//cell division site part;GO:0043231//intracellular membrane-bounded organelle	GO:0008092//cytoskeletal protein binding	GO:0030097//hemopoiesis
ncbi_105075243	AKAP6	A-kinase anchor protein 6	-	-	-	-	GO:0034703//cation channel complex;GO:0034703//cation channel complex;GO:0034703//cation channel complex	-	GO:0043268//positive regulation of potassium ion transport;GO:0043268//positive regulation of potassium ion transport;GO:0043268//positive regulation of potassium ion transport;GO:0051591//response to cAMP;GO:0051591//response to cAMP;GO:0051591//response to cAMP;GO:1902259//regulation of delayed rectifier potassium channel activity;GO:1902259//regulation of delayed rectifier potassium channel ac…
ncbi_105075743	TCEAL7	transcription elongation factor A protein-like 7 [Camelus bactrianus]	-	-	-	-	GO:0043231//intracellular membrane-bounded organelle	-	GO:0043433//negative regulation of sequence-specific DNA binding transcription factor activity
ncbi_105082668	CALR3	calreticulin-3 [Camelus bactrianus]	-	-	-	-	-	GO:0005515//protein binding	-
ncbi_105071590	EVI2A	protein EVI2A [Camelus bactrianus]	-	-	-	-	-	-	-
ncbi_105081176	IL1RAPL1	interleukin-1 receptor accessory protein-like 1 [Camelus bactrianus]	-	-	-	-	-	-	GO:0006887//exocytosis;GO:0050794//regulation of cellular process
ncbi_105080138	LOC105080138	zinc finger protein 385C [Camelus ferus]	-	-	-	-	-	-	-
ncbi_105063776	FHL5	four and a half LIM domains protein 5 [Camelus ferus]	-	-	-	-	GO:0043231//intracellular membrane-bounded organelle;GO:0043231//intracellular membrane-bounded organelle	GO:0046914//transition metal ion binding;GO:0046914//transition metal ion binding	GO:0006357//regulation of transcription from RNA polymerase II promoter;GO:0006357//regulation of transcription from RNA polymerase II promoter
ncbi_105075845	RAB1A	ras-related protein Rab-1A [Camelus bactrianus]	-	-	-	-	-	-	-
ncbi_105067080	LOC105067080	LOC767881 protein, partial [Bos taurus]	-	-	-	-	-	-	-
ncbi_105066532	PUS10	pseudouridylate synthase 10 [Equus caballus]	-	-	-	-	-	GO:0003676//nucleic acid binding;GO:0016866//intramolecular transferase activity	GO:0016070//RNA metabolic process
ncbi_105080125	DHX58	probable ATP-dependent RNA helicase DHX58 [Camelus bactrianus]	Organismal Systems	Immune system	ko04622//RIG-I-like receptor signaling pathway	K12649	GO:0044424//intracellular part	GO:0003723//RNA binding;GO:0016787//hydrolase activity;GO:0032550//purine ribonucleoside binding;GO:0046914//transition metal ion binding	GO:0001818//negative regulation of cytokine production;GO:0039532//negative regulation of viral-induced cytoplasmic pattern recognition receptor signaling pathway
ncbi_105079503	GSE1	genetic suppressor element 1 [Camelus bactrianus]	-	-	-	-	-	-	-
ncbi_105073844	LOC105073844	pre-mRNA-splicing factor ISY1 homolog	Genetic Information Processing	Transcription	ko03040//Spliceosome	K12870	GO:0005681//spliceosomal complex;GO:0030529//intracellular ribonucleoprotein complex;GO:0043231//intracellular membrane-bounded organelle	GO:0003723//RNA binding	GO:0006396//RNA processing;GO:0006396//RNA processing
ncbi_105073833	LOC105073833	LOW QUALITY PROTEIN: zinc finger protein 252-like [Camelus bactrianus]	-	-	-	-	-	-	-
ncbi_105077233	TAAR1	trace amine-associated receptor 1 [Camelus ferus]	Environmental Information Processing	Signaling molecules and interaction	ko04080//Neuroactive ligand-receptor interaction	K05051	GO:0031224//intrinsic component of membrane	GO:0008227//G-protein coupled amine receptor activity	GO:0007166//cell surface receptor signaling pathway
ncbi_105080116	STAT3	signal transducer and activator of transcription 3 [Camelus bactrianus]	Organismal Systems;Environmental Information Processing;Cellular Processes;Environmental Information Processing;Cellular Processes;Environmental Information Processing;Organismal Systems;Organismal Systems;Organismal Systems	Immune system;Signal transduction;Cellular community - eukaryotes;Signal transduction;Cell growth and death;Signal transduction;Immune system;Endocrine system;Endocrine system	ko04062//Chemokine signaling pathway;ko04630//Jak-STAT signaling pathway;ko04550//Signaling pathways regulating pluripotency of stem cells;ko04068//FoxO signaling pathway;ko04217//Necroptosis;ko04066//HIF-1 signaling pathway;ko04659//Th17 cell differentiation;ko04920//Adipocytokine signaling pathway;ko04917//Prolactin signaling pathway	K04692;K04692;K04692;K04692;K04692;K04692;K04692;K04692;K04692	GO:0019866//organelle inner membrane;GO:0031981//nuclear lumen	GO:0000975//regulatory region DNA binding;GO:0000981//RNA polymerase II transcription factor activity, sequence-specific DNA binding;GO:0001085//RNA polymerase II transcription factor binding;GO:0019900//kinase binding;GO:0019902//phosphatase binding;GO:0035258//steroid hormone receptor binding;GO:0048020//CCR chemokine receptor binding;GO:0060089//molecular transducer activity	GO:0000003//reproduction;GO:0001764//neuron migration;GO:0002526//acute inflammatory response;GO:0006110//regulation of glycolytic process;GO:0006357//regulation of transcription from RNA polymerase II promoter;GO:0006754//ATP biosynthetic process;GO:0006886//intracellular protein transport;GO:0007006//mitochondrial membrane organization;GO:0007169//transmembrane receptor protein tyrosine kinase …
ncbi_105062552	STRN4	LOW QUALITY PROTEIN: striatin-4 [Camelus bactrianus]	-	-	-	-	-	GO:0019903//protein phosphatase binding;GO:0019904//protein domain specific binding	-
ncbi_105077169	NUS1	dehydrodolichyl diphosphate syntase complex subunit NUS1, partial [Camelus ferus]	Metabolism	Metabolism of terpenoids and polyketides	ko00900//Terpenoid backbone biosynthesis	K19177	-	GO:0016740//transferase activity	GO:0030301//cholesterol transport;GO:0055088//lipid homeostasis
ncbi_105063465	MALRD1	MAM and LDL-receptor class A domain-containing protein 1 [Camelus bactrianus]	-	-	-	-	-	-	-
ncbi_105067319	LOC105067319	LOW QUALITY PROTEIN: phospholipid-transporting ATPase FetA-like [Camelus bactrianus]	-	-	-	-	-	-	-
ncbi_105083567	OMP	olfactory marker protein [Camelus bactrianus]	-	-	-	-	-	-	GO:0007606//sensory perception of chemical stimulus;GO:0050794//regulation of cellular process
ncbi_105069351	PPIL2	peptidyl-prolyl cis-trans isomerase-like 2 [Camelus bactrianus]	Genetic Information Processing	Folding, sorting and degradation	ko04120//Ubiquitin mediated proteolysis	K10598	-	-	-
ncbi_105080126	NKIRAS2	NF-kappa-B inhibitor-interacting Ras-like protein 2	-	-	-	-	GO:0044424//intracellular part	GO:0032550//purine ribonucleoside binding	GO:0035556//intracellular signal transduction
ncbi_105077166	LOC105077166	asporin [Camelus ferus]	-	-	-	-	GO:0005578//proteinaceous extracellular matrix	-	GO:0017015//regulation of transforming growth factor beta receptor signaling pathway;GO:0043062//extracellular structure organization
ncbi_105067077	ZIC3	zinc finger protein ZIC 3 [Camelus bactrianus]	Cellular Processes	Cellular community - eukaryotes	ko04550//Signaling pathways regulating pluripotency of stem cells	K18487	GO:0043231//intracellular membrane-bounded organelle	GO:0001071//nucleic acid binding transcription factor activity;GO:0003677//DNA binding;GO:0043169//cation binding	GO:0003002//regionalization;GO:0006357//regulation of transcription from RNA polymerase II promoter;GO:0007368//determination of left/right symmetry;GO:0030323//respiratory tube development
ncbi_105067879	SMARCAD1	SWI/SNF-related matrix-associated actin-dependent regulator of chromatin subfamily A containing DEAD/H box 1	Cellular Processes	Cellular community - eukaryotes	ko04550//Signaling pathways regulating pluripotency of stem cells	K14439	GO:0000785//chromatin;GO:0000785//chromatin;GO:0000785//chromatin;GO:0000785//chromatin;GO:0005657//replication fork;GO:0005657//replication fork;GO:0005657//replication fork;GO:0005657//replication fork;GO:0043231//intracellular membrane-bounded organelle;GO:0043231//intracellular membrane-bounded organelle;GO:0043231//intracellular membrane-bounded organelle;GO:0043231//intracellular membrane-b…	GO:0003676//nucleic acid binding;GO:0003676//nucleic acid binding;GO:0003676//nucleic acid binding;GO:0003676//nucleic acid binding;GO:0032550//purine ribonucleoside binding;GO:0032550//purine ribonucleoside binding;GO:0032550//purine ribonucleoside binding;GO:0032550//purine ribonucleoside binding	GO:0006259//DNA metabolic process;GO:0006259//DNA metabolic process;GO:0006259//DNA metabolic process;GO:0006259//DNA metabolic process;GO:0006338//chromatin remodeling;GO:0006338//chromatin remodeling;GO:0006338//chromatin remodeling;GO:0006338//chromatin remodeling;GO:0007059//chromosome segregation;GO:0007059//chromosome segregation;GO:0007059//chromosome segregation;GO:0007059//chromosome seg…
ncbi_105082072	HIBADH	3-hydroxyisobutyrate dehydrogenase, mitochondrial [Camelus ferus]	Metabolism;Metabolism	Global and overview maps;Amino acid metabolism	ko01100//Metabolic pathways;ko00280//Valine, leucine and isoleucine degradation	K00020;K00020	GO:0043231//intracellular membrane-bounded organelle	GO:0000166//nucleotide binding;GO:0016616//oxidoreductase activity, acting on the CH-OH group of donors, NAD or NADP as acceptor;GO:0048037//cofactor binding	GO:0006573//valine metabolic process;GO:0006739//NADP metabolic process;GO:0009063//cellular amino acid catabolic process
ncbi_105063082	SSMEM1	serine-rich single-pass membrane protein 1 [Camelus ferus]	-	-	-	-	-	-	-
ncbi_105076187	ADCY6	adenylate cyclase type 6 [Camelus bactrianus]	Environmental Information Processing;Environmental Information Processing;Organismal Systems;Organismal Systems;Metabolism;Environmental Information Processing;Environmental Information Processing;Organismal Systems;Organismal Systems;Organismal Systems;Organismal Systems;Environmental Information Processing;Organismal Systems;Organismal Systems;Cellular Processes;Organismal Systems;Organismal Sy…	Signal transduction;Signal transduction;Environmental adaptation;Immune system;Nucleotide metabolism;Signal transduction;Signal transduction;Endocrine system;Circulatory system;Nervous system;Circulatory system;Signal transduction;Immune system;Endocrine system;Cell growth and death;Nervous system;Endocrine system;Nervous system;Sensory system;Endocrine system;Digestive system;Environmental adapt…	ko04015//Rap1 signaling pathway;ko04024//cAMP signaling pathway;ko04714//Thermogenesis;ko04062//Chemokine signaling pathway;ko00230//Purine metabolism;ko04022//cGMP - PKG signaling pathway;ko04072//Phospholipase D signaling pathway;ko04921//Oxytocin signaling pathway;ko04261//Adrenergic signaling in cardiomyocytes;ko04723//Retrograde endocannabinoid signaling;ko04270//Vascular smooth muscle contr…	K08046;K08046;K08046;K08046;K08046;K08046;K08046;K08046;K08046;K08046;K08046;K08046;K08046;K08046;K08046;K08046;K08046;K08046;K08046;K08046;K08046;K08046;K08046;K08046;K08046;K08046;K08046;K08046;K08046;K08046;K08046;K08046;K08046;K08046;K08046;K08046;K08046;K08046;K08046;K08046;K08046;K08046	GO:0031224//intrinsic component of membrane;GO:0042995//cell projection	GO:0009975//cyclase activity;GO:0016829//lyase activity;GO:0032550//purine ribonucleoside binding;GO:0043169//cation binding	GO:0007186//G-protein coupled receptor signaling pathway;GO:0009165//nucleotide biosynthetic process;GO:0034695//response to prostaglandin E;GO:0046058//cAMP metabolic process;GO:0071407//cellular response to organic cyclic compound
ncbi_105066691	CLDN11	claudin-11 [Camelus ferus]	Cellular Processes;Environmental Information Processing;Organismal Systems	Cellular community - eukaryotes;Signaling molecules and interaction;Immune system	ko04530//Tight junction;ko04514//Cell adhesion molecules (CAMs);ko04670//Leukocyte transendothelial migration	K06087;K06087;K06087	GO:0031224//intrinsic component of membrane;GO:0031988//membrane-bounded vesicle;GO:0043296//apical junction complex;GO:0044464//cell part	-	GO:0007272//ensheathment of neurons;GO:0022610//biological adhesion;GO:0048232//male gamete generation
ncbi_105070551	DGCR2	LOW QUALITY PROTEIN: integral membrane protein DGCR2/IDD [Camelus bactrianus]	-	-	-	-	GO:0031224//intrinsic component of membrane	GO:0005488//binding	GO:0009653//anatomical structure morphogenesis;GO:0050877//neurological system process
ncbi_105083615	B3GNT6	UDP-GlcNAc:betaGal beta-1,3-N-acetylglucosaminyltransferase 6 [Camelus bactrianus]	Metabolism;Metabolism	Global and overview maps;Glycan biosynthesis and metabolism	ko01100//Metabolic pathways;ko00512//Mucin type O-glycan biosynthesis	K00739;K00739	GO:0016020//membrane;GO:0043227//membrane-bounded organelle	GO:0016758//transferase activity, transferring hexosyl groups	GO:0006493//protein O-linked glycosylation
ncbi_105077235	LOC105077235	vascular non-inflammatory molecule 3 [Camelus bactrianus]	Metabolism	Metabolism of cofactors and vitamins	ko00770//Pantothenate and CoA biosynthesis	K08069	-	GO:0016811//hydrolase activity, acting on carbon-nitrogen (but not peptide) bonds, in linear amides	GO:0006575//cellular modified amino acid metabolic process
ncbi_105071515	SLC43A2	large neutral amino acids transporter small subunit 4 [Camelus bactrianus]	-	-	-	-	GO:0031224//intrinsic component of membrane	GO:0015171//amino acid transmembrane transporter activity	GO:0003333//amino acid transmembrane transport
ncbi_105070542	CLDN5	claudin-5 [Camelus bactrianus]	Cellular Processes;Environmental Information Processing;Organismal Systems	Cellular community - eukaryotes;Signaling molecules and interaction;Immune system	ko04530//Tight junction;ko04514//Cell adhesion molecules (CAMs);ko04670//Leukocyte transendothelial migration	K06087;K06087;K06087	GO:0031224//intrinsic component of membrane;GO:0031988//membrane-bounded vesicle;GO:0043296//apical junction complex	-	GO:0001885//endothelial cell development;GO:0031342//negative regulation of cell killing
ncbi_105068657	NHS	nance-Horan syndrome protein, partial [Camelus bactrianus]	-	-	-	-	-	-	GO:0048869//cellular developmental process
ncbi_105063019	BRAF	serine/threonine-protein kinase B-raf [Camelus bactrianus]	Environmental Information Processing;Cellular Processes;Environmental Information Processing;Cellular Processes;Environmental Information Processing;Organismal Systems;Organismal Systems;Organismal Systems;Environmental Information Processing;Environmental Information Processing;Organismal Systems;Organismal Systems;Organismal Systems;Organismal Systems;Organismal Systems;Environmental Informatio…	Signal transduction;Cell motility;Signal transduction;Cellular community - eukaryotes;Signal transduction;Immune system;Endocrine system;Circulatory system;Signal transduction;Signal transduction;Nervous system;Nervous system;Immune system;Endocrine system;Endocrine system;Signal transduction;Nervous system;Signal transduction;Nervous system;Cell growth and death;Development	ko04010//MAPK signaling pathway;ko04810//Regulation of actin cytoskeleton;ko04015//Rap1 signaling pathway;ko04510//Focal adhesion;ko04024//cAMP signaling pathway;ko04062//Chemokine signaling pathway;ko04910//Insulin signaling pathway;ko04270//Vascular smooth muscle contraction;ko04068//FoxO signaling pathway;ko04150//mTOR signaling pathway;ko04722//Neurotrophin signaling pathway;ko04726//Serotone…	K04365;K04365;K04365;K04365;K04365;K04365;K04365;K04365;K04365;K04365;K04365;K04365;K04365;K04365;K04365;K04365;K04365;K04365;K04365;K04365;K04365	GO:0016020//membrane;GO:0042995//cell projection;GO:0043231//intracellular membrane-bounded organelle	GO:0004672//protein kinase activity;GO:0004871//signal transducer activity;GO:0005515//protein binding;GO:0032550//purine ribonucleoside binding;GO:0046872//metal ion binding	GO:0001934//positive regulation of protein phosphorylation;GO:0002244//hematopoietic progenitor cell differentiation;GO:0007632//visual behavior;GO:0008283//cell proliferation;GO:0010467//gene expression;GO:0010762//regulation of fibroblast migration;GO:0010770//positive regulation of cell morphogenesis involved in differentiation;GO:0016079//synaptic vesicle exocytosis;GO:0019827//stem cell popu…
ncbi_105067340	LOC105067340	olfactory receptor 13J1 [Camelus ferus]	Organismal Systems	Sensory system	ko04740//Olfactory transduction	K04257	GO:0031224//intrinsic component of membrane	GO:0004888//transmembrane signaling receptor activity	GO:0007166//cell surface receptor signaling pathway;GO:0050907//detection of chemical stimulus involved in sensory perception
ncbi_105069225	LRRC49	leucine-rich repeat-containing protein 49	-	-	-	-	-	-	-
ncbi_105082044	CDO1	cysteine dioxygenase type 1 [Vicugna pacos]	Metabolism;Metabolism;Metabolism	Global and overview maps;Amino acid metabolism;Metabolism of other amino acids	ko01100//Metabolic pathways;ko00270//Cysteine and methionine metabolism;ko00430//Taurine and hypotaurine metabolism	K00456;K00456;K00456	GO:0044444//cytoplasmic part	GO:0016702//oxidoreductase activity, acting on single donors with incorporation of molecular oxygen, incorporation of two atoms of oxygen;GO:0043169//cation binding	GO:0006534//cysteine metabolic process;GO:0019530//taurine metabolic process
ncbi_105073861	ZNF517	LOW QUALITY PROTEIN: zinc finger protein 517 [Camelus bactrianus]	-	-	-	-	-	-	-
ncbi_105082533	SLC35E1	solute carrier family 35 member E1 [Camelus bactrianus]	-	-	-	-	GO:0031224//intrinsic component of membrane	-	-
ncbi_105063817	CCDC121	coiled-coil domain-containing protein 121 [Camelus bactrianus]	-	-	-	-	-	-	-
ncbi_105067081	LOC105067081	UPF0472 protein C16orf72 [Camelus bactrianus]	-	-	-	-	-	-	-
ncbi_105075817	CEP68	LOW QUALITY PROTEIN: centrosomal protein of 68 kDa [Camelus bactrianus]	-	-	-	-	GO:0005815//microtubule organizing center	GO:0019900//kinase binding	GO:0034613//cellular protein localization;GO:0051297//centrosome organization
ncbi_105064658	TPPP2	LOW QUALITY PROTEIN: tubulin polymerization-promoting protein family member 2 [Camelus bactrianus]	-	-	-	-	-	-	-
ncbi_105067352	RNF38	E3 ubiquitin-protein ligase RNF38	-	-	-	-	GO:0043231//intracellular membrane-bounded organelle;GO:0043231//intracellular membrane-bounded organelle;GO:0043231//intracellular membrane-bounded organelle	GO:0046914//transition metal ion binding;GO:0046914//transition metal ion binding;GO:0046914//transition metal ion binding	GO:0032446//protein modification by small protein conjugation;GO:0032446//protein modification by small protein conjugation;GO:0032446//protein modification by small protein conjugation
ncbi_105071518	MYO1C	unconventional myosin-Ic [Camelus ferus]	-	-	-	-	GO:0016461//unconventional myosin complex;GO:0031252//cell leading edge;GO:0031528//microvillus membrane;GO:0031981//nuclear lumen;GO:0031988//membrane-bounded vesicle;GO:0032432//actin filament bundle;GO:0044444//cytoplasmic part;GO:0046930//pore complex;GO:0098589//membrane region	GO:0008092//cytoskeletal protein binding;GO:0017016//Ras GTPase binding;GO:0032550//purine ribonucleoside binding;GO:0042623//ATPase activity, coupled	GO:0002431//Fc receptor mediated stimulatory signaling pathway;GO:0006605//protein targeting;GO:0006952//defense response;GO:0009967//positive regulation of signal transduction;GO:0030335//positive regulation of cell migration;GO:0050658//RNA transport;GO:0051130//positive regulation of cellular component organization;GO:0070830//bicellular tight junction assembly
ncbi_105076034	TAF1B	TATA box-binding protein-associated factor RNA polymerase I subunit B [Camelus bactrianus]	-	-	-	-	GO:0000120//RNA polymerase I transcription factor complex;GO:0031988//membrane-bounded vesicle	GO:0001046//core promoter sequence-specific DNA binding;GO:0001169//transcription factor activity, RNA polymerase I CORE element sequence-specific binding;GO:0043169//cation binding	GO:0001188//RNA polymerase I transcriptional preinitiation complex assembly;GO:0010468//regulation of gene expression
ncbi_105076337	LOC105076337	olfactory receptor 8S1-like [Camelus bactrianus]	Organismal Systems	Sensory system	ko04740//Olfactory transduction	K04257	-	GO:0004888//transmembrane signaling receptor activity	GO:0050794//regulation of cellular process;GO:0050907//detection of chemical stimulus involved in sensory perception
ncbi_105071616	HIC1	hypermethylated in cancer 1 protein [Camelus bactrianus]	-	-	-	-	GO:0043231//intracellular membrane-bounded organelle	GO:0001071//nucleic acid binding transcription factor activity;GO:0003677//DNA binding;GO:0019899//enzyme binding;GO:0043169//cation binding	GO:0006974//cellular response to DNA damage stimulus;GO:0009968//negative regulation of signal transduction
ncbi_105083075	STK35	LOW QUALITY PROTEIN: serine/threonine-protein kinase 35, partial [Camelus bactrianus]	-	-	-	-	GO:0043231//intracellular membrane-bounded organelle;GO:0043232//intracellular non-membrane-bounded organelle	GO:0004672//protein kinase activity;GO:0032550//purine ribonucleoside binding	GO:0006464//cellular protein modification process;GO:0006796//phosphate-containing compound metabolic process
ncbi_105078883	EPHA5	ephrin type-A receptor 5	Organismal Systems	Development	ko04360//Axon guidance	K05106	GO:0016021//integral component of membrane;GO:0016021//integral component of membrane	GO:0005003//ephrin receptor activity;GO:0005003//ephrin receptor activity;GO:0032550//purine ribonucleoside binding;GO:0032550//purine ribonucleoside binding	GO:0006468//protein phosphorylation;GO:0006468//protein phosphorylation;GO:0007169//transmembrane receptor protein tyrosine kinase signaling pathway;GO:0007169//transmembrane receptor protein tyrosine kinase signaling pathway;GO:0021543//pallium development;GO:0021543//pallium development;GO:0032970//regulation of actin filament-based process;GO:0032970//regulation of actin filament-based process…
ncbi_105064657	RNASE13	probable inactive ribonuclease-like protein 13 [Camelus ferus]	-	-	-	-	-	-	-
ncbi_105068141	LOC105068141	UPF0469 protein KIAA0907	-	-	-	-	-	GO:0005488//binding;GO:0005488//binding	-
ncbi_105082068	ZNF608	LOW QUALITY PROTEIN: zinc finger protein 608 [Camelus bactrianus]	-	-	-	-	-	-	-
ncbi_105064092	LOC105064092	transmembrane protein 78-like, partial [Camelus bactrianus]	-	-	-	-	-	-	-
ncbi_105064044	PTPRN	receptor-type tyrosine-protein phosphatase-like N [Camelus bactrianus]	-	-	-	-	-	GO:0004721//phosphoprotein phosphatase activity;GO:0008092//cytoskeletal protein binding	GO:0006470//protein dephosphorylation
ncbi_105067133	MYOZ2	myozenin-2 [Camelus ferus]	-	-	-	-	GO:0005856//cytoskeleton;GO:0031674//I band	GO:0008092//cytoskeletal protein binding	-
ncbi_105077236	VNN2	vascular non-inflammatory molecule 2	Metabolism	Metabolism of cofactors and vitamins	ko00770//Pantothenate and CoA biosynthesis	K08069	-	-	-
ncbi_105070099	DDB1	DNA damage-binding protein 1 [Sus scrofa]	Genetic Information Processing;Genetic Information Processing	Folding, sorting and degradation;Replication and repair	ko04120//Ubiquitin mediated proteolysis;ko03420//Nucleotide excision repair	K10610;K10610	-	-	-
ncbi_105070917	ARHGEF10L	rho guanine nucleotide exchange factor 10-like protein	-	-	-	-	-	-	GO:0043087//regulation of GTPase activity;GO:0043087//regulation of GTPase activity;GO:0043087//regulation of GTPase activity;GO:0043087//regulation of GTPase activity;GO:0043087//regulation of GTPase activity;GO:0043087//regulation of GTPase activity
ncbi_105081456	RRS1	ribosome biogenesis regulatory protein homolog [Camelus bactrianus]	-	-	-	-	GO:0000228//nuclear chromosome	GO:0003723//RNA binding	GO:0000070//mitotic sister chromatid segregation;GO:0022613//ribonucleoprotein complex biogenesis;GO:0030097//hemopoiesis
ncbi_105068195	RAB13	ras-related protein Rab-13	Cellular Processes	Cellular community - eukaryotes	ko04530//Tight junction	K06109	-	-	-
ncbi_105082534	MED26	cofactor required for Sp1 transcriptional activation, subunit 7-like protein [Camelus ferus]	-	-	-	-	GO:0043231//intracellular membrane-bounded organelle;GO:0043234//protein complex	GO:0003676//nucleic acid binding	GO:0006355//regulation of transcription, DNA-templated
ncbi_105070118	LOC105070118	secretoglobin family 1D member 1 [Camelus ferus]	-	-	-	-	-	GO:0005549//odorant binding	-
ncbi_105063669	LAMTOR5	LOW QUALITY PROTEIN: ragulator complex protein LAMTOR5 [Camelus bactrianus]	-	-	-	-	GO:0000323//lytic vacuole;GO:0043234//protein complex	GO:0005515//protein binding	GO:0016032//viral process;GO:0032006//regulation of TOR signaling;GO:0032535//regulation of cellular component size;GO:0043066//negative regulation of apoptotic process;GO:0043087//regulation of GTPase activity;GO:0043200//response to amino acid;GO:0072665//protein localization to vacuole
ncbi_105072011	ACSS3	acyl-CoA synthetase short-chain family member 3, mitochondrial, partial [Camelus bactrianus]	Metabolism;Metabolism	Global and overview maps;Carbohydrate metabolism	ko01100//Metabolic pathways;ko00640//Propanoate metabolism	K01908;K01908	GO:0043231//intracellular membrane-bounded organelle	GO:0016405//CoA-ligase activity;GO:0032550//purine ribonucleoside binding	-
ncbi_105061760	CTNNB1	catenin beta-1 [Camelus bactrianus]	Environmental Information Processing;Cellular Processes;Environmental Information Processing;Cellular Processes;Environmental Information Processing;Organismal Systems;Organismal Systems;Organismal Systems;Cellular Processes	Signal transduction;Cellular community - eukaryotes;Signal transduction;Cellular community - eukaryotes;Signal transduction;Endocrine system;Immune system;Endocrine system;Cellular community - eukaryotes	ko04015//Rap1 signaling pathway;ko04510//Focal adhesion;ko04390//Hippo signaling pathway;ko04550//Signaling pathways regulating pluripotency of stem cells;ko04310//Wnt signaling pathway;ko04919//Thyroid hormone signaling pathway;ko04670//Leukocyte transendothelial migration;ko04916//Melanogenesis;ko04520//Adherens junction	K02105;K02105;K02105;K02105;K02105;K02105;K02105;K02105;K02105	-	-	-
ncbi_105068469	COL20A1	collagen alpha-1(XX) chain [Camelus bactrianus]	-	-	-	-	-	-	-
ncbi_105081454	ADHFE1	hydroxyacid-oxoacid transhydrogenase, mitochondrial	-	-	-	-	-	GO:0016614//oxidoreductase activity, acting on CH-OH group of donors;GO:0016614//oxidoreductase activity, acting on CH-OH group of donors;GO:0016614//oxidoreductase activity, acting on CH-OH group of donors;GO:0016614//oxidoreductase activity, acting on CH-OH group of donors;GO:0043169//cation binding;GO:0043169//cation binding;GO:0043169//cation binding;GO:0043169//cation binding	GO:0006818//hydrogen transport;GO:0006818//hydrogen transport;GO:0006818//hydrogen transport;GO:0006818//hydrogen transport;GO:0044710//single-organism metabolic process;GO:0044710//single-organism metabolic process;GO:0044710//single-organism metabolic process;GO:0044710//single-organism metabolic process
ncbi_105071591	EVI2B	protein EVI2B [Camelus ferus]	-	-	-	-	-	-	-
ncbi_105083945	NVL	nuclear valosin-containing protein-like [Camelus bactrianus]	Genetic Information Processing	Translation	ko03008//Ribosome biogenesis in eukaryotes	K14571	-	GO:0003723//RNA binding;GO:0032550//purine ribonucleoside binding	-
ncbi_105073832	ZNF34	zinc finger protein 34	-	-	-	-	GO:0044464//cell part	GO:0046914//transition metal ion binding	GO:0010468//regulation of gene expression
ncbi_105068138	ARHGEF2	rho guanine nucleotide exchange factor 2	-	-	-	-	GO:0005924//cell-substrate adherens junction;GO:0005924//cell-substrate adherens junction;GO:0005924//cell-substrate adherens junction;GO:0015630//microtubule cytoskeleton;GO:0015630//microtubule cytoskeleton;GO:0015630//microtubule cytoskeleton;GO:0030425//dendrite;GO:0030425//dendrite;GO:0030425//dendrite;GO:0031253//cell projection membrane;GO:0031253//cell projection membrane;GO:0031253//cell…	GO:0005089//Rho guanyl-nucleotide exchange factor activity;GO:0005089//Rho guanyl-nucleotide exchange factor activity;GO:0005089//Rho guanyl-nucleotide exchange factor activity;GO:0015631//tubulin binding;GO:0015631//tubulin binding;GO:0015631//tubulin binding;GO:0017048//Rho GTPase binding;GO:0017048//Rho GTPase binding;GO:0017048//Rho GTPase binding;GO:0043169//cation binding;GO:0043169//cation…	GO:0000280//nuclear division;GO:0000280//nuclear division;GO:0000280//nuclear division;GO:0001819//positive regulation of cytokine production;GO:0001819//positive regulation of cytokine production;GO:0001819//positive regulation of cytokine production;GO:0001934//positive regulation of protein phosphorylation;GO:0001934//positive regulation of protein phosphorylation;GO:0001934//positive regulati…
ncbi_105067807	PHLDB1	pleckstrin homology-like domain family B member 1	-	-	-	-	-	-	-
ncbi_105074812	TRADD	tumor necrosis factor receptor type 1-associated DEATH domain protein [Camelus bactrianus]	Environmental Information Processing;Cellular Processes;Environmental Information Processing;Cellular Processes;Environmental Information Processing;Environmental Information Processing;Organismal Systems;Organismal Systems;Organismal Systems	Signal transduction;Cell growth and death;Signal transduction;Cell growth and death;Signal transduction;Signal transduction;Immune system;Endocrine system;Immune system	ko04010//MAPK signaling pathway;ko04210//Apoptosis;ko04071//Sphingolipid signaling pathway;ko04217//Necroptosis;ko04668//TNF signaling pathway;ko04064//NF-kappa B signaling pathway;ko04657//IL-17 signaling pathway;ko04920//Adipocytokine signaling pathway;ko04622//RIG-I-like receptor signaling pathway	K03171;K03171;K03171;K03171;K03171;K03171;K03171;K03171;K03171	GO:0043234//protein complex;GO:0043234//protein complex;GO:0044424//intracellular part;GO:0044424//intracellular part	GO:0019899//enzyme binding;GO:0019899//enzyme binding;GO:0019904//protein domain specific binding;GO:0019904//protein domain specific binding	GO:0007166//cell surface receptor signaling pathway;GO:0007166//cell surface receptor signaling pathway;GO:0042635//positive regulation of hair cycle;GO:0042635//positive regulation of hair cycle;GO:0043122//regulation of I-kappaB kinase/NF-kappaB signaling;GO:0043122//regulation of I-kappaB kinase/NF-kappaB signaling
ncbi_105077423	LAMA2	laminin subunit alpha-2 [Camelus bactrianus]	Environmental Information Processing;Cellular Processes;Environmental Information Processing	Signal transduction;Cellular community - eukaryotes;Signaling molecules and interaction	ko04151//PI3K-Akt signaling pathway;ko04510//Focal adhesion;ko04512//ECM-receptor interaction	K05637;K05637;K05637	-	-	-
ncbi_105081584	LSAMP	limbic system-associated membrane protein	-	-	-	-	-	-	-
ncbi_105062982	KLHL13	kelch-like protein 13-like	Genetic Information Processing	Folding, sorting and degradation	ko04120//Ubiquitin mediated proteolysis	K10447	GO:0031461//cullin-RING ubiquitin ligase complex	GO:0019787//ubiquitin-like protein transferase activity	GO:0000280//nuclear division;GO:0022402//cell cycle process;GO:0032446//protein modification by small protein conjugation
ncbi_105079860	LOC105079860	UPF0317 protein C14orf159 homolog, mitochondrial	-	-	-	-	-	-	-
ncbi_105063553	LRRFIP1	leucine-rich repeat flightless-interacting protein 1	-	-	-	-	GO:0016020//membrane;GO:0016020//membrane;GO:0016020//membrane;GO:0016020//membrane;GO:0016020//membrane;GO:0043231//intracellular membrane-bounded organelle;GO:0043232//intracellular non-membrane-bounded organelle;GO:0044424//intracellular part;GO:0044424//intracellular part;GO:0044424//intracellular part;GO:0044424//intracellular part;GO:0044444//cytoplasmic part	GO:0003723//RNA binding;GO:0046983//protein dimerization activity;GO:0046983//protein dimerization activity;GO:0046983//protein dimerization activity;GO:0046983//protein dimerization activity;GO:0046983//protein dimerization activity	GO:0001819//positive regulation of cytokine production;GO:0006355//regulation of transcription, DNA-templated;GO:0006952//defense response
ncbi_105067543	LOC105067543	LOW QUALITY PROTEIN: olfactory receptor 2S2-like [Camelus bactrianus]	Organismal Systems	Sensory system	ko04740//Olfactory transduction	K04257	GO:0031224//intrinsic component of membrane	GO:0004888//transmembrane signaling receptor activity	GO:0007166//cell surface receptor signaling pathway;GO:0050907//detection of chemical stimulus involved in sensory perception
ncbi_105062387	MAGI2	membrane-associated guanylate kinase, WW and PDZ domain-containing protein 2, partial [Camelus bactrianus]	Environmental Information Processing;Environmental Information Processing	Signal transduction;Signal transduction	ko04151//PI3K-Akt signaling pathway;ko04015//Rap1 signaling pathway	K05629;K05629	GO:0005768//endosome;GO:0016020//membrane;GO:0032991//macromolecular complex;GO:0036056//filtration diaphragm;GO:0043005//neuron projection;GO:0043296//apical junction complex;GO:0044456//synapse part	GO:0016772//transferase activity, transferring phosphorus-containing groups;GO:0019899//enzyme binding;GO:0031690//adrenergic receptor binding;GO:0032947//protein complex scaffold;GO:0060089//molecular transducer activity;GO:0070697//activin receptor binding	GO:0002090//regulation of receptor internalization;GO:0007050//cell cycle arrest;GO:0008283//cell proliferation;GO:0010922//positive regulation of phosphatase activity;GO:0010975//regulation of neuron projection development;GO:0030334//regulation of cell migration;GO:0032925//regulation of activin receptor signaling pathway;GO:0038179//neurotrophin signaling pathway;GO:0046907//intracellular tran…
ncbi_105076188	CACNB3	voltage-dependent L-type calcium channel subunit beta-3	Environmental Information Processing;Organismal Systems;Organismal Systems;Organismal Systems	Signal transduction;Endocrine system;Circulatory system;Circulatory system	ko04010//MAPK signaling pathway;ko04921//Oxytocin signaling pathway;ko04261//Adrenergic signaling in cardiomyocytes;ko04260//Cardiac muscle contraction	K04864;K04864;K04864;K04864	GO:0034704//calcium channel complex	-	GO:0006816//calcium ion transport;GO:0050851//antigen receptor-mediated signaling pathway
ncbi_105070355	SUV420H1	histone-lysine N-methyltransferase SUV420H1 [Camelus bactrianus]	Metabolism	Amino acid metabolism	ko00310//Lysine degradation	K11429	-	GO:0018024//histone-lysine N-methyltransferase activity	GO:0018023//peptidyl-lysine trimethylation;GO:0034968//histone lysine methylation
ncbi_105071066	CCNL2	cyclin-L2 [Camelus bactrianus]	-	-	-	-	-	-	-
ncbi_105066212	MAB21L1	protein mab-21-like 1 [Manis javanica]	-	-	-	-	GO:0043231//intracellular membrane-bounded organelle	-	GO:0001654//eye development;GO:0042127//regulation of cell proliferation
ncbi_105062995	LOC105062995	testis-expressed sequence 13A protein-like [Camelus bactrianus]	-	-	-	-	-	-	-
ncbi_105069393	RAB11A	LOW QUALITY PROTEIN: ras-related protein Rab-11A [Camelus bactrianus]	Cellular Processes;Organismal Systems;Organismal Systems;Organismal Systems	Transport and catabolism;Digestive system;Excretory system;Excretory system	ko04144//Endocytosis;ko04972//Pancreatic secretion;ko04961//Endocrine and other factor-regulated calcium reabsorption;ko04962//Vasopressin-regulated water reabsorption	K07904;K07904;K07904;K07904	-	-	-
ncbi_105071498	MNT	max-binding protein MNT [Camelus bactrianus]	-	-	-	-	-	GO:0000976//transcription regulatory region sequence-specific DNA binding;GO:0000981//RNA polymerase II transcription factor activity, sequence-specific DNA binding;GO:0005515//protein binding	GO:0007049//cell cycle;GO:0007568//aging;GO:0010468//regulation of gene expression;GO:0043066//negative regulation of apoptotic process
ncbi_105074914	CORIN	atrial natriuretic peptide-converting enzyme [Camelus bactrianus]	-	-	-	-	GO:0016021//integral component of membrane;GO:0044464//cell part	GO:0004175//endopeptidase activity;GO:0008236//serine-type peptidase activity	GO:0008015//blood circulation;GO:0016485//protein processing;GO:0044062//regulation of excretion;GO:0044703//multi-organism reproductive process
ncbi_105083422	LRP1B	low-density lipoprotein receptor-related protein 1B [Camelus bactrianus]	-	-	-	-	GO:0031224//intrinsic component of membrane;GO:0043234//protein complex	GO:0046872//metal ion binding	GO:0006897//endocytosis
ncbi_105067343	LOC105067343	olfactory receptor 2S2 [Camelus bactrianus]	Organismal Systems	Sensory system	ko04740//Olfactory transduction	K04257	GO:0031224//intrinsic component of membrane	GO:0004888//transmembrane signaling receptor activity	GO:0007166//cell surface receptor signaling pathway;GO:0050907//detection of chemical stimulus involved in sensory perception
ncbi_105078862	LOC105078862	aminopeptidase O [Camelus bactrianus]	-	-	-	-	-	GO:0046914//transition metal ion binding;GO:0070011//peptidase activity, acting on L-amino acid peptides	-
ncbi_105070359	VAMP4	vesicle-associated membrane protein 4 [Camelus bactrianus]	Genetic Information Processing	Folding, sorting and degradation	ko04130//SNARE interactions in vesicular transport	K08513	GO:0031224//intrinsic component of membrane;GO:0031224//intrinsic component of membrane;GO:0031984//organelle subcompartment;GO:0031984//organelle subcompartment;GO:0043231//intracellular membrane-bounded organelle;GO:0043231//intracellular membrane-bounded organelle;GO:0043234//protein complex;GO:0043234//protein complex	-	GO:0016050//vesicle organization;GO:0016050//vesicle organization;GO:0016192//vesicle-mediated transport;GO:0016192//vesicle-mediated transport;GO:0033157//regulation of intracellular protein transport;GO:0033157//regulation of intracellular protein transport;GO:0043623//cellular protein complex assembly;GO:0043623//cellular protein complex assembly
ncbi_105077231	TAAR5	trace amine-associated receptor 5 [Camelus ferus]	Environmental Information Processing	Signaling molecules and interaction	ko04080//Neuroactive ligand-receptor interaction	K05051	-	-	-
ncbi_105084029	DNAH14	LOW QUALITY PROTEIN: dynein heavy chain 14, axonemal [Camelus bactrianus]	-	-	-	-	GO:0005875//microtubule associated complex;GO:0042995//cell projection	GO:0017111//nucleoside-triphosphatase activity;GO:0032550//purine ribonucleoside binding	GO:0007017//microtubule-based process
ncbi_105068199	SLC39A1	zinc transporter ZIP1 [Camelus ferus]	-	-	-	-	GO:0031090//organelle membrane;GO:0031090//organelle membrane;GO:0031224//intrinsic component of membrane;GO:0031224//intrinsic component of membrane;GO:0043231//intracellular membrane-bounded organelle;GO:0043231//intracellular membrane-bounded organelle	GO:0046915//transition metal ion transmembrane transporter activity;GO:0046915//transition metal ion transmembrane transporter activity	GO:0006829//zinc II ion transport;GO:0006829//zinc II ion transport;GO:0044763//single-organism cellular process;GO:0044763//single-organism cellular process
ncbi_105080124	KAT2A	LOW QUALITY PROTEIN: histone acetyltransferase KAT2A [Vicugna pacos]	Organismal Systems;Environmental Information Processing	Endocrine system;Signal transduction	ko04919//Thyroid hormone signaling pathway;ko04330//Notch signaling pathway	K06062;K06062	GO:0005819//spindle;GO:0044421//extracellular region part;GO:0070461//SAGA-type complex	GO:0003712//transcription cofactor activity;GO:0010485//H4 histone acetyltransferase activity;GO:0019899//enzyme binding	GO:0007420//brain development;GO:0009952//anterior/posterior pattern specification;GO:0010608//posttranscriptional regulation of gene expression;GO:0040007//growth;GO:0043009//chordate embryonic development;GO:0043966//histone H3 acetylation;GO:0043967//histone H4 acetylation;GO:0045722//positive regulation of gluconeogenesis;GO:0060606//tube closure
ncbi_105082042	TMED7	transmembrane emp24 domain-containing protein 7, partial [Camelus ferus]	-	-	-	-	GO:0031224//intrinsic component of membrane;GO:0031988//membrane-bounded vesicle;GO:0043231//intracellular membrane-bounded organelle	-	GO:0001961//positive regulation of cytokine-mediated signaling pathway;GO:0032722//positive regulation of chemokine production;GO:0051234//establishment of localization
ncbi_105076689	RRP8	ribosomal RNA-processing protein 8 [Camelus bactrianus]	-	-	-	-	GO:0000792//heterochromatin;GO:0016020//membrane;GO:0043231//intracellular membrane-bounded organelle;GO:0043234//protein complex	GO:0003723//RNA binding;GO:0016741//transferase activity, transferring one-carbon groups;GO:0042393//histone binding	GO:0009267//cellular response to starvation;GO:0045990//carbon catabolite regulation of transcription;GO:0071156//regulation of cell cycle arrest;GO:0072331//signal transduction by p53 class mediator
ncbi_105078593	WDR59	WD repeat-containing protein 59	-	-	-	-	-	-	-
ncbi_105078795	NAA35	N-alpha-acetyltransferase 35, NatC auxiliary subunit [Camelus bactrianus]	-	-	-	-	GO:0030529//intracellular ribonucleoprotein complex;GO:0030529//intracellular ribonucleoprotein complex;GO:0031414//N-terminal protein acetyltransferase complex;GO:0031414//N-terminal protein acetyltransferase complex	-	GO:0033002//muscle cell proliferation;GO:0033002//muscle cell proliferation;GO:0042981//regulation of apoptotic process;GO:0042981//regulation of apoptotic process
ncbi_105081302	NFYB	nuclear transcription factor Y subunit beta	Organismal Systems	Immune system	ko04612//Antigen processing and presentation	K08065	GO:0031981//nuclear lumen;GO:0031981//nuclear lumen;GO:0031981//nuclear lumen;GO:0031981//nuclear lumen;GO:0090575//RNA polymerase II transcription factor complex;GO:0090575//RNA polymerase II transcription factor complex;GO:0090575//RNA polymerase II transcription factor complex;GO:0090575//RNA polymerase II transcription factor complex	GO:0000975//regulatory region DNA binding;GO:0000975//regulatory region DNA binding;GO:0000975//regulatory region DNA binding;GO:0000975//regulatory region DNA binding;GO:0001071//nucleic acid binding transcription factor activity;GO:0001071//nucleic acid binding transcription factor activity;GO:0001071//nucleic acid binding transcription factor activity;GO:0001071//nucleic acid binding transcrip…	GO:0006355//regulation of transcription, DNA-templated;GO:0006355//regulation of transcription, DNA-templated;GO:0006355//regulation of transcription, DNA-templated;GO:0006355//regulation of transcription, DNA-templated;GO:0006629//lipid metabolic process;GO:0006629//lipid metabolic process;GO:0006629//lipid metabolic process;GO:0006629//lipid metabolic process
ncbi_105071592	OMG	oligodendrocyte-myelin glycoprotein [Camelus ferus]	-	-	-	-	-	GO:0005515//protein binding	GO:0048670//regulation of collateral sprouting
ncbi_105063076	MEST	mesoderm-specific transcript homolog protein	-	-	-	-	GO:0031988//membrane-bounded vesicle;GO:0043231//intracellular membrane-bounded organelle	-	GO:0001101//response to acid chemical;GO:0032879//regulation of localization
ncbi_105076176	ASB8	ankyrin repeat and SOCS box protein 8 [Equus caballus]	-	-	-	-	-	-	GO:0007165//signal transduction;GO:0007165//signal transduction;GO:0007165//signal transduction;GO:0032446//protein modification by small protein conjugation;GO:0032446//protein modification by small protein conjugation;GO:0032446//protein modification by small protein conjugation
ncbi_105078878	LOC105078878	cystatin-B-like [Camelus bactrianus]	-	-	-	-	GO:0031988//membrane-bounded vesicle;GO:0043232//intracellular non-membrane-bounded organelle;GO:0044421//extracellular region part	GO:0003723//RNA binding;GO:0004866//endopeptidase inhibitor activity	GO:0007626//locomotory behavior;GO:0010466//negative regulation of peptidase activity
ncbi_105077434	LOC105077434	trace amine-associated receptor 3 [Camelus ferus]	Environmental Information Processing	Signaling molecules and interaction	ko04080//Neuroactive ligand-receptor interaction	K05051	-	-	-
ncbi_105063815	SUPT7L	STAGA complex 65 subunit gamma [Camelus bactrianus]	-	-	-	-	GO:0070461//SAGA-type complex	GO:0005488//binding;GO:0090595//acetyl-CoA:L-lysine N6-acetyltransferase	GO:0010468//regulation of gene expression;GO:0016573//histone acetylation;GO:0034645//cellular macromolecule biosynthetic process;GO:0072595//maintenance of protein localization in organelle;GO:2001141//regulation of RNA biosynthetic process
ncbi_105078304	HNRNPM	heterogeneous nuclear ribonucleoprotein M	Genetic Information Processing	Transcription	ko03040//Spliceosome	K12887	GO:0005681//spliceosomal complex;GO:0005681//spliceosomal complex;GO:0005681//spliceosomal complex;GO:0005681//spliceosomal complex;GO:0005681//spliceosomal complex;GO:0005681//spliceosomal complex;GO:0005681//spliceosomal complex;GO:0005681//spliceosomal complex;GO:0016021//integral component of membrane;GO:0016021//integral component of membrane;GO:0016604//nuclear body;GO:0016604//nuclear body…	GO:0003723//RNA binding;GO:0003723//RNA binding;GO:0003723//RNA binding;GO:0003723//RNA binding;GO:0003723//RNA binding;GO:0003723//RNA binding;GO:0003723//RNA binding;GO:0003723//RNA binding;GO:0005515//protein binding;GO:0005515//protein binding;GO:0005515//protein binding;GO:0005515//protein binding;GO:0005515//protein binding;GO:0005515//protein binding;GO:0005515//protein binding;GO:0005515/…	GO:0000398//mRNA splicing, via spliceosome;GO:0000398//mRNA splicing, via spliceosome;GO:0000398//mRNA splicing, via spliceosome;GO:0000398//mRNA splicing, via spliceosome;GO:0000398//mRNA splicing, via spliceosome;GO:0000398//mRNA splicing, via spliceosome;GO:0000398//mRNA splicing, via spliceosome;GO:0000398//mRNA splicing, via spliceosome
ncbi_105078981	SRSF7	serine/arginine-rich splicing factor 7 [Equus caballus]	Genetic Information Processing	Transcription	ko03040//Spliceosome	K12896	GO:0031981//nuclear lumen;GO:0031981//nuclear lumen;GO:0031981//nuclear lumen;GO:0031981//nuclear lumen;GO:0031988//membrane-bounded vesicle;GO:0031988//membrane-bounded vesicle;GO:0031988//membrane-bounded vesicle;GO:0031988//membrane-bounded vesicle	GO:0003723//RNA binding;GO:0003723//RNA binding;GO:0003723//RNA binding;GO:0003723//RNA binding;GO:0046914//transition metal ion binding;GO:0046914//transition metal ion binding;GO:0046914//transition metal ion binding;GO:0046914//transition metal ion binding	GO:0000377//RNA splicing, via transesterification reactions with bulged adenosine as nucleophile;GO:0000377//RNA splicing, via transesterification reactions with bulged adenosine as nucleophile;GO:0000377//RNA splicing, via transesterification reactions with bulged adenosine as nucleophile;GO:0000377//RNA splicing, via transesterification reactions with bulged adenosine as nucleophile;GO:0006353/…
ncbi_105083312	PPME1	protein phosphatase methylesterase 1 [Camelus ferus]	-	-	-	-	-	GO:0019900//kinase binding;GO:0019903//protein phosphatase binding;GO:0051723//protein methylesterase activity	GO:0008214//protein dealkylation
ncbi_105076116	SORCS1	VPS10 domain-containing receptor SorCS1	-	-	-	-	GO:0031224//intrinsic component of membrane	-	GO:0051234//establishment of localization
ncbi_105083870	ICK	LOW QUALITY PROTEIN: serine/threonine-protein kinase ICK [Camelus bactrianus]	-	-	-	-	-	GO:0004672//protein kinase activity;GO:0032550//purine ribonucleoside binding;GO:0046872//metal ion binding	GO:0006464//cellular protein modification process;GO:0007165//signal transduction
ncbi_105081342	MDM1	nuclear protein MDM1	-	-	-	-	-	-	GO:0009888//tissue development;GO:0009888//tissue development;GO:0009888//tissue development
ncbi_105068140	LOC105068140	UPF0469 protein KIAA0907-like [Camelus bactrianus]	-	-	-	-	-	-	-
ncbi_105067013	CDK5	cyclin-dependent-like kinase 5 [Mus musculus]	Organismal Systems	Development	ko04360//Axon guidance	K02090	GO:0031252//cell leading edge;GO:0043005//neuron projection;GO:0043231//intracellular membrane-bounded organelle;GO:0043232//intracellular non-membrane-bounded organelle;GO:0043234//protein complex;GO:0044297//cell body;GO:0044444//cytoplasmic part;GO:0097060//synaptic membrane	GO:0004674//protein serine/threonine kinase activity;GO:0005102//receptor binding;GO:0019900//kinase binding;GO:0030546//receptor activator activity;GO:0032550//purine ribonucleoside binding	GO:0001934//positive regulation of protein phosphorylation;GO:0006355//regulation of transcription, DNA-templated;GO:0006811//ion transport;GO:0006897//endocytosis;GO:0006950//response to stress;GO:0007270//neuron-neuron synaptic transmission;GO:0007411//axon guidance;GO:0007599//hemostasis;GO:0007600//sensory perception;GO:0007612//learning;GO:0007632//visual behavior;GO:0009057//macromolecule c…
ncbi_105077116	WASF1	wiskott-Aldrich syndrome protein family member 1	Cellular Processes;Organismal Systems;Cellular Processes	Cell motility;Immune system;Cellular community - eukaryotes	ko04810//Regulation of actin cytoskeleton;ko04666//Fc gamma R-mediated phagocytosis;ko04520//Adherens junction	K05753;K05753;K05753	GO:0005856//cytoskeleton;GO:0043232//intracellular non-membrane-bounded organelle;GO:0043234//protein complex;GO:0043234//protein complex	GO:0008092//cytoskeletal protein binding;GO:0017048//Rho GTPase binding;GO:0017048//Rho GTPase binding	GO:0007265//Ras protein signal transduction;GO:0007265//Ras protein signal transduction;GO:0034314//Arp2/3 complex-mediated actin nucleation;GO:0034314//Arp2/3 complex-mediated actin nucleation
ncbi_105064014	USP37	ubiquitin carboxyl-terminal hydrolase 37 [Camelus ferus]	-	-	-	-	-	-	-
ncbi_105067036	AGAP3	arf-GAP with GTPase, ANK repeat and PH domain-containing protein 3, partial [Camelus bactrianus]	Cellular Processes	Transport and catabolism	ko04144//Endocytosis	K12491	GO:0016604//nuclear body	GO:0008047//enzyme activator activity;GO:0017111//nucleoside-triphosphatase activity;GO:0032550//purine ribonucleoside binding;GO:0043130//ubiquitin binding;GO:0046914//transition metal ion binding	GO:0000302//response to reactive oxygen species;GO:0006511//ubiquitin-dependent protein catabolic process;GO:0006886//intracellular protein transport;GO:0009411//response to UV;GO:0030575//nuclear body organization;GO:0043087//regulation of GTPase activity
ncbi_105070916	ACTL8	actin-like protein 8 [Camelus ferus]	-	-	-	-	-	-	-
ncbi_105071612	WNT9B	protein Wnt-9b [Camelus bactrianus]	Environmental Information Processing;Cellular Processes;Environmental Information Processing;Environmental Information Processing;Organismal Systems	Signal transduction;Cellular community - eukaryotes;Signal transduction;Signal transduction;Endocrine system	ko04390//Hippo signaling pathway;ko04550//Signaling pathways regulating pluripotency of stem cells;ko04310//Wnt signaling pathway;ko04150//mTOR signaling pathway;ko04916//Melanogenesis	K01064;K01064;K01064;K01064;K01064	GO:0031012//extracellular matrix	GO:0005515//protein binding	GO:0001736//establishment of planar polarity;GO:0009893//positive regulation of metabolic process;GO:0010769//regulation of cell morphogenesis involved in differentiation;GO:0031399//regulation of protein modification process;GO:0033554//cellular response to stress;GO:0035019//somatic stem cell population maintenance;GO:0035567//non-canonical Wnt signaling pathway;GO:0048704//embryonic skeletal s…
ncbi_105070354	TCIRG1	LOW QUALITY PROTEIN: V-type proton ATPase 116 kDa subunit a	Metabolism;Cellular Processes;Cellular Processes;Metabolism;Organismal Systems;Organismal Systems	Global and overview maps;Transport and catabolism;Transport and catabolism;Energy metabolism;Nervous system;Excretory system	ko01100//Metabolic pathways;ko04145//Phagosome;ko04142//Lysosome;ko00190//Oxidative phosphorylation;ko04721//Synaptic vesicle cycle;ko04966//Collecting duct acid secretion	K02154;K02154;K02154;K02154;K02154;K02154	-	-	-
ncbi_105064017	PLCD4	1-phosphatidylinositol 4,5-bisphosphate phosphodiesterase delta-4 [Camelus bactrianus]	Metabolism;Environmental Information Processing;Organismal Systems;Environmental Information Processing;Metabolism	Global and overview maps;Signal transduction;Endocrine system;Signal transduction;Carbohydrate metabolism	ko01100//Metabolic pathways;ko04020//Calcium signaling pathway;ko04919//Thyroid hormone signaling pathway;ko04070//Phosphatidylinositol signaling system;ko00562//Inositol phosphate metabolism	K05857;K05857;K05857;K05857;K05857	GO:0043231//intracellular membrane-bounded organelle	GO:0004620//phospholipase activity;GO:0042578//phosphoric ester hydrolase activity;GO:0046872//metal ion binding;GO:0060089//molecular transducer activity	GO:0006650//glycerophospholipid metabolic process;GO:0007165//signal transduction;GO:0007338//single fertilization
ncbi_105073863	ZNF250	zinc finger protein 250 [Camelus bactrianus]	-	-	-	-	GO:0044464//cell part	GO:0043169//cation binding	GO:0010468//regulation of gene expression
ncbi_105073829	COMMD5	COMM domain-containing protein 5 [Camelus bactrianus]	-	-	-	-	-	-	-
ncbi_105071486	WNT3	proto-oncogene Wnt-3 [Canis lupus familiaris]	Environmental Information Processing;Cellular Processes;Environmental Information Processing;Environmental Information Processing;Organismal Systems	Signal transduction;Cellular community - eukaryotes;Signal transduction;Signal transduction;Endocrine system	ko04390//Hippo signaling pathway;ko04550//Signaling pathways regulating pluripotency of stem cells;ko04310//Wnt signaling pathway;ko04150//mTOR signaling pathway;ko04916//Melanogenesis	K00312;K00312;K00312;K00312;K00312	-	-	-
ncbi_105075746	LOC105075746	protein BEX3	Organismal Systems	Nervous system	ko04722//Neurotrophin signaling pathway	K12465	GO:0044444//cytoplasmic part;GO:0044444//cytoplasmic part	-	GO:0097191//extrinsic apoptotic signaling pathway;GO:0097191//extrinsic apoptotic signaling pathway
ncbi_105082532	LOC105082532	C19orf44 protein [Homo sapiens]	-	-	-	-	-	-	-
ncbi_105079009	PLEKHH2	pleckstrin homology domain-containing family H member 2 [Camelus bactrianus]	-	-	-	-	GO:0016020//membrane;GO:0030863//cortical cytoskeleton;GO:0031252//cell leading edge	GO:0005515//protein binding	GO:0030834//regulation of actin filament depolymerization
ncbi_105082975	CCDC132	coiled-coil domain-containing protein 132 [Camelus bactrianus]	-	-	-	-	GO:0031988//membrane-bounded vesicle	-	-
ncbi_105070552	ZNF74	zinc finger protein 74	-	-	-	-	GO:0005856//cytoskeleton;GO:0005856//cytoskeleton;GO:0043231//intracellular membrane-bounded organelle;GO:0043231//intracellular membrane-bounded organelle	GO:0043169//cation binding;GO:0043169//cation binding	GO:0010468//regulation of gene expression;GO:0010468//regulation of gene expression
ncbi_105066894	ING1	inhibitor of growth protein 1 [Camelus bactrianus]	-	-	-	-	-	GO:0042393//histone binding;GO:0046914//transition metal ion binding	GO:0006325//chromatin organization;GO:0006355//regulation of transcription, DNA-templated;GO:0006886//intracellular protein transport;GO:0008283//cell proliferation;GO:0044763//single-organism cellular process
ncbi_105077230	LOC105077230	trace amine-associated receptor 8 [Camelus bactrianus]	Environmental Information Processing	Signaling molecules and interaction	ko04080//Neuroactive ligand-receptor interaction	K05051	GO:0031224//intrinsic component of membrane	GO:0008227//G-protein coupled amine receptor activity	GO:0007166//cell surface receptor signaling pathway
ncbi_105076828	TPP1	tripeptidyl-peptidase 1 [Camelus bactrianus]	Cellular Processes	Transport and catabolism	ko04142//Lysosome	K01279	GO:0000323//lytic vacuole;GO:0031988//membrane-bounded vesicle	GO:0004175//endopeptidase activity;GO:0008236//serine-type peptidase activity	GO:0001894//tissue homeostasis;GO:0006518//peptide metabolic process;GO:0007033//vacuole organization;GO:0019538//protein metabolic process;GO:0030154//cell differentiation;GO:0048731//system development;GO:0050905//neuromuscular process
ncbi_105077780	ZSWIM6	zinc finger SWIM domain-containing protein 6	-	-	-	-	-	GO:0043169//cation binding	GO:0001764//neuron migration;GO:0001764//neuron migration;GO:0048858//cell projection morphogenesis;GO:0048858//cell projection morphogenesis
ncbi_105067159	TRAM1L1	translocating chain-associated membrane protein 1-like 1, partial [Camelus bactrianus]	-	-	-	-	GO:0031224//intrinsic component of membrane	-	GO:0008104//protein localization;GO:0051234//establishment of localization
ncbi_105077433	LOC105077433	LOW QUALITY PROTEIN: trace amine-associated receptor 4-like [Camelus bactrianus]	Environmental Information Processing	Signaling molecules and interaction	ko04080//Neuroactive ligand-receptor interaction	K05051	-	-	-
ncbi_105069349	MAPK1	mitogen-activated protein kinase 1 [Ictidomys tridecemlineatus]	Environmental Information Processing;Environmental Information Processing;Cellular Processes;Environmental Information Processing;Environmental Information Processing;Cellular Processes;Environmental Information Processing;Organismal Systems;Organismal Systems;Environmental Information Processing;Environmental Information Processing;Organismal Systems;Organismal Systems;Organismal Systems;Cellula…	Signal transduction;Signal transduction;Cell motility;Signal transduction;Signal transduction;Cellular community - eukaryotes;Signal transduction;Immune system;Development;Signal transduction;Signal transduction;Endocrine system;Circulatory system;Nervous system;Cellular community - eukaryotes;Endocrine system;Cell growth and death;Circulatory system;Signal transduction;Cell growth and death;Endo…	ko04151//PI3K-Akt signaling pathway;ko04010//MAPK signaling pathway;ko04810//Regulation of actin cytoskeleton;ko04014//Ras signaling pathway;ko04015//Rap1 signaling pathway;ko04510//Focal adhesion;ko04024//cAMP signaling pathway;ko04062//Chemokine signaling pathway;ko04360//Axon guidance;ko04022//cGMP - PKG signaling pathway;ko04072//Phospholipase D signaling pathway;ko04921//Oxytocin signaling p…	K04371;K04371;K04371;K04371;K04371;K04371;K04371;K04371;K04371;K04371;K04371;K04371;K04371;K04371;K04371;K04371;K04371;K04371;K04371;K04371;K04371;K04371;K04371;K04371;K04371;K04371;K04371;K04371;K04371;K04371;K04371;K04371;K04371;K04371;K04371;K04371;K04371;K04371;K04371;K04371;K04371;K04371;K04371;K04371;K04371;K04371;K04371;K04371;K04371;K04371;K04371;K04371;K04371;K04371;K04371;K04371;K04371;…	GO:0005768//endosome;GO:0005819//spindle;GO:0005924//cell-substrate adherens junction;GO:0031981//nuclear lumen;GO:0031988//membrane-bounded vesicle;GO:0032838//cell projection cytoplasm;GO:0032991//macromolecular complex;GO:0043005//neuron projection;GO:0044459//plasma membrane part	GO:0003676//nucleic acid binding;GO:0004702//receptor signaling protein serine/threonine kinase activity;GO:0019901//protein kinase binding;GO:0032550//purine ribonucleoside binding;GO:0045309//protein phosphorylated amino acid binding	GO:0001775//cell activation;GO:0002237//response to molecule of bacterial origin;GO:0002431//Fc receptor mediated stimulatory signaling pathway;GO:0002756//MyD88-independent toll-like receptor signaling pathway;GO:0006206//pyrimidine nucleobase metabolic process;GO:0006355//regulation of transcription, DNA-templated;GO:0006417//regulation of translation;GO:0006606//protein import into nucleus;GO:…
ncbi_105071057	LOC105071057	fibronectin type-III domain-containing transmembrane protein C1orf233 homolog, partial [Camelus dromedarius]	-	-	-	-	-	-	-
ncbi_105077234	VNN1	pantetheinase	Metabolism	Metabolism of cofactors and vitamins	ko00770//Pantothenate and CoA biosynthesis	K08069	GO:0031224//intrinsic component of membrane;GO:0031988//membrane-bounded vesicle	GO:0016811//hydrolase activity, acting on carbon-nitrogen (but not peptide) bonds, in linear amides	GO:0006575//cellular modified amino acid metabolic process;GO:0006954//inflammatory response;GO:0033081//regulation of T cell differentiation in thymus;GO:1900408//negative regulation of cellular response to oxidative stress
ncbi_105083624	RNF219	RING finger protein 219 [Camelus bactrianus]	-	-	-	-	-	GO:0043169//cation binding	GO:0033120//positive regulation of RNA splicing
ncbi_105066534	KIAA1841	KIAA1841 protein [Homo sapiens]	-	-	-	-	-	-	-
ncbi_105062042	NSD1	LOW QUALITY PROTEIN: histone-lysine N-methyltransferase, H3 lysine-36 and H4 lysine-20 specific [Camelus bactrianus]	Metabolism	Amino acid metabolism	ko00310//Lysine degradation	K15588	-	GO:0016279//protein-lysine N-methyltransferase activity;GO:0046914//transition metal ion binding	GO:0016571//histone methylation
ncbi_105066917	CARS2	probable cysteine--tRNA ligase, mitochondrial [Camelus bactrianus]	Genetic Information Processing	Translation	ko00970//Aminoacyl-tRNA biosynthesis	K01883	-	-	-
ncbi_105078898	BCO1	beta,beta-carotene 15,15'-monooxygenase [Camelus bactrianus]	Metabolism;Metabolism	Global and overview maps;Metabolism of cofactors and vitamins	ko01100//Metabolic pathways;ko00830//Retinol metabolism	K00515;K00515	-	GO:0016702//oxidoreductase activity, acting on single donors with incorporation of molecular oxygen, incorporation of two atoms of oxygen	GO:0044710//single-organism metabolic process
ncbi_105064043	DNAJB2	dnaJ homolog subfamily B member 2	Genetic Information Processing	Folding, sorting and degradation	ko04141//Protein processing in endoplasmic reticulum	K09508	GO:0043231//intracellular membrane-bounded organelle;GO:0043231//intracellular membrane-bounded organelle;GO:0043231//intracellular membrane-bounded organelle;GO:0043234//protein complex;GO:0044444//cytoplasmic part;GO:0044444//cytoplasmic part;GO:0044444//cytoplasmic part	GO:0031072//heat shock protein binding;GO:0031072//heat shock protein binding;GO:0031072//heat shock protein binding;GO:0032403//protein complex binding;GO:0032403//protein complex binding;GO:0032403//protein complex binding;GO:0043130//ubiquitin binding;GO:0043130//ubiquitin binding;GO:0043130//ubiquitin binding	GO:0001558//regulation of cell growth;GO:0001558//regulation of cell growth;GO:0001558//regulation of cell growth;GO:0006457//protein folding;GO:0006457//protein folding;GO:0006457//protein folding;GO:0008283//cell proliferation;GO:0008283//cell proliferation;GO:0008283//cell proliferation;GO:0031331//positive regulation of cellular catabolic process;GO:0031331//positive regulation of cellular ca…
ncbi_105066422	SSBP3	single-stranded DNA-binding protein 3 [Bubalus bubalis]	-	-	-	-	GO:0032991//macromolecular complex;GO:0043231//intracellular membrane-bounded organelle	GO:0043566//structure-specific DNA binding	GO:0003002//regionalization;GO:0006357//regulation of transcription from RNA polymerase II promoter;GO:0007399//nervous system development;GO:0009653//anatomical structure morphogenesis;GO:0030097//hemopoiesis;GO:0042127//regulation of cell proliferation;GO:0051094//positive regulation of developmental process;GO:0065003//macromolecular complex assembly
ncbi_105067341	HRCT1	histidine-rich carboxyl terminus protein 1 [Camelus bactrianus]	-	-	-	-	-	-	-
ncbi_105075056	LOC105075056	P antigen family member 5	-	-	-	-	-	-	-
ncbi_105080389	ALB	serum albumin [Camelus ferus]	-	-	-	-	GO:0031988//membrane-bounded vesicle;GO:0032991//macromolecular complex;GO:0043231//intracellular membrane-bounded organelle;GO:0044421//extracellular region part	GO:0003676//nucleic acid binding;GO:0005515//protein binding;GO:0008289//lipid binding;GO:0043168//anion binding;GO:0043169//cation binding	GO:0001894//tissue homeostasis;GO:0001897//cytolysis by symbiont of host cells;GO:0033554//cellular response to stress;GO:0042981//regulation of apoptotic process;GO:0051234//establishment of localization;GO:0051646//mitochondrion localization
ncbi_105078807	LOC105078807	aminopeptidase O-like, partial [Camelus bactrianus]	-	-	-	-	GO:0043232//intracellular non-membrane-bounded organelle	GO:0008238//exopeptidase activity;GO:0046914//transition metal ion binding	GO:0006636//unsaturated fatty acid biosynthetic process;GO:0019538//protein metabolic process
ncbi_105070106	SDHAF2	succinate dehydrogenase assembly factor 2, mitochondrial	-	-	-	-	GO:0044429//mitochondrial part;GO:0044429//mitochondrial part	-	GO:0010717//regulation of epithelial to mesenchymal transition;GO:0010717//regulation of epithelial to mesenchymal transition;GO:0018065//protein-cofactor linkage;GO:0018065//protein-cofactor linkage;GO:0022904//respiratory electron transport chain;GO:0022904//respiratory electron transport chain;GO:0030178//negative regulation of Wnt signaling pathway;GO:0030178//negative regulation of Wnt signa…
ncbi_105062385	GNAI1	guanine nucleotide-binding protein alpha-i subunit, partial [Homo sapiens]	Environmental Information Processing;Environmental Information Processing;Organismal Systems;Organismal Systems;Environmental Information Processing;Organismal Systems;Organismal Systems;Organismal Systems;Environmental Information Processing;Organismal Systems;Organismal Systems;Organismal Systems;Organismal Systems;Environmental Information Processing;Organismal Systems;Organismal Systems;Organ…	Signal transduction;Signal transduction;Immune system;Development;Signal transduction;Endocrine system;Circulatory system;Nervous system;Signal transduction;Immune system;Endocrine system;Nervous system;Immune system;Signal transduction;Nervous system;Nervous system;Endocrine system;Nervous system;Endocrine system;Environmental adaptation;Endocrine system;Cellular community - eukaryotes;Endocrine…	ko04015//Rap1 signaling pathway;ko04024//cAMP signaling pathway;ko04062//Chemokine signaling pathway;ko04360//Axon guidance;ko04022//cGMP - PKG signaling pathway;ko04921//Oxytocin signaling pathway;ko04261//Adrenergic signaling in cardiomyocytes;ko04723//Retrograde endocannabinoid signaling;ko04371//Apelin signaling pathway;ko04611//Platelet activation;ko04926//Relaxin signaling pathway;ko04728//…	K04630;K04630;K04630;K04630;K04630;K04630;K04630;K04630;K04630;K04630;K04630;K04630;K04630;K04630;K04630;K04630;K04630;K04630;K04630;K04630;K04630;K04630;K04630;K04630;K04630;K04630;K04630;K04630	-	-	-
ncbi_105067814	KMT2A	histone-lysine N-methyltransferase 2A	Metabolism	Amino acid metabolism	ko00310//Lysine degradation	K09186	-	-	-
ncbi_105075855	TCP11X2	T-complex protein 11 homolog [Camelus bactrianus]	-	-	-	-	-	-	-
ncbi_105077238	SLC18B1	MFS-type transporter SLC18B1	-	-	-	-	-	-	GO:0044763//single-organism cellular process;GO:0044763//single-organism cellular process;GO:0044763//single-organism cellular process;GO:0044763//single-organism cellular process
ncbi_105068144	SYT11	LOW QUALITY PROTEIN: synaptotagmin-11 [Camelus bactrianus]	-	-	-	-	GO:0016021//integral component of membrane;GO:0016023//cytoplasmic, membrane-bounded vesicle	GO:0005488//binding	GO:0016192//vesicle-mediated transport;GO:0032940//secretion by cell;GO:0065007//biological regulation
ncbi_105067906	PPP3CA	serine/threonine-protein phosphatase 2B catalytic subunit alpha	Environmental Information Processing;Environmental Information Processing;Organismal Systems;Environmental Information Processing;Organismal Systems;Cellular Processes;Environmental Information Processing;Organismal Systems;Organismal Systems;Cellular Processes;Organismal Systems;Organismal Systems;Organismal Systems;Organismal Systems;Organismal Systems;Organismal Systems;Organismal Systems;Orga…	Signal transduction;Signal transduction;Development;Signal transduction;Endocrine system;Cell growth and death;Signal transduction;Development;Nervous system;Cell growth and death;Immune system;Nervous system;Immune system;Immune system;Endocrine system;Immune system;Immune system;Immune system;Nervous system;Endocrine system;Signal transduction	ko04010//MAPK signaling pathway;ko04020//Calcium signaling pathway;ko04360//Axon guidance;ko04022//cGMP - PKG signaling pathway;ko04921//Oxytocin signaling pathway;ko04218//Cellular senescence;ko04310//Wnt signaling pathway;ko04380//Osteoclast differentiation;ko04728//Dopaminergic synapse;ko04114//Oocyte meiosis;ko04650//Natural killer cell mediated cytotoxicity;ko04724//Glutamatergic synapse;ko0…	K04348;K04348;K04348;K04348;K04348;K04348;K04348;K04348;K04348;K04348;K04348;K04348;K04348;K04348;K04348;K04348;K04348;K04348;K04348;K04348;K04348	GO:0005886//plasma membrane;GO:0008287//protein serine/threonine phosphatase complex;GO:0031674//I band;GO:0043231//intracellular membrane-bounded organelle	GO:0004723//calcium-dependent protein serine/threonine phosphatase activity;GO:0005515//protein binding;GO:0043169//cation binding	GO:0006357//regulation of transcription from RNA polymerase II promoter;GO:0006464//cellular protein modification process;GO:0006796//phosphate-containing compound metabolic process;GO:0006886//intracellular protein transport;GO:0006950//response to stress;GO:0007268//synaptic transmission;GO:0010038//response to metal ion;GO:0010613//positive regulation of cardiac muscle hypertrophy;GO:0014733//…
ncbi_105075154	LYSMD4	LYSMD4 protein [Homo sapiens]	-	-	-	-	-	-	-
ncbi_105071501	TSR1	pre-rRNA-processing protein TSR1 homolog	-	-	-	-	-	GO:0003723//RNA binding;GO:0003723//RNA binding	GO:0022613//ribonucleoprotein complex biogenesis;GO:0022613//ribonucleoprotein complex biogenesis
ncbi_105064458	FAM159B	membrane protein FAM159B [Camelus bactrianus]	-	-	-	-	-	-	-
ncbi_105076935	ASCC3	LOW QUALITY PROTEIN: activating signal cointegrator 1 complex subunit 3 [Camelus bactrianus]	-	-	-	-	GO:0043231//intracellular membrane-bounded organelle	GO:0003723//RNA binding;GO:0004003//ATP-dependent DNA helicase activity;GO:0032550//purine ribonucleoside binding	GO:0010468//regulation of gene expression;GO:0032392//DNA geometric change;GO:0033554//cellular response to stress;GO:0034645//cellular macromolecule biosynthetic process;GO:0035510//DNA dealkylation;GO:0044699//single-organism process
ncbi_105068471	NKAIN4	sodium/potassium-transporting ATPase subunit beta-1-interacting protein 4 [Camelus bactrianus]	-	-	-	-	-	-	-
ncbi_105068143	RIT1	GTP-binding protein Rit1 [Myotis brandtii]	-	-	-	-	GO:0016020//membrane	GO:0005515//protein binding;GO:0032550//purine ribonucleoside binding	GO:0007169//transmembrane receptor protein tyrosine kinase signaling pathway;GO:0007264//small GTPase mediated signal transduction
ncbi_105068196	CREB3L4	cyclic AMP-responsive element-binding protein 3-like protein 4	Environmental Information Processing;Environmental Information Processing;Organismal Systems;Environmental Information Processing;Organismal Systems;Organismal Systems;Organismal Systems;Environmental Information Processing;Environmental Information Processing;Organismal Systems;Organismal Systems;Organismal Systems;Organismal Systems;Organismal Systems;Organismal Systems;Organismal Systems;Organ…	Signal transduction;Signal transduction;Environmental adaptation;Signal transduction;Circulatory system;Endocrine system;Nervous system;Signal transduction;Signal transduction;Endocrine system;Nervous system;Endocrine system;Endocrine system;Endocrine system;Aging;Endocrine system;Endocrine system;Endocrine system;Endocrine system;Excretory system	ko04151//PI3K-Akt signaling pathway;ko04024//cAMP signaling pathway;ko04714//Thermogenesis;ko04022//cGMP - PKG signaling pathway;ko04261//Adrenergic signaling in cardiomyocytes;ko04926//Relaxin signaling pathway;ko04728//Dopaminergic synapse;ko04152//AMPK signaling pathway;ko04668//TNF signaling pathway;ko04915//Estrogen signaling pathway;ko04725//Cholinergic synapse;ko04916//Melanogenesis;ko0492…	K09048;K09048;K09048;K09048;K09048;K09048;K09048;K09048;K09048;K09048;K09048;K09048;K09048;K09048;K09048;K09048;K09048;K09048;K09048;K09048	GO:0043231//intracellular membrane-bounded organelle;GO:0043231//intracellular membrane-bounded organelle;GO:0043231//intracellular membrane-bounded organelle	GO:0000981//RNA polymerase II transcription factor activity, sequence-specific DNA binding;GO:0000981//RNA polymerase II transcription factor activity, sequence-specific DNA binding;GO:0000981//RNA polymerase II transcription factor activity, sequence-specific DNA binding;GO:0044212//transcription regulatory region DNA binding;GO:0044212//transcription regulatory region DNA binding;GO:0044212//tr…	GO:0006357//regulation of transcription from RNA polymerase II promoter;GO:0006357//regulation of transcription from RNA polymerase II promoter;GO:0006357//regulation of transcription from RNA polymerase II promoter;GO:0007165//signal transduction;GO:0007165//signal transduction;GO:0007165//signal transduction;GO:0048232//male gamete generation;GO:0048232//male gamete generation;GO:0048232//male …
ncbi_105079301	GRPR	gastrin-releasing peptide receptor [Camelus bactrianus]	Environmental Information Processing;Environmental Information Processing	Signaling molecules and interaction;Signal transduction	ko04080//Neuroactive ligand-receptor interaction;ko04020//Calcium signaling pathway	K04169;K04169	GO:0031224//intrinsic component of membrane	GO:0008188//neuropeptide receptor activity	GO:0007186//G-protein coupled receptor signaling pathway;GO:0008283//cell proliferation
ncbi_105069226	UACA	uveal autoantigen with coiled-coil domains and ankyrin repeats [Camelus bactrianus]	-	-	-	-	GO:0012505//endomembrane system;GO:0031988//membrane-bounded vesicle;GO:0043231//intracellular membrane-bounded organelle;GO:0043232//intracellular non-membrane-bounded organelle;GO:0043234//protein complex;GO:0044444//cytoplasmic part	-	GO:0006974//cellular response to DNA damage stimulus;GO:0009416//response to light stimulus;GO:0031348//negative regulation of defense response;GO:0042345//regulation of NF-kappaB import into nucleus;GO:0043065//positive regulation of apoptotic process;GO:0097193//intrinsic apoptotic signaling pathway
ncbi_105063772	MMS22L	protein MMS22-like [Camelus bactrianus]	-	-	-	-	GO:0005657//replication fork;GO:0008023//transcription elongation factor complex	-	GO:0000725//recombinational repair
ncbi_105067808	ARCN1	coatomer subunit delta [Camelus bactrianus]	-	-	-	-	GO:0005798//Golgi-associated vesicle;GO:0030119//AP-type membrane coat adaptor complex;GO:0030120//vesicle coat	GO:0003723//RNA binding	GO:0007626//locomotory behavior;GO:0015031//protein transport;GO:0048193//Golgi vesicle transport;GO:0071695//anatomical structure maturation
ncbi_105081941	PLA2R1	secretory phospholipase A2 receptor, partial [Camelus bactrianus]	Cellular Processes	Transport and catabolism	ko04145//Phagosome	K06560	GO:0016020//membrane;GO:0031988//membrane-bounded vesicle;GO:0043234//protein complex;GO:0044464//cell part	GO:0019899//enzyme binding;GO:0060089//molecular transducer activity	GO:0006897//endocytosis;GO:0032305//positive regulation of icosanoid secretion;GO:0043516//regulation of DNA damage response, signal transduction by p53 class mediator;GO:0044237//cellular metabolic process;GO:0044707//single-multicellular organism process;GO:0090400//stress-induced premature senescence
ncbi_105083566	MYO7A	unconventional myosin-VIIa	-	-	-	-	GO:0005774//vacuolar membrane;GO:0005774//vacuolar membrane;GO:0005774//vacuolar membrane;GO:0005886//plasma membrane;GO:0005886//plasma membrane;GO:0005886//plasma membrane;GO:0005902//microvillus;GO:0005902//microvillus;GO:0005902//microvillus;GO:0015629//actin cytoskeleton;GO:0015629//actin cytoskeleton;GO:0015629//actin cytoskeleton;GO:0031513//nonmotile primary cilium;GO:0031513//nonmotile p…	GO:0003774//motor activity;GO:0003774//motor activity;GO:0003774//motor activity;GO:0003779//actin binding;GO:0003779//actin binding;GO:0003779//actin binding;GO:0032550//purine ribonucleoside binding;GO:0032550//purine ribonucleoside binding;GO:0032550//purine ribonucleoside binding	GO:0006897//endocytosis;GO:0006897//endocytosis;GO:0006897//endocytosis;GO:0006928//movement of cell or subcellular component;GO:0006928//movement of cell or subcellular component;GO:0006928//movement of cell or subcellular component;GO:0007040//lysosome organization;GO:0007040//lysosome organization;GO:0007040//lysosome organization;GO:0009887//organ morphogenesis;GO:0009887//organ morphogenesis…
ncbi_105078307	ZNF414	zinc finger protein 414 [Camelus bactrianus]	-	-	-	-	-	-	-
ncbi_105067336	SPAG8	sperm-associated antigen 8 [Camelus bactrianus]	-	-	-	-	-	-	-
ncbi_105076013	LOC105076013	LOW QUALITY PROTEIN: GTP-binding nuclear protein Ran-like [Camelus bactrianus]	Genetic Information Processing;Genetic Information Processing	Translation;Translation	ko03013//RNA transport;ko03008//Ribosome biogenesis in eukaryotes	K07936;K07936	-	-	-
ncbi_105078909	GAN	gigaxonin [Oryctolagus cuniculus]	-	-	-	-	GO:0031461//cullin-RING ubiquitin ligase complex;GO:0031461//cullin-RING ubiquitin ligase complex;GO:0043232//intracellular non-membrane-bounded organelle;GO:0043232//intracellular non-membrane-bounded organelle	GO:0005488//binding;GO:0005488//binding	GO:0032446//protein modification by small protein conjugation;GO:0032446//protein modification by small protein conjugation
ncbi_105063819	ZNF512	zinc finger protein 512	-	-	-	-	GO:0043231//intracellular membrane-bounded organelle	GO:0043169//cation binding	GO:0010468//regulation of gene expression;GO:0034645//cellular macromolecule biosynthetic process
ncbi_105082689	LOC105082689	60S ribosomal protein L13 [Camelus ferus]	Genetic Information Processing	Translation	ko03010//Ribosome	K02873	GO:0005840//ribosome;GO:0043231//intracellular membrane-bounded organelle;GO:0044446//intracellular organelle part	-	-
ncbi_105067063	ATP11C	phospholipid-transporting ATPase IG	-	-	-	-	GO:0005774//vacuolar membrane;GO:0005774//vacuolar membrane;GO:0031224//intrinsic component of membrane;GO:0031224//intrinsic component of membrane	GO:0003824//catalytic activity;GO:0003824//catalytic activity;GO:0005548//phospholipid transporter activity;GO:0005548//phospholipid transporter activity;GO:0032550//purine ribonucleoside binding;GO:0032550//purine ribonucleoside binding;GO:0046872//metal ion binding;GO:0046872//metal ion binding	GO:0002327//immature B cell differentiation;GO:0002327//immature B cell differentiation;GO:0015914//phospholipid transport;GO:0015914//phospholipid transport;GO:0045577//regulation of B cell differentiation;GO:0045577//regulation of B cell differentiation
ncbi_105083830	CDC5L	cell division cycle 5-like protein [Camelus ferus]	Genetic Information Processing	Transcription	ko03040//Spliceosome	K12860	GO:0005681//spliceosomal complex;GO:0016604//nuclear body;GO:0043232//intracellular non-membrane-bounded organelle;GO:0043234//protein complex	GO:0003723//RNA binding;GO:0019904//protein domain specific binding	GO:0006259//DNA metabolic process;GO:0006396//RNA processing;GO:0010468//regulation of gene expression;GO:0034645//cellular macromolecule biosynthetic process;GO:0042770//signal transduction in response to DNA damage
ncbi_105063777	UFL1	E3 UFM1-protein ligase 1 [Camelus bactrianus]	-	-	-	-	GO:0043231//intracellular membrane-bounded organelle;GO:0044444//cytoplasmic part	GO:0019787//ubiquitin-like protein transferase activity	GO:0030520//intracellular estrogen receptor signaling pathway;GO:0031396//regulation of protein ubiquitination;GO:0033554//cellular response to stress;GO:0043433//negative regulation of sequence-specific DNA binding transcription factor activity;GO:0061136//regulation of proteasomal protein catabolic process;GO:0071569//protein ufmylation
ncbi_105073862	RAB43	ras-related protein Rab-43	-	-	-	-	-	-	-
ncbi_105081565	BOC	brother of CDO	-	-	-	-	GO:0043005//neuron projection;GO:0043005//neuron projection;GO:0043005//neuron projection;GO:0043005//neuron projection;GO:0043005//neuron projection;GO:0043005//neuron projection;GO:0043005//neuron projection;GO:0044297//cell body;GO:0044297//cell body;GO:0044297//cell body;GO:0044297//cell body;GO:0044297//cell body;GO:0044297//cell body;GO:0044297//cell body	-	GO:0045661//regulation of myoblast differentiation;GO:0045661//regulation of myoblast differentiation;GO:0045661//regulation of myoblast differentiation;GO:0045661//regulation of myoblast differentiation;GO:0045661//regulation of myoblast differentiation;GO:0045661//regulation of myoblast differentiation;GO:0045661//regulation of myoblast differentiation;GO:0097485//neuron projection guidance;GO:…
ncbi_105075854	LOC105075854	protein BEX1 [Camelus ferus]	-	-	-	-	-	-	-
ncbi_105083932	LOC105083932	glutathione S-transferase A4-like [Camelus bactrianus]	Organismal Systems;Metabolism;Metabolism;Metabolism;Metabolism	Aging;Xenobiotics biodegradation and metabolism;Xenobiotics biodegradation and metabolism;Xenobiotics biodegradation and metabolism;Metabolism of other amino acids	ko04212//Longevity regulating pathway - worm;ko00983//Drug metabolism - other enzymes;ko00980//Metabolism of xenobiotics by cytochrome P450;ko00982//Drug metabolism - cytochrome P450;ko00480//Glutathione metabolism	K00799;K00799;K00799;K00799;K00799	-	GO:0003824//catalytic activity	-
ncbi_105071499	SGSM2	small G protein signaling modulator 2	-	-	-	-	-	-	GO:0016482//cytoplasmic transport
ncbi_105079352	FUNDC1	FUN14 domain-containing protein 1 [Vicugna pacos]	-	-	-	-	-	-	-
ncbi_105079862	GPR68	ovarian cancer G-protein coupled receptor 1 [Camelus bactrianus]	-	-	-	-	GO:0031224//intrinsic component of membrane	GO:0004888//transmembrane signaling receptor activity	GO:0002762//negative regulation of myeloid leukocyte differentiation;GO:0007166//cell surface receptor signaling pathway;GO:0009268//response to pH;GO:0010720//positive regulation of cell development;GO:0032024//positive regulation of insulin secretion
ncbi_105082231	DMXL1	dmX-like protein 1 [Camelus bactrianus]	-	-	-	-	-	-	-
ncbi_105083612	PAK1	serine/threonine-protein kinase PAK 1 [Camelus bactrianus]	Environmental Information Processing;Cellular Processes;Environmental Information Processing;Cellular Processes;Environmental Information Processing;Organismal Systems;Organismal Systems;Organismal Systems;Organismal Systems;Organismal Systems;Organismal Systems;Environmental Information Processing;Environmental Information Processing	Signal transduction;Cell motility;Signal transduction;Cellular community - eukaryotes;Signal transduction;Immune system;Development;Immune system;Immune system;Immune system;Immune system;Signal transduction;Signal transduction	ko04010//MAPK signaling pathway;ko04810//Regulation of actin cytoskeleton;ko04014//Ras signaling pathway;ko04510//Focal adhesion;ko04024//cAMP signaling pathway;ko04062//Chemokine signaling pathway;ko04360//Axon guidance;ko04650//Natural killer cell mediated cytotoxicity;ko04660//T cell receptor signaling pathway;ko04666//Fc gamma R-mediated phagocytosis;ko04625//C-type lectin receptor signaling …	K04409;K04409;K04409;K04409;K04409;K04409;K04409;K04409;K04409;K04409;K04409;K04409;K04409	-	-	-
ncbi_105063028	KDM7A	lysine-specific demethylase 7A, partial [Camelus bactrianus]	-	-	-	-	GO:0043231//intracellular membrane-bounded organelle;GO:0043232//intracellular non-membrane-bounded organelle	GO:0016706//oxidoreductase activity, acting on paired donors, with incorporation or reduction of molecular oxygen, 2-oxoglutarate as one donor, and incorporation of one atom each of oxygen into both donors;GO:0032452//histone demethylase activity;GO:0042393//histone binding	GO:0006355//regulation of transcription, DNA-templated;GO:0070076//histone lysine demethylation
ncbi_105070543	UFD1L	ubiquitin fusion degradation protein 1 homolog [Camelus bactrianus]	Genetic Information Processing	Folding, sorting and degradation	ko04141//Protein processing in endoplasmic reticulum	K14016	GO:0044424//intracellular part	-	GO:0019941//modification-dependent protein catabolic process
ncbi_105064656	LOC105064656	ribonuclease 7 [Camelus ferus]	-	-	-	-	GO:0043231//intracellular membrane-bounded organelle;GO:0043232//intracellular non-membrane-bounded organelle	GO:0004518//nuclease activity	GO:0014070//response to organic cyclic compound;GO:0090304//nucleic acid metabolic process
ncbi_105072888	SESTD1	SEC14 domain and spectrin repeat-containing protein 1 [Camelus ferus]	-	-	-	-	GO:0034703//cation channel complex	GO:1902936//phosphatidylinositol bisphosphate binding	-
ncbi_105082535	SMIM7	small integral membrane protein 7	-	-	-	-	GO:0031224//intrinsic component of membrane	-	-
ncbi_105067012	ASIC3	acid-sensing ion channel 3	Organismal Systems	Sensory system	ko04750//Inflammatory mediator regulation of TRP channels	K04830	GO:0016021//integral component of membrane;GO:0016021//integral component of membrane	GO:0005272//sodium channel activity;GO:0005272//sodium channel activity;GO:0042927//siderophore transporter activity;GO:0042927//siderophore transporter activity	GO:0006814//sodium ion transport;GO:0006814//sodium ion transport;GO:0006950//response to stress;GO:0006950//response to stress;GO:0009268//response to pH;GO:0009268//response to pH;GO:0009593//detection of chemical stimulus;GO:0009593//detection of chemical stimulus;GO:0015711//organic anion transport;GO:0015711//organic anion transport;GO:0019233//sensory perception of pain;GO:0019233//sensory …
ncbi_105074809	B3GNT9	UDP-GlcNAc:betaGal beta-1,3-N-acetylglucosaminyltransferase 9 [Camelus bactrianus]	-	-	-	-	GO:0031224//intrinsic component of membrane;GO:0043231//intracellular membrane-bounded organelle	GO:0016758//transferase activity, transferring hexosyl groups	GO:0006464//cellular protein modification process
ncbi_105066332	TPD52	tumor protein D52	-	-	-	-	GO:0043231//intracellular membrane-bounded organelle;GO:0043231//intracellular membrane-bounded organelle;GO:0043231//intracellular membrane-bounded organelle;GO:0043231//intracellular membrane-bounded organelle;GO:0043231//intracellular membrane-bounded organelle;GO:0044444//cytoplasmic part;GO:0044444//cytoplasmic part;GO:0044444//cytoplasmic part;GO:0044444//cytoplasmic part;GO:0044444//cytopl…	GO:0046872//metal ion binding;GO:0046872//metal ion binding;GO:0046872//metal ion binding;GO:0046983//protein dimerization activity;GO:0046983//protein dimerization activity;GO:0046983//protein dimerization activity;GO:0046983//protein dimerization activity;GO:0046983//protein dimerization activity	GO:0030098//lymphocyte differentiation;GO:0030098//lymphocyte differentiation;GO:0030098//lymphocyte differentiation;GO:0030098//lymphocyte differentiation;GO:0030098//lymphocyte differentiation;GO:0042127//regulation of cell proliferation;GO:0042127//regulation of cell proliferation;GO:0042127//regulation of cell proliferation;GO:0042127//regulation of cell proliferation;GO:0042127//regulation o…
ncbi_105078303	2021-03-02	heterogeneous nuclear ribonucleoprotein M	-	-	-	-	GO:0031982//vesicle;GO:0043231//intracellular membrane-bounded organelle	GO:0046914//transition metal ion binding	GO:0032446//protein modification by small protein conjugation
ncbi_105067086	LOC105067086	spermatid nuclear transition protein 4-like [Camelus bactrianus]	-	-	-	-	-	-	-
ncbi_105064018	LOC105064018	mitochondrial chaperone BCS1 [Camelus ferus]	-	-	-	-	GO:0043231//intracellular membrane-bounded organelle	GO:0032550//purine ribonucleoside binding	GO:0006996//organelle organization;GO:0008535//respiratory chain complex IV assembly;GO:0010257//NADH dehydrogenase complex assembly;GO:0017062//respiratory chain complex III assembly
ncbi_105068472	BIRC7	baculoviral IAP repeat-containing protein 7 [Camelus bactrianus]	Genetic Information Processing;Cellular Processes	Folding, sorting and degradation;Cell growth and death	ko04120//Ubiquitin mediated proteolysis;ko04215//Apoptosis - multiple species	K16061;K16061	-	-	-
ncbi_105081303	EID3	EP300-interacting inhibitor of differentiation 3 [Camelus bactrianus]	-	-	-	-	-	-	-
ncbi_105063488	MAN1C1	mannosyl-oligosaccharide 1,2-alpha-mannosidase IC [Camelus bactrianus]	Metabolism;Genetic Information Processing;Metabolism	Global and overview maps;Folding, sorting and degradation;Glycan biosynthesis and metabolism	ko01100//Metabolic pathways;ko04141//Protein processing in endoplasmic reticulum;ko00510//N-Glycan biosynthesis	K01230;K01230;K01230	GO:0031988//membrane-bounded vesicle	GO:0016787//hydrolase activity;GO:0046872//metal ion binding	-
ncbi_105076033	GRHL1	grainyhead-like protein 1 homolog [Camelus bactrianus]	-	-	-	-	GO:0043231//intracellular membrane-bounded organelle	-	-
ncbi_105077118	CDC40	pre-mRNA-processing factor 17 [Camelus ferus]	Genetic Information Processing	Transcription	ko03040//Spliceosome	K12816	GO:0005681//spliceosomal complex	-	GO:0044763//single-organism cellular process
ncbi_105082140	TIFAB	TRAF-interacting protein with FHA domain-containing protein B [Camelus ferus]	-	-	-	-	-	-	-
ncbi_105081309	KIAA1033	WASH complex subunit 7	Cellular Processes	Transport and catabolism	ko04144//Endocytosis	K18465	GO:0005768//endosome;GO:0005768//endosome;GO:0031082//BLOC complex;GO:0031082//BLOC complex;GO:0031981//nuclear lumen;GO:0031981//nuclear lumen	-	GO:0006996//organelle organization;GO:0006996//organelle organization;GO:0008104//protein localization;GO:0008104//protein localization;GO:1902582//single-organism intracellular transport;GO:1902582//single-organism intracellular transport
ncbi_105083614	LOC105083614	glycerophosphodiester phosphodiesterase domain-containing protein 4-like [Camelus bactrianus]	-	-	-	-	-	GO:0008081//phosphoric diester hydrolase activity	GO:0044238//primary metabolic process
ncbi_105068252	CRTC2	CREB-regulated transcription coactivator 2 [Camelus bactrianus]	Environmental Information Processing;Environmental Information Processing;Organismal Systems	Signal transduction;Signal transduction;Endocrine system	ko04151//PI3K-Akt signaling pathway;ko04152//AMPK signaling pathway;ko04922//Glucagon signaling pathway	K16333;K16333;K16333	GO:0031988//membrane-bounded vesicle;GO:0044424//intracellular part	GO:0008134//transcription factor binding	GO:0006006//glucose metabolic process;GO:0006357//regulation of transcription from RNA polymerase II promoter;GO:0006810//transport;GO:0033500//carbohydrate homeostasis;GO:0043966//histone H3 acetylation;GO:0051091//positive regulation of sequence-specific DNA binding transcription factor activity;GO:0051260//protein homooligomerization
ncbi_105082685	CRTC1	CREB-regulated transcription coactivator 1 [Camelus bactrianus]	-	-	-	-	GO:0016020//membrane;GO:0044424//intracellular part	GO:0008134//transcription factor binding	GO:0006357//regulation of transcription from RNA polymerase II promoter;GO:0007611//learning or memory;GO:0009648//photoperiodism;GO:0042391//regulation of membrane potential;GO:0051091//positive regulation of sequence-specific DNA binding transcription factor activity;GO:0051260//protein homooligomerization
ncbi_105074811	LOC105074811	UPF0183 protein C16orf70 homolog [Camelus bactrianus]	-	-	-	-	-	-	-
ncbi_105066527	PAPOLG	poly(A) polymerase gamma	Genetic Information Processing	Translation	ko03015//mRNA surveillance pathway	K14376	-	-	-
ncbi_105070353	NDUFS8	NADH dehydrogenase [ubiquinone] iron-sulfur protein 8, mitochondrial [Camelus bactrianus]	Metabolism;Organismal Systems;Organismal Systems;Metabolism	Global and overview maps;Environmental adaptation;Nervous system;Energy metabolism	ko01100//Metabolic pathways;ko04714//Thermogenesis;ko04723//Retrograde endocannabinoid signaling;ko00190//Oxidative phosphorylation	K03941;K03941;K03941;K03941	GO:0044455//mitochondrial membrane part;GO:0044455//mitochondrial membrane part;GO:0044455//mitochondrial membrane part;GO:0044455//mitochondrial membrane part	GO:0016491//oxidoreductase activity;GO:0016491//oxidoreductase activity;GO:0016491//oxidoreductase activity;GO:0016491//oxidoreductase activity;GO:0051536//iron-sulfur cluster binding;GO:0051536//iron-sulfur cluster binding;GO:0051536//iron-sulfur cluster binding;GO:0051536//iron-sulfur cluster binding	GO:0006950//response to stress;GO:0006950//response to stress;GO:0006950//response to stress;GO:0006950//response to stress;GO:0010257//NADH dehydrogenase complex assembly;GO:0010257//NADH dehydrogenase complex assembly;GO:0010257//NADH dehydrogenase complex assembly;GO:0010257//NADH dehydrogenase complex assembly;GO:0044710//single-organism metabolic process;GO:0044710//single-organism metabolic…
ncbi_105067546	RECK	reversion-inducing cysteine-rich protein with Kazal motifs [Camelus bactrianus]	-	-	-	-	-	GO:0061135//endopeptidase regulator activity	GO:0007275//multicellular organism development;GO:0010466//negative regulation of peptidase activity;GO:0043062//extracellular structure organization
ncbi_105077119	METTL24	methyltransferase-like protein 24, partial [Camelus bactrianus]	-	-	-	-	-	-	-
ncbi_105064371	COL4A3BP	collagen type IV alpha-3-binding protein [Camelus bactrianus]	-	-	-	-	GO:0043231//intracellular membrane-bounded organelle;GO:0044444//cytoplasmic part	GO:0016772//transferase activity, transferring phosphorus-containing groups;GO:0033218//amide binding;GO:0046624//sphingolipid transporter activity;GO:1901981//phosphatidylinositol phosphate binding	GO:0003012//muscle system process;GO:0006665//sphingolipid metabolic process;GO:0006796//phosphate-containing compound metabolic process;GO:0007005//mitochondrion organization;GO:0009887//organ morphogenesis;GO:0032365//intracellular lipid transport;GO:0033554//cellular response to stress;GO:0043009//chordate embryonic development;GO:0048878//chemical homeostasis;GO:0050794//regulation of cellula…
ncbi_105071929	TOX2	TOX high mobility group box family member 2	-	-	-	-	-	-	-
ncbi_105082138	CATSPER3	cation channel sperm-associated protein 3 [Camelus bactrianus]	-	-	-	-	-	-	-
ncbi_105063712	LOC105063712	LOW QUALITY PROTEIN: olfactory receptor 11A1-like [Camelus bactrianus]	Organismal Systems	Sensory system	ko04740//Olfactory transduction	K04257	GO:0031224//intrinsic component of membrane	GO:0004888//transmembrane signaling receptor activity	GO:0007166//cell surface receptor signaling pathway;GO:0050907//detection of chemical stimulus involved in sensory perception
ncbi_105078302	RAB11B	Ras-related protein Rab-11B, partial [Bos mutus]	Cellular Processes;Environmental Information Processing;Organismal Systems	Transport and catabolism;Signal transduction;Excretory system	ko04144//Endocytosis;ko04152//AMPK signaling pathway;ko04962//Vasopressin-regulated water reabsorption	K07905;K07905;K07905	-	-	-
ncbi_105083574	LOC105083574	protein EMSY	-	-	-	-	-	-	-
ncbi_105071544	SSH2	protein phosphatase Slingshot homolog 2	Cellular Processes;Organismal Systems	Cell motility;Development	ko04810//Regulation of actin cytoskeleton;ko04360//Axon guidance	K05766;K05766	-	GO:0004721//phosphoprotein phosphatase activity	GO:0006470//protein dephosphorylation
ncbi_105080123	HSPB9	heat shock protein beta-9 [Camelus ferus]	-	-	-	-	GO:0043231//intracellular membrane-bounded organelle	-	-
ncbi_105081451	LOC105081451	serine/threonine-protein kinase Sgk3	Environmental Information Processing;Environmental Information Processing	Signal transduction;Signal transduction	ko04151//PI3K-Akt signaling pathway;ko04068//FoxO signaling pathway	K13304;K13304	GO:0043231//intracellular membrane-bounded organelle;GO:0043231//intracellular membrane-bounded organelle;GO:0043231//intracellular membrane-bounded organelle;GO:0043231//intracellular membrane-bounded organelle;GO:0043231//intracellular membrane-bounded organelle;GO:0043231//intracellular membrane-bounded organelle;GO:0043231//intracellular membrane-bounded organelle	GO:0005543//phospholipid binding;GO:0005543//phospholipid binding;GO:0005543//phospholipid binding;GO:0005543//phospholipid binding;GO:0005543//phospholipid binding;GO:0005543//phospholipid binding;GO:0005543//phospholipid binding;GO:0016301//kinase activity;GO:0016301//kinase activity;GO:0016301//kinase activity;GO:0016301//kinase activity;GO:0016301//kinase activity;GO:0016301//kinase activity;…	GO:0006464//cellular protein modification process;GO:0006464//cellular protein modification process;GO:0006464//cellular protein modification process;GO:0006464//cellular protein modification process;GO:0006464//cellular protein modification process;GO:0006464//cellular protein modification process;GO:0006464//cellular protein modification process;GO:0006796//phosphate-containing compound metabol…
ncbi_105071197	TMEM240	transmembrane protein 240, partial [Camelus bactrianus]	-	-	-	-	-	-	-
ncbi_105064021	RNF25	E3 ubiquitin-protein ligase RNF25	-	-	-	-	GO:0043231//intracellular membrane-bounded organelle;GO:0043231//intracellular membrane-bounded organelle;GO:0044444//cytoplasmic part;GO:0044444//cytoplasmic part	GO:0008134//transcription factor binding;GO:0008134//transcription factor binding;GO:0046914//transition metal ion binding;GO:0046914//transition metal ion binding	GO:0032446//protein modification by small protein conjugation;GO:0032446//protein modification by small protein conjugation;GO:0051091//positive regulation of sequence-specific DNA binding transcription factor activity;GO:0051091//positive regulation of sequence-specific DNA binding transcription factor activity
ncbi_105083868	GSTA4	glutathione S-transferase A4 [Camelus ferus]	Organismal Systems;Metabolism;Metabolism;Metabolism;Metabolism	Aging;Xenobiotics biodegradation and metabolism;Xenobiotics biodegradation and metabolism;Xenobiotics biodegradation and metabolism;Metabolism of other amino acids	ko04212//Longevity regulating pathway - worm;ko00983//Drug metabolism - other enzymes;ko00980//Metabolism of xenobiotics by cytochrome P450;ko00982//Drug metabolism - cytochrome P450;ko00480//Glutathione metabolism	K00799;K00799;K00799;K00799;K00799	GO:0044424//intracellular part	GO:0016765//transferase activity, transferring alkyl or aryl (other than methyl) groups;GO:0046983//protein dimerization activity	GO:0006790//sulfur compound metabolic process
ncbi_105083829	SPATS1	spermatogenesis-associated serine-rich protein 1 [Camelus ferus]	-	-	-	-	-	-	-
ncbi_105070107	PPP1R32	protein phosphatase 1 regulatory subunit 32 [Camelus ferus]	-	-	-	-	-	GO:0019899//enzyme binding	-
ncbi_105066897	RAB20	ras-related protein Rab-20 [Camelus bactrianus]	-	-	-	-	-	-	-
ncbi_105064433	CWC27	peptidyl-prolyl cis-trans isomerase CWC27 homolog [Camelus bactrianus]	-	-	-	-	GO:0005681//spliceosomal complex	GO:0016859//cis-trans isomerase activity	GO:0044267//cellular protein metabolic process
ncbi_105067016	TMUB1	transmembrane and ubiquitin-like domain-containing protein 1 [Camelus ferus]	-	-	-	-	GO:0044424//intracellular part	-	-
ncbi_105063078	CEP41	centrosomal protein of 41 kDa	-	-	-	-	GO:0005815//microtubule organizing center;GO:0005929//cilium	-	GO:0008104//protein localization;GO:0010927//cellular component assembly involved in morphogenesis;GO:0018200//peptidyl-glutamic acid modification;GO:0051234//establishment of localization
ncbi_105080127	DNAJC7	dnaJ homolog subfamily C member 7 [Camelus ferus]	-	-	-	-	GO:0031988//membrane-bounded vesicle;GO:0044424//intracellular part	GO:0005515//protein binding	GO:0042026//protein refolding
ncbi_105083942	WDR26	WD repeat domain 26 variant, partial [Homo sapiens]	-	-	-	-	GO:0044424//intracellular part;GO:0044424//intracellular part	-	-
ncbi_105070352	ALDH3B1	aldehyde dehydrogenase family 3 member B1	Metabolism;Metabolism;Metabolism;Metabolism;Metabolism;Metabolism;Metabolism;Metabolism	Global and overview maps;Carbohydrate metabolism;Xenobiotics biodegradation and metabolism;Xenobiotics biodegradation and metabolism;Amino acid metabolism;Metabolism of other amino acids;Amino acid metabolism;Amino acid metabolism	ko01100//Metabolic pathways;ko00010//Glycolysis / Gluconeogenesis;ko00980//Metabolism of xenobiotics by cytochrome P450;ko00982//Drug metabolism - cytochrome P450;ko00350//Tyrosine metabolism;ko00410//beta-Alanine metabolism;ko00340//Histidine metabolism;ko00360//Phenylalanine metabolism	K00129;K00129;K00129;K00129;K00129;K00129;K00129;K00129	-	-	-
ncbi_105076334	LOC105076334	olfactory receptor 10AD1 [Camelus bactrianus]	Organismal Systems	Sensory system	ko04740//Olfactory transduction	K04257	-	-	-
ncbi_105067348	CCIN	calicin [Camelus bactrianus]	-	-	-	-	-	-	-
ncbi_105064654	ARHGEF40	LOW QUALITY PROTEIN: rho guanine nucleotide exchange factor 40 [Camelus bactrianus]	-	-	-	-	-	-	GO:0043087//regulation of GTPase activity
ncbi_105068139	RXFP4	relaxin-3 receptor 2 [Camelus bactrianus]	Environmental Information Processing;Organismal Systems	Signaling molecules and interaction;Endocrine system	ko04080//Neuroactive ligand-receptor interaction;ko04926//Relaxin signaling pathway	K08398;K08398	GO:0031224//intrinsic component of membrane	GO:0001595//angiotensin receptor activity	GO:0007186//G-protein coupled receptor signaling pathway
ncbi_105065937	DIAPH2	protein diaphanous homolog 2 [Camelus bactrianus]	Cellular Processes	Cell motility	ko04810//Regulation of actin cytoskeleton	K05745	-	-	-
ncbi_105067345	LOC105067345	LOW QUALITY PROTEIN: olfactory receptor 2S2-like [Camelus bactrianus]	Organismal Systems	Sensory system	ko04740//Olfactory transduction	K04257	GO:0016021//integral component of membrane	GO:0004888//transmembrane signaling receptor activity	GO:0007166//cell surface receptor signaling pathway;GO:0050907//detection of chemical stimulus involved in sensory perception
ncbi_105081299	GLT8D2	glycosyltransferase 8 domain-containing protein 2 [Camelus bactrianus]	-	-	-	-	GO:0031224//intrinsic component of membrane	GO:0016740//transferase activity	-
ncbi_105070787	2021-03-06	E3 ubiquitin-protein ligase MARCH6 [Camelus bactrianus]	Genetic Information Processing	Folding, sorting and degradation	ko04141//Protein processing in endoplasmic reticulum	K10661	GO:0031227//intrinsic component of endoplasmic reticulum membrane	GO:0044390//ubiquitin-like protein conjugating enzyme binding;GO:0046914//transition metal ion binding	GO:0000209//protein polyubiquitination
ncbi_105066541	COMMD1	COMM domain-containing protein 1 [Camelus bactrianus]	-	-	-	-	-	-	-
ncbi_105075568	COL24A1	collagen alpha-1(XXIV) chain [Camelus bactrianus]	Organismal Systems	Digestive system	ko04974//Protein digestion and absorption	K19721	-	-	-
ncbi_105066628	KCNAB1	voltage-gated potassium channel subunit beta-1	-	-	-	-	GO:0019897//extrinsic component of plasma membrane;GO:0019897//extrinsic component of plasma membrane;GO:0030425//dendrite;GO:0032838//cell projection cytoplasm;GO:0033267//axon part;GO:0034703//cation channel complex;GO:0034705//potassium channel complex;GO:0044297//cell body;GO:0044444//cytoplasmic part	GO:0004032//alditol:NADP+ 1-oxidoreductase activity;GO:0005216//ion channel activity;GO:0005267//potassium channel activity;GO:0005515//protein binding;GO:0016247//channel regulator activity;GO:0016247//channel regulator activity;GO:0016616//oxidoreductase activity, acting on the CH-OH group of donors, NAD or NADP as acceptor;GO:0033764//steroid dehydrogenase activity, acting on the CH-OH group o…	GO:0007417//central nervous system development;GO:0014706//striated muscle tissue development;GO:0042692//muscle cell differentiation;GO:0044708//single-organism behavior;GO:0044708//single-organism behavior;GO:0044710//single-organism metabolic process;GO:0044710//single-organism metabolic process;GO:0060538//skeletal muscle organ development;GO:1901016//regulation of potassium ion transmembrane…
ncbi_105077800	ANKRD55	ankyrin repeat domain-containing protein 55 [Camelus bactrianus]	-	-	-	-	-	-	-
ncbi_105067815	ATP5L	ATP synthase subunit g, mitochondrial [Camelus ferus]	Metabolism;Organismal Systems;Metabolism	Global and overview maps;Environmental adaptation;Energy metabolism	ko01100//Metabolic pathways;ko04714//Thermogenesis;ko00190//Oxidative phosphorylation	K02140;K02140;K02140	GO:0019866//organelle inner membrane;GO:0033177//proton-transporting two-sector ATPase complex, proton-transporting domain;GO:0044455//mitochondrial membrane part	GO:0015077//monovalent inorganic cation transmembrane transporter activity;GO:0016462//pyrophosphatase activity	GO:0006754//ATP biosynthetic process;GO:0006818//hydrogen transport
ncbi_105078797	GOLM1	Golgi membrane protein 1 [Camelus bactrianus]	-	-	-	-	GO:0031988//membrane-bounded vesicle;GO:0043231//intracellular membrane-bounded organelle	-	GO:0006629//lipid metabolic process;GO:0006996//organelle organization
ncbi_105074658	SGPP1	sphingosine-1-phosphate phosphatase 1, partial [Camelus ferus]	Environmental Information Processing;Metabolism	Signal transduction;Lipid metabolism	ko04071//Sphingolipid signaling pathway;ko00600//Sphingolipid metabolism	K04716;K04716	GO:0043231//intracellular membrane-bounded organelle	GO:0016791//phosphatase activity	GO:0006643//membrane lipid metabolic process;GO:0006644//phospholipid metabolic process;GO:0007166//cell surface receptor signaling pathway;GO:0034311//diol metabolic process;GO:0035556//intracellular signal transduction
ncbi_105063552	RBM44	RNA-binding protein 44 [Camelus bactrianus]	-	-	-	-	GO:0044421//extracellular region part;GO:0044424//intracellular part	GO:0003676//nucleic acid binding;GO:0036094//small molecule binding;GO:0046983//protein dimerization activity	-
ncbi_105080118	STAT5B	signal transducer and activator of transcription 5B	Organismal Systems;Environmental Information Processing;Cellular Processes;Organismal Systems;Organismal Systems;Environmental Information Processing;Organismal Systems	Immune system;Signal transduction;Cell growth and death;Immune system;Immune system;Signal transduction;Endocrine system	ko04062//Chemokine signaling pathway;ko04630//Jak-STAT signaling pathway;ko04217//Necroptosis;ko04659//Th17 cell differentiation;ko04658//Th1 and Th2 cell differentiation;ko04012//ErbB signaling pathway;ko04917//Prolactin signaling pathway	K11224;K11224;K11224;K11224;K11224;K11224;K11224	GO:0043231//intracellular membrane-bounded organelle;GO:0043231//intracellular membrane-bounded organelle;GO:0043231//intracellular membrane-bounded organelle	GO:0000977//RNA polymerase II regulatory region sequence-specific DNA binding;GO:0000977//RNA polymerase II regulatory region sequence-specific DNA binding;GO:0000977//RNA polymerase II regulatory region sequence-specific DNA binding;GO:0001071//nucleic acid binding transcription factor activity;GO:0001071//nucleic acid binding transcription factor activity;GO:0001071//nucleic acid binding transc…	GO:0001912//positive regulation of leukocyte mediated cytotoxicity;GO:0001912//positive regulation of leukocyte mediated cytotoxicity;GO:0001912//positive regulation of leukocyte mediated cytotoxicity;GO:0002009//morphogenesis of an epithelium;GO:0002009//morphogenesis of an epithelium;GO:0002009//morphogenesis of an epithelium;GO:0002260//lymphocyte homeostasis;GO:0002260//lymphocyte homeostasis…
ncbi_105066689	PRKCI	protein kinase C iota type [Camelus bactrianus]	Cellular Processes;Environmental Information Processing;Environmental Information Processing;Cellular Processes;Organismal Systems;Organismal Systems;Environmental Information Processing	Transport and catabolism;Signal transduction;Signal transduction;Cellular community - eukaryotes;Endocrine system;Immune system;Signal transduction	ko04144//Endocytosis;ko04015//Rap1 signaling pathway;ko04390//Hippo signaling pathway;ko04530//Tight junction;ko04910//Insulin signaling pathway;ko04611//Platelet activation;ko04391//Hippo signaling pathway -fly	K06069;K06069;K06069;K06069;K06069;K06069;K06069	GO:0005856//cytoskeleton;GO:0005886//plasma membrane;GO:0031988//membrane-bounded vesicle;GO:0043218//compact myelin;GO:0043231//intracellular membrane-bounded organelle;GO:0044421//extracellular region part;GO:0044444//cytoplasmic part	GO:0004674//protein serine/threonine kinase activity;GO:0008289//lipid binding;GO:0032550//purine ribonucleoside binding;GO:0043169//cation binding	GO:0006464//cellular protein modification process;GO:0006796//phosphate-containing compound metabolic process;GO:0007165//signal transduction;GO:0008284//positive regulation of cell proliferation;GO:0010828//positive regulation of glucose transport;GO:0010975//regulation of neuron projection development;GO:0030036//actin cytoskeleton organization;GO:0032868//response to insulin;GO:0034330//cell j…
ncbi_105081296	LOC105081296	melanoma-associated antigen B16 [Camelus ferus]	-	-	-	-	-	-	-
ncbi_105077464	RNF216	E3 ubiquitin-protein ligase RNF216 [Camelus bactrianus]	-	-	-	-	GO:0044424//intracellular part	GO:0046914//transition metal ion binding	GO:0000209//protein polyubiquitination;GO:0006511//ubiquitin-dependent protein catabolic process;GO:0032479//regulation of type I interferon production;GO:0050688//regulation of defense response to virus
ncbi_105076189	DDX23	probable ATP-dependent RNA helicase DDX23	Genetic Information Processing	Transcription	ko03040//Spliceosome	K12858	GO:0005681//spliceosomal complex;GO:0016020//membrane;GO:0031981//nuclear lumen;GO:0031988//membrane-bounded vesicle;GO:0043232//intracellular non-membrane-bounded organelle;GO:0097525//spliceosomal snRNP complex	GO:0003723//RNA binding;GO:0003724//RNA helicase activity;GO:0032550//purine ribonucleoside binding;GO:0042623//ATPase activity, coupled	GO:0000245//spliceosomal complex assembly
ncbi_105063676	CD53	leukocyte surface antigen CD53 [Camelus ferus]	-	-	-	-	GO:0030054//cell junction;GO:0031224//intrinsic component of membrane;GO:0031988//membrane-bounded vesicle;GO:0044464//cell part	GO:0005488//binding	GO:0010831//positive regulation of myotube differentiation
ncbi_105071640	RAB11FIP4	rab11 family-interacting protein 4 [Camelus bactrianus]	Cellular Processes	Transport and catabolism	ko04144//Endocytosis	K12485	GO:0010008//endosome membrane;GO:0016023//cytoplasmic, membrane-bounded vesicle;GO:0032155//cell division site part;GO:0044421//extracellular region part	GO:0017016//Ras GTPase binding;GO:0046872//metal ion binding;GO:0046983//protein dimerization activity	GO:0044403//symbiosis, encompassing mutualism through parasitism;GO:0051234//establishment of localization
ncbi_105075244	ARHGAP5	rho GTPase-activating protein 5	Cellular Processes;Organismal Systems	Cellular community - eukaryotes;Immune system	ko04510//Focal adhesion;ko04670//Leukocyte transendothelial migration	K13709;K13709	GO:0044464//cell part;GO:0044464//cell part;GO:0044464//cell part	GO:0019904//protein domain specific binding;GO:0019904//protein domain specific binding;GO:0019904//protein domain specific binding;GO:0032550//purine ribonucleoside binding;GO:0032550//purine ribonucleoside binding;GO:0032550//purine ribonucleoside binding	GO:0030334//regulation of cell migration;GO:0030334//regulation of cell migration;GO:0030334//regulation of cell migration;GO:0032535//regulation of cellular component size;GO:0032535//regulation of cellular component size;GO:0032535//regulation of cellular component size;GO:0035556//intracellular signal transduction;GO:0035556//intracellular signal transduction;GO:0035556//intracellular signal t…
ncbi_105081310	APPL2	DCC-interacting protein 13-beta	-	-	-	-	GO:0000118//histone deacetylase complex;GO:0000118//histone deacetylase complex;GO:0000118//histone deacetylase complex;GO:0031090//organelle membrane;GO:0031090//organelle membrane;GO:0031090//organelle membrane;GO:0031224//intrinsic component of membrane;GO:0031224//intrinsic component of membrane;GO:0031224//intrinsic component of membrane;GO:0031988//membrane-bounded vesicle;GO:0031988//membr…	GO:0004866//endopeptidase inhibitor activity;GO:0004866//endopeptidase inhibitor activity;GO:0004866//endopeptidase inhibitor activity;GO:0005515//protein binding;GO:0005515//protein binding;GO:0005515//protein binding;GO:0005539//glycosaminoglycan binding;GO:0005539//glycosaminoglycan binding;GO:0005539//glycosaminoglycan binding;GO:0046872//metal ion binding;GO:0046872//metal ion binding;GO:004…	GO:0007420//brain development;GO:0007420//brain development;GO:0007420//brain development;GO:0007610//behavior;GO:0007610//behavior;GO:0007610//behavior;GO:0007618//mating;GO:0007618//mating;GO:0007618//mating;GO:0010466//negative regulation of peptidase activity;GO:0010466//negative regulation of peptidase activity;GO:0010466//negative regulation of peptidase activity;GO:0010469//regulation of r…
ncbi_105067354	MELK	maternal embryonic leucine zipper kinase	-	-	-	-	GO:0016020//membrane;GO:0016020//membrane;GO:0016020//membrane;GO:0044444//cytoplasmic part;GO:0044444//cytoplasmic part;GO:0044444//cytoplasmic part	GO:0004713//protein tyrosine kinase activity;GO:0004713//protein tyrosine kinase activity;GO:0004713//protein tyrosine kinase activity;GO:0032550//purine ribonucleoside binding;GO:0032550//purine ribonucleoside binding;GO:0032550//purine ribonucleoside binding;GO:0046872//metal ion binding;GO:0046872//metal ion binding;GO:0046872//metal ion binding	GO:0006468//protein phosphorylation;GO:0006468//protein phosphorylation;GO:0006468//protein phosphorylation;GO:0008283//cell proliferation;GO:0008283//cell proliferation;GO:0008283//cell proliferation;GO:0042981//regulation of apoptotic process;GO:0042981//regulation of apoptotic process;GO:0042981//regulation of apoptotic process;GO:0097193//intrinsic apoptotic signaling pathway;GO:0097193//intr…
ncbi_105078306	MYO1F	LOW QUALITY PROTEIN: unconventional myosin-If [Camelus bactrianus]	-	-	-	-	GO:0015629//actin cytoskeleton;GO:0030863//cortical cytoskeleton;GO:0043234//protein complex	GO:0017111//nucleoside-triphosphatase activity;GO:0032550//purine ribonucleoside binding	GO:0002283//neutrophil activation involved in immune response;GO:0002444//myeloid leukocyte mediated immunity;GO:0007155//cell adhesion;GO:0030334//regulation of cell migration;GO:0031347//regulation of defense response;GO:0032970//regulation of actin filament-based process;GO:0042742//defense response to bacterium
ncbi_105063543	HDAC4	LOW QUALITY PROTEIN: histone deacetylase 4, partial [Camelus bactrianus]	-	-	-	-	GO:0043231//intracellular membrane-bounded organelle;GO:0043234//protein complex;GO:0044430//cytoskeletal part;GO:0044444//cytoplasmic part;GO:0045202//synapse	GO:0003712//transcription cofactor activity;GO:0008134//transcription factor binding;GO:0017136//NAD-dependent histone deacetylase activity;GO:0019900//kinase binding;GO:0031420//alkali metal ion binding;GO:0044212//transcription regulatory region DNA binding;GO:0046914//transition metal ion binding	GO:0001649//osteoblast differentiation;GO:0006110//regulation of glycolytic process;GO:0006357//regulation of transcription from RNA polymerase II promoter;GO:0010830//regulation of myotube differentiation;GO:0014877//response to muscle inactivity involved in regulation of muscle adaptation;GO:0016575//histone deacetylation;GO:0019722//calcium-mediated signaling;GO:0033233//regulation of protein …
ncbi_105074041	EFCC1	EF-hand and coiled-coil domain-containing protein 1, partial [Camelus bactrianus]	-	-	-	-	-	-	-
ncbi_105080390	ANKRD17	ankyrin repeat domain-containing protein 17	-	-	-	-	GO:0043231//intracellular membrane-bounded organelle;GO:0043231//intracellular membrane-bounded organelle;GO:0043231//intracellular membrane-bounded organelle	GO:0003723//RNA binding;GO:0003723//RNA binding;GO:0003723//RNA binding	GO:0051148//negative regulation of muscle cell differentiation;GO:0051148//negative regulation of muscle cell differentiation;GO:0051148//negative regulation of muscle cell differentiation
ncbi_105064660	SLC39A2	zinc transporter ZIP2 [Camelus ferus]	-	-	-	-	GO:0016020//membrane;GO:0043231//intracellular membrane-bounded organelle	GO:0046915//transition metal ion transmembrane transporter activity	GO:0006829//zinc II ion transport;GO:0044763//single-organism cellular process
ncbi_105066601	GBE1	1,4-alpha-glucan-branching enzyme [Camelus dromedarius]	Metabolism;Metabolism	Global and overview maps;Carbohydrate metabolism	ko01100//Metabolic pathways;ko00500//Starch and sucrose metabolism	K00700;K00700	GO:0031988//membrane-bounded vesicle	GO:0016758//transferase activity, transferring hexosyl groups;GO:0016798//hydrolase activity, acting on glycosyl bonds;GO:0043167//ion binding	GO:0005977//glycogen metabolic process
ncbi_105083088	IRAK1BP1	interleukin-1 receptor-associated kinase 1-binding protein 1 [Camelus ferus]	-	-	-	-	GO:0043231//intracellular membrane-bounded organelle	-	GO:0002376//immune system process;GO:0010468//regulation of gene expression;GO:0034645//cellular macromolecule biosynthetic process;GO:0035556//intracellular signal transduction
ncbi_105082531	CHERP	LOW QUALITY PROTEIN: calcium homeostasis endoplasmic reticulum protein [Camelus bactrianus]	Genetic Information Processing	Transcription	ko03040//Spliceosome	K12841	GO:0044444//cytoplasmic part	GO:0003723//RNA binding;GO:0005515//protein binding	GO:0008283//cell proliferation;GO:0010467//gene expression;GO:0042993//positive regulation of transcription factor import into nucleus;GO:0051283//negative regulation of sequestering of calcium ion
ncbi_105079368	CDK16	cyclin-dependent kinase 16 [Camelus bactrianus]	-	-	-	-	GO:0005856//cytoskeleton;GO:0016023//cytoplasmic, membrane-bounded vesicle;GO:0019897//extrinsic component of plasma membrane	GO:0016301//kinase activity;GO:0032550//purine ribonucleoside binding	GO:0006464//cellular protein modification process;GO:0016192//vesicle-mediated transport;GO:0030030//cell projection organization;GO:0048232//male gamete generation;GO:0050796//regulation of insulin secretion
ncbi_105062553	SLC1A5	neutral amino acid transporter B(0) [Camelus bactrianus]	Organismal Systems	Digestive system	ko04974//Protein digestion and absorption	K05616	GO:0031224//intrinsic component of membrane;GO:0048770//pigment granule	GO:0005310//dicarboxylic acid transmembrane transporter activity;GO:0015171//amino acid transmembrane transporter activity;GO:0015291//secondary active transmembrane transporter activity	GO:0006865//amino acid transport;GO:0044763//single-organism cellular process
ncbi_105068468	CHRNA4	LOW QUALITY PROTEIN: neuronal acetylcholine receptor subunit alpha-4 [Camelus bactrianus]	Environmental Information Processing;Organismal Systems	Signaling molecules and interaction;Nervous system	ko04080//Neuroactive ligand-receptor interaction;ko04725//Cholinergic synapse	K04806;K04806	GO:0034702//ion channel complex;GO:0043005//neuron projection;GO:0044297//cell body;GO:0097060//synaptic membrane	GO:0004888//transmembrane signaling receptor activity;GO:0005231//excitatory extracellular ligand-gated ion channel activity;GO:0042165//neurotransmitter binding	GO:0006259//DNA metabolic process;GO:0006950//response to stress;GO:0007600//sensory perception;GO:0014070//response to organic cyclic compound;GO:0030534//adult behavior;GO:0043269//regulation of ion transport;GO:0046649//lymphocyte activation;GO:0050794//regulation of cellular process;GO:0060078//regulation of postsynaptic membrane potential;GO:0070838//divalent metal ion transport
ncbi_105080850	ZMAT1	LOW QUALITY PROTEIN: zinc finger matrin-type protein 1 [Camelus bactrianus]	-	-	-	-	-	GO:0046914//transition metal ion binding	-
ncbi_105076687	ILK	integrin-linked protein kinase	Cellular Processes;Organismal Systems;Organismal Systems	Cellular community - eukaryotes;Development;Endocrine system	ko04510//Focal adhesion;ko04360//Axon guidance;ko03320//PPAR signaling pathway	K06272;K06272;K06272	GO:0005924//cell-substrate adherens junction;GO:0016020//membrane;GO:0030016//myofibril;GO:0030425//dendrite;GO:0031252//cell leading edge;GO:0031981//nuclear lumen;GO:0032432//actin filament bundle;GO:0032991//macromolecular complex;GO:0033267//axon part;GO:0044297//cell body;GO:0044449//contractile fiber part	GO:0004672//protein kinase activity;GO:0005102//receptor binding;GO:0019900//kinase binding;GO:0019904//protein domain specific binding;GO:0032550//purine ribonucleoside binding;GO:0060089//molecular transducer activity	GO:0001667//ameboidal-type cell migration;GO:0001933//negative regulation of protein phosphorylation;GO:0001952//regulation of cell-matrix adhesion;GO:0007568//aging;GO:0008285//negative regulation of cell proliferation;GO:0010664//negative regulation of striated muscle cell apoptotic process;GO:0010770//positive regulation of cell morphogenesis involved in differentiation;GO:0010927//cellular co…
ncbi_105071628	EFCAB5	EF-hand calcium-binding domain-containing protein 5 [Camelus ferus]	-	-	-	-	-	-	-
ncbi_105069279	LARP6	LOW QUALITY PROTEIN: la-related protein 6 [Camelus bactrianus]	-	-	-	-	GO:0032991//macromolecular complex;GO:0043231//intracellular membrane-bounded organelle	GO:0003676//nucleic acid binding	GO:0010608//posttranscriptional regulation of gene expression
ncbi_105063083	TMEM209	transmembrane protein 209	-	-	-	-	-	-	-
ncbi_105066536	AHSA2	activator of 90 kDa heat shock protein ATPase homolog 2	-	-	-	-	-	GO:0005515//protein binding;GO:0005515//protein binding;GO:0005515//protein binding	GO:0043462//regulation of ATPase activity;GO:0043462//regulation of ATPase activity;GO:0043462//regulation of ATPase activity;GO:0050896//response to stimulus
ncbi_105066326	MRPS28	28S ribosomal protein S28, mitochondrial [Camelus bactrianus]	-	-	-	-	GO:0030529//intracellular ribonucleoprotein complex;GO:0043231//intracellular membrane-bounded organelle;GO:0044444//cytoplasmic part	GO:0003723//RNA binding	-
ncbi_105075232	PTPRN2	receptor-type tyrosine-protein phosphatase N2 [Camelus bactrianus]	-	-	-	-	GO:0012505//endomembrane system;GO:0043234//protein complex	GO:0042578//phosphoric ester hydrolase activity	GO:0006470//protein dephosphorylation
ncbi_105075174	FAM174B	membrane protein FAM174B [Vicugna pacos]	-	-	-	-	-	-	-
ncbi_105075852	BHLHB9	protein BHLHb9 [Camelus bactrianus]	-	-	-	-	GO:0031988//membrane-bounded vesicle	GO:0046983//protein dimerization activity	GO:0010720//positive regulation of cell development;GO:0031346//positive regulation of cell projection organization;GO:0043066//negative regulation of apoptotic process;GO:0044089//positive regulation of cellular component biogenesis
ncbi_105077773	LOC105077773	endogenous retrovirus group K member 11 Pol protein-like, partial [Alligator sinensis]	-	-	-	-	-	-	-
ncbi_105067014	SLC4A2	anion exchange protein 2 [Camelus bactrianus]	Organismal Systems;Organismal Systems;Organismal Systems;Organismal Systems	Digestive system;Digestive system;Digestive system;Digestive system	ko04972//Pancreatic secretion;ko04970//Salivary secretion;ko04976//Bile secretion;ko04971//Gastric acid secretion	K13855;K13855;K13855;K13855	GO:0005924//cell-substrate adherens junction;GO:0031224//intrinsic component of membrane	GO:0015103//inorganic anion transmembrane transporter activity;GO:0015301//anion:anion antiporter activity	GO:0006821//chloride transport;GO:0044763//single-organism cellular process
ncbi_105082626	NUDCD2	nudC domain-containing protein 2 [Camelus ferus]	-	-	-	-	GO:0000776//kinetochore;GO:0005819//spindle;GO:0031988//membrane-bounded vesicle	GO:0005488//binding	-
ncbi_105068907	PAPPA2	pappalysin-2 [Camelus ferus]	-	-	-	-	GO:0031988//membrane-bounded vesicle	GO:0046914//transition metal ion binding;GO:0070011//peptidase activity, acting on L-amino acid peptides	GO:0009653//anatomical structure morphogenesis;GO:0048869//cellular developmental process
ncbi_105081699	ARL3	LOW QUALITY PROTEIN: ADP-ribosylation factor-like protein 3 [Camelus bactrianus]	-	-	-	-	GO:0005815//microtubule organizing center;GO:0005819//spindle;GO:0005874//microtubule;GO:0031513//nonmotile primary cilium;GO:0031988//membrane-bounded vesicle;GO:0043231//intracellular membrane-bounded organelle	GO:0015631//tubulin binding;GO:0017111//nucleoside-triphosphatase activity;GO:0032550//purine ribonucleoside binding;GO:0043169//cation binding	GO:0007166//cell surface receptor signaling pathway;GO:0008104//protein localization;GO:0010970//establishment of localization by movement along microtubule;GO:0022402//cell cycle process;GO:0035556//intracellular signal transduction;GO:0046530//photoreceptor cell differentiation;GO:0048193//Golgi vesicle transport;GO:0048858//cell projection morphogenesis
ncbi_105083943	CNIH4	protein cornichon homolog 4	-	-	-	-	GO:0043231//intracellular membrane-bounded organelle	-	GO:0007165//signal transduction
ncbi_105076688	TAF10	transcription initiation factor TFIID subunit 10 [Heterocephalus glaber]	Genetic Information Processing	Transcription	ko03022//Basal transcription factors	K03134	GO:0044444//cytoplasmic part;GO:0070461//SAGA-type complex	GO:0001071//nucleic acid binding transcription factor activity;GO:0003712//transcription cofactor activity;GO:0008135//translation factor activity, RNA binding;GO:0019899//enzyme binding;GO:0035258//steroid hormone receptor binding;GO:0090595//acetyl-CoA:L-lysine N6-acetyltransferase	GO:0006412//translation;GO:0010468//regulation of gene expression;GO:0016573//histone acetylation;GO:0051259//protein oligomerization;GO:2001141//regulation of RNA biosynthetic process
ncbi_105079757	DUSP22	dual specificity protein phosphatase 22	-	-	-	-	-	GO:0004721//phosphoprotein phosphatase activity;GO:0004721//phosphoprotein phosphatase activity;GO:0004721//phosphoprotein phosphatase activity;GO:0004721//phosphoprotein phosphatase activity;GO:0004721//phosphoprotein phosphatase activity;GO:0004721//phosphoprotein phosphatase activity;GO:0004721//phosphoprotein phosphatase activity;GO:0004721//phosphoprotein phosphatase activity;GO:0004721//pho…	GO:0006464//cellular protein modification process;GO:0006464//cellular protein modification process;GO:0006464//cellular protein modification process;GO:0006464//cellular protein modification process;GO:0006464//cellular protein modification process;GO:0006464//cellular protein modification process;GO:0006464//cellular protein modification process;GO:0006464//cellular protein modification process…
ncbi_105076336	LOC105076336	olfactory receptor 8S1-like [Camelus bactrianus]	Organismal Systems	Sensory system	ko04740//Olfactory transduction	K04257	-	-	-
ncbi_105080128	CNP	tetratricopeptide repeat protein 25 [Camelus ferus]	-	-	-	-	-	-	-
ncbi_105067344	LOC105067344	olfactory receptor 2S2-like [Camelus bactrianus]	Organismal Systems	Sensory system	ko04740//Olfactory transduction	K04257	GO:0031224//intrinsic component of membrane	GO:0004888//transmembrane signaling receptor activity	GO:0007166//cell surface receptor signaling pathway;GO:0050907//detection of chemical stimulus involved in sensory perception
ncbi_105067059	FGF13	fibroblast growth factor 13	Environmental Information Processing;Environmental Information Processing;Cellular Processes;Environmental Information Processing;Environmental Information Processing	Signal transduction;Signal transduction;Cell motility;Signal transduction;Signal transduction	ko04151//PI3K-Akt signaling pathway;ko04010//MAPK signaling pathway;ko04810//Regulation of actin cytoskeleton;ko04014//Ras signaling pathway;ko04015//Rap1 signaling pathway	K04358;K04358;K04358;K04358;K04358	GO:0015630//microtubule cytoskeleton;GO:0016020//membrane;GO:0043005//neuron projection;GO:0043231//intracellular membrane-bounded organelle;GO:0044291//cell-cell contact zone;GO:0044444//cytoplasmic part	GO:0005102//receptor binding;GO:0015631//tubulin binding;GO:0016247//channel regulator activity;GO:0019887//protein kinase regulator activity	GO:0001934//positive regulation of protein phosphorylation;GO:0007009//plasma membrane organization;GO:0007611//learning or memory;GO:0012501//programmed cell death;GO:0021543//pallium development;GO:0022029//telencephalon cell migration;GO:0030010//establishment of cell polarity;GO:0030308//negative regulation of cell growth;GO:0031111//negative regulation of microtubule polymerization or depoly…
ncbi_105064045	RESP18	regulated endocrine-specific protein 18 [Camelus ferus]	-	-	-	-	GO:0043231//intracellular membrane-bounded organelle	-	-
ncbi_105066629	SSR3	translocon-associated protein subunit gamma [Equus caballus]	Genetic Information Processing	Folding, sorting and degradation	ko04141//Protein processing in endoplasmic reticulum	K13251	GO:0031227//intrinsic component of endoplasmic reticulum membrane;GO:0071256//translocon complex	-	GO:0006612//protein targeting to membrane
ncbi_105066213	NBEA	neurobeachin [Camelus bactrianus]	-	-	-	-	GO:0016020//membrane;GO:0044444//cytoplasmic part	GO:0019900//kinase binding	GO:0033036//macromolecule localization
ncbi_105082227	AP3S1	AP-3 complex subunit sigma-1, partial [Bison bison bison]	Cellular Processes	Transport and catabolism	ko04142//Lysosome	K12399	-	-	-
ncbi_105073835	ZNF16	zinc finger protein 16 [Camelus bactrianus]	-	-	-	-	-	-	-
ncbi_105064076	RHBDD1	rhomboid-related protein 4	-	-	-	-	GO:0031227//intrinsic component of endoplasmic reticulum membrane;GO:0031227//intrinsic component of endoplasmic reticulum membrane;GO:0031227//intrinsic component of endoplasmic reticulum membrane	GO:0004175//endopeptidase activity;GO:0004175//endopeptidase activity;GO:0004175//endopeptidase activity	GO:0003006//developmental process involved in reproduction;GO:0003006//developmental process involved in reproduction;GO:0003006//developmental process involved in reproduction;GO:0006464//cellular protein modification process;GO:0006464//cellular protein modification process;GO:0006464//cellular protein modification process;GO:0006986//response to unfolded protein;GO:0006986//response to unfolde…
ncbi_105081305	TXNRD1	LOW QUALITY PROTEIN: thioredoxin reductase 1, cytoplasmic [Camelus bactrianus]	Metabolism	Metabolism of other amino acids	ko00450//Selenocompound metabolism	K00384	GO:0043231//intracellular membrane-bounded organelle;GO:0043232//intracellular non-membrane-bounded organelle;GO:0044444//cytoplasmic part	GO:0000166//nucleotide binding;GO:0016209//antioxidant activity;GO:0016651//oxidoreductase activity, acting on NAD(P)H;GO:0016723//oxidoreductase activity, oxidizing metal ions, NAD or NADP as acceptor;GO:0046914//transition metal ion binding	GO:0001704//formation of primary germ layer;GO:0019725//cellular homeostasis;GO:0044710//single-organism metabolic process;GO:0061687//detoxification of inorganic compound
ncbi_105070100	DAK	bifunctional ATP-dependent dihydroxyacetone kinase/FAD-AMP lyase (cyclizing) [Camelus bactrianus]	Metabolism;Metabolism;Organismal Systems;Metabolism;Metabolism	Global and overview maps;Global and overview maps;Immune system;Lipid metabolism;Carbohydrate metabolism	ko01100//Metabolic pathways;ko01200//Carbon metabolism;ko04622//RIG-I-like receptor signaling pathway;ko00561//Glycerolipid metabolism;ko00051//Fructose and mannose metabolism	K00863;K00863;K00863;K00863;K00863	GO:0031988//membrane-bounded vesicle;GO:0031988//membrane-bounded vesicle;GO:0031988//membrane-bounded vesicle;GO:0043231//intracellular membrane-bounded organelle;GO:0043231//intracellular membrane-bounded organelle;GO:0043231//intracellular membrane-bounded organelle	GO:0009975//cyclase activity;GO:0009975//cyclase activity;GO:0009975//cyclase activity;GO:0016301//kinase activity;GO:0016301//kinase activity;GO:0016301//kinase activity;GO:0032550//purine ribonucleoside binding;GO:0032550//purine ribonucleoside binding;GO:0032550//purine ribonucleoside binding	GO:0016310//phosphorylation;GO:0016310//phosphorylation;GO:0016310//phosphorylation;GO:0019400//alditol metabolic process;GO:0019400//alditol metabolic process;GO:0019400//alditol metabolic process;GO:0031347//regulation of defense response;GO:0031347//regulation of defense response;GO:0031347//regulation of defense response
ncbi_105071059	SSU72	RNA polymerase II subunit A C-terminal domain phosphatase SSU72 [Camelus bactrianus]	Genetic Information Processing	Translation	ko03015//mRNA surveillance pathway	K15544	GO:0043231//intracellular membrane-bounded organelle	GO:0004722//protein serine/threonine phosphatase activity	GO:0006357//regulation of transcription from RNA polymerase II promoter;GO:0006796//phosphate-containing compound metabolic process;GO:0031124//mRNA 3'-end processing
ncbi_105083456	TDRD3	tudor domain-containing protein 3	-	-	-	-	GO:0043234//protein complex;GO:0043234//protein complex	GO:0003712//transcription cofactor activity;GO:0003712//transcription cofactor activity;GO:0003723//RNA binding;GO:0003723//RNA binding;GO:0042393//histone binding;GO:0042393//histone binding	GO:2001141//regulation of RNA biosynthetic process;GO:2001141//regulation of RNA biosynthetic process
ncbi_105067351	GNE	bifunctional UDP-N-acetylglucosamine 2-epimerase/N-acetylmannosamine kinase	Metabolism;Metabolism	Global and overview maps;Carbohydrate metabolism	ko01100//Metabolic pathways;ko00520//Amino sugar and nucleotide sugar metabolism	K12409;K12409	GO:0044444//cytoplasmic part	GO:0016772//transferase activity, transferring phosphorus-containing groups;GO:0016772//transferase activity, transferring phosphorus-containing groups;GO:0016773//phosphotransferase activity, alcohol group as acceptor;GO:0016857//racemase and epimerase activity, acting on carbohydrates and derivatives;GO:0032550//purine ribonucleoside binding;GO:0032550//purine ribonucleoside binding;GO:0032550/…	GO:0006040//amino sugar metabolic process;GO:0006040//amino sugar metabolic process;GO:0006044//N-acetylglucosamine metabolic process;GO:0006487//protein N-linked glycosylation;GO:0016310//phosphorylation;GO:0022610//biological adhesion;GO:0044238//primary metabolic process;GO:0044238//primary metabolic process
ncbi_105071619	RILP	rab-interacting lysosomal protein [Camelus dromedarius]	Cellular Processes	Transport and catabolism	ko04145//Phagosome	K13883	-	-	-
ncbi_105070102	LOC105070102	cytochrome b ascorbate-dependent protein 3 [Camelus bactrianus]	-	-	-	-	GO:0000323//lytic vacuole;GO:0000323//lytic vacuole;GO:0005774//vacuolar membrane;GO:0005774//vacuolar membrane;GO:0010008//endosome membrane;GO:0010008//endosome membrane;GO:0031224//intrinsic component of membrane;GO:0031224//intrinsic component of membrane	GO:0003824//catalytic activity;GO:0003824//catalytic activity;GO:0043169//cation binding;GO:0043169//cation binding	GO:0044710//single-organism metabolic process;GO:0044710//single-organism metabolic process
ncbi_105080117	STAT5A	signal transducer and activator of transcription 5A [Camelus bactrianus]	Environmental Information Processing;Cellular Processes;Organismal Systems;Organismal Systems;Environmental Information Processing;Organismal Systems	Signal transduction;Cell growth and death;Immune system;Immune system;Signal transduction;Endocrine system	ko04630//Jak-STAT signaling pathway;ko04217//Necroptosis;ko04659//Th17 cell differentiation;ko04658//Th1 and Th2 cell differentiation;ko04012//ErbB signaling pathway;ko04917//Prolactin signaling pathway	K11223;K11223;K11223;K11223;K11223;K11223	GO:0043231//intracellular membrane-bounded organelle	GO:0000977//RNA polymerase II regulatory region sequence-specific DNA binding;GO:0001071//nucleic acid binding transcription factor activity;GO:0019902//phosphatase binding;GO:0035258//steroid hormone receptor binding;GO:0060089//molecular transducer activity	GO:0001912//positive regulation of leukocyte mediated cytotoxicity;GO:0002009//morphogenesis of an epithelium;GO:0002260//lymphocyte homeostasis;GO:0002683//negative regulation of immune system process;GO:0002763//positive regulation of myeloid leukocyte differentiation;GO:0006357//regulation of transcription from RNA polymerase II promoter;GO:0006468//protein phosphorylation;GO:0006575//cellular…
ncbi_105066690	SKIL	ski-like protein	Cellular Processes	Cellular community - eukaryotes	ko04550//Signaling pathways regulating pluripotency of stem cells	K18499	GO:0016604//nuclear body;GO:0032991//macromolecular complex	GO:0003712//transcription cofactor activity;GO:0005515//protein binding	GO:0001776//leukocyte homeostasis;GO:0002088//lens development in camera-type eye;GO:0009636//response to toxic substance;GO:0010770//positive regulation of cell morphogenesis involved in differentiation;GO:0014706//striated muscle tissue development;GO:0017015//regulation of transforming growth factor beta receptor signaling pathway;GO:0022402//cell cycle process;GO:0048646//anatomical structure…
ncbi_105077750	FRMPD4	LOW QUALITY PROTEIN: FERM and PDZ domain-containing protein 4 [Camelus bactrianus]	-	-	-	-	GO:0043232//intracellular non-membrane-bounded organelle;GO:0044309//neuron spine	-	GO:0051130//positive regulation of cellular component organization
ncbi_105076616	PTH	parathyroid hormone [Camelus bactrianus]	Organismal Systems	Endocrine system	ko04928//Parathyroid hormone synthesis, secretion and action	K05261	-	-	-
ncbi_105071064	MRPL20	39S ribosomal protein L20, mitochondrial [Camelus bactrianus]	Genetic Information Processing	Translation	ko03010//Ribosome	K02887	GO:0000315//organellar large ribosomal subunit;GO:0043231//intracellular membrane-bounded organelle	GO:0003723//RNA binding	GO:0010467//gene expression
ncbi_105076175	PFKM	LOW QUALITY PROTEIN: ATP-dependent 6-phosphofructokinase, muscle type [Camelus bactrianus]	Metabolism;Organismal Systems;Environmental Information Processing;Environmental Information Processing;Metabolism;Organismal Systems;Genetic Information Processing;Metabolism;Metabolism;Metabolism;Metabolism;Metabolism	Global and overview maps;Endocrine system;Signal transduction;Signal transduction;Global and overview maps;Endocrine system;Folding, sorting and degradation;Global and overview maps;Carbohydrate metabolism;Carbohydrate metabolism;Carbohydrate metabolism;Carbohydrate metabolism	ko01100//Metabolic pathways;ko04919//Thyroid hormone signaling pathway;ko04152//AMPK signaling pathway;ko04066//HIF-1 signaling pathway;ko01200//Carbon metabolism;ko04922//Glucagon signaling pathway;ko03018//RNA degradation;ko01230//Biosynthesis of amino acids;ko00010//Glycolysis / Gluconeogenesis;ko00051//Fructose and mannose metabolism;ko00052//Galactose metabolism;ko00030//Pentose phosphate pa…	K00850;K00850;K00850;K00850;K00850;K00850;K00850;K00850;K00850;K00850;K00850;K00850	GO:0005886//plasma membrane;GO:0031988//membrane-bounded vesicle;GO:0044441//ciliary part;GO:0044445//cytosolic part	GO:0008443//phosphofructokinase activity;GO:0019899//enzyme binding;GO:0032550//purine ribonucleoside binding;GO:0043169//cation binding;GO:0046983//protein dimerization activity;GO:0048029//monosaccharide binding	GO:0006090//pyruvate metabolic process;GO:0006461//protein complex assembly;GO:0016310//phosphorylation;GO:0019725//cellular homeostasis;GO:0033500//carbohydrate homeostasis;GO:0050796//regulation of insulin secretion
ncbi_105074734	SLC35F4	solute carrier family 35 member F4 [Camelus bactrianus]	-	-	-	-	-	-	-
ncbi_105071125	LDLRAD2	low-density lipoprotein receptor class A domain-containing protein 2 [Camelus bactrianus]	-	-	-	-	-	-	-
ncbi_105068491	KCNQ2	potassium voltage-gated channel subfamily KQT member 2 [Camelus bactrianus]	Organismal Systems	Nervous system	ko04725//Cholinergic synapse	K04927	GO:0033267//axon part;GO:0034705//potassium channel complex	GO:0005267//potassium channel activity;GO:0008092//cytoskeletal protein binding	GO:0007267//cell-cell signaling;GO:0030001//metal ion transport;GO:0034220//ion transmembrane transport;GO:0050877//neurological system process;GO:0097485//neuron projection guidance
ncbi_105071304	ANK3	ankyrin-3	-	-	-	-	-	-	-
ncbi_105075951	LAMP2	lysosome-associated membrane glycoprotein 2	Cellular Processes;Cellular Processes;Cellular Processes	Transport and catabolism;Transport and catabolism;Transport and catabolism	ko04145//Phagosome;ko04142//Lysosome;ko04140//Autophagy - animal	K06528;K06528;K06528	GO:0000323//lytic vacuole;GO:0000323//lytic vacuole;GO:0005774//vacuolar membrane;GO:0005774//vacuolar membrane;GO:0010008//endosome membrane;GO:0010008//endosome membrane;GO:0030666//endocytic vesicle membrane;GO:0030666//endocytic vesicle membrane;GO:0030667//secretory granule membrane;GO:0030667//secretory granule membrane	GO:0005515//protein binding;GO:0005515//protein binding	GO:0031647//regulation of protein stability;GO:0031647//regulation of protein stability
ncbi_105071593	NF1	LOW QUALITY PROTEIN: neurofibromin [Camelus bactrianus]	Environmental Information Processing;Environmental Information Processing	Signal transduction;Signal transduction	ko04010//MAPK signaling pathway;ko04014//Ras signaling pathway	K08052;K08052	-	-	-
ncbi_105070104	CPSF7	cleavage and polyadenylation specificity factor subunit 7	Genetic Information Processing	Translation	ko03015//mRNA surveillance pathway	K14398	GO:0031981//nuclear lumen;GO:0043234//protein complex	GO:0003723//RNA binding	GO:0000377//RNA splicing, via transesterification reactions with bulged adenosine as nucleophile;GO:0006353//DNA-templated transcription, termination;GO:0006397//mRNA processing;GO:0051259//protein oligomerization
ncbi_105071060	LOC105071060	ATPase family AAA domain-containing protein 3 [Camelus bactrianus]	-	-	-	-	-	-	-
ncbi_105065935	RPA4	replication protein A 30 kDa subunit [Camelus bactrianus]	Genetic Information Processing;Genetic Information Processing;Genetic Information Processing;Genetic Information Processing;Genetic Information Processing	Replication and repair;Replication and repair;Replication and repair;Replication and repair;Replication and repair	ko03460//Fanconi anemia pathway;ko03420//Nucleotide excision repair;ko03030//DNA replication;ko03440//Homologous recombination;ko03430//Mismatch repair	K10741;K10741;K10741;K10741;K10741	-	-	-
ncbi_105075938	SH2D1A	SH2 domain-containing protein 1A [Hipposideros armiger]	Organismal Systems	Immune system	ko04650//Natural killer cell mediated cytotoxicity	K07990	GO:0044424//intracellular part	-	GO:0001912//positive regulation of leukocyte mediated cytotoxicity;GO:0006952//defense response;GO:0006955//immune response;GO:0009966//regulation of signal transduction
ncbi_105084013	CEP170	centrosomal protein of 170 kDa [Camelus bactrianus]	-	-	-	-	GO:0005815//microtubule organizing center;GO:0031090//organelle membrane	-	-
ncbi_105078984	GEMIN6	gem-associated protein 6 [Camelus ferus]	Genetic Information Processing	Translation	ko03013//RNA transport	K13134	GO:0016604//nuclear body;GO:0043234//protein complex;GO:0044444//cytoplasmic part	-	GO:0006396//RNA processing;GO:0022618//ribonucleoprotein complex assembly
ncbi_105065243	TMEM150C	transmembrane protein 150C	-	-	-	-	GO:0031224//intrinsic component of membrane;GO:0031224//intrinsic component of membrane	-	-
ncbi_105079058	LOC105079058	tetratricopeptide repeat protein 39B-like [Camelus bactrianus]	-	-	-	-	-	-	-
ncbi_105075156	MEF2A	myocyte-specific enhancer factor 2A	Environmental Information Processing;Environmental Information Processing;Organismal Systems;Environmental Information Processing	Signal transduction;Signal transduction;Endocrine system;Signal transduction	ko04022//cGMP - PKG signaling pathway;ko04371//Apelin signaling pathway;ko04928//Parathyroid hormone synthesis, secretion and action;ko04013//MAPK signaling pathway - fly	K09260;K09260;K09260;K09260	GO:0000785//chromatin;GO:0000785//chromatin;GO:0000785//chromatin;GO:0000785//chromatin;GO:0000785//chromatin;GO:0000785//chromatin;GO:0043231//intracellular membrane-bounded organelle;GO:0043231//intracellular membrane-bounded organelle;GO:0043231//intracellular membrane-bounded organelle;GO:0043231//intracellular membrane-bounded organelle;GO:0043231//intracellular membrane-bounded organelle;GO…	GO:0000977//RNA polymerase II regulatory region sequence-specific DNA binding;GO:0000977//RNA polymerase II regulatory region sequence-specific DNA binding;GO:0000977//RNA polymerase II regulatory region sequence-specific DNA binding;GO:0000977//RNA polymerase II regulatory region sequence-specific DNA binding;GO:0000977//RNA polymerase II regulatory region sequence-specific DNA binding;GO:000097…	GO:0000165//MAPK cascade;GO:0000165//MAPK cascade;GO:0000165//MAPK cascade;GO:0000165//MAPK cascade;GO:0000165//MAPK cascade;GO:0000165//MAPK cascade;GO:0006357//regulation of transcription from RNA polymerase II promoter;GO:0006357//regulation of transcription from RNA polymerase II promoter;GO:0006357//regulation of transcription from RNA polymerase II promoter;GO:0006357//regulation of transcr…
ncbi_105075818	SLC1A4	neutral amino acid transporter A [Camelus dromedarius]	-	-	-	-	GO:0005815//microtubule organizing center;GO:0031224//intrinsic component of membrane;GO:0031988//membrane-bounded vesicle;GO:0043234//protein complex	GO:0000099//sulfur amino acid transmembrane transporter activity;GO:0005310//dicarboxylic acid transmembrane transporter activity;GO:0008028//monocarboxylic acid transmembrane transporter activity;GO:0008324//cation transmembrane transporter activity;GO:0015179//L-amino acid transmembrane transporter activity;GO:0015291//secondary active transmembrane transporter activity	GO:0000101//sulfur amino acid transport;GO:0003333//amino acid transmembrane transport;GO:0006812//cation transport;GO:0006821//chloride transport;GO:0015807//L-amino acid transport;GO:0050877//neurological system process
ncbi_105070119	LOC105070119	mammaglobin-A-like [Camelus bactrianus]	-	-	-	-	-	-	-
ncbi_105077323	LOC105077323	pleckstrin homology domain-containing family G member 1	-	-	-	-	-	-	GO:0043087//regulation of GTPase activity
ncbi_105062549	GNG8	guanine nucleotide-binding protein G(I)/G(S)/G(O) subunit gamma-8	Environmental Information Processing;Environmental Information Processing;Organismal Systems;Organismal Systems;Environmental Information Processing;Organismal Systems;Organismal Systems;Organismal Systems;Organismal Systems;Organismal Systems;Organismal Systems;Organismal Systems	Signal transduction;Signal transduction;Immune system;Nervous system;Signal transduction;Endocrine system;Nervous system;Nervous system;Nervous system;Nervous system;Environmental adaptation;Nervous system	ko04151//PI3K-Akt signaling pathway;ko04014//Ras signaling pathway;ko04062//Chemokine signaling pathway;ko04723//Retrograde endocannabinoid signaling;ko04371//Apelin signaling pathway;ko04926//Relaxin signaling pathway;ko04728//Dopaminergic synapse;ko04726//Serotonergic synapse;ko04724//Glutamatergic synapse;ko04725//Cholinergic synapse;ko04713//Circadian entrainment;ko04727//GABAergic synapse	K04544;K04544;K04544;K04544;K04544;K04544;K04544;K04544;K04544;K04544;K04544;K04544	GO:0016020//membrane;GO:0016020//membrane;GO:0043234//protein complex;GO:0043234//protein complex	GO:0005488//binding;GO:0005488//binding;GO:0060089//molecular transducer activity;GO:0060089//molecular transducer activity	GO:0007166//cell surface receptor signaling pathway;GO:0007166//cell surface receptor signaling pathway;GO:0007267//cell-cell signaling;GO:0007267//cell-cell signaling;GO:0015980//energy derivation by oxidation of organic compounds;GO:0015980//energy derivation by oxidation of organic compounds;GO:0033762//response to glucagon;GO:0033762//response to glucagon;GO:0048731//system development;GO:004…
ncbi_105083313	PGM2L1	glucose 1,6-bisphosphate synthase	Metabolism	Carbohydrate metabolism	ko00500//Starch and sucrose metabolism	K11809	-	-	-
ncbi_105068473	YTHDF1	YTH domain-containing family protein 1 [Camelus bactrianus]	-	-	-	-	-	GO:0003723//RNA binding	-
ncbi_105082102	IRF1	interferon regulatory factor 1 [Camelus ferus]	Environmental Information Processing;Organismal Systems;Organismal Systems	Signal transduction;Immune system;Endocrine system	ko04668//TNF signaling pathway;ko04625//C-type lectin receptor signaling pathway;ko04917//Prolactin signaling pathway	K09444;K09444;K09444	GO:0043231//intracellular membrane-bounded organelle	GO:0000977//RNA polymerase II regulatory region sequence-specific DNA binding;GO:0001071//nucleic acid binding transcription factor activity	GO:0002252//immune effector process;GO:0006357//regulation of transcription from RNA polymerase II promoter;GO:0009612//response to mechanical stimulus;GO:0012501//programmed cell death;GO:0019221//cytokine-mediated signaling pathway;GO:0022402//cell cycle process;GO:0032481//positive regulation of type I interferon production;GO:0032735//positive regulation of interleukin-12 production;GO:003412…
ncbi_105082690	HMMR	hyaluronan mediated motility receptor [Camelus bactrianus]	Environmental Information Processing	Signaling molecules and interaction	ko04512//ECM-receptor interaction	K06267	-	-	-
ncbi_105074061	LOC105074061	MAPK-interacting and spindle-stabilizing protein-like [Bubalus bubalis]	-	-	-	-	-	-	-
ncbi_105079671	GPC3	glypican-3, partial [Camelus ferus]	-	-	-	-	GO:0000323//lytic vacuole;GO:0031012//extracellular matrix;GO:0031225//anchored component of membrane;GO:0031988//membrane-bounded vesicle	GO:0030414//peptidase inhibitor activity;GO:0043168//anion binding	GO:0001568//blood vessel development;GO:0002573//myeloid leukocyte differentiation;GO:0008285//negative regulation of cell proliferation;GO:0008589//regulation of smoothened signaling pathway;GO:0009798//axis specification;GO:0009896//positive regulation of catabolic process;GO:0010463//mesenchymal cell proliferation;GO:0010828//positive regulation of glucose transport;GO:0030100//regulation of e…
ncbi_105082045	ATG12	ubiquitin-like protein ATG12 [Camelus bactrianus]	Environmental Information Processing;Organismal Systems;Cellular Processes;Organismal Systems;Cellular Processes	Signal transduction;Immune system;Transport and catabolism;Immune system;Transport and catabolism	ko04068//FoxO signaling pathway;ko04621//NOD-like receptor signaling pathway;ko04140//Autophagy - animal;ko04622//RIG-I-like receptor signaling pathway;ko04136//Autophagy - other eukaryotes	K08336;K08336;K08336;K08336;K08336	-	-	-
ncbi_105070120	ASRGL1	isoaspartyl peptidase/L-asparaginase [Camelus ferus]	-	-	-	-	GO:0043231//intracellular membrane-bounded organelle	GO:0008242//omega peptidase activity	GO:0019538//protein metabolic process
ncbi_105064434	SREK1IP1	protein SREK1IP1 [Camelus ferus]	-	-	-	-	-	GO:0046914//transition metal ion binding	-
ncbi_105071507	RPA1	replication protein A 70 kDa DNA-binding subunit [Camelus bactrianus]	Genetic Information Processing;Genetic Information Processing;Genetic Information Processing;Genetic Information Processing;Genetic Information Processing	Replication and repair;Replication and repair;Replication and repair;Replication and repair;Replication and repair	ko03460//Fanconi anemia pathway;ko03420//Nucleotide excision repair;ko03030//DNA replication;ko03440//Homologous recombination;ko03430//Mismatch repair	K07466;K07466;K07466;K07466;K07466	GO:0005856//cytoskeleton;GO:0016604//nuclear body;GO:0043073//germ cell nucleus;GO:0043234//protein complex;GO:0044454//nuclear chromosome part	GO:0043566//structure-specific DNA binding	GO:0000280//nuclear division;GO:0000725//recombinational repair;GO:0001894//tissue homeostasis;GO:0042127//regulation of cell proliferation;GO:0043009//chordate embryonic development;GO:0048534//hematopoietic or lymphoid organ development
ncbi_105076177	CCDC184	coiled-coil domain-containing protein 184 [Camelus bactrianus]	-	-	-	-	-	-	-
ncbi_105079012	ABCG5	ATP-binding cassette sub-family G member 5 [Camelus ferus]	Organismal Systems;Environmental Information Processing;Organismal Systems;Organismal Systems	Digestive system;Membrane transport;Digestive system;Digestive system	ko04976//Bile secretion;ko02010//ABC transporters;ko04975//Fat digestion and absorption;ko04979//Cholesterol metabolism	K05683;K05683;K05683;K05683	GO:0005886//plasma membrane	GO:0015248//sterol transporter activity;GO:0017111//nucleoside-triphosphatase activity;GO:0032550//purine ribonucleoside binding;GO:0046983//protein dimerization activity	GO:0030300//regulation of intestinal cholesterol absorption;GO:0032372//negative regulation of sterol transport;GO:0055092//sterol homeostasis
ncbi_105076686	MRPL17	39S ribosomal protein L17, mitochondrial [Camelus ferus]	Genetic Information Processing	Translation	ko03010//Ribosome	K02879	-	-	-
ncbi_105063205	KLF14	LOW QUALITY PROTEIN: Krueppel-like factor 14 [Camelus bactrianus]	-	-	-	-	-	GO:0043169//cation binding	-
ncbi_105082627	MAT2B	methionine adenosyltransferase 2 subunit beta	Metabolism;Metabolism;Metabolism	Global and overview maps;Global and overview maps;Amino acid metabolism	ko01100//Metabolic pathways;ko01230//Biosynthesis of amino acids;ko00270//Cysteine and methionine metabolism	K00789;K00789;K00789	GO:0031988//membrane-bounded vesicle;GO:0031988//membrane-bounded vesicle;GO:0043231//intracellular membrane-bounded organelle;GO:0043231//intracellular membrane-bounded organelle;GO:0044444//cytoplasmic part;GO:0044444//cytoplasmic part	GO:0005515//protein binding;GO:0005515//protein binding;GO:0030234//enzyme regulator activity;GO:0030234//enzyme regulator activity;GO:0048037//cofactor binding;GO:0048037//cofactor binding	GO:0009108//coenzyme biosynthetic process;GO:0009108//coenzyme biosynthetic process;GO:0019222//regulation of metabolic process;GO:0019222//regulation of metabolic process;GO:0044710//single-organism metabolic process;GO:0044710//single-organism metabolic process
ncbi_105064373	HMGCR	3-hydroxy-3-methylglutaryl-Coenzyme A reductase [Camelus bactrianus]	Metabolism;Environmental Information Processing;Organismal Systems;Metabolism	Global and overview maps;Signal transduction;Digestive system;Metabolism of terpenoids and polyketides	ko01100//Metabolic pathways;ko04152//AMPK signaling pathway;ko04976//Bile secretion;ko00900//Terpenoid backbone biosynthesis	K00021;K00021;K00021;K00021	-	-	-
ncbi_105066630	TIPARP	TCDD-inducible poly [ADP-ribose] polymerase [Camelus bactrianus]	-	-	-	-	GO:0043231//intracellular membrane-bounded organelle	GO:0016763//transferase activity, transferring pentosyl groups;GO:0043169//cation binding;GO:0044212//transcription regulatory region DNA binding	GO:0006486//protein glycosylation;GO:0007169//transmembrane receptor protein tyrosine kinase signaling pathway;GO:0008202//steroid metabolic process;GO:0008406//gonad development;GO:0009887//organ morphogenesis;GO:0009896//positive regulation of catabolic process;GO:0010468//regulation of gene expression;GO:0014070//response to organic cyclic compound;GO:0048534//hematopoietic or lymphoid organ d…
ncbi_105071506	OVCA2	ovarian cancer-associated gene 2 protein [Camelus bactrianus]	-	-	-	-	GO:0043231//intracellular membrane-bounded organelle	-	GO:0001101//response to acid chemical
ncbi_105082100	SLC22A5	solute carrier family 22 member 5 [Camelus bactrianus]	-	-	-	-	GO:0005886//plasma membrane;GO:0005903//brush border;GO:0031224//intrinsic component of membrane;GO:0031988//membrane-bounded vesicle	GO:0008028//monocarboxylic acid transmembrane transporter activity;GO:0015101//organic cation transmembrane transporter activity;GO:0019904//protein domain specific binding	GO:0015695//organic cation transport;GO:0015879//carnitine transport;GO:0032846//positive regulation of homeostatic process;GO:0044763//single-organism cellular process;GO:0051701//interaction with host
ncbi_105074657	WDR89	WD repeat-containing protein 89 [Camelus bactrianus]	-	-	-	-	-	-	-
ncbi_105071322	LOC105071322	chromosome 10 open reading frame 107,	-	-	-	-	-	-	-
ncbi_105074068	PLXNA1	LOW QUALITY PROTEIN: plexin-A1, partial [Camelus bactrianus]	Organismal Systems	Development	ko04360//Axon guidance	K06820	GO:0031224//intrinsic component of membrane;GO:0031988//membrane-bounded vesicle;GO:0043231//intracellular membrane-bounded organelle	GO:0004888//transmembrane signaling receptor activity	GO:0007166//cell surface receptor signaling pathway;GO:0014909//smooth muscle cell migration;GO:0060600//dichotomous subdivision of an epithelial terminal unit
ncbi_105075862	IL1RAPL2	X-linked interleukin-1 receptor accessory protein-like 2 [Camelus bactrianus]	-	-	-	-	-	-	GO:0007166//cell surface receptor signaling pathway
ncbi_105083311	C2CD3	C2 domain-containing protein 3 [Camelus bactrianus]	-	-	-	-	-	-	-
ncbi_105074808	CBFB	core-binding factor subunit beta, partial [Acinonyx jubatus]	-	-	-	-	GO:0043231//intracellular membrane-bounded organelle	GO:0001071//nucleic acid binding transcription factor activity;GO:0003676//nucleic acid binding;GO:0003712//transcription cofactor activity	GO:0001503//ossification;GO:0002521//leukocyte differentiation;GO:0006357//regulation of transcription from RNA polymerase II promoter;GO:0016567//protein ubiquitination;GO:0021700//developmental maturation
ncbi_105079011	DYNC2LI1	cytoplasmic dynein 2 light intermediate chain 1	Organismal Systems	Excretory system	ko04962//Vasopressin-regulated water reabsorption	K10417	GO:0043234//protein complex;GO:0043234//protein complex;GO:0072372//primary cilium;GO:0072372//primary cilium	-	GO:0009855//determination of bilateral symmetry;GO:0009855//determination of bilateral symmetry;GO:0010927//cellular component assembly involved in morphogenesis;GO:0010927//cellular component assembly involved in morphogenesis
ncbi_105075703	KSR2	kinase suppressor of Ras 2 [Camelus bactrianus]	Environmental Information Processing;Environmental Information Processing	Signal transduction;Signal transduction	ko04014//Ras signaling pathway;ko04013//MAPK signaling pathway - fly	K18529;K18529	GO:0016020//membrane;GO:0044444//cytoplasmic part	GO:0004672//protein kinase activity;GO:0019901//protein kinase binding;GO:0032550//purine ribonucleoside binding;GO:0043169//cation binding	GO:0006464//cellular protein modification process;GO:0019932//second-messenger-mediated signaling;GO:0042327//positive regulation of phosphorylation
ncbi_105063072	MKLN1	muskelin [Camelus bactrianus]	-	-	-	-	GO:0031252//cell leading edge;GO:0044444//cytoplasmic part	-	GO:0022604//regulation of cell morphogenesis;GO:0030036//actin cytoskeleton organization;GO:0031589//cell-substrate adhesion
ncbi_105076185	CCNT1	cyclin-T1	-	-	-	-	GO:0008023//transcription elongation factor complex;GO:0008023//transcription elongation factor complex;GO:0008023//transcription elongation factor complex;GO:0008023//transcription elongation factor complex;GO:0043232//intracellular non-membrane-bounded organelle	GO:0000975//regulatory region DNA binding;GO:0000975//regulatory region DNA binding;GO:0000975//regulatory region DNA binding;GO:0000975//regulatory region DNA binding;GO:0003723//RNA binding;GO:0003723//RNA binding;GO:0003723//RNA binding;GO:0003723//RNA binding;GO:0019900//kinase binding;GO:0019900//kinase binding;GO:0019900//kinase binding;GO:0019900//kinase binding	GO:0006352//DNA-templated transcription, initiation;GO:0006354//DNA-templated transcription, elongation;GO:0006357//regulation of transcription from RNA polymerase II promoter;GO:0006464//cellular protein modification process;GO:0006464//cellular protein modification process;GO:0006464//cellular protein modification process;GO:0006464//cellular protein modification process;GO:0007178//transmembra…
ncbi_105082625	CCNG1	cyclin-G1 [Camelus ferus]	Cellular Processes	Cell growth and death	ko04115//p53 signaling pathway	K10145	GO:0043005//neuron projection;GO:0044297//cell body;GO:0044444//cytoplasmic part	GO:0005515//protein binding	GO:0000280//nuclear division;GO:0007417//central nervous system development;GO:0009719//response to endogenous stimulus;GO:0031572//G2 DNA damage checkpoint;GO:0040007//growth;GO:0042981//regulation of apoptotic process;GO:0048646//anatomical structure formation involved in morphogenesis;GO:0051726//regulation of cell cycle
ncbi_105079827	SKAP2	src kinase-associated phosphoprotein 2 [Camelus bactrianus]	-	-	-	-	-	-	-
ncbi_105075952	ATP1B4	protein ATP1B4	Environmental Information Processing;Environmental Information Processing;Organismal Systems;Organismal Systems;Organismal Systems;Organismal Systems;Organismal Systems;Organismal Systems;Organismal Systems;Organismal Systems;Organismal Systems;Organismal Systems;Organismal Systems;Organismal Systems;Organismal Systems;Organismal Systems;Organismal Systems;Organismal Systems	Signal transduction;Signal transduction;Circulatory system;Endocrine system;Digestive system;Endocrine system;Endocrine system;Digestive system;Digestive system;Digestive system;Circulatory system;Digestive system;Endocrine system;Digestive system;Excretory system;Digestive system;Excretory system;Excretory system	ko04024//cAMP signaling pathway;ko04022//cGMP - PKG signaling pathway;ko04261//Adrenergic signaling in cardiomyocytes;ko04919//Thyroid hormone signaling pathway;ko04972//Pancreatic secretion;ko04925//Aldosterone synthesis and secretion;ko04911//Insulin secretion;ko04970//Salivary secretion;ko04974//Protein digestion and absorption;ko04976//Bile secretion;ko04260//Cardiac muscle contraction;ko0497…	K01540;K01540;K01540;K01540;K01540;K01540;K01540;K01540;K01540;K01540;K01540;K01540;K01540;K01540;K01540;K01540;K01540;K01540	GO:0012505//endomembrane system;GO:0012505//endomembrane system;GO:0019866//organelle inner membrane;GO:0019866//organelle inner membrane;GO:0019866//organelle inner membrane;GO:0019866//organelle inner membrane;GO:0019866//organelle inner membrane;GO:0031224//intrinsic component of membrane;GO:0031224//intrinsic component of membrane;GO:0031224//intrinsic component of membrane;GO:0031224//intrin…	-	GO:0010468//regulation of gene expression;GO:0010468//regulation of gene expression;GO:0010468//regulation of gene expression;GO:0010468//regulation of gene expression;GO:0010468//regulation of gene expression;GO:0030001//metal ion transport;GO:0030001//metal ion transport;GO:0030001//metal ion transport;GO:0030001//metal ion transport;GO:0030001//metal ion transport;GO:0034645//cellular macromol…
ncbi_105069301	AOAH	acyloxyacyl hydrolase	-	-	-	-	-	GO:0052689//carboxylic ester hydrolase activity;GO:0052689//carboxylic ester hydrolase activity	GO:0031348//negative regulation of defense response;GO:0031348//negative regulation of defense response;GO:0044238//primary metabolic process;GO:0044238//primary metabolic process
ncbi_105063308	TBL1XR1	F-box-like/WD repeat-containing protein TBL1XR1	Environmental Information Processing;Environmental Information Processing	Signal transduction;Signal transduction	ko04310//Wnt signaling pathway;ko04013//MAPK signaling pathway - fly	K04508;K04508	-	-	-
ncbi_105063080	CPA5	carboxypeptidase A5	-	-	-	-	-	GO:0008235//metalloexopeptidase activity;GO:0008235//metalloexopeptidase activity;GO:0046914//transition metal ion binding;GO:0046914//transition metal ion binding	GO:0019538//protein metabolic process;GO:0019538//protein metabolic process
ncbi_105068193	NUP210L	LOW QUALITY PROTEIN: nuclear pore membrane glycoprotein 210-like [Camelus bactrianus]	Genetic Information Processing	Translation	ko03013//RNA transport	K14314	-	-	GO:0002064//epithelial cell development
ncbi_105067544	LOC105067544	olfactory receptor 2S2-like [Camelus bactrianus]	Organismal Systems	Sensory system	ko04740//Olfactory transduction	K04257	GO:0016021//integral component of membrane	GO:0004888//transmembrane signaling receptor activity	GO:0007166//cell surface receptor signaling pathway;GO:0050907//detection of chemical stimulus involved in sensory perception
ncbi_105073872	CNBP	cellular nucleic acid-binding protein	-	-	-	-	GO:0043231//intracellular membrane-bounded organelle;GO:0043231//intracellular membrane-bounded organelle;GO:0043231//intracellular membrane-bounded organelle;GO:0044444//cytoplasmic part;GO:0044444//cytoplasmic part;GO:0044444//cytoplasmic part	GO:0001071//nucleic acid binding transcription factor activity;GO:0001071//nucleic acid binding transcription factor activity;GO:0003723//RNA binding;GO:0003723//RNA binding;GO:0003723//RNA binding;GO:0043566//structure-specific DNA binding;GO:0043566//structure-specific DNA binding;GO:0043566//structure-specific DNA binding;GO:0046914//transition metal ion binding;GO:0046914//transition metal io…	GO:0006357//regulation of transcription from RNA polymerase II promoter;GO:0006357//regulation of transcription from RNA polymerase II promoter;GO:0006357//regulation of transcription from RNA polymerase II promoter;GO:0008203//cholesterol metabolic process;GO:0008203//cholesterol metabolic process;GO:0042127//regulation of cell proliferation;GO:0042127//regulation of cell proliferation;GO:004212…
ncbi_105067813	TTC36	tetratricopeptide repeat protein 36 [Camelus dromedarius]	-	-	-	-	-	-	-
ncbi_105068254	LOC105068254	LOW QUALITY PROTEIN: immunoglobulin superfamily DCC subclass member 3-like [Camelus bactrianus]	-	-	-	-	-	-	-
ncbi_105075226	NCAPG2	condensin-2 complex subunit G2 [Camelus ferus]	-	-	-	-	GO:0043231//intracellular membrane-bounded organelle	GO:0042393//histone binding	-
ncbi_105066535	LOC105066535	hCG1783885,	-	-	-	-	-	-	-
ncbi_105063489	LDLRAP1	low density lipoprotein receptor adapter protein 1 [Camelus bactrianus]	Cellular Processes;Organismal Systems	Transport and catabolism;Digestive system	ko04144//Endocytosis;ko04979//Cholesterol metabolism	K12474;K12474	GO:0005768//endosome;GO:0005882//intermediate filament;GO:0005886//plasma membrane;GO:0030131//clathrin adaptor complex	GO:0030276//clathrin binding;GO:0032403//protein complex binding;GO:0032947//protein complex scaffold;GO:0045309//protein phosphorylated amino acid binding;GO:0060090//binding, bridging;GO:0070325//lipoprotein particle receptor binding;GO:1902936//phosphatidylinositol bisphosphate binding	GO:0006898//receptor-mediated endocytosis;GO:0009966//regulation of signal transduction;GO:0019538//protein metabolic process;GO:0045807//positive regulation of endocytosis;GO:0051098//regulation of binding;GO:0055092//sterol homeostasis;GO:0070201//regulation of establishment of protein localization
ncbi_105075937	TENM1	teneurin-1	-	-	-	-	GO:0016021//integral component of membrane;GO:0016021//integral component of membrane;GO:0016021//integral component of membrane;GO:0044444//cytoplasmic part;GO:0044444//cytoplasmic part;GO:0044444//cytoplasmic part	GO:0046983//protein dimerization activity;GO:0046983//protein dimerization activity;GO:0046983//protein dimerization activity	GO:0001934//positive regulation of protein phosphorylation;GO:0001934//positive regulation of protein phosphorylation;GO:0001934//positive regulation of protein phosphorylation;GO:0006355//regulation of transcription, DNA-templated;GO:0006355//regulation of transcription, DNA-templated;GO:0006355//regulation of transcription, DNA-templated;GO:0030833//regulation of actin filament polymerization;G…
ncbi_105083996	KCNT2	potassium channel subfamily T member 2	-	-	-	-	GO:0031224//intrinsic component of membrane;GO:0031224//intrinsic component of membrane	GO:0005227//calcium activated cation channel activity;GO:0005227//calcium activated cation channel activity;GO:0005227//calcium activated cation channel activity;GO:0005267//potassium channel activity;GO:0005267//potassium channel activity;GO:0032550//purine ribonucleoside binding;GO:0032550//purine ribonucleoside binding	GO:0030001//metal ion transport;GO:0030001//metal ion transport;GO:0034220//ion transmembrane transport;GO:0034220//ion transmembrane transport;GO:0034220//ion transmembrane transport
ncbi_105083345	P4HA3	prolyl 4-hydroxylase subunit alpha-3, partial [Camelus bactrianus]	Metabolism;Metabolism	Global and overview maps;Amino acid metabolism	ko01100//Metabolic pathways;ko00330//Arginine and proline metabolism	K00472;K00472	GO:0044432//endoplasmic reticulum part	GO:0016701//oxidoreductase activity, acting on single donors with incorporation of molecular oxygen;GO:0016705//oxidoreductase activity, acting on paired donors, with incorporation or reduction of molecular oxygen;GO:0019842//vitamin binding;GO:0046914//transition metal ion binding	GO:0018126//protein hydroxylation;GO:0044710//single-organism metabolic process
ncbi_105065256	ENOPH1	enolase-phosphatase E1 [Camelus ferus]	Metabolism;Metabolism	Global and overview maps;Amino acid metabolism	ko01100//Metabolic pathways;ko00270//Cysteine and methionine metabolism	K09880;K09880	GO:0031988//membrane-bounded vesicle;GO:0043231//intracellular membrane-bounded organelle;GO:0044444//cytoplasmic part	GO:0016791//phosphatase activity;GO:0043169//cation binding	GO:0006576//cellular biogenic amine metabolic process;GO:0006796//phosphate-containing compound metabolic process;GO:0071267//L-methionine salvage
ncbi_105078978	CDH13	cadherin-13 [Camelus bactrianus]	-	-	-	-	GO:0005924//cell-substrate adherens junction;GO:0031224//intrinsic component of membrane;GO:0031988//membrane-bounded vesicle;GO:0042995//cell projection;GO:0044421//extracellular region part;GO:0044424//intracellular part;GO:0044459//plasma membrane part	GO:0046872//metal ion binding;GO:0046983//protein dimerization activity;GO:0050839//cell adhesion molecule binding;GO:0071813//lipoprotein particle binding	GO:0001525//angiogenesis;GO:0001952//regulation of cell-matrix adhesion;GO:0006357//regulation of transcription from RNA polymerase II promoter;GO:0006897//endocytosis;GO:0007173//epidermal growth factor receptor signaling pathway;GO:0007265//Ras protein signal transduction;GO:0008284//positive regulation of cell proliferation;GO:0010631//epithelial cell migration;GO:0030031//cell projection asse…
ncbi_105064604	LOC105064604	40S ribosomal protein SA-like [Camelus bactrianus]	Genetic Information Processing	Translation	ko03010//Ribosome	K02998	GO:0015935//small ribosomal subunit;GO:0016020//membrane;GO:0031988//membrane-bounded vesicle;GO:0043231//intracellular membrane-bounded organelle	GO:0003723//RNA binding;GO:0004872//receptor activity;GO:0005198//structural molecule activity;GO:0005515//protein binding;GO:0043021//ribonucleoprotein complex binding	GO:0000956//nuclear-transcribed mRNA catabolic process;GO:0006412//translation;GO:0006613//cotranslational protein targeting to membrane;GO:0016032//viral process;GO:0022610//biological adhesion;GO:0032774//RNA biosynthetic process;GO:0042254//ribosome biogenesis;GO:0043624//cellular protein complex disassembly
ncbi_105061762	ULK4	LOW QUALITY PROTEIN: serine/threonine-protein kinase ULK4 [Camelus bactrianus]	-	-	-	-	-	GO:0016301//kinase activity;GO:0032550//purine ribonucleoside binding	GO:0001764//neuron migration;GO:0003341//cilium movement;GO:0006464//cellular protein modification process;GO:0021537//telencephalon development;GO:0031344//regulation of cell projection organization;GO:0032872//regulation of stress-activated MAPK cascade;GO:0048858//cell projection morphogenesis
ncbi_105079065	LRPPRC	leucine-rich PPR motif-containing protein, mitochondrial, partial [Camelus bactrianus]	-	-	-	-	GO:0009295//nucleoid;GO:0015630//microtubule cytoskeleton;GO:0032991//macromolecular complex;GO:0043231//intracellular membrane-bounded organelle;GO:0044444//cytoplasmic part	GO:0003723//RNA binding;GO:0015631//tubulin binding;GO:0043566//structure-specific DNA binding	GO:0000960//regulation of mitochondrial RNA catabolic process;GO:0006417//regulation of translation
ncbi_105077165	GOPC	Golgi-associated PDZ and coiled-coil motif-containing protein	-	-	-	-	GO:0016020//membrane;GO:0016020//membrane;GO:0032991//macromolecular complex;GO:0032991//macromolecular complex;GO:0043231//intracellular membrane-bounded organelle;GO:0043231//intracellular membrane-bounded organelle	GO:0046983//protein dimerization activity;GO:0046983//protein dimerization activity	GO:0006997//nucleus organization;GO:0006997//nucleus organization;GO:0019222//regulation of metabolic process;GO:0019222//regulation of metabolic process;GO:0051259//protein oligomerization;GO:0051259//protein oligomerization
ncbi_105078605	ZNRF1	E3 ubiquitin-protein ligase ZNRF1 [Camelus bactrianus]	-	-	-	-	GO:0000323//lytic vacuole;GO:0044433//cytoplasmic vesicle part	GO:0004842//ubiquitin-protein transferase activity;GO:0046914//transition metal ion binding;GO:0070735//protein-glycine ligase activity;GO:0070739//protein-glutamic acid ligase activity	GO:0000209//protein polyubiquitination;GO:0006511//ubiquitin-dependent protein catabolic process;GO:0006996//organelle organization
ncbi_105063816	GPN1	GPN-loop GTPase 1	-	-	-	-	GO:0043231//intracellular membrane-bounded organelle	GO:0003824//catalytic activity;GO:0032550//purine ribonucleoside binding;GO:0032550//purine ribonucleoside binding	GO:0035556//intracellular signal transduction
ncbi_105069350	YPEL1	protein yippee-like 1 [Camelus bactrianus]	-	-	-	-	GO:0043231//intracellular membrane-bounded organelle	-	-
ncbi_105063077	COPG2	coatomer subunit gamma-2	-	-	-	-	GO:0030120//vesicle coat;GO:0030120//vesicle coat;GO:0030660//Golgi-associated vesicle membrane;GO:0030660//Golgi-associated vesicle membrane	-	GO:0015031//protein transport;GO:0015031//protein transport;GO:0048193//Golgi vesicle transport;GO:0048193//Golgi vesicle transport
ncbi_105079013	ABCG8	LOW QUALITY PROTEIN: ATP-binding cassette sub-family G member 8 [Camelus bactrianus]	Organismal Systems;Environmental Information Processing;Organismal Systems;Organismal Systems	Digestive system;Membrane transport;Digestive system;Digestive system	ko04976//Bile secretion;ko02010//ABC transporters;ko04975//Fat digestion and absorption;ko04979//Cholesterol metabolism	K05684;K05684;K05684;K05684	GO:0005886//plasma membrane	GO:0015248//sterol transporter activity;GO:0017111//nucleoside-triphosphatase activity;GO:0032550//purine ribonucleoside binding;GO:0046983//protein dimerization activity	GO:0030300//regulation of intestinal cholesterol absorption;GO:0032372//negative regulation of sterol transport;GO:0055092//sterol homeostasis
ncbi_105071514	PRPF8	pre-mRNA-processing-splicing factor 8 [Homo sapiens]	Genetic Information Processing	Transcription	ko03040//Spliceosome	K12856	-	-	-
ncbi_105081930	CCDC148	coiled-coil domain-containing protein 148	-	-	-	-	-	-	-
ncbi_105079366	UBA1	ubiquitin-like modifier-activating enzyme 1 [Camelus bactrianus]	Genetic Information Processing	Folding, sorting and degradation	ko04120//Ubiquitin mediated proteolysis	K03178	GO:0000785//chromatin;GO:0000785//chromatin;GO:0000785//chromatin;GO:0000785//chromatin;GO:0005774//vacuolar membrane;GO:0005774//vacuolar membrane;GO:0005774//vacuolar membrane;GO:0005774//vacuolar membrane;GO:0005789//endoplasmic reticulum membrane;GO:0005789//endoplasmic reticulum membrane;GO:0005789//endoplasmic reticulum membrane;GO:0005789//endoplasmic reticulum membrane;GO:0005911//cell-ce…	GO:0003723//RNA binding;GO:0003723//RNA binding;GO:0003723//RNA binding;GO:0003723//RNA binding;GO:0016877//ligase activity, forming carbon-sulfur bonds;GO:0016877//ligase activity, forming carbon-sulfur bonds;GO:0016877//ligase activity, forming carbon-sulfur bonds;GO:0016877//ligase activity, forming carbon-sulfur bonds;GO:0032550//purine ribonucleoside binding;GO:0032550//purine ribonucleoside…	GO:0033554//cellular response to stress;GO:0033554//cellular response to stress;GO:0033554//cellular response to stress;GO:0033554//cellular response to stress;GO:0036211//protein modification process;GO:0036211//protein modification process;GO:0036211//protein modification process;GO:0036211//protein modification process
ncbi_105065263	HNRNPDL	heterogeneous nuclear ribonucleoprotein D-like	-	-	-	-	GO:0030529//intracellular ribonucleoprotein complex;GO:0031981//nuclear lumen;GO:0031988//membrane-bounded vesicle;GO:0044423//virion part	GO:0043566//structure-specific DNA binding;GO:0070717//poly-purine tract binding	GO:0010468//regulation of gene expression;GO:0034645//cellular macromolecule biosynthetic process
ncbi_105077232	LOC105077232	trace amine-associated receptor 2 [Camelus bactrianus]	Environmental Information Processing	Signaling molecules and interaction	ko04080//Neuroactive ligand-receptor interaction	K05051	-	-	-
ncbi_105082536	TMEM38A	trimeric intracellular cation channel type A [Camelus ferus]	-	-	-	-	GO:0005789//endoplasmic reticulum membrane;GO:0031224//intrinsic component of membrane;GO:0031988//membrane-bounded vesicle	GO:0005216//ion channel activity	GO:0030001//metal ion transport;GO:0034220//ion transmembrane transport
ncbi_105070101	TMEM138	transmembrane protein 138	-	-	-	-	-	-	GO:0010927//cellular component assembly involved in morphogenesis;GO:0010927//cellular component assembly involved in morphogenesis;GO:0010927//cellular component assembly involved in morphogenesis;GO:0010927//cellular component assembly involved in morphogenesis
ncbi_105071061	VWA1	von Willebrand factor A domain-containing protein 1, partial [Camelus ferus]	-	-	-	-	GO:0005578//proteinaceous extracellular matrix;GO:0030529//intracellular ribonucleoprotein complex;GO:0031988//membrane-bounded vesicle;GO:0044420//extracellular matrix component	GO:0005515//protein binding	GO:0010467//gene expression;GO:0043062//extracellular structure organization;GO:0044708//single-organism behavior
ncbi_105073831	RPL8	60S ribosomal protein L8 [Colobus angolensis palliatus]	Genetic Information Processing	Translation	ko03010//Ribosome	K02938	GO:0005924//cell-substrate adherens junction;GO:0015934//large ribosomal subunit	GO:0003723//RNA binding;GO:0005198//structural molecule activity	GO:0000956//nuclear-transcribed mRNA catabolic process;GO:0006412//translation;GO:0006613//cotranslational protein targeting to membrane;GO:0016032//viral process;GO:0032774//RNA biosynthetic process;GO:0043624//cellular protein complex disassembly
ncbi_105071620	SCARF1	scavenger receptor class F member 1 [Camelus bactrianus]	-	-	-	-	GO:0031224//intrinsic component of membrane	GO:0071813//lipoprotein particle binding	GO:0006897//endocytosis;GO:0010975//regulation of neuron projection development;GO:0032103//positive regulation of response to external stimulus;GO:0042551//neuron maturation
ncbi_105075300	KCNIP4	Kv channel-interacting protein 4	-	-	-	-	GO:0034705//potassium channel complex;GO:0043005//neuron projection;GO:0043231//intracellular membrane-bounded organelle;GO:0044297//cell body;GO:0044444//cytoplasmic part	GO:0005261//cation channel activity;GO:0016247//channel regulator activity;GO:0046872//metal ion binding	GO:0007009//plasma membrane organization;GO:0034220//ion transmembrane transport;GO:0043266//regulation of potassium ion transport
ncbi_105075949	CUL4B	cullin-4B [Camelus bactrianus]	Genetic Information Processing;Genetic Information Processing	Folding, sorting and degradation;Replication and repair	ko04120//Ubiquitin mediated proteolysis;ko03420//Nucleotide excision repair	K10609;K10609	GO:0016020//membrane;GO:0031981//nuclear lumen;GO:0031988//membrane-bounded vesicle;GO:0080008//Cul4-RING E3 ubiquitin ligase complex	GO:0003677//DNA binding;GO:0044389//ubiquitin-like protein ligase binding	GO:0006301//postreplication repair;GO:0009896//positive regulation of catabolic process;GO:0010390//histone monoubiquitination;GO:1901992//positive regulation of mitotic cell cycle phase transition
ncbi_105074907	SLAIN2	SLAIN motif-containing protein 2	-	-	-	-	GO:0005815//microtubule organizing center;GO:0005874//microtubule;GO:0043231//intracellular membrane-bounded organelle	-	GO:0031112//positive regulation of microtubule polymerization or depolymerization
ncbi_105066533	PEX13	peroxisome biogenesis factor 13 [Camelus ferus]	Cellular Processes	Transport and catabolism	ko04146//Peroxisome	K13344	GO:0031231//intrinsic component of peroxisomal membrane	-	GO:0007017//microtubule-based process;GO:0007631//feeding behavior;GO:0008104//protein localization;GO:0022029//telencephalon cell migration;GO:0022615//protein to membrane docking;GO:0051234//establishment of localization
ncbi_105071198	ANKRD65	ankyrin repeat domain-containing protein 65 [Camelus bactrianus]	-	-	-	-	-	-	-
ncbi_105082051	DTWD2	DTW domain-containing protein 2, partial [Camelus bactrianus]	-	-	-	-	-	-	-
ncbi_105071517	INPP5K	inositol polyphosphate 5-phosphatase K-like	Metabolism;Organismal Systems;Environmental Information Processing;Metabolism	Global and overview maps;Endocrine system;Signal transduction;Carbohydrate metabolism	ko01100//Metabolic pathways;ko04910//Insulin signaling pathway;ko04070//Phosphatidylinositol signaling system;ko00562//Inositol phosphate metabolism	K01106;K01106;K01106;K01106	GO:0031252//cell leading edge;GO:0031252//cell leading edge;GO:0031253//cell projection membrane;GO:0031253//cell projection membrane;GO:0031984//organelle subcompartment;GO:0031984//organelle subcompartment;GO:0043231//intracellular membrane-bounded organelle;GO:0043231//intracellular membrane-bounded organelle;GO:0044444//cytoplasmic part;GO:0044444//cytoplasmic part	GO:0008528//G-protein coupled peptide receptor activity;GO:0008528//G-protein coupled peptide receptor activity;GO:0034594//phosphatidylinositol trisphosphate phosphatase activity;GO:0034594//phosphatidylinositol trisphosphate phosphatase activity;GO:0052745//inositol phosphate phosphatase activity;GO:0052745//inositol phosphate phosphatase activity	GO:0001933//negative regulation of protein phosphorylation;GO:0001933//negative regulation of protein phosphorylation;GO:0003097//renal water transport;GO:0003097//renal water transport;GO:0005979//regulation of glycogen biosynthetic process;GO:0005979//regulation of glycogen biosynthetic process;GO:0006355//regulation of transcription, DNA-templated;GO:0006355//regulation of transcription, DNA-t…
ncbi_105076356	DIP2B	disco-interacting protein 2 homolog B [Camelus bactrianus]	-	-	-	-	GO:0031988//membrane-bounded vesicle;GO:0043231//intracellular membrane-bounded organelle	GO:0005515//protein binding	-
ncbi_105070105	TMEM216	transmembrane protein 216	-	-	-	-	GO:0035869//ciliary transition zone	-	GO:0010927//cellular component assembly involved in morphogenesis;GO:0048858//cell projection morphogenesis
ncbi_105074617	LOC105074617	Chromosome 14 open reading frame 105 [Homo sapiens]	-	-	-	-	-	-	-
ncbi_105071062	TMEM88B	transmembrane protein 88B [Camelus bactrianus]	-	-	-	-	-	-	-
ncbi_105065272	HNRNPD	-	-	-	-	-	-	-	-
ncbi_105081701	SUFU	suppressor of fused homolog, partial [Camelus bactrianus]	Environmental Information Processing;Environmental Information Processing	Signal transduction;Signal transduction	ko04340//Hedgehog signaling pathway;ko04341//Hedgehog signaling pathway - fly	K06229;K06229	GO:0005929//cilium;GO:0043231//intracellular membrane-bounded organelle	GO:0019900//kinase binding	GO:0003143//embryonic heart tube morphogenesis;GO:0009855//determination of bilateral symmetry;GO:0021910//smoothened signaling pathway involved in ventral spinal cord patterning;GO:0042787//protein ubiquitination involved in ubiquitin-dependent protein catabolic process;GO:0042992//negative regulation of transcription factor import into nucleus;GO:0045879//negative regulation of smoothened signa…
ncbi_105079665	HS6ST2	heparan-sulfate 6-O-sulfotransferase 2 [Camelus bactrianus]	Metabolism	Glycan biosynthesis and metabolism	ko00534//Glycosaminoglycan biosynthesis - heparan sulfate / heparin	K08102	GO:0031224//intrinsic component of membrane;GO:0031988//membrane-bounded vesicle	GO:0034483//heparan sulfate sulfotransferase activity	GO:0030201//heparan sulfate proteoglycan metabolic process
ncbi_105079682	LOC105079682	LOW QUALITY PROTEIN: actin-related protein T1-like [Camelus bactrianus]	-	-	-	-	-	-	-
ncbi_105071617	RTN4RL1	reticulon-4 receptor-like 1 [Camelus bactrianus]	-	-	-	-	GO:0031225//anchored component of membrane;GO:0031988//membrane-bounded vesicle;GO:0044464//cell part	-	-
ncbi_105069364	PPM1F	protein phosphatase 1F [Camelus bactrianus]	-	-	-	-	GO:0032991//macromolecular complex;GO:0044444//cytoplasmic part	GO:0004723//calcium-dependent protein serine/threonine phosphatase activity;GO:0043169//cation binding	GO:0001954//positive regulation of cell-matrix adhesion;GO:0006355//regulation of transcription, DNA-templated;GO:0006469//negative regulation of protein kinase activity;GO:0006470//protein dephosphorylation;GO:0010632//regulation of epithelial cell migration;GO:0032103//positive regulation of response to external stimulus;GO:0032233//positive regulation of actin filament bundle assembly;GO:00355…
ncbi_105067810	IFT46	intraflagellar transport protein 46 homolog	-	-	-	-	-	-	-
ncbi_105063671	LOC105063671	chymosin [Camelus ferus]	-	-	-	-	-	GO:0016787//hydrolase activity	GO:0019538//protein metabolic process;GO:0044707//single-multicellular organism process
ncbi_105067347	GLIPR2	Golgi-associated plant pathogenesis-related protein 1 [Camelus ferus]	-	-	-	-	GO:0031988//membrane-bounded vesicle	GO:0046983//protein dimerization activity	GO:0010632//regulation of epithelial cell migration;GO:0010717//regulation of epithelial to mesenchymal transition;GO:0043410//positive regulation of MAPK cascade
ncbi_105082056	TAX1BP1	tax1-binding protein 1	-	-	-	-	-	-	GO:0043433//negative regulation of sequence-specific DNA binding transcription factor activity;GO:0043433//negative regulation of sequence-specific DNA binding transcription factor activity;GO:0043433//negative regulation of sequence-specific DNA binding transcription factor activity
ncbi_105070186	MAMLD1	mastermind-like domain-containing protein 1	-	-	-	-	-	-	GO:0008406//gonad development;GO:0008406//gonad development;GO:0008406//gonad development;GO:0008406//gonad development
ncbi_105066537	USP34	LOW QUALITY PROTEIN: ubiquitin carboxyl-terminal hydrolase 34 [Camelus bactrianus]	-	-	-	-	-	-	-
ncbi_105064372	POLK	DNA polymerase kappa [Camelus bactrianus]	Genetic Information Processing	Replication and repair	ko03460//Fanconi anemia pathway	K03511	GO:0043231//intracellular membrane-bounded organelle	GO:0003676//nucleic acid binding;GO:0034061//DNA polymerase activity	GO:0006259//DNA metabolic process
ncbi_105063668	SLC16A4	monocarboxylate transporter 5 [Camelus ferus]	-	-	-	-	-	-	-
ncbi_105063081	CPA4	carboxypeptidase A4	-	-	-	-	-	GO:0008235//metalloexopeptidase activity;GO:0008235//metalloexopeptidase activity;GO:0046914//transition metal ion binding;GO:0046914//transition metal ion binding	GO:0016570//histone modification;GO:0019538//protein metabolic process
ncbi_105068137	SSR2	translocon-associated protein subunit beta-like protein [Camelus ferus]	Genetic Information Processing	Folding, sorting and degradation	ko04141//Protein processing in endoplasmic reticulum	K13250	GO:0031090//organelle membrane;GO:0031224//intrinsic component of membrane	-	-
ncbi_105067134	SEC24D	protein transport protein Sec24D [Camelus bactrianus]	Genetic Information Processing	Folding, sorting and degradation	ko04141//Protein processing in endoplasmic reticulum	K14007	GO:0030120//vesicle coat	GO:0046914//transition metal ion binding	GO:0016482//cytoplasmic transport
ncbi_105067156	SYNPO2	synaptopodin-2 [Camelus bactrianus]	-	-	-	-	GO:0005856//cytoskeleton	-	-
ncbi_105082139	LOC105082139	core histone macro-H2A.1	-	-	-	-	GO:0000775//chromosome, centromeric region;GO:0005720//nuclear heterochromatin;GO:0031519//PcG protein complex;GO:0031988//membrane-bounded vesicle	GO:0000977//RNA polymerase II regulatory region sequence-specific DNA binding;GO:0003690//double-stranded DNA binding;GO:0004860//protein kinase inhibitor activity;GO:0019900//kinase binding;GO:0031490//chromatin DNA binding;GO:0046983//protein dimerization activity	GO:0006357//regulation of transcription from RNA polymerase II promoter;GO:0006469//negative regulation of protein kinase activity;GO:0006629//lipid metabolic process;GO:0010628//positive regulation of gene expression;GO:0016049//cell growth;GO:0016479//negative regulation of transcription from RNA polymerase I promoter;GO:0031061//negative regulation of histone methylation;GO:0031935//regulation…
ncbi_105076003	USP9X	probable ubiquitin carboxyl-terminal hydrolase FAF-X	-	-	-	-	-	-	-
ncbi_105074997	TMCC3	transmembrane and coiled-coil domains protein 3	-	-	-	-	-	-	-
ncbi_105070370	MYOC	myocilin [Camelus bactrianus]	-	-	-	-	GO:0005783//endoplasmic reticulum;GO:0019866//organelle inner membrane;GO:0031012//extracellular matrix;GO:0031966//mitochondrial membrane;GO:0031970//organelle envelope lumen;GO:0031988//membrane-bounded vesicle;GO:0033267//axon part;GO:0044421//extracellular region part	GO:0001664//G-protein coupled receptor binding;GO:0017022//myosin binding	GO:0001501//skeletal system development;GO:0001503//ossification;GO:0001954//positive regulation of cell-matrix adhesion;GO:0010770//positive regulation of cell morphogenesis involved in differentiation;GO:0014066//regulation of phosphatidylinositol 3-kinase signaling;GO:0014897//striated muscle hypertrophy;GO:0030030//cell projection organization;GO:0030334//regulation of cell migration;GO:00322…
ncbi_105064016	RQCD1	cell differentiation protein RCD1 homolog [Mus musculus]	Genetic Information Processing	Folding, sorting and degradation	ko03018//RNA degradation	K12606	GO:0036464//cytoplasmic ribonucleoprotein granule;GO:0043231//intracellular membrane-bounded organelle;GO:0043234//protein complex	GO:0046983//protein dimerization activity	GO:0000956//nuclear-transcribed mRNA catabolic process;GO:0003006//developmental process involved in reproduction;GO:0007166//cell surface receptor signaling pathway;GO:0010608//posttranscriptional regulation of gene expression;GO:0016458//gene silencing;GO:0033144//negative regulation of intracellular steroid hormone receptor signaling pathway;GO:0034645//cellular macromolecule biosynthetic proc…
ncbi_105081023	DMD	dystrophin	-	-	-	-	GO:0005856//cytoskeleton;GO:0030054//cell junction;GO:0030054//cell junction;GO:0031253//cell projection membrane;GO:0031674//I band;GO:0031674//I band;GO:0043231//intracellular membrane-bounded organelle;GO:0043232//intracellular non-membrane-bounded organelle;GO:0043232//intracellular non-membrane-bounded organelle;GO:0043234//protein complex;GO:0043234//protein complex;GO:0044463//cell project…	GO:0001948//glycoprotein binding;GO:0005198//structural molecule activity;GO:0008092//cytoskeletal protein binding;GO:0008092//cytoskeletal protein binding;GO:0008092//cytoskeletal protein binding;GO:0008092//cytoskeletal protein binding;GO:0019899//enzyme binding;GO:0019899//enzyme binding;GO:0043169//cation binding;GO:0043169//cation binding;GO:0046914//transition metal ion binding;GO:0046914//…	GO:0001508//action potential;GO:0001508//action potential;GO:0001885//endothelial cell development;GO:0001885//endothelial cell development;GO:0001933//negative regulation of protein phosphorylation;GO:0001933//negative regulation of protein phosphorylation;GO:0003009//skeletal muscle contraction;GO:0003009//skeletal muscle contraction;GO:0006461//protein complex assembly;GO:0006461//protein comp…
ncbi_105063789	POU3F2	POU domain, class 3, transcription factor 2 [Camelus bactrianus]	-	-	-	-	GO:0043231//intracellular membrane-bounded organelle;GO:0043234//protein complex	GO:0000982//transcription factor activity, RNA polymerase II core promoter proximal region sequence-specific binding;GO:0001104//RNA polymerase II transcription cofactor activity;GO:0003677//DNA binding;GO:0019904//protein domain specific binding	GO:0006357//regulation of transcription from RNA polymerase II promoter;GO:0009888//tissue development;GO:0010033//response to organic substance;GO:0010769//regulation of cell morphogenesis involved in differentiation;GO:0021782//glial cell development;GO:0021795//cerebral cortex cell migration;GO:0032292//peripheral nervous system axon ensheathment;GO:0040014//regulation of multicellular organis…
ncbi_105067350	CLTA	clathrin light chain A	Cellular Processes;Cellular Processes;Organismal Systems;Organismal Systems	Transport and catabolism;Transport and catabolism;Nervous system;Excretory system	ko04144//Endocytosis;ko04142//Lysosome;ko04721//Synaptic vesicle cycle;ko04961//Endocrine and other factor-regulated calcium reabsorption	K04644;K04644;K04644;K04644	-	-	-
ncbi_105070579	LOC105070579	carbonic anhydrase 15 [Camelus ferus]	Metabolism	Energy metabolism	ko00910//Nitrogen metabolism	K01672	GO:0031225//anchored component of membrane	-	-
ncbi_105081728	LBX1	transcription factor LBX1 [Camelus bactrianus]	-	-	-	-	GO:0043231//intracellular membrane-bounded organelle;GO:0043234//protein complex	GO:0001071//nucleic acid binding transcription factor activity;GO:0003677//DNA binding	GO:0001709//cell fate determination;GO:0008283//cell proliferation;GO:0021515//cell differentiation in spinal cord;GO:0030182//neuron differentiation;GO:0045596//negative regulation of cell differentiation;GO:0060850//regulation of transcription involved in cell fate commitment
ncbi_105079825	PKD1L2	polycystic kidney disease protein 1-like 2 [Camelus bactrianus]	-	-	-	-	GO:0031224//intrinsic component of membrane	GO:0005488//binding	-
ncbi_105067335	HINT2	histidine triad nucleotide-binding protein 2, mitochondrial [Camelus bactrianus]	-	-	-	-	GO:0043231//intracellular membrane-bounded organelle	-	-
ncbi_105064047	DES	LOW QUALITY PROTEIN: desmin [Camelus bactrianus]	-	-	-	-	GO:0005886//plasma membrane;GO:0005913//cell-cell adherens junction;GO:0031674//I band;GO:0031988//membrane-bounded vesicle;GO:0043234//protein complex;GO:0045202//synapse	GO:0005515//protein binding	GO:0003012//muscle system process;GO:0006996//organelle organization;GO:0033275//actin-myosin filament sliding;GO:1903522//regulation of blood circulation
ncbi_105063307	NAALADL2	inactive N-acetylated-alpha-linked acidic dipeptidase-like protein 2 [Camelus bactrianus]	-	-	-	-	-	-	-
ncbi_105074887	FBXL8	F-box/LRR-repeat protein 8 [Camelus bactrianus]	-	-	-	-	-	-	-
ncbi_105081942	ITGB6	integrin beta-6	Environmental Information Processing;Cellular Processes;Cellular Processes;Environmental Information Processing	Signal transduction;Cell motility;Cellular community - eukaryotes;Signaling molecules and interaction	ko04151//PI3K-Akt signaling pathway;ko04810//Regulation of actin cytoskeleton;ko04510//Focal adhesion;ko04512//ECM-receptor interaction	K06589;K06589;K06589;K06589	GO:0005887//integral component of plasma membrane;GO:0005887//integral component of plasma membrane;GO:0005887//integral component of plasma membrane;GO:0031988//membrane-bounded vesicle;GO:0031988//membrane-bounded vesicle;GO:0031988//membrane-bounded vesicle;GO:0043234//protein complex;GO:0043234//protein complex;GO:0043234//protein complex	GO:0004872//receptor activity;GO:0005102//receptor binding;GO:0005102//receptor binding;GO:0005102//receptor binding;GO:0060089//molecular transducer activity;GO:0060089//molecular transducer activity	GO:0006952//defense response;GO:0006952//defense response;GO:0006952//defense response;GO:0007166//cell surface receptor signaling pathway;GO:0007166//cell surface receptor signaling pathway;GO:0007166//cell surface receptor signaling pathway;GO:0019058//viral life cycle;GO:0019058//viral life cycle;GO:0019058//viral life cycle;GO:0031589//cell-substrate adhesion;GO:0031589//cell-substrate adhesi…
ncbi_105074656	PPP2R5E	serine/threonine-protein phosphatase 2A 56 kDa regulatory subunit epsilon	Environmental Information Processing;Organismal Systems;Organismal Systems;Environmental Information Processing;Environmental Information Processing;Cellular Processes;Genetic Information Processing	Signal transduction;Circulatory system;Nervous system;Signal transduction;Signal transduction;Cell growth and death;Translation	ko04151//PI3K-Akt signaling pathway;ko04261//Adrenergic signaling in cardiomyocytes;ko04728//Dopaminergic synapse;ko04152//AMPK signaling pathway;ko04071//Sphingolipid signaling pathway;ko04114//Oocyte meiosis;ko03015//mRNA surveillance pathway	K11584;K11584;K11584;K11584;K11584;K11584;K11584	GO:0044424//intracellular part;GO:0044424//intracellular part	GO:0005488//binding;GO:0005488//binding;GO:0019888//protein phosphatase regulator activity;GO:0019888//protein phosphatase regulator activity	GO:0019222//regulation of metabolic process;GO:0019222//regulation of metabolic process;GO:0050794//regulation of cellular process;GO:0050794//regulation of cellular process
ncbi_105067131	USP53	inactive ubiquitin carboxyl-terminal hydrolase 53 [Camelus bactrianus]	-	-	-	-	-	GO:0016787//hydrolase activity	-
ncbi_105064986	ZNF507	zinc finger protein 507	-	-	-	-	-	GO:0043169//cation binding;GO:0043169//cation binding	-
ncbi_105080937	LOC105080937	LOW QUALITY PROTEIN: nuclear RNA export factor 2-like [Camelus bactrianus]	Genetic Information Processing;Genetic Information Processing;Genetic Information Processing	Translation;Translation;Translation	ko03013//RNA transport;ko03015//mRNA surveillance pathway;ko03008//Ribosome biogenesis in eukaryotes	K14284;K14284;K14284	GO:0044428//nuclear part	GO:0003723//RNA binding	GO:0006405//RNA export from nucleus;GO:0051028//mRNA transport
ncbi_105079863	CCDC88C	protein Daple	-	-	-	-	-	GO:0019904//protein domain specific binding	GO:0007166//cell surface receptor signaling pathway;GO:0031647//regulation of protein stability;GO:0051259//protein oligomerization
ncbi_105067060	F9	coagulation factor IX [Camelus ferus]	Organismal Systems	Immune system	ko04610//Complement and coagulation cascades	K01321	GO:0031988//membrane-bounded vesicle	GO:0004175//endopeptidase activity;GO:0046872//metal ion binding	GO:0007599//hemostasis;GO:0019538//protein metabolic process
ncbi_105064019	ZNF142	zinc finger protein 142	-	-	-	-	-	-	-
ncbi_105082233	PRDM6	hCG1737122, partial [Homo sapiens]	-	-	-	-	GO:0043231//intracellular membrane-bounded organelle	GO:0016279//protein-lysine N-methyltransferase activity;GO:0043169//cation binding;GO:0046983//protein dimerization activity	GO:0006325//chromatin organization;GO:0006355//regulation of transcription, DNA-templated;GO:0051148//negative regulation of muscle cell differentiation
ncbi_105075745	WBP5	WW domain-binding protein 5 [Camelus bactrianus]	-	-	-	-	-	-	-
ncbi_105075945	GRIA3	glutamate receptor 3	Environmental Information Processing;Environmental Information Processing;Organismal Systems;Organismal Systems;Organismal Systems;Organismal Systems;Organismal Systems	Signaling molecules and interaction;Signal transduction;Nervous system;Nervous system;Nervous system;Environmental adaptation;Nervous system	ko04080//Neuroactive ligand-receptor interaction;ko04024//cAMP signaling pathway;ko04723//Retrograde endocannabinoid signaling;ko04728//Dopaminergic synapse;ko04724//Glutamatergic synapse;ko04713//Circadian entrainment;ko04730//Long-term depression	K05199;K05199;K05199;K05199;K05199;K05199;K05199	GO:0008328//ionotropic glutamate receptor complex;GO:0030659//cytoplasmic vesicle membrane;GO:0097060//synaptic membrane	GO:0004970//ionotropic glutamate receptor activity;GO:0005231//excitatory extracellular ligand-gated ion channel activity	GO:0006811//ion transport;GO:0007215//glutamate receptor signaling pathway;GO:0007267//cell-cell signaling
ncbi_105067806	DDX6	probable ATP-dependent RNA helicase DDX6 [Canis lupus familiaris]	Genetic Information Processing	Folding, sorting and degradation	ko03018//RNA degradation	K12614	GO:0031332//RNAi effector complex;GO:0036464//cytoplasmic ribonucleoprotein granule;GO:0043227//membrane-bounded organelle	GO:0003723//RNA binding;GO:0017111//nucleoside-triphosphatase activity;GO:0032550//purine ribonucleoside binding	GO:0022618//ribonucleoprotein complex assembly
ncbi_105074744	SYNE2	LOW QUALITY PROTEIN: nesprin-2 [Camelus bactrianus]	-	-	-	-	-	-	-
ncbi_105067816	UBE4A	ubiquitin conjugation factor E4 A [Camelus ferus]	Genetic Information Processing	Folding, sorting and degradation	ko04120//Ubiquitin mediated proteolysis	K10596	GO:0044424//intracellular part;GO:0044424//intracellular part	GO:0061630//ubiquitin protein ligase activity;GO:0061630//ubiquitin protein ligase activity	GO:0016567//protein ubiquitination;GO:0016567//protein ubiquitination;GO:0019941//modification-dependent protein catabolic process;GO:0019941//modification-dependent protein catabolic process
ncbi_105063023	DENND2A	DENN domain-containing protein 2A [Camelus bactrianus]	-	-	-	-	-	GO:0005088//Ras guanyl-nucleotide exchange factor activity	GO:0016192//vesicle-mediated transport;GO:0043087//regulation of GTPase activity
ncbi_105076335	LOC105076335	olfactory receptor 8S1 [Camelus ferus]	Organismal Systems	Sensory system	ko04740//Olfactory transduction	K04257	-	-	-
ncbi_105071505	DPH1	diphthamide biosynthesis protein 1 [Camelus bactrianus]	-	-	-	-	-	-	-
ncbi_105084001	LOC105084001	fibroblast growth factor 5	-	-	-	-	-	-	-
ncbi_105081826	MYOF	myoferlin	-	-	-	-	GO:0031224//intrinsic component of membrane;GO:0031224//intrinsic component of membrane;GO:0031988//membrane-bounded vesicle;GO:0031988//membrane-bounded vesicle;GO:0044459//plasma membrane part;GO:0044459//plasma membrane part	GO:0008289//lipid binding;GO:0008289//lipid binding	GO:0000768//syncytium formation by plasma membrane fusion;GO:0000768//syncytium formation by plasma membrane fusion;GO:0009408//response to heat;GO:0009408//response to heat;GO:0009966//regulation of signal transduction;GO:0009966//regulation of signal transduction
ncbi_105063021	NDUFB2	NADH dehydrogenase [ubiquinone] 1 beta subcomplex subunit 2, mitochondrial [Camelus ferus]	Metabolism;Organismal Systems;Organismal Systems;Metabolism	Global and overview maps;Environmental adaptation;Nervous system;Energy metabolism	ko01100//Metabolic pathways;ko04714//Thermogenesis;ko04723//Retrograde endocannabinoid signaling;ko00190//Oxidative phosphorylation	K03958;K03958;K03958;K03958	GO:0019866//organelle inner membrane;GO:0044455//mitochondrial membrane part	-	GO:0044710//single-organism metabolic process
ncbi_105068202	GATAD2B	transcriptional repressor p66-beta [Camelus ferus]	-	-	-	-	GO:0016604//nuclear body;GO:0032991//macromolecular complex	GO:0000977//RNA polymerase II regulatory region sequence-specific DNA binding;GO:0001071//nucleic acid binding transcription factor activity;GO:0031490//chromatin DNA binding;GO:0046914//transition metal ion binding	GO:0006338//chromatin remodeling;GO:0010468//regulation of gene expression;GO:0034645//cellular macromolecule biosynthetic process
ncbi_105081729	TLX1	T-cell leukemia homeobox protein 1, partial [Camelus bactrianus]	-	-	-	-	GO:0043231//intracellular membrane-bounded organelle	GO:0000982//transcription factor activity, RNA polymerase II core promoter proximal region sequence-specific binding;GO:0003677//DNA binding;GO:0046983//protein dimerization activity	GO:0006357//regulation of transcription from RNA polymerase II promoter;GO:0030154//cell differentiation;GO:0042127//regulation of cell proliferation;GO:0048534//hematopoietic or lymphoid organ development;GO:0048646//anatomical structure formation involved in morphogenesis
ncbi_105069345	DENND4A	C-myc promoter-binding protein	-	-	-	-	-	-	GO:0043087//regulation of GTPase activity;GO:0043087//regulation of GTPase activity
ncbi_105067079	LOC105067079	histone H2A-Bbd type 2/3-like [Camelus bactrianus]	-	-	-	-	-	-	-
ncbi_105078980	GALM	aldose 1-epimerase [Camelus bactrianus]	Metabolism;Metabolism;Metabolism	Global and overview maps;Carbohydrate metabolism;Carbohydrate metabolism	ko01100//Metabolic pathways;ko00010//Glycolysis / Gluconeogenesis;ko00052//Galactose metabolism	K01785;K01785;K01785	GO:0031988//membrane-bounded vesicle;GO:0044424//intracellular part	GO:0005488//binding;GO:0016857//racemase and epimerase activity, acting on carbohydrates and derivatives	GO:0019318//hexose metabolic process
ncbi_105082101	LOC105082101	solute carrier family 22 member 5	-	-	-	-	-	-	-
ncbi_105081392	LOC105081392	overexpressed in colon carcinoma 1 protein [Camelus bactrianus]	Genetic Information Processing	Translation	ko03010//Ribosome	K02953	-	-	-
ncbi_105071502	SMG6	telomerase-binding protein EST1A	Genetic Information Processing	Translation	ko03015//mRNA surveillance pathway	K11124	GO:0043231//intracellular membrane-bounded organelle;GO:0043231//intracellular membrane-bounded organelle;GO:0043232//intracellular non-membrane-bounded organelle;GO:0043234//protein complex;GO:0043234//protein complex;GO:0044444//cytoplasmic part;GO:0044444//cytoplasmic part;GO:0098687//chromosomal region	GO:0004519//endonuclease activity;GO:0004520//endodeoxyribonuclease activity;GO:0043169//cation binding;GO:0043565//sequence-specific DNA binding;GO:0043565//sequence-specific DNA binding	GO:0006259//DNA metabolic process;GO:0090501//RNA phosphodiester bond hydrolysis;GO:0090501//RNA phosphodiester bond hydrolysis
ncbi_105081301	HCFC2	host cell factor 2 [Camelus bactrianus]	-	-	-	-	GO:0016020//membrane;GO:0044424//intracellular part	-	-
ncbi_105067634	TNKS	LOW QUALITY PROTEIN: tankyrase-1 [Camelus bactrianus]	-	-	-	-	GO:0000781//chromosome, telomeric region;GO:0005819//spindle;GO:0031090//organelle membrane;GO:0043231//intracellular membrane-bounded organelle;GO:0044450//microtubule organizing center part;GO:0046930//pore complex	GO:0016763//transferase activity, transferring pentosyl groups;GO:0046914//transition metal ion binding	GO:0000280//nuclear division;GO:0006275//regulation of DNA replication;GO:0006357//regulation of transcription from RNA polymerase II promoter;GO:0006461//protein complex assembly;GO:0006468//protein phosphorylation;GO:0006471//protein ADP-ribosylation;GO:0007051//spindle organization;GO:0016567//protein ubiquitination;GO:0030177//positive regulation of Wnt signaling pathway;GO:0032206//positive …
ncbi_105064655	ZNF219	LOW QUALITY PROTEIN: zinc finger protein 219 [Camelus bactrianus]	-	-	-	-	GO:0043231//intracellular membrane-bounded organelle	GO:0001071//nucleic acid binding transcription factor activity;GO:0003676//nucleic acid binding;GO:0043169//cation binding	GO:0006355//regulation of transcription, DNA-templated
ncbi_105063615	RAMP1	receptor activity-modifying protein 1 [Camelus bactrianus]	Organismal Systems	Circulatory system	ko04270//Vascular smooth muscle contraction	K08447	GO:0031224//intrinsic component of membrane;GO:0043234//protein complex;GO:0044464//cell part	GO:0001664//G-protein coupled receptor binding;GO:0022892//substrate-specific transporter activity;GO:0097642//calcitonin family receptor activity	GO:0006898//receptor-mediated endocytosis;GO:0007009//plasma membrane organization;GO:0007186//G-protein coupled receptor signaling pathway;GO:0010560//positive regulation of glycoprotein biosynthetic process;GO:0015031//protein transport;GO:0030804//positive regulation of cyclic nucleotide biosynthetic process;GO:0070838//divalent metal ion transport
ncbi_105083867	LOC105083867	glutathione S-transferase A1	Organismal Systems;Metabolism;Metabolism;Metabolism;Metabolism	Aging;Xenobiotics biodegradation and metabolism;Xenobiotics biodegradation and metabolism;Xenobiotics biodegradation and metabolism;Metabolism of other amino acids	ko04212//Longevity regulating pathway - worm;ko00983//Drug metabolism - other enzymes;ko00980//Metabolism of xenobiotics by cytochrome P450;ko00982//Drug metabolism - cytochrome P450;ko00480//Glutathione metabolism	K00799;K00799;K00799;K00799;K00799	-	GO:0003824//catalytic activity;GO:0003824//catalytic activity	-
ncbi_105080392	ADAMTS3	A disintegrin and metalloproteinase with thrombospondin motifs 3 [Camelus ferus]	-	-	-	-	GO:0031012//extracellular matrix;GO:0031988//membrane-bounded vesicle;GO:0044421//extracellular region part	GO:0004175//endopeptidase activity;GO:0046914//transition metal ion binding	GO:0001816//cytokine production;GO:0006508//proteolysis;GO:0009059//macromolecule biosynthetic process;GO:0009967//positive regulation of signal transduction
ncbi_105071500	SRR	serine racemase [Camelus bactrianus]	Metabolism;Metabolism	Global and overview maps;Amino acid metabolism	ko01100//Metabolic pathways;ko00260//Glycine, serine and threonine metabolism	K12235;K12235	-	GO:0016597//amino acid binding;GO:0016597//amino acid binding;GO:0016829//lyase activity;GO:0016829//lyase activity;GO:0019904//protein domain specific binding;GO:0019904//protein domain specific binding;GO:0032550//purine ribonucleoside binding;GO:0032550//purine ribonucleoside binding;GO:0046872//metal ion binding;GO:0046872//metal ion binding;GO:0046983//protein dimerization activity;GO:004698…	GO:0002237//response to molecule of bacterial origin;GO:0002237//response to molecule of bacterial origin;GO:0006090//pyruvate metabolic process;GO:0006090//pyruvate metabolic process;GO:0009069//serine family amino acid metabolic process;GO:0009069//serine family amino acid metabolic process;GO:0051260//protein homooligomerization;GO:0051260//protein homooligomerization
ncbi_105081525	UBXN2B	UBX domain-containing protein 2B [Camelus ferus]	-	-	-	-	-	-	-
ncbi_105066547	VPS54	vacuolar protein sorting-associated protein 54	-	-	-	-	-	-	GO:0001894//tissue homeostasis;GO:0001894//tissue homeostasis;GO:0001894//tissue homeostasis;GO:0016192//vesicle-mediated transport;GO:0016192//vesicle-mediated transport;GO:0016192//vesicle-mediated transport;GO:0045104//intermediate filament cytoskeleton organization;GO:0045104//intermediate filament cytoskeleton organization;GO:0045104//intermediate filament cytoskeleton organization;GO:005087…
ncbi_105063079	CPA1	carboxypeptidase A1 [Camelus bactrianus]	Organismal Systems;Organismal Systems	Digestive system;Digestive system	ko04972//Pancreatic secretion;ko04974//Protein digestion and absorption	K08779;K08779	GO:0044421//extracellular region part	GO:0008235//metalloexopeptidase activity;GO:0046914//transition metal ion binding	GO:0019538//protein metabolic process
ncbi_105083715	OPHN1	oligophrenin-1 [Camelus bactrianus]	-	-	-	-	GO:0005856//cytoskeleton;GO:0005856//cytoskeleton;GO:0033267//axon part;GO:0033267//axon part;GO:0044309//neuron spine;GO:0044309//neuron spine;GO:0044444//cytoplasmic part;GO:0044444//cytoplasmic part	GO:0008047//enzyme activator activity;GO:0008047//enzyme activator activity;GO:0008289//lipid binding;GO:0008289//lipid binding;GO:0035254//glutamate receptor binding;GO:0035254//glutamate receptor binding	GO:0006897//endocytosis;GO:0006897//endocytosis;GO:0007010//cytoskeleton organization;GO:0007010//cytoskeleton organization;GO:0030031//cell projection assembly;GO:0030031//cell projection assembly;GO:0043087//regulation of GTPase activity;GO:0043087//regulation of GTPase activity;GO:0050804//modulation of synaptic transmission;GO:0050804//modulation of synaptic transmission;GO:0061136//regulatio…
ncbi_105067811	TMEM25	transmembrane protein 25	-	-	-	-	GO:0031224//intrinsic component of membrane	-	-
ncbi_105082065	SNX24	sorting nexin-24	-	-	-	-	GO:0012506//vesicle membrane;GO:0016020//membrane;GO:0031982//vesicle	GO:0005488//binding;GO:1901981//phosphatidylinositol phosphate binding	GO:0008104//protein localization;GO:0051234//establishment of localization;GO:0051234//establishment of localization
ncbi_105064659	NDRG2	protein NDRG2	-	-	-	-	GO:0005815//microtubule organizing center;GO:0005815//microtubule organizing center;GO:0005815//microtubule organizing center;GO:0005815//microtubule organizing center;GO:0031988//membrane-bounded vesicle;GO:0031988//membrane-bounded vesicle;GO:0031988//membrane-bounded vesicle;GO:0031988//membrane-bounded vesicle;GO:0043005//neuron projection;GO:0043005//neuron projection;GO:0043231//intracellul…	-	GO:0001817//regulation of cytokine production;GO:0001817//regulation of cytokine production;GO:0001817//regulation of cytokine production;GO:0001817//regulation of cytokine production;GO:0007166//cell surface receptor signaling pathway;GO:0007166//cell surface receptor signaling pathway;GO:0008285//negative regulation of cell proliferation;GO:0008285//negative regulation of cell proliferation;GO:…
ncbi_105082586	KLHL26	kelch-like protein 26 [Camelus bactrianus]	-	-	-	-	-	-	-
ncbi_105067542	FAM221B	protein FAM221B [Camelus ferus]	-	-	-	-	-	-	-
ncbi_105082986	HEPACAM2	HEPACAM family member 2	-	-	-	-	GO:0005815//microtubule organizing center;GO:0005815//microtubule organizing center;GO:0031224//intrinsic component of membrane;GO:0043231//intracellular membrane-bounded organelle	GO:0005488//binding	GO:0000280//nuclear division;GO:0031023//microtubule organizing center organization;GO:0031023//microtubule organizing center organization
ncbi_105069593	MEGF11	multiple epidermal growth factor-like domains protein 11 [Camelus bactrianus]	-	-	-	-	-	-	-
ncbi_105066633	VEPH1	ventricular zone-expressed PH domain-containing protein homolog 1	-	-	-	-	-	-	-
ncbi_105078305	PRAM1	PML-RARA-regulated adapter molecule 1	-	-	-	-	-	-	GO:0002886//regulation of myeloid leukocyte mediated immunity;GO:0002886//regulation of myeloid leukocyte mediated immunity
ncbi_105074014	CHCHD6	MICOS complex subunit MIC25 [Camelus bactrianus]	-	-	-	-	-	-	-
ncbi_105082587	COMP	cartilage oligomeric matrix protein [Camelus bactrianus]	Environmental Information Processing;Cellular Processes;Cellular Processes;Environmental Information Processing	Signal transduction;Cellular community - eukaryotes;Transport and catabolism;Signaling molecules and interaction	ko04151//PI3K-Akt signaling pathway;ko04510//Focal adhesion;ko04145//Phagosome;ko04512//ECM-receptor interaction	K04659;K04659;K04659;K04659	GO:0031012//extracellular matrix;GO:0031988//membrane-bounded vesicle;GO:0044421//extracellular region part	GO:0005198//structural molecule activity;GO:0005539//glycosaminoglycan binding;GO:0032403//protein complex binding;GO:0043168//anion binding;GO:0046872//metal ion binding	GO:0009888//tissue development;GO:0022610//biological adhesion;GO:0042981//regulation of apoptotic process;GO:0043062//extracellular structure organization;GO:0048736//appendage development
ncbi_105077239	RPS12	40S ribosomal protein S12 [Homo sapiens]	Genetic Information Processing	Translation	ko03010//Ribosome	K02951	GO:0015935//small ribosomal subunit	GO:0003723//RNA binding	GO:0010467//gene expression
ncbi_105070431	CHKA	choline kinase alpha [Camelus bactrianus]	Metabolism;Metabolism	Global and overview maps;Lipid metabolism	ko01100//Metabolic pathways;ko00564//Glycerophospholipid metabolism	K14156;K14156	-	GO:0016301//kinase activity;GO:0046983//protein dimerization activity;GO:0052689//carboxylic ester hydrolase activity	GO:0006656//phosphatidylcholine biosynthetic process
ncbi_105077772	LOC105077772	FUN14 domain-containing protein 2 [Aotus nancymaae]	-	-	-	-	-	-	-
ncbi_105063896	LOC105063896	Zinc finger, C2H2-like containing protein [Cricetulus griseus]	-	-	-	-	-	-	-
ncbi_105061708	VAV3	guanine nucleotide exchange factor VAV3 [Camelus bactrianus]	Cellular Processes;Environmental Information Processing;Cellular Processes;Environmental Information Processing;Organismal Systems;Organismal Systems;Organismal Systems;Organismal Systems;Organismal Systems;Organismal Systems;Organismal Systems	Cell motility;Signal transduction;Cellular community - eukaryotes;Signal transduction;Immune system;Immune system;Immune system;Immune system;Immune system;Immune system;Immune system	ko04810//Regulation of actin cytoskeleton;ko04015//Rap1 signaling pathway;ko04510//Focal adhesion;ko04024//cAMP signaling pathway;ko04062//Chemokine signaling pathway;ko04670//Leukocyte transendothelial migration;ko04650//Natural killer cell mediated cytotoxicity;ko04660//T cell receptor signaling pathway;ko04666//Fc gamma R-mediated phagocytosis;ko04662//B cell receptor signaling pathway;ko04664…	K05730;K05730;K05730;K05730;K05730;K05730;K05730;K05730;K05730;K05730;K05730	GO:0016020//membrane;GO:0031988//membrane-bounded vesicle;GO:0044444//cytoplasmic part	GO:0005089//Rho guanyl-nucleotide exchange factor activity;GO:0008047//enzyme activator activity;GO:0030674//protein binding, bridging;GO:0043169//cation binding;GO:0070851//growth factor receptor binding	GO:0002431//Fc receptor mediated stimulatory signaling pathway;GO:0006952//defense response;GO:0007155//cell adhesion;GO:0007169//transmembrane receptor protein tyrosine kinase signaling pathway;GO:0007599//hemostasis;GO:0016050//vesicle organization;GO:0030031//cell projection assembly;GO:0030888//regulation of B cell proliferation;GO:0033554//cellular response to stress;GO:0038093//Fc receptor …
