# Supplementary material for: Exploring the genomic resources of seven domestic Bactrian camel populations in China through restriction site-associated DNA sequencing
Source: PLoS One. 2021 Apr 29;16(4):e0250168. doi: 10.1371/journal.pone.0250168 (PMC8084232; doi:10.1371/journal.pone.0250168)
Supplement: S8 Table — (XLSX) [file pone.0250168.s008.xlsx]

## Sheet: Table S8
Table S8. The pool of all remaining others_vs_HX_0.05_fst_pi_sig_intersect.Annot
GeneID	Symbol	Description	KEGG_A_class	KEGG_B_class	Pathway	K_ID	GO Component	GO Function	GO Process
ncbi_105080488	ONECUT1	hepatocyte nuclear factor 6 [Camelus bactrianus]	Cellular Processes	Cellular community - eukaryotes	ko04550//Signaling pathways regulating pluripotency of stem cells	K08026	-	-	-
ncbi_105079308	TSPYL5	testis-specific Y-encoded-like protein 5 [Camelus bactrianus]	-	-	-	-	-	-	GO:0010332//response to gamma radiation;GO:0031396//regulation of protein ubiquitination;GO:0034728//nucleosome organization;GO:0042127//regulation of cell proliferation;GO:0051896//regulation of protein kinase B signaling
ncbi_105079395	HDAC6	histone deacetylase 6 [Camelus bactrianus]	-	-	-	-	GO:0005874//microtubule;GO:0005875//microtubule associated complex;GO:0016234//inclusion body;GO:0043005//neuron projection;GO:0044444//cytoplasmic part;GO:0044459//plasma membrane part	GO:0015631//tubulin binding;GO:0016811//hydrolase activity, acting on carbon-nitrogen (but not peptide) bonds, in linear amides;GO:0019899//enzyme binding;GO:0031072//heat shock protein binding;GO:0032403//protein complex binding;GO:0043130//ubiquitin binding;GO:0044212//transcription regulatory region DNA binding;GO:0046914//transition metal ion binding	GO:0006476//protein deacetylation;GO:0006511//ubiquitin-dependent protein catabolic process;GO:0006914//autophagy;GO:0009966//regulation of signal transduction;GO:0010468//regulation of gene expression;GO:0010557//positive regulation of macromolecule biosynthetic process;GO:0010632//regulation of epithelial cell migration;GO:0016567//protein ubiquitination;GO:0016570//histone modification;GO:0030…
ncbi_105079378	ELK1	ETS domain-containing protein Elk-1 [Camelus bactrianus]	Environmental Information Processing;Environmental Information Processing;Cellular Processes;Organismal Systems;Organismal Systems;Organismal Systems;Environmental Information Processing	Signal transduction;Signal transduction;Cellular community - eukaryotes;Endocrine system;Endocrine system;Endocrine system;Signal transduction	ko04010//MAPK signaling pathway;ko04014//Ras signaling pathway;ko04510//Focal adhesion;ko04921//Oxytocin signaling pathway;ko04910//Insulin signaling pathway;ko04912//GnRH signaling pathway;ko04012//ErbB signaling pathway	K04375;K04375;K04375;K04375;K04375;K04375;K04375	GO:0043231//intracellular membrane-bounded organelle	GO:0000977//RNA polymerase II regulatory region sequence-specific DNA binding;GO:0000982//transcription factor activity, RNA polymerase II core promoter proximal region sequence-specific binding	GO:0006357//regulation of transcription from RNA polymerase II promoter
ncbi_105078146	LOC105078146	transcription factor E2-alpha [Camelus ferus]	Metabolism;Organismal Systems;Metabolism;Organismal Systems	Global and overview maps;Environmental adaptation;Energy metabolism;Circulatory system	ko01100//Metabolic pathways;ko04714//Thermogenesis;ko00190//Oxidative phosphorylation;ko04260//Cardiac muscle contraction	K00420;K00420;K00420;K00420	GO:0019866//organelle inner membrane	GO:0015078//hydrogen ion transmembrane transporter activity	GO:0015992//proton transport
ncbi_105063092	TSPAN33	tetraspanin-33 [Camelus bactrianus]	-	-	-	-	GO:0031224//intrinsic component of membrane;GO:0044459//plasma membrane part	GO:0005515//protein binding	GO:0010467//gene expression;GO:0090150//establishment of protein localization to membrane
ncbi_105062971	NKRF	NF-kappa-B-repressing factor [Camelus ferus]	-	-	-	-	-	GO:0003723//RNA binding	GO:0006355//regulation of transcription, DNA-templated
ncbi_105078359	ONECUT3	one cut domain family member 3 [Camelus bactrianus]	-	-	-	-	-	-	-
ncbi_105062982	KLHL13	kelch-like protein 13-like	Genetic Information Processing	Folding, sorting and degradation	ko04120//Ubiquitin mediated proteolysis	K10447	GO:0031461//cullin-RING ubiquitin ligase complex	GO:0019787//ubiquitin-like protein transferase activity	GO:0000280//nuclear division;GO:0022402//cell cycle process;GO:0032446//protein modification by small protein conjugation
ncbi_105071559	TRAF4	Serine/threonine-protein kinase Nek8 [Myotis davidii]	-	-	-	-	GO:0043231//intracellular membrane-bounded organelle	GO:0019900//kinase binding;GO:0019904//protein domain specific binding;GO:0032813//tumor necrosis factor receptor superfamily binding;GO:0044389//ubiquitin-like protein ligase binding;GO:0046914//transition metal ion binding	GO:0006915//apoptotic process;GO:0032092//positive regulation of protein binding;GO:0032147//activation of protein kinase activity;GO:0032446//protein modification by small protein conjugation;GO:0032874//positive regulation of stress-activated MAPK cascade;GO:0035295//tube development
ncbi_105073248	NR1D1	nuclear receptor subfamily 1 group D member 1 [Camelus ferus]	Organismal Systems	Environmental adaptation	ko04710//Circadian rhythm	K03728	GO:0000785//chromatin;GO:0043231//intracellular membrane-bounded organelle;GO:0044309//neuron spine	GO:0000977//RNA polymerase II regulatory region sequence-specific DNA binding;GO:0000982//transcription factor activity, RNA polymerase II core promoter proximal region sequence-specific binding;GO:0001221//transcription cofactor binding;GO:0038023//signaling receptor activity;GO:0046906//tetrapyrrole binding;GO:0046914//transition metal ion binding	GO:0001659//temperature homeostasis;GO:0005977//glycogen metabolic process;GO:0006111//regulation of gluconeogenesis;GO:0006357//regulation of transcription from RNA polymerase II promoter;GO:0007623//circadian rhythm;GO:0009755//hormone-mediated signaling pathway;GO:0010558//negative regulation of macromolecule biosynthetic process;GO:0010893//positive regulation of steroid biosynthetic process;…
ncbi_105064931	MEIOB	meiosis-specific with OB domain-containing protein [Camelus bactrianus]	-	-	-	-	GO:0044424//intracellular part	GO:0008296//3'-5'-exodeoxyribonuclease activity;GO:0043566//structure-specific DNA binding	GO:0000725//recombinational repair;GO:0006308//DNA catabolic process;GO:0007127//meiosis I;GO:0044702//single organism reproductive process;GO:0070192//chromosome organization involved in meiotic cell cycle
ncbi_105061975	MID2	probable E3 ubiquitin-protein ligase MID2	-	-	-	-	GO:0015630//microtubule cytoskeleton;GO:0015630//microtubule cytoskeleton;GO:0031988//membrane-bounded vesicle;GO:0031988//membrane-bounded vesicle	GO:0015631//tubulin binding;GO:0015631//tubulin binding;GO:0046914//transition metal ion binding;GO:0046914//transition metal ion binding;GO:0046983//protein dimerization activity;GO:0046983//protein dimerization activity	GO:0006952//defense response;GO:0006952//defense response;GO:0010629//negative regulation of gene expression;GO:0010629//negative regulation of gene expression;GO:0040013//negative regulation of locomotion;GO:0040013//negative regulation of locomotion;GO:0043122//regulation of I-kappaB kinase/NF-kappaB signaling;GO:0043122//regulation of I-kappaB kinase/NF-kappaB signaling;GO:0051091//positive re…
ncbi_105077464	RNF216	E3 ubiquitin-protein ligase RNF216 [Camelus bactrianus]	-	-	-	-	GO:0044424//intracellular part	GO:0046914//transition metal ion binding	GO:0000209//protein polyubiquitination;GO:0006511//ubiquitin-dependent protein catabolic process;GO:0032479//regulation of type I interferon production;GO:0050688//regulation of defense response to virus
ncbi_105079402	PIM2	serine/threonine-protein kinase pim-2 [Vicugna pacos]	-	-	-	-	-	-	-
ncbi_105073249	MED24	LOW QUALITY PROTEIN: mediator of RNA polymerase II transcription subunit 24 [Camelus bactrianus]	Organismal Systems	Endocrine system	ko04919//Thyroid hormone signaling pathway	K15167	GO:0043231//intracellular membrane-bounded organelle;GO:0043234//protein complex	GO:0000989//transcription factor activity, transcription factor binding;GO:0008134//transcription factor binding;GO:0060089//molecular transducer activity	GO:0006352//DNA-templated transcription, initiation;GO:0006355//regulation of transcription, DNA-templated;GO:0030518//intracellular steroid hormone receptor signaling pathway;GO:0044707//single-multicellular organism process
ncbi_105075859	FAM199X	protein FAM199X	-	-	-	-	-	-	-
ncbi_105080242	MON1A	vacuolar fusion protein MON1 homolog A [Camelus ferus]	-	-	-	-	-	-	GO:0006810//transport;GO:0008104//protein localization
ncbi_105063823	NRBP1	nuclear receptor-binding protein [Camelus ferus]	-	-	-	-	GO:0031252//cell leading edge;GO:0031981//nuclear lumen;GO:0044444//cytoplasmic part	GO:0016301//kinase activity;GO:0032550//purine ribonucleoside binding;GO:0046983//protein dimerization activity	GO:0006352//DNA-templated transcription, initiation;GO:0006464//cellular protein modification process;GO:0016482//cytoplasmic transport
ncbi_105061927	LOC105061927	DDB1- and CUL4-associated factor 12-like protein 2 [Camelus bactrianus]	-	-	-	-	-	-	-
ncbi_105064923	LOC105064923	LOW QUALITY PROTEIN: ATP-binding cassette sub-family A member 3-like [Camelus bactrianus]	Environmental Information Processing	Membrane transport	ko02010//ABC transporters	K05643	-	-	-
ncbi_105078141	PCSK4	proprotein convertase subtilisin/kexin type 4 [Camelus bactrianus]	-	-	-	-	-	GO:0004175//endopeptidase activity	GO:0003006//developmental process involved in reproduction;GO:0019538//protein metabolic process;GO:0035036//sperm-egg recognition
ncbi_105074689	EIF2S1	Eukaryotic translation initiation factor 2 subunit 1 [Myotis brandtii]	Genetic Information Processing;Genetic Information Processing;Cellular Processes;Cellular Processes	Folding, sorting and degradation;Translation;Cell growth and death;Transport and catabolism	ko04141//Protein processing in endoplasmic reticulum;ko03013//RNA transport;ko04210//Apoptosis;ko04140//Autophagy - animal	K03237;K03237;K03237;K03237	GO:0031988//membrane-bounded vesicle;GO:0036464//cytoplasmic ribonucleoprotein granule;GO:0043231//intracellular membrane-bounded organelle;GO:0043234//protein complex	GO:0008135//translation factor activity, RNA binding;GO:0043021//ribonucleoprotein complex binding	GO:0006446//regulation of translational initiation;GO:0006468//protein phosphorylation;GO:0010506//regulation of autophagy
ncbi_105068903	MRPS14	28S ribosomal protein S14, mitochondrial [Camelus ferus]	Genetic Information Processing	Translation	ko03010//Ribosome	K02954	GO:0030529//intracellular ribonucleoprotein complex;GO:0031090//organelle membrane;GO:0043231//intracellular membrane-bounded organelle	GO:0003723//RNA binding	GO:0010467//gene expression
ncbi_105079400	PQBP1	polyglutamine-binding protein 1 [Camelus bactrianus]	Genetic Information Processing	Transcription	ko03040//Spliceosome	K12865	GO:0016604//nuclear body;GO:0016604//nuclear body;GO:0016604//nuclear body;GO:0036464//cytoplasmic ribonucleoprotein granule;GO:0036464//cytoplasmic ribonucleoprotein granule;GO:0036464//cytoplasmic ribonucleoprotein granule	GO:0005488//binding;GO:0005488//binding;GO:0005488//binding	GO:0000398//mRNA splicing, via spliceosome;GO:0000398//mRNA splicing, via spliceosome;GO:0000398//mRNA splicing, via spliceosome;GO:0010468//regulation of gene expression;GO:0010468//regulation of gene expression;GO:0010468//regulation of gene expression;GO:0010769//regulation of cell morphogenesis involved in differentiation;GO:0010769//regulation of cell morphogenesis involved in differentiatio…
ncbi_105081540	LOC105081540	E3 ubiquitin-protein ligase DZIP3 [Camelus bactrianus]	-	-	-	-	GO:0044424//intracellular part	GO:0003723//RNA binding;GO:0019787//ubiquitin-like protein transferase activity;GO:0019899//enzyme binding;GO:0043130//ubiquitin binding;GO:0046914//transition metal ion binding	-
ncbi_105082121	TCF7	transcription factor 7 [Camelus bactrianus]	Environmental Information Processing;Environmental Information Processing;Organismal Systems;Cellular Processes	Signal transduction;Signal transduction;Endocrine system;Cellular community - eukaryotes	ko04390//Hippo signaling pathway;ko04310//Wnt signaling pathway;ko04916//Melanogenesis;ko04520//Adherens junction	K02620;K02620;K02620;K02620	-	-	-
ncbi_105081448	MCMDC2	MCM domain-containing protein 2 [Camelus ferus]	-	-	-	-	-	GO:0032550//purine ribonucleoside binding	GO:0006259//DNA metabolic process
ncbi_105075750	CHRDL1	chordin-like protein 1	-	-	-	-	-	-	GO:0001654//eye development;GO:0030154//cell differentiation;GO:0030510//regulation of BMP signaling pathway
ncbi_105076984	DUOXA2	dual oxidase maturation factor 2 [Camelus ferus]	Organismal Systems	Endocrine system	ko04918//Thyroid hormone synthesis	K17232	GO:0031224//intrinsic component of membrane	-	GO:0006521//regulation of cellular amino acid metabolic process;GO:0008104//protein localization;GO:0031347//regulation of defense response;GO:0072593//reactive oxygen species metabolic process
ncbi_105066812	U2SURP	U2 snRNP-associated SURP motif-containing protein	Genetic Information Processing	Transcription	ko03040//Spliceosome	K12842	GO:0031981//nuclear lumen;GO:0031981//nuclear lumen;GO:0031981//nuclear lumen	GO:0003723//RNA binding;GO:0003723//RNA binding;GO:0003723//RNA binding;GO:0036094//small molecule binding;GO:0036094//small molecule binding;GO:0036094//small molecule binding	GO:0010467//gene expression;GO:0010467//gene expression;GO:0010467//gene expression
ncbi_105062838	MED29	mediator of RNA polymerase II transcription subunit 29 [Camelus ferus]	-	-	-	-	GO:0043231//intracellular membrane-bounded organelle;GO:0043234//protein complex	-	GO:0010468//regulation of gene expression
ncbi_105073094	SGSM3	small G protein signaling modulator 3 [Camelus bactrianus]	-	-	-	-	-	GO:0017016//Ras GTPase binding	GO:0016192//vesicle-mediated transport;GO:0046578//regulation of Ras protein signal transduction
ncbi_105076015	LOC105076015	type-1 protein phosphatase inhibitor 4 [Camelus ferus]	-	-	-	-	-	-	GO:0050790//regulation of catalytic activity;GO:0050794//regulation of cellular process
ncbi_105064903	LOC105064903	LOC767879 protein, partial [Bos taurus]	-	-	-	-	-	-	-
ncbi_105064653	PGM1	phosphoglucomutase-1	Metabolism;Metabolism;Metabolism;Metabolism;Metabolism;Metabolism;Metabolism	Global and overview maps;Nucleotide metabolism;Carbohydrate metabolism;Carbohydrate metabolism;Carbohydrate metabolism;Carbohydrate metabolism;Carbohydrate metabolism	ko01100//Metabolic pathways;ko00230//Purine metabolism;ko00010//Glycolysis / Gluconeogenesis;ko00520//Amino sugar and nucleotide sugar metabolism;ko00052//Galactose metabolism;ko00500//Starch and sucrose metabolism;ko00030//Pentose phosphate pathway	K01835;K01835;K01835;K01835;K01835;K01835;K01835	-	-	-
ncbi_105062937	SMC6	structural maintenance of chromosomes protein 6 [Camelus bactrianus]	-	-	-	-	GO:0016604//nuclear body;GO:0043234//protein complex;GO:0098687//chromosomal region	-	GO:0000725//recombinational repair;GO:0007569//cell aging
ncbi_105061987	IRS4	insulin receptor substrate 4 [Camelus bactrianus]	Environmental Information Processing;Organismal Systems;Environmental Information Processing;Environmental Information Processing;Cellular Processes;Organismal Systems;Organismal Systems;Organismal Systems;Organismal Systems	Signal transduction;Endocrine system;Signal transduction;Signal transduction;Transport and catabolism;Aging;Endocrine system;Aging;Endocrine system	ko04022//cGMP - PKG signaling pathway;ko04910//Insulin signaling pathway;ko04068//FoxO signaling pathway;ko04152//AMPK signaling pathway;ko04140//Autophagy - animal;ko04211//Longevity regulating pathway - mammal;ko04920//Adipocytokine signaling pathway;ko04213//Longevity regulating pathway - multiple species;ko04923//Regulation of lipolysis in adipocyte	K17446;K17446;K17446;K17446;K17446;K17446;K17446;K17446;K17446	-	-	-
ncbi_105082126	UBE2B	ubiquitin-conjugating enzyme E2 B	Genetic Information Processing	Folding, sorting and degradation	ko04120//Ubiquitin mediated proteolysis	K10574	-	-	-
ncbi_105064174	BRPF3	bromodomain and PHD finger-containing protein 3 [Camelus bactrianus]	-	-	-	-	GO:0070775//H3 histone acetyltransferase complex	GO:0043169//cation binding	GO:0016573//histone acetylation
ncbi_105077932	MAFK	transcription factor MafK [Camelus bactrianus]	-	-	-	-	GO:0043231//intracellular membrane-bounded organelle	GO:0001071//nucleic acid binding transcription factor activity;GO:0008134//transcription factor binding;GO:0019904//protein domain specific binding;GO:0044212//transcription regulatory region DNA binding	GO:0010468//regulation of gene expression;GO:0034645//cellular macromolecule biosynthetic process;GO:0048731//system development
ncbi_105062839	ZFP36	LOW QUALITY PROTEIN: tristetraprolin [Camelus bactrianus]	-	-	-	-	GO:0036464//cytoplasmic ribonucleoprotein granule;GO:0043231//intracellular membrane-bounded organelle	GO:0003730//mRNA 3'-UTR binding;GO:0019900//kinase binding;GO:0019956//chemokine binding;GO:0043169//cation binding	GO:0000956//nuclear-transcribed mRNA catabolic process;GO:0006355//regulation of transcription, DNA-templated;GO:0007165//signal transduction;GO:0031348//negative regulation of defense response;GO:0031442//positive regulation of mRNA 3'-end processing;GO:0032640//tumor necrosis factor production;GO:0040033//negative regulation of translation, ncRNA-mediated;GO:0045596//negative regulation of cell…
ncbi_105081507	RIBC1	RIB43A-like with coiled-coils protein 1	-	-	-	-	-	-	-
ncbi_105071925	FITM2	fat storage-inducing transmembrane protein 2 [Camelus bactrianus]	-	-	-	-	-	-	-
ncbi_105067079	LOC105067079	histone H2A-Bbd type 2/3-like [Camelus bactrianus]	-	-	-	-	-	-	-
ncbi_105077747	LOC105077747	cytochrome c-type heme lyase	Metabolism	Metabolism of cofactors and vitamins	ko00860//Porphyrin and chlorophyll metabolism	K01764	GO:0019866//organelle inner membrane;GO:0019866//organelle inner membrane;GO:0043231//intracellular membrane-bounded organelle;GO:0043231//intracellular membrane-bounded organelle	GO:0003824//catalytic activity;GO:0003824//catalytic activity;GO:0043169//cation binding;GO:0043169//cation binding	-
ncbi_105069577	LOC105069577	olfactory receptor 6N2-like [Camelus bactrianus]	Organismal Systems	Sensory system	ko04740//Olfactory transduction	K04257	-	-	-
ncbi_105079396	ERAS	GTPase ERas [Camelus bactrianus]	-	-	-	-	-	GO:0032550//purine ribonucleoside binding	GO:0035556//intracellular signal transduction
ncbi_105078358	MEX3D	RNA-binding protein MEX3D, partial [Camelus bactrianus]	-	-	-	-	GO:0043231//intracellular membrane-bounded organelle;GO:0044444//cytoplasmic part	GO:0003723//RNA binding;GO:0046914//transition metal ion binding	GO:0008298//intracellular mRNA localization;GO:0043488//regulation of mRNA stability
ncbi_105067059	FGF13	fibroblast growth factor 13	Environmental Information Processing;Environmental Information Processing;Cellular Processes;Environmental Information Processing;Environmental Information Processing	Signal transduction;Signal transduction;Cell motility;Signal transduction;Signal transduction	ko04151//PI3K-Akt signaling pathway;ko04010//MAPK signaling pathway;ko04810//Regulation of actin cytoskeleton;ko04014//Ras signaling pathway;ko04015//Rap1 signaling pathway	K04358;K04358;K04358;K04358;K04358	GO:0015630//microtubule cytoskeleton;GO:0016020//membrane;GO:0043005//neuron projection;GO:0043231//intracellular membrane-bounded organelle;GO:0044291//cell-cell contact zone;GO:0044444//cytoplasmic part	GO:0005102//receptor binding;GO:0015631//tubulin binding;GO:0016247//channel regulator activity;GO:0019887//protein kinase regulator activity	GO:0001934//positive regulation of protein phosphorylation;GO:0007009//plasma membrane organization;GO:0007611//learning or memory;GO:0012501//programmed cell death;GO:0021543//pallium development;GO:0022029//telencephalon cell migration;GO:0030010//establishment of cell polarity;GO:0030308//negative regulation of cell growth;GO:0031111//negative regulation of microtubule polymerization or depoly…
ncbi_105075863	NRK	nik-related protein kinase	-	-	-	-	-	GO:0004672//protein kinase activity;GO:0032550//purine ribonucleoside binding	GO:0000186//activation of MAPKK activity;GO:0008283//cell proliferation;GO:0044703//multi-organism reproductive process;GO:0048638//regulation of developmental growth
ncbi_105075008	VEZT	vezatin	-	-	-	-	GO:0002141//stereocilia ankle link;GO:0016020//membrane;GO:0030141//secretory granule;GO:0031224//intrinsic component of membrane;GO:0031224//intrinsic component of membrane;GO:0031224//intrinsic component of membrane;GO:0031224//intrinsic component of membrane;GO:0043231//intracellular membrane-bounded organelle;GO:0043231//intracellular membrane-bounded organelle;GO:0043231//intracellular membr…	GO:0008092//cytoskeletal protein binding;GO:0008092//cytoskeletal protein binding;GO:0008092//cytoskeletal protein binding;GO:0008092//cytoskeletal protein binding;GO:0008092//cytoskeletal protein binding	GO:0009792//embryo development ending in birth or egg hatching;GO:0009792//embryo development ending in birth or egg hatching;GO:0009792//embryo development ending in birth or egg hatching;GO:0009792//embryo development ending in birth or egg hatching;GO:0009792//embryo development ending in birth or egg hatching;GO:0098602//single organism cell adhesion;GO:0098602//single organism cell adhesion;…
ncbi_105071562	RPL23A	60S ribosomal protein L23a [Myotis brandtii]	Genetic Information Processing	Translation	ko03010//Ribosome	K02893	GO:0030529//intracellular ribonucleoprotein complex	GO:0005198//structural molecule activity	GO:0010467//gene expression
ncbi_105064023	LOC105064023	sterol 26-hydroxylase, mitochondrial	Metabolism;Organismal Systems;Organismal Systems;Metabolism	Global and overview maps;Endocrine system;Digestive system;Lipid metabolism	ko01100//Metabolic pathways;ko03320//PPAR signaling pathway;ko04979//Cholesterol metabolism;ko00120//Primary bile acid biosynthesis	K00488;K00488;K00488;K00488	GO:0019866//organelle inner membrane;GO:0043231//intracellular membrane-bounded organelle	GO:0016491//oxidoreductase activity;GO:0046906//tetrapyrrole binding;GO:0046914//transition metal ion binding	GO:0044710//single-organism metabolic process
ncbi_105071281	CDKN2B	cyclin-dependent kinase 4 inhibitor B [Camelus bactrianus]	Cellular Processes;Environmental Information Processing;Cellular Processes;Environmental Information Processing	Cell growth and death;Signal transduction;Cell growth and death;Signal transduction	ko04218//Cellular senescence;ko04068//FoxO signaling pathway;ko04110//Cell cycle;ko04350//TGF-beta signaling pathway	K04685;K04685;K04685;K04685	GO:0043231//intracellular membrane-bounded organelle	GO:0016538//cyclin-dependent protein serine/threonine kinase regulator activity;GO:0016772//transferase activity, transferring phosphorus-containing groups;GO:0019900//kinase binding	GO:0000075//cell cycle checkpoint;GO:0000082//G1/S transition of mitotic cell cycle;GO:0002244//hematopoietic progenitor cell differentiation;GO:0006469//negative regulation of protein kinase activity;GO:0007584//response to nutrient;GO:0008285//negative regulation of cell proliferation;GO:0017015//regulation of transforming growth factor beta receptor signaling pathway;GO:0051726//regulation of …
ncbi_105076976	LOC105076976	spatacsin-like [Camelus bactrianus]	-	-	-	-	GO:0005774//vacuolar membrane;GO:0031224//intrinsic component of membrane;GO:0031988//membrane-bounded vesicle	GO:0005488//binding	-
ncbi_105082132	SEC24A	protein transport protein Sec24A [Camelus bactrianus]	Genetic Information Processing	Folding, sorting and degradation	ko04141//Protein processing in endoplasmic reticulum	K14007	GO:0030120//vesicle coat	GO:0046914//transition metal ion binding	GO:0010869//regulation of receptor biosynthetic process;GO:0016482//cytoplasmic transport;GO:0032846//positive regulation of homeostatic process;GO:0050708//regulation of protein secretion
ncbi_105079424	CHST7	carbohydrate sulfotransferase 7 [Camelus bactrianus]	Metabolism	Glycan biosynthesis and metabolism	ko00532//Glycosaminoglycan biosynthesis - chondroitin sulfate / dermatan sulfate	K04743	-	GO:0034481//chondroitin sulfotransferase activity	GO:0006024//glycosaminoglycan biosynthetic process;GO:0044237//cellular metabolic process;GO:0044238//primary metabolic process;GO:1901071//glucosamine-containing compound metabolic process
ncbi_105082334	ALS2CR12	amyotrophic lateral sclerosis 2 chromosomal region candidate gene 12 protein [Camelus ferus]	-	-	-	-	GO:0031514//motile cilium;GO:0044424//intracellular part;GO:0044441//ciliary part	-	-
ncbi_105082182	MZB1	marginal zone B- and B1-cell-specific protein [Camelus bactrianus]	-	-	-	-	-	-	-
ncbi_105064863	RPS2	rCG34378,	Genetic Information Processing	Translation	ko03010//Ribosome	K02981	GO:0005924//cell-substrate adherens junction;GO:0015935//small ribosomal subunit;GO:0031981//nuclear lumen;GO:0031988//membrane-bounded vesicle	GO:0005198//structural molecule activity;GO:0019838//growth factor binding;GO:0044822//poly(A) RNA binding	GO:0010467//gene expression;GO:0043085//positive regulation of catalytic activity
ncbi_105070196	DYRK1A	MNB/DYRK protein kinase, partial [Homo sapiens]	-	-	-	-	GO:0016604//nuclear body;GO:0032991//macromolecular complex	GO:0004713//protein tyrosine kinase activity;GO:0008092//cytoskeletal protein binding;GO:0032550//purine ribonucleoside binding	GO:0006468//protein phosphorylation;GO:0007049//cell cycle;GO:0031401//positive regulation of protein modification process;GO:0043516//regulation of DNA damage response, signal transduction by p53 class mediator;GO:0048511//rhythmic process;GO:0048731//system development
ncbi_105079435	PRAF2	PRA1 family protein 2 [Camelus bactrianus]	-	-	-	-	GO:0031090//organelle membrane;GO:0031224//intrinsic component of membrane	-	GO:0008104//protein localization;GO:0051234//establishment of localization
ncbi_105070678	DPF2	zinc finger protein ubi-d4	-	-	-	-	GO:0000785//chromatin;GO:0000785//chromatin;GO:0005815//microtubule organizing center;GO:0005815//microtubule organizing center;GO:0031981//nuclear lumen;GO:0031981//nuclear lumen;GO:0070603//SWI/SNF superfamily-type complex	GO:0000977//RNA polymerase II regulatory region sequence-specific DNA binding;GO:0000977//RNA polymerase II regulatory region sequence-specific DNA binding;GO:0046914//transition metal ion binding;GO:0046914//transition metal ion binding	GO:0007165//signal transduction;GO:0010468//regulation of gene expression;GO:0012501//programmed cell death;GO:0034645//cellular macromolecule biosynthetic process
ncbi_105084196	DCDC2	doublecortin domain-containing protein 2 [Camelus bactrianus]	-	-	-	-	GO:0005929//cilium;GO:0044424//intracellular part	GO:0005488//binding	GO:0006952//defense response;GO:0007632//visual behavior;GO:0008589//regulation of smoothened signaling pathway;GO:0016477//cell migration;GO:0048812//neuron projection morphogenesis
ncbi_105075865	LOC105075865	PWWP domain-containing protein MUM1L1 [Camelus ferus]	-	-	-	-	-	-	-
ncbi_105064262	LOC105064262	RIKEN cDNA 4930539E08,	-	-	-	-	-	-	-
ncbi_105075862	IL1RAPL2	X-linked interleukin-1 receptor accessory protein-like 2 [Camelus bactrianus]	-	-	-	-	-	-	GO:0007166//cell surface receptor signaling pathway
ncbi_105067093	JADE1	protein Jade-1 [Camelus bactrianus]	-	-	-	-	GO:0016020//membrane;GO:0043231//intracellular membrane-bounded organelle;GO:0044421//extracellular region part	GO:0001104//RNA polymerase II transcription cofactor activity;GO:0046914//transition metal ion binding	GO:0000082//G1/S transition of mitotic cell cycle;GO:0006357//regulation of transcription from RNA polymerase II promoter;GO:0043967//histone H4 acetylation
ncbi_105064654	ARHGEF40	LOW QUALITY PROTEIN: rho guanine nucleotide exchange factor 40 [Camelus bactrianus]	-	-	-	-	-	-	GO:0043087//regulation of GTPase activity
ncbi_105073872	CNBP	cellular nucleic acid-binding protein	-	-	-	-	GO:0043231//intracellular membrane-bounded organelle;GO:0043231//intracellular membrane-bounded organelle;GO:0043231//intracellular membrane-bounded organelle;GO:0044444//cytoplasmic part;GO:0044444//cytoplasmic part;GO:0044444//cytoplasmic part	GO:0001071//nucleic acid binding transcription factor activity;GO:0001071//nucleic acid binding transcription factor activity;GO:0003723//RNA binding;GO:0003723//RNA binding;GO:0003723//RNA binding;GO:0043566//structure-specific DNA binding;GO:0043566//structure-specific DNA binding;GO:0043566//structure-specific DNA binding;GO:0046914//transition metal ion binding;GO:0046914//transition metal io…	GO:0006357//regulation of transcription from RNA polymerase II promoter;GO:0006357//regulation of transcription from RNA polymerase II promoter;GO:0006357//regulation of transcription from RNA polymerase II promoter;GO:0008203//cholesterol metabolic process;GO:0008203//cholesterol metabolic process;GO:0042127//regulation of cell proliferation;GO:0042127//regulation of cell proliferation;GO:004212…
ncbi_105075855	TCP11X2	T-complex protein 11 homolog [Camelus bactrianus]	-	-	-	-	-	-	-
ncbi_105062997	CT83	kita-kyushu lung cancer antigen 1 [Camelus ferus]	-	-	-	-	-	-	-
ncbi_105078140	REEP6	receptor expression-enhancing protein 6 [Camelus bactrianus]	-	-	-	-	GO:0031090//organelle membrane;GO:0031224//intrinsic component of membrane;GO:0043005//neuron projection;GO:0043231//intracellular membrane-bounded organelle	-	GO:0051049//regulation of transport
ncbi_105068902	CACYBP	calcyclin-binding protein	Environmental Information Processing	Signal transduction	ko04310//Wnt signaling pathway	K04507	GO:0005635//nuclear envelope;GO:0005635//nuclear envelope;GO:0005635//nuclear envelope;GO:0005635//nuclear envelope;GO:0031981//nuclear lumen;GO:0031981//nuclear lumen;GO:0031981//nuclear lumen;GO:0031981//nuclear lumen;GO:0031988//membrane-bounded vesicle;GO:0031988//membrane-bounded vesicle;GO:0031988//membrane-bounded vesicle;GO:0031988//membrane-bounded vesicle;GO:0042995//cell projection;GO:…	GO:0046983//protein dimerization activity;GO:0046983//protein dimerization activity;GO:0046983//protein dimerization activity;GO:0046983//protein dimerization activity	GO:0006275//regulation of DNA replication;GO:0006275//regulation of DNA replication;GO:0006275//regulation of DNA replication;GO:0006275//regulation of DNA replication;GO:0008219//cell death;GO:0008219//cell death;GO:0008219//cell death;GO:0008219//cell death;GO:0035051//cardiocyte differentiation;GO:0035051//cardiocyte differentiation;GO:0035051//cardiocyte differentiation;GO:0035051//cardiocyte…
ncbi_105064856	SLC9A3R2	Na(+)/H(+) exchange regulatory cofactor NHE-RF2 [Camelus bactrianus]	Organismal Systems	Excretory system	ko04960//Aldosterone-regulated sodium reabsorption	K13358	GO:0005886//plasma membrane;GO:0005924//cell-substrate adherens junction;GO:0031988//membrane-bounded vesicle;GO:0043231//intracellular membrane-bounded organelle	GO:0019899//enzyme binding	GO:0014066//regulation of phosphatidylinositol 3-kinase signaling
ncbi_105075163	RPS6KL1	ribosomal protein S6 kinase-like 1	-	-	-	-	-	GO:0016740//transferase activity;GO:0016740//transferase activity;GO:0032550//purine ribonucleoside binding;GO:0032550//purine ribonucleoside binding	GO:0006464//cellular protein modification process;GO:0006464//cellular protein modification process
ncbi_105064835	ZG16B	zymogen granule protein 16 homolog B [Camelus bactrianus]	-	-	-	-	GO:0044421//extracellular region part	-	-
ncbi_105070658	LOC105070658	membrane-anchored junction protein	-	-	-	-	-	-	-
ncbi_105070677	CDC42EP2	LOW QUALITY PROTEIN: cdc42 effector protein 2 [Camelus bactrianus]	-	-	-	-	-	-	-
ncbi_105081232	LOC105081232	cilia- and flagella-associated protein 47 [Vicugna pacos]	-	-	-	-	-	-	-
ncbi_105072658	TM9SF2	transmembrane 9 superfamily member 2 [Camelus bactrianus]	-	-	-	-	GO:0031988//membrane-bounded vesicle	-	-
ncbi_105063820	FNDC4	fibronectin type III domain-containing protein 4 [Camelus bactrianus]	-	-	-	-	GO:0016020//membrane;GO:0043231//intracellular membrane-bounded organelle	-	-
ncbi_105079021	PRKCE	protein kinase C epsilon type [Camelus bactrianus]	Environmental Information Processing;Cellular Processes;Organismal Systems;Environmental Information Processing;Environmental Information Processing;Organismal Systems;Organismal Systems;Organismal Systems	Signal transduction;Cellular community - eukaryotes;Circulatory system;Signal transduction;Signal transduction;Sensory system;Immune system;Endocrine system	ko04022//cGMP - PKG signaling pathway;ko04530//Tight junction;ko04270//Vascular smooth muscle contraction;ko04371//Apelin signaling pathway;ko04071//Sphingolipid signaling pathway;ko04750//Inflammatory mediator regulation of TRP channels;ko04666//Fc gamma R-mediated phagocytosis;ko04925//Aldosterone synthesis and secretion	K18050;K18050;K18050;K18050;K18050;K18050;K18050;K18050	GO:0016020//membrane;GO:0043231//intracellular membrane-bounded organelle;GO:0043232//intracellular non-membrane-bounded organelle;GO:0044444//cytoplasmic part	GO:0003779//actin binding;GO:0004697//protein kinase C activity;GO:0030234//enzyme regulator activity;GO:0030545//receptor regulator activity;GO:0032550//purine ribonucleoside binding;GO:0043168//anion binding;GO:0043169//cation binding	GO:0001666//response to hypoxia;GO:0001932//regulation of protein phosphorylation;GO:0002275//myeloid cell activation involved in immune response;GO:0006629//lipid metabolic process;GO:0007166//cell surface receptor signaling pathway;GO:0007626//locomotory behavior;GO:0009896//positive regulation of catabolic process;GO:0010469//regulation of receptor activity;GO:0010632//regulation of epithelial…
ncbi_105073978	EPG5	ectopic P granules protein 5 homolog [Camelus bactrianus]	-	-	-	-	-	-	GO:0007033//vacuole organization;GO:0016192//vesicle-mediated transport
ncbi_105072768	TRIT1	tRNA dimethylallyltransferase, mitochondrial	-	-	-	-	GO:0043231//intracellular membrane-bounded organelle;GO:0043231//intracellular membrane-bounded organelle	GO:0003824//catalytic activity;GO:0003824//catalytic activity;GO:0032550//purine ribonucleoside binding;GO:0036094//small molecule binding	GO:0006399//tRNA metabolic process;GO:0006399//tRNA metabolic process
ncbi_105069487	SPTA1	spectrin alpha chain, erythrocytic 1 [Camelus bactrianus]	-	-	-	-	-	-	-
ncbi_105074798	CCDC79	telomere repeats-binding bouquet formation protein 1 [Camelus ferus]	-	-	-	-	GO:0098687//chromosomal region	GO:0003676//nucleic acid binding	GO:0034397//telomere localization;GO:0070192//chromosome organization involved in meiotic cell cycle
ncbi_105069785	DDX42	ATP-dependent RNA helicase DDX42 [Camelus bactrianus]	Genetic Information Processing	Transcription	ko03040//Spliceosome	K12835	GO:0043231//intracellular membrane-bounded organelle;GO:0043231//intracellular membrane-bounded organelle	GO:0003723//RNA binding;GO:0003723//RNA binding;GO:0017111//nucleoside-triphosphatase activity;GO:0017111//nucleoside-triphosphatase activity;GO:0032550//purine ribonucleoside binding;GO:0032550//purine ribonucleoside binding	GO:0033036//macromolecule localization;GO:0033036//macromolecule localization
ncbi_105064914	LOC105064914	serine protease 41 [Felis catus]	-	-	-	-	GO:0016020//membrane	GO:0070011//peptidase activity, acting on L-amino acid peptides	-
ncbi_105072482	PARD3	partitioning defective 3 homolog [Camelus bactrianus]	Environmental Information Processing;Cellular Processes;Environmental Information Processing;Organismal Systems;Organismal Systems;Environmental Information Processing;Cellular Processes;Cellular Processes;Environmental Information Processing	Signaling molecules and interaction;Transport and catabolism;Signal transduction;Immune system;Development;Signal transduction;Cellular community - eukaryotes;Cellular community - eukaryotes;Signal transduction	ko04080//Neuroactive ligand-receptor interaction;ko04144//Endocytosis;ko04015//Rap1 signaling pathway;ko04062//Chemokine signaling pathway;ko04360//Axon guidance;ko04390//Hippo signaling pathway;ko04530//Tight junction;ko04520//Adherens junction;ko04391//Hippo signaling pathway -fly	K04237;K04237;K04237;K04237;K04237;K04237;K04237;K04237;K04237	GO:0015630//microtubule cytoskeleton;GO:0016020//membrane;GO:0030426//growth cone;GO:0032991//macromolecular complex;GO:0033267//axon part;GO:0043296//apical junction complex;GO:0044297//cell body;GO:0044444//cytoplasmic part;GO:0070161//anchoring junction	GO:0019901//protein kinase binding;GO:0019902//phosphatase binding;GO:1902936//phosphatidylinositol bisphosphate binding	GO:0001933//negative regulation of protein phosphorylation;GO:0006605//protein targeting;GO:0007017//microtubule-based process;GO:0007043//cell-cell junction assembly;GO:0007178//transmembrane receptor protein serine/threonine kinase signaling pathway;GO:0007186//G-protein coupled receptor signaling pathway;GO:0016477//cell migration;GO:0030010//establishment of cell polarity;GO:0031641//regulati…
ncbi_105082725	DNAJC30	dnaJ homolog subfamily C member 30 [Camelus bactrianus]	-	-	-	-	-	-	-
ncbi_105081221	LOC105081221	melanoma-associated antigen B16-like [Camelus bactrianus]	-	-	-	-	-	-	-
ncbi_105071567	KIAA0100	UPF0378 protein KIAA0100 homolog [Camelus bactrianus]	-	-	-	-	-	-	-
ncbi_105074886	CA7	carbonic anhydrase 7 [Camelus bactrianus]	Metabolism	Energy metabolism	ko00910//Nitrogen metabolism	K01672	GO:0044444//cytoplasmic part	GO:0046914//transition metal ion binding	GO:0006821//chloride transport;GO:0032228//regulation of synaptic transmission, GABAergic;GO:0032846//positive regulation of homeostatic process;GO:0044237//cellular metabolic process
ncbi_105063105	HILPDA	hypoxia-inducible lipid droplet-associated protein [Camelus bactrianus]	-	-	-	-	GO:0044464//cell part	-	-
ncbi_105064862	RNF151	RING finger protein 151	Cellular Processes	Transport and catabolism	ko04144//Endocytosis	K11981	GO:0043231//intracellular membrane-bounded organelle;GO:0043231//intracellular membrane-bounded organelle;GO:0043231//intracellular membrane-bounded organelle	GO:0046914//transition metal ion binding;GO:0046914//transition metal ion binding;GO:0046914//transition metal ion binding	GO:0032446//protein modification by small protein conjugation;GO:0032446//protein modification by small protein conjugation;GO:0032446//protein modification by small protein conjugation
ncbi_105064902	SLX4	LOW QUALITY PROTEIN: structure-specific endonuclease subunit SLX4 [Camelus bactrianus]	Genetic Information Processing	Replication and repair	ko03460//Fanconi anemia pathway	K10484	GO:0000109//nucleotide-excision repair complex;GO:0000781//chromosome, telomeric region;GO:0000785//chromatin	GO:0016888//endodeoxyribonuclease activity, producing 5'-phosphomonoesters;GO:0016889//endodeoxyribonuclease activity, producing 3'-phosphomonoesters;GO:0030234//enzyme regulator activity	GO:0000729//DNA double-strand break processing;GO:0006308//DNA catabolic process;GO:0009893//positive regulation of metabolic process;GO:0072423//response to DNA damage checkpoint signaling
ncbi_105079433	SUV39H1	histone-lysine N-methyltransferase SUV39H1 [Camelus bactrianus]	Metabolism	Amino acid metabolism	ko00310//Lysine degradation	K11419	GO:0000228//nuclear chromosome;GO:0000792//heterochromatin;GO:0043234//protein complex;GO:0098687//chromosomal region	GO:0005515//protein binding;GO:0018024//histone-lysine N-methyltransferase activity;GO:0044212//transcription regulatory region DNA binding;GO:0046914//transition metal ion binding	GO:0001666//response to hypoxia;GO:0006342//chromatin silencing;GO:0007623//circadian rhythm;GO:0016072//rRNA metabolic process;GO:0018023//peptidyl-lysine trimethylation;GO:0018027//peptidyl-lysine dimethylation;GO:0033554//cellular response to stress;GO:0034968//histone lysine methylation;GO:0044403//symbiosis, encompassing mutualism through parasitism;GO:0048869//cellular developmental process
ncbi_105077774	GLRA2	glycine receptor subunit alpha-2 [Camelus bactrianus]	Environmental Information Processing	Signaling molecules and interaction	ko04080//Neuroactive ligand-receptor interaction	K05194	GO:0034702//ion channel complex;GO:0097060//synaptic membrane	GO:0005237//inhibitory extracellular ligand-gated ion channel activity;GO:0005253//anion channel activity;GO:0016597//amino acid binding	GO:0006821//chloride transport;GO:0007186//G-protein coupled receptor signaling pathway
ncbi_105061992	LOC105061992	Chromosome X open reading frame 57 [Homo sapiens]	-	-	-	-	-	-	-
ncbi_105063104	FAM71F2	protein FAM71F2 [Camelus bactrianus]	-	-	-	-	-	-	-
ncbi_105075743	TCEAL7	transcription elongation factor A protein-like 7 [Camelus bactrianus]	-	-	-	-	GO:0043231//intracellular membrane-bounded organelle	-	GO:0043433//negative regulation of sequence-specific DNA binding transcription factor activity
ncbi_105083757	OARD1	O-acetyl-ADP-ribose deacetylase 1 [Camelus ferus]	-	-	-	-	-	GO:0005488//binding;GO:0005488//binding;GO:0005488//binding;GO:0005488//binding;GO:0016787//hydrolase activity;GO:0016787//hydrolase activity;GO:0016787//hydrolase activity;GO:0016787//hydrolase activity	GO:0009116//nucleoside metabolic process;GO:0009116//nucleoside metabolic process;GO:0009116//nucleoside metabolic process;GO:0009116//nucleoside metabolic process
ncbi_105079394	GATA1	erythroid transcription factor [Camelus bactrianus]	-	-	-	-	GO:0031981//nuclear lumen;GO:0043234//protein complex	GO:0000977//RNA polymerase II regulatory region sequence-specific DNA binding;GO:0000982//transcription factor activity, RNA polymerase II core promoter proximal region sequence-specific binding;GO:0003682//chromatin binding;GO:0008134//transcription factor binding;GO:0019904//protein domain specific binding;GO:0046914//transition metal ion binding	GO:0001934//positive regulation of protein phosphorylation;GO:0002244//hematopoietic progenitor cell differentiation;GO:0008284//positive regulation of cell proliferation;GO:0008406//gonad development;GO:0030168//platelet activation;GO:0030279//negative regulation of ossification;GO:0030851//granulocyte differentiation;GO:0032846//positive regulation of homeostatic process;GO:0032870//cellular re…
ncbi_105065937	DIAPH2	protein diaphanous homolog 2 [Camelus bactrianus]	Cellular Processes	Cell motility	ko04810//Regulation of actin cytoskeleton	K05745	-	-	-
ncbi_105073826	KIAA1257	TPA: hCG20001-like [Bos taurus]	-	-	-	-	-	-	-
ncbi_105078698	NUP93	nuclear pore complex protein Nup93 [Camelus ferus]	Genetic Information Processing	Translation	ko03013//RNA transport	K14309	-	-	-
ncbi_105081995	LOC105081995	E3 ubiquitin-protein ligase UBR3, partial [Camelus bactrianus]	-	-	-	-	-	GO:0019787//ubiquitin-like protein transferase activity;GO:0046914//transition metal ion binding	GO:0007606//sensory perception of chemical stimulus;GO:0007631//feeding behavior;GO:0007635//chemosensory behavior;GO:0019941//modification-dependent protein catabolic process;GO:0032446//protein modification by small protein conjugation;GO:0044767//single-organism developmental process
ncbi_105072864	BMP8B	bone morphogenetic protein 8B [Camelus bactrianus]	Environmental Information Processing;Organismal Systems;Environmental Information Processing;Environmental Information Processing	Signaling molecules and interaction;Environmental adaptation;Signal transduction;Signal transduction	ko04060//Cytokine-cytokine receptor interaction;ko04714//Thermogenesis;ko04390//Hippo signaling pathway;ko04350//TGF-beta signaling pathway	K16622;K16622;K16622;K16622	-	GO:0005102//receptor binding	GO:0007178//transmembrane receptor protein serine/threonine kinase signaling pathway;GO:0031323//regulation of cellular metabolic process;GO:0048513//animal organ development;GO:0048869//cellular developmental process
ncbi_105079022	EPAS1	endothelial PAS domain-containing protein 1 [Camelus dromedarius]	-	-	-	-	GO:0043231//intracellular membrane-bounded organelle;GO:0043234//protein complex	GO:0001071//nucleic acid binding transcription factor activity;GO:0003677//DNA binding;GO:0019899//enzyme binding;GO:0046983//protein dimerization activity;GO:0060089//molecular transducer activity	GO:0001666//response to hypoxia;GO:0003006//developmental process involved in reproduction;GO:0006584//catecholamine metabolic process;GO:0006996//organelle organization;GO:0008016//regulation of heart contraction;GO:0021700//developmental maturation;GO:0030099//myeloid cell differentiation;GO:0030323//respiratory tube development;GO:0043618//regulation of transcription from RNA polymerase II pro…
ncbi_105082067	CEP120	centrosomal protein of 120 kDa	-	-	-	-	GO:0005815//microtubule organizing center;GO:0005815//microtubule organizing center	GO:0005515//protein binding;GO:0005515//protein binding	GO:0007051//spindle organization;GO:0007051//spindle organization;GO:0008104//protein localization;GO:0008104//protein localization;GO:0030154//cell differentiation;GO:0030154//cell differentiation;GO:0051647//nucleus localization;GO:0051647//nucleus localization
ncbi_105075942	XIAP	E3 ubiquitin-protein ligase XIAP [Camelus ferus]	Cellular Processes;Genetic Information Processing;Cellular Processes;Organismal Systems;Cellular Processes;Environmental Information Processing;Cellular Processes;Cellular Processes	Cellular community - eukaryotes;Folding, sorting and degradation;Cell growth and death;Immune system;Cell growth and death;Signal transduction;Cell growth and death;Cell growth and death	ko04510//Focal adhesion;ko04120//Ubiquitin mediated proteolysis;ko04210//Apoptosis;ko04621//NOD-like receptor signaling pathway;ko04217//Necroptosis;ko04064//NF-kappa B signaling pathway;ko04214//Apoptosis - fly;ko04215//Apoptosis - multiple species	K04725;K04725;K04725;K04725;K04725;K04725;K04725;K04725	GO:0043231//intracellular membrane-bounded organelle;GO:0043231//intracellular membrane-bounded organelle	GO:0004869//cysteine-type endopeptidase inhibitor activity;GO:0004869//cysteine-type endopeptidase inhibitor activity;GO:0019787//ubiquitin-like protein transferase activity;GO:0019787//ubiquitin-like protein transferase activity;GO:0046914//transition metal ion binding;GO:0046914//transition metal ion binding	GO:0030177//positive regulation of Wnt signaling pathway;GO:0030177//positive regulation of Wnt signaling pathway;GO:0033554//cellular response to stress;GO:0033554//cellular response to stress;GO:0043066//negative regulation of apoptotic process;GO:0043066//negative regulation of apoptotic process;GO:0070997//neuron death;GO:0070997//neuron death;GO:1902528//regulation of protein linear polyubiq…
ncbi_105076935	ASCC3	LOW QUALITY PROTEIN: activating signal cointegrator 1 complex subunit 3 [Camelus bactrianus]	-	-	-	-	GO:0043231//intracellular membrane-bounded organelle	GO:0003723//RNA binding;GO:0004003//ATP-dependent DNA helicase activity;GO:0032550//purine ribonucleoside binding	GO:0010468//regulation of gene expression;GO:0032392//DNA geometric change;GO:0033554//cellular response to stress;GO:0034645//cellular macromolecule biosynthetic process;GO:0035510//DNA dealkylation;GO:0044699//single-organism process
ncbi_105069489	LOC105069489	olfactory receptor 6N2 [Camelus bactrianus]	Organismal Systems	Sensory system	ko04740//Olfactory transduction	K04257	-	-	-
ncbi_105065132	LOC105065132	histone-lysine N-methyltransferase SETMAR-like [Camelus bactrianus]	-	-	-	-	-	-	-
ncbi_105074893	SNTB2	beta-2-syntrophin [Camelus bactrianus]	-	-	-	-	-	-	-
ncbi_105072493	STEAP1	metalloreductase STEAP1 [Camelus ferus]	Organismal Systems	Digestive system	ko04978//Mineral absorption	K14737	-	-	-
ncbi_105064650	HNRNPC	heterogeneous nuclear ribonucleoproteins C1/C2	Genetic Information Processing	Transcription	ko03040//Spliceosome	K12884	GO:0000785//chromatin;GO:0000785//chromatin;GO:0000785//chromatin;GO:0000785//chromatin;GO:0000785//chromatin;GO:0000785//chromatin;GO:0000785//chromatin;GO:0000785//chromatin;GO:0000785//chromatin;GO:0000785//chromatin;GO:0000785//chromatin;GO:0005681//spliceosomal complex;GO:0005681//spliceosomal complex;GO:0005681//spliceosomal complex;GO:0005681//spliceosomal complex;GO:0005681//spliceosomal …	GO:0000977//RNA polymerase II regulatory region sequence-specific DNA binding;GO:0000977//RNA polymerase II regulatory region sequence-specific DNA binding;GO:0000977//RNA polymerase II regulatory region sequence-specific DNA binding;GO:0000977//RNA polymerase II regulatory region sequence-specific DNA binding;GO:0000977//RNA polymerase II regulatory region sequence-specific DNA binding;GO:000097…	GO:0000377//RNA splicing, via transesterification reactions with bulged adenosine as nucleophile;GO:0001503//ossification;GO:0001503//ossification;GO:0001503//ossification;GO:0001503//ossification;GO:0001503//ossification;GO:0001503//ossification;GO:0001503//ossification;GO:0001503//ossification;GO:0001503//ossification;GO:0001503//ossification;GO:0001503//ossification;GO:0006338//chromatin remod…
ncbi_105071921	HNF4A	hepatocyte nuclear factor 4-alpha	Environmental Information Processing	Signal transduction	ko04152//AMPK signaling pathway	K07292	GO:0043231//intracellular membrane-bounded organelle;GO:0043231//intracellular membrane-bounded organelle;GO:0043231//intracellular membrane-bounded organelle;GO:0043231//intracellular membrane-bounded organelle	GO:0000975//regulatory region DNA binding;GO:0000975//regulatory region DNA binding;GO:0000975//regulatory region DNA binding;GO:0000975//regulatory region DNA binding;GO:0000981//RNA polymerase II transcription factor activity, sequence-specific DNA binding;GO:0000981//RNA polymerase II transcription factor activity, sequence-specific DNA binding;GO:0000981//RNA polymerase II transcription facto…	GO:0001558//regulation of cell growth;GO:0001558//regulation of cell growth;GO:0001558//regulation of cell growth;GO:0001558//regulation of cell growth;GO:0003006//developmental process involved in reproduction;GO:0003006//developmental process involved in reproduction;GO:0003006//developmental process involved in reproduction;GO:0003006//developmental process involved in reproduction;GO:0006357/…
ncbi_105071270	IFT74	intraflagellar transport protein 74 homolog [Camelus bactrianus]	-	-	-	-	-	-	-
ncbi_105064659	NDRG2	protein NDRG2	-	-	-	-	GO:0005815//microtubule organizing center;GO:0005815//microtubule organizing center;GO:0005815//microtubule organizing center;GO:0005815//microtubule organizing center;GO:0031988//membrane-bounded vesicle;GO:0031988//membrane-bounded vesicle;GO:0031988//membrane-bounded vesicle;GO:0031988//membrane-bounded vesicle;GO:0043005//neuron projection;GO:0043005//neuron projection;GO:0043231//intracellul…	-	GO:0001817//regulation of cytokine production;GO:0001817//regulation of cytokine production;GO:0001817//regulation of cytokine production;GO:0001817//regulation of cytokine production;GO:0007166//cell surface receptor signaling pathway;GO:0007166//cell surface receptor signaling pathway;GO:0008285//negative regulation of cell proliferation;GO:0008285//negative regulation of cell proliferation;GO:…
ncbi_105070662	NAALADL1	N-acetylated-alpha-linked acidic dipeptidase-like protein [Camelus bactrianus]	-	-	-	-	-	-	-
ncbi_105077945	EPHA3	ephrin type-A receptor 3	Organismal Systems	Development	ko04360//Axon guidance	K05104	GO:0005768//endosome;GO:0005768//endosome;GO:0016021//integral component of membrane;GO:0016021//integral component of membrane	GO:0005003//ephrin receptor activity;GO:0005003//ephrin receptor activity;GO:0032550//purine ribonucleoside binding;GO:0032550//purine ribonucleoside binding	GO:0001952//regulation of cell-matrix adhesion;GO:0001952//regulation of cell-matrix adhesion;GO:0006468//protein phosphorylation;GO:0006468//protein phosphorylation;GO:0007169//transmembrane receptor protein tyrosine kinase signaling pathway;GO:0007169//transmembrane receptor protein tyrosine kinase signaling pathway;GO:0010975//regulation of neuron projection development;GO:0010975//regulation …
ncbi_105077954	CADM2	cell adhesion molecule 2	-	-	-	-	GO:0031224//intrinsic component of membrane;GO:0043005//neuron projection;GO:0043025//neuronal cell body	-	GO:0007417//central nervous system development;GO:0022607//cellular component assembly;GO:0022610//biological adhesion;GO:0045216//cell-cell junction organization
ncbi_105071928	JPH2	junctophilin-2 [Physeter catodon]	-	-	-	-	-	-	-
ncbi_105082723	TBL2	transducin beta-like protein 2 [Camelus bactrianus]	-	-	-	-	-	-	-
ncbi_105077479	FBXL18	LOW QUALITY PROTEIN: F-box/LRR-repeat protein 18 [Camelus bactrianus]	-	-	-	-	-	-	-
ncbi_105064663	LOC105064663	eosinophil cationic protein [Camelus ferus]	-	-	-	-	-	GO:0004518//nuclease activity	GO:0008152//metabolic process
ncbi_105068483	PSMA7	proteasome subunit alpha type-7 [Felis catus]	Genetic Information Processing	Folding, sorting and degradation	ko03050//Proteasome	K02731	GO:0031988//membrane-bounded vesicle;GO:0043231//intracellular membrane-bounded organelle;GO:0043234//protein complex	GO:0004175//endopeptidase activity;GO:0005515//protein binding	GO:0019941//modification-dependent protein catabolic process
ncbi_105079434	CCDC120	coiled-coil domain-containing protein 120 [Camelus bactrianus]	-	-	-	-	-	-	-
ncbi_105075157	DLST	dihydrolipoyllysine-residue succinyltransferase component of 2-oxoglutarate dehydrogenase complex, mitochondrial [Camelus bactrianus]	Metabolism;Metabolism;Metabolism;Metabolism	Global and overview maps;Global and overview maps;Amino acid metabolism;Carbohydrate metabolism	ko01100//Metabolic pathways;ko01200//Carbon metabolism;ko00310//Lysine degradation;ko00020//Citrate cycle (TCA cycle)	K00658;K00658;K00658;K00658	GO:0031988//membrane-bounded vesicle;GO:0043231//intracellular membrane-bounded organelle;GO:0045240//dihydrolipoyl dehydrogenase complex	GO:0016740//transferase activity	GO:0006101//citrate metabolic process
ncbi_105064920	PRSS27	serine protease 27 [Camelus bactrianus]	-	-	-	-	-	-	-
ncbi_105064854	ZNF598	zinc finger protein 598 [Camelus bactrianus]	-	-	-	-	-	-	-
ncbi_105070668	ZFPL1	zinc finger protein-like 1 [Camelus ferus]	-	-	-	-	-	GO:0046914//transition metal ion binding	-
ncbi_105073242	RAPGEFL1	rap guanine nucleotide exchange factor-like 1 [Camelus bactrianus]	-	-	-	-	-	GO:0004871//signal transducer activity	GO:0007166//cell surface receptor signaling pathway;GO:0043087//regulation of GTPase activity;GO:0048731//system development
ncbi_105073863	ZNF250	zinc finger protein 250 [Camelus bactrianus]	-	-	-	-	GO:0044464//cell part	GO:0043169//cation binding	GO:0010468//regulation of gene expression
ncbi_105082284	CARF	calcium-responsive transcription factor	-	-	-	-	-	-	-
ncbi_105081445	COPS5	COP9 signalosome complex subunit 5, partial [Bos mutus]	-	-	-	-	GO:0016023//cytoplasmic, membrane-bounded vesicle;GO:0031981//nuclear lumen;GO:0043234//protein complex	GO:0003712//transcription cofactor activity;GO:0036459//thiol-dependent ubiquitinyl hydrolase activity;GO:0043169//cation binding;GO:0070011//peptidase activity, acting on L-amino acid peptides	GO:0000338//protein deneddylation;GO:0006357//regulation of transcription from RNA polymerase II promoter;GO:0006887//exocytosis;GO:0006919//activation of cysteine-type endopeptidase activity involved in apoptotic process;GO:0007049//cell cycle;GO:0032872//regulation of stress-activated MAPK cascade
ncbi_105075749	PAK3	serine/threonine-protein kinase PAK 3	Cellular Processes;Environmental Information Processing;Cellular Processes;Organismal Systems;Organismal Systems;Environmental Information Processing	Cell motility;Signal transduction;Cellular community - eukaryotes;Development;Immune system;Signal transduction	ko04810//Regulation of actin cytoskeleton;ko04014//Ras signaling pathway;ko04510//Focal adhesion;ko04360//Axon guidance;ko04660//T cell receptor signaling pathway;ko04012//ErbB signaling pathway	K05733;K05733;K05733;K05733;K05733;K05733	-	-	-
ncbi_105078648	TBCEL	tubulin-specific chaperone cofactor E-like protein [Camelus bactrianus]	-	-	-	-	-	-	-
ncbi_105073775	LOC105073775	group 10 secretory phospholipase A2-like [Camelus bactrianus]	Metabolism;Environmental Information Processing;Organismal Systems;Organismal Systems;Metabolism;Metabolism;Metabolism;Organismal Systems;Metabolism;Metabolism	Global and overview maps;Signal transduction;Circulatory system;Digestive system;Lipid metabolism;Lipid metabolism;Lipid metabolism;Digestive system;Lipid metabolism;Lipid metabolism	ko01100//Metabolic pathways;ko04014//Ras signaling pathway;ko04270//Vascular smooth muscle contraction;ko04972//Pancreatic secretion;ko00564//Glycerophospholipid metabolism;ko00590//Arachidonic acid metabolism;ko00565//Ether lipid metabolism;ko04975//Fat digestion and absorption;ko00591//Linoleic acid metabolism;ko00592//alpha-Linolenic acid metabolism	K01047;K01047;K01047;K01047;K01047;K01047;K01047;K01047;K01047;K01047	-	GO:0004620//phospholipase activity;GO:0046872//metal ion binding	GO:0001676//long-chain fatty acid metabolic process;GO:0002694//regulation of leukocyte activation;GO:0006658//phosphatidylserine metabolic process;GO:0010743//regulation of macrophage derived foam cell differentiation;GO:0010874//regulation of cholesterol efflux;GO:0010883//regulation of lipid storage;GO:0015914//phospholipid transport;GO:0031325//positive regulation of cellular metabolic proces…
ncbi_105069788	LIMD2	LIM domain-containing protein 2 [Camelus ferus]	-	-	-	-	-	GO:0043169//cation binding	-
ncbi_105064837	KCTD5	BTB/POZ domain-containing protein KCTD5 [Camelus bactrianus]	-	-	-	-	-	-	-
ncbi_105069576	LOC105069576	olfactory receptor 6N2-like [Camelus bactrianus]	Organismal Systems	Sensory system	ko04740//Olfactory transduction	K04257	-	-	-
ncbi_105080644	CSTF2	cleavage stimulation factor subunit 2	Genetic Information Processing	Translation	ko03015//mRNA surveillance pathway	K14407	GO:0005849//mRNA cleavage factor complex;GO:0005849//mRNA cleavage factor complex;GO:0005849//mRNA cleavage factor complex;GO:0016604//nuclear body;GO:0016604//nuclear body;GO:0016604//nuclear body	GO:0003723//RNA binding;GO:0003723//RNA binding;GO:0003723//RNA binding	GO:0006396//RNA processing;GO:0006396//RNA processing;GO:0006396//RNA processing
ncbi_105073093	MKL1	MKL/myocardin-like protein 1 [Camelus bactrianus]	-	-	-	-	GO:0043231//intracellular membrane-bounded organelle	GO:0001071//nucleic acid binding transcription factor activity;GO:0003712//transcription cofactor activity;GO:0003779//actin binding;GO:0030275//LRR domain binding	GO:0042692//muscle cell differentiation;GO:0043066//negative regulation of apoptotic process;GO:0045944//positive regulation of transcription from RNA polymerase II promoter
ncbi_105082984	TG	LOW QUALITY PROTEIN: thyroglobulin [Camelus bactrianus]	Organismal Systems	Endocrine system	ko04918//Thyroid hormone synthesis	K10809	GO:0044421//extracellular region part	GO:0005102//receptor binding	GO:0006575//cellular modified amino acid metabolic process;GO:0009058//biosynthetic process;GO:0015698//inorganic anion transport;GO:0035270//endocrine system development;GO:0050794//regulation of cellular process
ncbi_105071561	NEK8	LOW QUALITY PROTEIN: serine/threonine-protein kinase Nek8 [Camelus bactrianus]	-	-	-	-	GO:0043232//intracellular non-membrane-bounded organelle;GO:0044441//ciliary part	GO:0004672//protein kinase activity;GO:0032550//purine ribonucleoside binding;GO:0043169//cation binding	GO:0006464//cellular protein modification process;GO:0006796//phosphate-containing compound metabolic process;GO:0009653//anatomical structure morphogenesis;GO:1902531//regulation of intracellular signal transduction
ncbi_105070712	FRMD8	FERM domain-containing protein 8 [Camelus bactrianus]	-	-	-	-	-	-	-
ncbi_105075940	STAG2	cohesin subunit SA-2	Cellular Processes	Cell growth and death	ko04110//Cell cycle	K06671	GO:0005856//cytoskeleton;GO:0005856//cytoskeleton;GO:0005856//cytoskeleton;GO:0005856//cytoskeleton;GO:0005856//cytoskeleton;GO:0016020//membrane;GO:0016020//membrane;GO:0016020//membrane;GO:0016020//membrane;GO:0016020//membrane;GO:0031981//nuclear lumen;GO:0031981//nuclear lumen;GO:0031981//nuclear lumen;GO:0031981//nuclear lumen;GO:0031981//nuclear lumen;GO:0032991//macromolecular complex;GO:0…	GO:0005488//binding;GO:0005488//binding;GO:0005488//binding;GO:0005488//binding;GO:0005488//binding	GO:0000087//mitotic M phase;GO:0000087//mitotic M phase;GO:0000087//mitotic M phase;GO:0000087//mitotic M phase;GO:0000087//mitotic M phase;GO:0000278//mitotic cell cycle;GO:0000278//mitotic cell cycle;GO:0000278//mitotic cell cycle;GO:0000278//mitotic cell cycle;GO:0000278//mitotic cell cycle;GO:0000280//nuclear division;GO:0000280//nuclear division;GO:0000280//nuclear division;GO:0000280//nucle…
ncbi_105067074	LOC105067074	transmembrane 9 superfamily member 2-like [Camelus ferus]	-	-	-	-	-	-	-
ncbi_105069780	LOC105069780	intercellular adhesion molecule 5 [Camelus ferus]	-	-	-	-	-	-	-
ncbi_105083756	APOBEC2	C->U-editing enzyme APOBEC-2-like protein [Camelus ferus]	-	-	-	-	-	GO:0016810//hydrolase activity, acting on carbon-nitrogen (but not peptide) bonds;GO:0046914//transition metal ion binding	GO:0009451//RNA modification;GO:0035510//DNA dealkylation
ncbi_105064867	RPL3L	60S ribosomal protein L3-like [Camelus bactrianus]	Genetic Information Processing	Translation	ko03010//Ribosome	K02925	GO:0015934//large ribosomal subunit	-	GO:0010467//gene expression
ncbi_105064345	PAPD4	poly(A) RNA polymerase GLD2	-	-	-	-	GO:0043231//intracellular membrane-bounded organelle;GO:0043231//intracellular membrane-bounded organelle;GO:0043231//intracellular membrane-bounded organelle;GO:0043231//intracellular membrane-bounded organelle	GO:0070566//adenylyltransferase activity;GO:0070566//adenylyltransferase activity;GO:0070566//adenylyltransferase activity;GO:0070566//adenylyltransferase activity	GO:0000956//nuclear-transcribed mRNA catabolic process;GO:0000956//nuclear-transcribed mRNA catabolic process;GO:0000956//nuclear-transcribed mRNA catabolic process;GO:0000956//nuclear-transcribed mRNA catabolic process;GO:0031123//RNA 3'-end processing;GO:0031123//RNA 3'-end processing;GO:0031123//RNA 3'-end processing;GO:0031123//RNA 3'-end processing
ncbi_105072766	MYCL	protein L-Myc [Camelus bactrianus]	-	-	-	-	GO:0043231//intracellular membrane-bounded organelle	GO:0005515//protein binding	GO:0010468//regulation of gene expression
ncbi_105062841	LOC105062841	interleukin 15-like protein, partial [Canis lupus familiaris]	-	-	-	-	-	-	-
ncbi_105070661	SNX15	sorting nexin-15 [Camelus bactrianus]	-	-	-	-	-	-	-
ncbi_105064853	TSC2	tuberin [Camelus bactrianus]	Environmental Information Processing;Organismal Systems;Environmental Information Processing;Organismal Systems;Cellular Processes;Organismal Systems;Environmental Information Processing;Environmental Information Processing;Cellular Processes;Organismal Systems;Cellular Processes	Signal transduction;Environmental adaptation;Signal transduction;Endocrine system;Cell growth and death;Endocrine system;Signal transduction;Signal transduction;Transport and catabolism;Aging;Cell growth and death	ko04151//PI3K-Akt signaling pathway;ko04714//Thermogenesis;ko04072//Phospholipase D signaling pathway;ko04910//Insulin signaling pathway;ko04218//Cellular senescence;ko04919//Thyroid hormone signaling pathway;ko04150//mTOR signaling pathway;ko04152//AMPK signaling pathway;ko04140//Autophagy - animal;ko04211//Longevity regulating pathway - mammal;ko04115//p53 signaling pathway	K07207;K07207;K07207;K07207;K07207;K07207;K07207;K07207;K07207;K07207;K07207	GO:0043231//intracellular membrane-bounded organelle;GO:0043234//protein complex;GO:0044444//cytoplasmic part	GO:0008047//enzyme activator activity;GO:0019899//enzyme binding;GO:0046983//protein dimerization activity	GO:0001933//negative regulation of protein phosphorylation;GO:0006357//regulation of transcription from RNA polymerase II promoter;GO:0006897//endocytosis;GO:0006935//chemotaxis;GO:0008283//cell proliferation;GO:0008286//insulin receptor signaling pathway;GO:0014066//regulation of phosphatidylinositol 3-kinase signaling;GO:0015758//glucose transport;GO:0032006//regulation of TOR signaling;GO:0032…
ncbi_105074997	TMCC3	transmembrane and coiled-coil domains protein 3	-	-	-	-	-	-	-
ncbi_105063090	AHCYL2	adenosylhomocysteinase 3	Metabolism;Metabolism	Global and overview maps;Amino acid metabolism	ko01100//Metabolic pathways;ko00270//Cysteine and methionine metabolism	K01251;K01251	-	-	-
ncbi_105079405	GRIPAP1	GRIP1-associated protein 1 [Camelus bactrianus]	-	-	-	-	-	-	-
ncbi_105071595	COPRS	coordinator of PRMT5 and differentiation stimulator [Camelus ferus]	-	-	-	-	GO:0016020//membrane;GO:0044424//intracellular part	GO:0005515//protein binding	GO:0034969//histone arginine methylation;GO:0048513//animal organ development
ncbi_105080266	LOC105080266	coiled-coil domain-containing protein 71	-	-	-	-	-	-	-
ncbi_105082125	CDKL3	cyclin-dependent kinase-like 3 [Camelus bactrianus]	-	-	-	-	-	GO:0016301//kinase activity;GO:0032550//purine ribonucleoside binding	GO:0006464//cellular protein modification process;GO:0010770//positive regulation of cell morphogenesis involved in differentiation;GO:0030308//negative regulation of cell growth;GO:1990138//neuron projection extension
ncbi_105061774	HHATL	protein-cysteine N-palmitoyltransferase HHAT-like protein	-	-	-	-	GO:0031224//intrinsic component of membrane;GO:0031224//intrinsic component of membrane;GO:0031224//intrinsic component of membrane;GO:0031224//intrinsic component of membrane;GO:0043231//intracellular membrane-bounded organelle;GO:0043231//intracellular membrane-bounded organelle;GO:0043231//intracellular membrane-bounded organelle;GO:0044444//cytoplasmic part;GO:0044444//cytoplasmic part;GO:004…	-	GO:0010558//negative regulation of macromolecule biosynthetic process;GO:0010558//negative regulation of macromolecule biosynthetic process;GO:0010558//negative regulation of macromolecule biosynthetic process;GO:0010558//negative regulation of macromolecule biosynthetic process
ncbi_105066817	ATR	serine/threonine-protein kinase ATR [Camelus bactrianus]	Cellular Processes;Cellular Processes;Cellular Processes;Genetic Information Processing;Cellular Processes	Cell growth and death;Cell growth and death;Cell growth and death;Replication and repair;Cell growth and death	ko04218//Cellular senescence;ko04110//Cell cycle;ko04115//p53 signaling pathway;ko03460//Fanconi anemia pathway;ko04214//Apoptosis - fly	K06640;K06640;K06640;K06640;K06640	GO:0000803//sex chromosome;GO:0016604//nuclear body	GO:0004672//protein kinase activity;GO:0032404//mismatch repair complex binding;GO:0032550//purine ribonucleoside binding	GO:0006275//regulation of DNA replication;GO:0006468//protein phosphorylation;GO:0007569//cell aging;GO:0009411//response to UV;GO:0010332//response to gamma radiation;GO:0043516//regulation of DNA damage response, signal transduction by p53 class mediator;GO:0051098//regulation of binding
ncbi_105068636	RPS6KA3	ribosomal protein S6 kinase alpha-3-like [Elephantulus edwardii]	Environmental Information Processing;Organismal Systems;Environmental Information Processing;Cellular Processes;Organismal Systems;Organismal Systems;Organismal Systems	Signal transduction;Environmental adaptation;Signal transduction;Cell growth and death;Nervous system;Endocrine system;Nervous system	ko04010//MAPK signaling pathway;ko04714//Thermogenesis;ko04150//mTOR signaling pathway;ko04114//Oocyte meiosis;ko04722//Neurotrophin signaling pathway;ko04914//Progesterone-mediated oocyte maturation;ko04720//Long-term potentiation	K04373;K04373;K04373;K04373;K04373;K04373;K04373	-	-	-
ncbi_105066260	RNF6	E3 ubiquitin-protein ligase RNF6	-	-	-	-	GO:0016604//nuclear body;GO:0016604//nuclear body;GO:0016604//nuclear body;GO:0016604//nuclear body;GO:0031090//organelle membrane;GO:0031090//organelle membrane;GO:0031090//organelle membrane;GO:0031090//organelle membrane;GO:0043005//neuron projection;GO:0043005//neuron projection;GO:0043005//neuron projection;GO:0043005//neuron projection	GO:0019787//ubiquitin-like protein transferase activity;GO:0019787//ubiquitin-like protein transferase activity;GO:0019787//ubiquitin-like protein transferase activity;GO:0019787//ubiquitin-like protein transferase activity;GO:0035258//steroid hormone receptor binding;GO:0035258//steroid hormone receptor binding;GO:0035258//steroid hormone receptor binding;GO:0035258//steroid hormone receptor bin…	GO:0000209//protein polyubiquitination;GO:0000209//protein polyubiquitination;GO:0000209//protein polyubiquitination;GO:0000209//protein polyubiquitination;GO:0006355//regulation of transcription, DNA-templated;GO:0006355//regulation of transcription, DNA-templated;GO:0006355//regulation of transcription, DNA-templated;GO:0006355//regulation of transcription, DNA-templated;GO:0019941//modificatio…
ncbi_105077471	ACTB	LOW QUALITY PROTEIN: actin-like [Diachasma alloeum]	Cellular Processes;Environmental Information Processing;Cellular Processes;Organismal Systems;Environmental Information Processing;Cellular Processes;Organismal Systems;Cellular Processes;Cellular Processes;Organismal Systems;Organismal Systems;Organismal Systems;Cellular Processes;Organismal Systems;Environmental Information Processing;Organismal Systems	Cell motility;Signal transduction;Cellular community - eukaryotes;Environmental adaptation;Signal transduction;Cellular community - eukaryotes;Endocrine system;Transport and catabolism;Cell growth and death;Endocrine system;Immune system;Immune system;Cellular community - eukaryotes;Digestive system;Signal transduction;Sensory system	ko04810//Regulation of actin cytoskeleton;ko04015//Rap1 signaling pathway;ko04510//Focal adhesion;ko04714//Thermogenesis;ko04390//Hippo signaling pathway;ko04530//Tight junction;ko04921//Oxytocin signaling pathway;ko04145//Phagosome;ko04210//Apoptosis;ko04919//Thyroid hormone signaling pathway;ko04611//Platelet activation;ko04670//Leukocyte transendothelial migration;ko04520//Adherens junction;ko…	K05692;K05692;K05692;K05692;K05692;K05692;K05692;K05692;K05692;K05692;K05692;K05692;K05692;K05692;K05692;K05692	GO:0005856//cytoskeleton;GO:0005924//cell-substrate adherens junction;GO:0016020//membrane;GO:0030016//myofibril;GO:0031988//membrane-bounded vesicle;GO:0035097//histone methyltransferase complex;GO:0035770//ribonucleoprotein granule;GO:0043189//H4/H2A histone acetyltransferase complex;GO:0044421//extracellular region part	GO:0000977//RNA polymerase II regulatory region sequence-specific DNA binding;GO:0005198//structural molecule activity;GO:0008092//cytoskeletal protein binding;GO:0008134//transcription factor binding;GO:0031490//chromatin DNA binding;GO:0032550//purine ribonucleoside binding;GO:0044389//ubiquitin-like protein ligase binding	GO:0001894//tissue homeostasis;GO:0006338//chromatin remodeling;GO:0030168//platelet activation;GO:0031032//actomyosin structure organization;GO:0048856//anatomical structure development
ncbi_105072765	MFSD2A	sodium-dependent lysophosphatidylcholine symporter 1	-	-	-	-	GO:0016021//integral component of membrane;GO:0044424//intracellular part	GO:0015291//secondary active transmembrane transporter activity	GO:0006869//lipid transport;GO:0016192//vesicle-mediated transport;GO:0048468//cell development
ncbi_105066461	TTC39A	tetratricopeptide repeat protein 39A [Camelus bactrianus]	-	-	-	-	-	-	-
ncbi_105075005	FGD6	FYVE, RhoGEF and PH domain-containing protein 6	-	-	-	-	-	GO:0043169//cation binding;GO:0043169//cation binding	GO:0043087//regulation of GTPase activity;GO:0043087//regulation of GTPase activity
ncbi_105082540	ICA1	islet cell autoantigen 1	-	-	-	-	GO:0030659//cytoplasmic vesicle membrane;GO:0030659//cytoplasmic vesicle membrane	GO:0005515//protein binding;GO:0005515//protein binding	-
ncbi_105069777	SCN4A	sodium channel protein type 4 subunit alpha [Camelus bactrianus]	-	-	-	-	-	-	-
ncbi_105081474	LOC105081474	IQ motif and SEC7 domain-containing protein 2 [Camelus bactrianus]	Cellular Processes	Transport and catabolism	ko04144//Endocytosis	K12495	-	-	-
ncbi_105068900	RABGAP1L	rab GTPase-activating protein 1-like	-	-	-	-	GO:0005768//endosome;GO:0005768//endosome;GO:0005768//endosome;GO:0005768//endosome	GO:0008047//enzyme activator activity;GO:0017016//Ras GTPase binding;GO:0017016//Ras GTPase binding;GO:0017016//Ras GTPase binding;GO:0017016//Ras GTPase binding	GO:0008104//protein localization;GO:0008104//protein localization;GO:0008104//protein localization;GO:0008104//protein localization;GO:0043087//regulation of GTPase activity
ncbi_105063816	GPN1	GPN-loop GTPase 1	-	-	-	-	GO:0043231//intracellular membrane-bounded organelle	GO:0003824//catalytic activity;GO:0032550//purine ribonucleoside binding;GO:0032550//purine ribonucleoside binding	GO:0035556//intracellular signal transduction
ncbi_105061769	SEC22C	vesicle-trafficking protein SEC22c [Camelus bactrianus]	-	-	-	-	-	-	-
ncbi_105064921	NTN3	netrin-3, partial [Camelus bactrianus]	Organismal Systems	Development	ko04360//Axon guidance	K06844	GO:0043231//intracellular membrane-bounded organelle	-	-
ncbi_105079401	SLC35A2	UDP-galactose translocator [Camelus bactrianus]	-	-	-	-	GO:0031224//intrinsic component of membrane;GO:0043231//intracellular membrane-bounded organelle	GO:0005402//cation:sugar symporter activity;GO:0015165//pyrimidine nucleotide-sugar transmembrane transporter activity	GO:0006818//hydrogen transport;GO:0015785//UDP-galactose transport
ncbi_105063811	BRE	BRCA1-A complex subunit BRE [Bos taurus]	-	-	-	-	GO:0000151//ubiquitin ligase complex;GO:0043231//intracellular membrane-bounded organelle	GO:0005048//signal sequence binding;GO:0032813//tumor necrosis factor receptor superfamily binding;GO:0043130//ubiquitin binding	GO:0000077//DNA damage checkpoint;GO:0006282//regulation of DNA repair;GO:0006325//chromatin organization;GO:0009314//response to radiation;GO:0012501//programmed cell death
ncbi_105080264	CCDC36	coiled-coil domain-containing protein 36 [Camelus bactrianus]	-	-	-	-	-	-	-
ncbi_105064799	NLRC3	LOW QUALITY PROTEIN: protein NLRC3 [Camelus bactrianus]	-	-	-	-	GO:0044424//intracellular part	GO:0032550//purine ribonucleoside binding	GO:0002237//response to molecule of bacterial origin;GO:0043122//regulation of I-kappaB kinase/NF-kappaB signaling;GO:0043433//negative regulation of sequence-specific DNA binding transcription factor activity;GO:0046649//lymphocyte activation;GO:1903320//regulation of protein modification by small protein conjugation or removal
ncbi_105066683	LRRIQ4	leucine-rich repeat and IQ domain-containing protein 4 [Camelus ferus]	-	-	-	-	-	-	-
ncbi_105063101	OPN1SW	short-wave-sensitive opsin 1 [Camelus ferus]	-	-	-	-	GO:0031224//intrinsic component of membrane	GO:0004888//transmembrane signaling receptor activity	GO:0006464//cellular protein modification process;GO:0007166//cell surface receptor signaling pathway;GO:0050953//sensory perception of light stimulus
ncbi_105063826	ZNF513	zinc finger protein 513 [Camelus bactrianus]	-	-	-	-	GO:0043231//intracellular membrane-bounded organelle	GO:0000975//regulatory region DNA binding;GO:0043169//cation binding	GO:0009888//tissue development
ncbi_105070651	CDC42BPG	serine/threonine-protein kinase MRCK gamma [Camelus bactrianus]	-	-	-	-	GO:0044464//cell part	GO:0004672//protein kinase activity;GO:0032550//purine ribonucleoside binding;GO:0046872//metal ion binding	GO:0006464//cellular protein modification process;GO:0006796//phosphate-containing compound metabolic process;GO:0007165//signal transduction
ncbi_105062486	ZNF404	zinc finger protein 404	-	-	-	-	GO:0044464//cell part;GO:0044464//cell part	GO:0043169//cation binding;GO:0043169//cation binding	GO:0010468//regulation of gene expression;GO:0010468//regulation of gene expression
ncbi_105063819	ZNF512	zinc finger protein 512	-	-	-	-	GO:0043231//intracellular membrane-bounded organelle	GO:0043169//cation binding	GO:0010468//regulation of gene expression;GO:0034645//cellular macromolecule biosynthetic process
ncbi_105083809	POLR1C	DNA-directed RNA polymerases I and III subunit RPAC1	Metabolism;Metabolism;Metabolism;Organismal Systems;Genetic Information Processing	Global and overview maps;Nucleotide metabolism;Nucleotide metabolism;Immune system;Transcription	ko01100//Metabolic pathways;ko00230//Purine metabolism;ko00240//Pyrimidine metabolism;ko04623//Cytosolic DNA-sensing pathway;ko03020//RNA polymerase	K03027;K03027;K03027;K03027;K03027	-	-	-
ncbi_105064917	LOC105064917	zymogen granule protein 16 homolog B-like [Camelus bactrianus]	-	-	-	-	-	-	-
ncbi_105064601	GPR150	probable G-protein coupled receptor 150 [Camelus bactrianus]	-	-	-	-	GO:0016020//membrane	-	-
ncbi_105064801	NAA60	N-alpha-acetyltransferase 60	-	-	-	-	GO:0043231//intracellular membrane-bounded organelle	GO:0004402//histone acetyltransferase activity;GO:0034212//peptide N-acetyltransferase activity	GO:0006474//N-terminal protein amino acid acetylation;GO:0016573//histone acetylation;GO:0034728//nucleosome organization
ncbi_105082332	ICA1L	islet cell autoantigen 1-like protein [Camelus bactrianus]	-	-	-	-	-	-	-
ncbi_105079360	RP2	protein XRP2 [Camelus bactrianus]	-	-	-	-	GO:0005815//microtubule organizing center;GO:0031253//cell projection membrane;GO:0031988//membrane-bounded vesicle;GO:0043231//intracellular membrane-bounded organelle	GO:0008047//enzyme activator activity;GO:0008092//cytoskeletal protein binding;GO:0016776//phosphotransferase activity, phosphate group as acceptor;GO:0032550//purine ribonucleoside binding	GO:0006996//organelle organization;GO:0009132//nucleoside diphosphate metabolic process;GO:0009152//purine ribonucleotide biosynthetic process;GO:0009209//pyrimidine ribonucleoside triphosphate biosynthetic process;GO:0032989//cellular component morphogenesis;GO:0043087//regulation of GTPase activity;GO:0048193//Golgi vesicle transport
ncbi_105081446	PPP1R42	protein phosphatase 1 regulatory subunit 42 [Camelus bactrianus]	-	-	-	-	GO:0005815//microtubule organizing center	GO:0008092//cytoskeletal protein binding	GO:0035303//regulation of dephosphorylation
ncbi_105075748	CAPN6	LOW QUALITY PROTEIN: calpain-6 [Camelus bactrianus]	-	-	-	-	GO:0005819//spindle;GO:0044444//cytoplasmic part	GO:0004197//cysteine-type endopeptidase activity;GO:0015631//tubulin binding	GO:0019538//protein metabolic process;GO:0033043//regulation of organelle organization
ncbi_105064864	NDUFB10	NADH dehydrogenase [ubiquinone] 1 beta subcomplex subunit 10 [Camelus ferus]	Metabolism;Organismal Systems;Organismal Systems;Metabolism	Global and overview maps;Environmental adaptation;Nervous system;Energy metabolism	ko01100//Metabolic pathways;ko04714//Thermogenesis;ko04723//Retrograde endocannabinoid signaling;ko00190//Oxidative phosphorylation	K03966;K03966;K03966;K03966	GO:0019866//organelle inner membrane;GO:0031988//membrane-bounded vesicle;GO:0044455//mitochondrial membrane part	-	GO:0044710//single-organism metabolic process
ncbi_105073203	ROBO1	roundabout homolog 1	Organismal Systems	Development	ko04360//Axon guidance	K06753	GO:0031224//intrinsic component of membrane;GO:0031224//intrinsic component of membrane;GO:0032589//neuron projection membrane;GO:0032589//neuron projection membrane;GO:0044424//intracellular part;GO:0044424//intracellular part	GO:0019904//protein domain specific binding;GO:0019904//protein domain specific binding	GO:0001960//negative regulation of cytokine-mediated signaling pathway;GO:0001960//negative regulation of cytokine-mediated signaling pathway;GO:0010770//positive regulation of cell morphogenesis involved in differentiation;GO:0010770//positive regulation of cell morphogenesis involved in differentiation;GO:0033599//regulation of mammary gland epithelial cell proliferation;GO:0033599//regulation …
ncbi_105064708	LOC105064708	ribonuclease 4-like [Camelus bactrianus]	-	-	-	-	-	GO:0016892//endoribonuclease activity, producing 3'-phosphomonoesters	GO:0090501//RNA phosphodiester bond hydrolysis
ncbi_105062836	SAMD4B	protein Smaug homolog 2	-	-	-	-	-	GO:0003723//RNA binding;GO:0003723//RNA binding	-
ncbi_105082130	SAR1B	GTP-binding protein SAR1b [Macaca mulatta]	Genetic Information Processing	Folding, sorting and degradation	ko04141//Protein processing in endoplasmic reticulum	K07953	GO:0000139//Golgi membrane;GO:0000139//Golgi membrane;GO:0000139//Golgi membrane;GO:0030658//transport vesicle membrane;GO:0030658//transport vesicle membrane;GO:0030658//transport vesicle membrane	GO:0017111//nucleoside-triphosphatase activity;GO:0017111//nucleoside-triphosphatase activity;GO:0017111//nucleoside-triphosphatase activity;GO:0032550//purine ribonucleoside binding;GO:0032550//purine ribonucleoside binding;GO:0032550//purine ribonucleoside binding;GO:0043169//cation binding;GO:0043169//cation binding;GO:0043169//cation binding	GO:0002478//antigen processing and presentation of exogenous peptide antigen;GO:0002478//antigen processing and presentation of exogenous peptide antigen;GO:0002478//antigen processing and presentation of exogenous peptide antigen;GO:0006461//protein complex assembly;GO:0006461//protein complex assembly;GO:0006461//protein complex assembly;GO:0006487//protein N-linked glycosylation;GO:0006487//pr…
ncbi_105073747	BFAR	bifunctional apoptosis regulator [Camelus bactrianus]	-	-	-	-	-	GO:0043169//cation binding;GO:0043169//cation binding	GO:0042981//regulation of apoptotic process;GO:0042981//regulation of apoptotic process
ncbi_105074706	ANKRD16	ankyrin repeat domain-containing protein 16, partial [Camelus bactrianus]	-	-	-	-	-	-	-
ncbi_105074799	NAE1	NEDD8-activating enzyme E1 regulatory subunit [Camelus bactrianus]	-	-	-	-	-	-	-
ncbi_105082863	WBSCR28	Williams-Beuren syndrome chromosomal region 28 protein [Camelus bactrianus]	-	-	-	-	-	-	-
ncbi_105061780	ZNF662	zinc finger protein 662	-	-	-	-	GO:0044464//cell part;GO:0044464//cell part	GO:0043169//cation binding;GO:0043169//cation binding	GO:0010468//regulation of gene expression;GO:0010468//regulation of gene expression
ncbi_105074876	LOC105074876	cytochrome b5 type B [Camelus ferus]	-	-	-	-	GO:0019866//organelle inner membrane;GO:0031224//intrinsic component of membrane;GO:0031966//mitochondrial membrane	GO:0030234//enzyme regulator activity;GO:0043169//cation binding;GO:0046906//tetrapyrrole binding	GO:0009893//positive regulation of metabolic process;GO:0044710//single-organism metabolic process
ncbi_105082008	CCDC173	coiled-coil domain-containing protein 173 [Camelus bactrianus]	-	-	-	-	-	-	-
ncbi_105073888	COPG1	coatomer subunit gamma-1 [Camelus bactrianus]	-	-	-	-	GO:0030120//vesicle coat;GO:0030660//Golgi-associated vesicle membrane	GO:0005488//binding	GO:0015031//protein transport;GO:0048193//Golgi vesicle transport
ncbi_105083807	XPO5	exportin-5	Genetic Information Processing	Translation	ko03013//RNA transport	K14289	GO:0043231//intracellular membrane-bounded organelle;GO:0043231//intracellular membrane-bounded organelle	GO:0003723//RNA binding;GO:0003723//RNA binding;GO:0017016//Ras GTPase binding;GO:0017016//Ras GTPase binding;GO:0022892//substrate-specific transporter activity;GO:0022892//substrate-specific transporter activity	GO:0006886//intracellular protein transport;GO:0006886//intracellular protein transport
ncbi_105062485	LYPD5	ly6/PLAUR domain-containing protein 5 [Camelus bactrianus]	-	-	-	-	-	-	-
ncbi_105078659	TECTA	alpha-tectorin [Camelus bactrianus]	-	-	-	-	-	-	-
ncbi_105074341	IL15RA	interleukin-15 receptor subunit alpha	Environmental Information Processing;Environmental Information Processing;Organismal Systems	Signaling molecules and interaction;Signal transduction;Immune system	ko04060//Cytokine-cytokine receptor interaction;ko04630//Jak-STAT signaling pathway;ko04672//Intestinal immune network for IgA production	K05074;K05074;K05074	-	-	-
ncbi_105076005	NYX	nyctalopin [Camelus bactrianus]	-	-	-	-	-	-	GO:0050953//sensory perception of light stimulus
ncbi_105062973	LOC105062973	UPF0428 protein CXorf56	-	-	-	-	-	-	-
ncbi_105081985	KLHL41	kelch-like protein 41 [Camelus ferus]	-	-	-	-	GO:0005789//endoplasmic reticulum membrane;GO:0031461//cullin-RING ubiquitin ligase complex;GO:0044449//contractile fiber part	-	GO:0010927//cellular component assembly involved in morphogenesis;GO:0032446//protein modification by small protein conjugation;GO:0035914//skeletal muscle cell differentiation;GO:0042127//regulation of cell proliferation;GO:0045445//myoblast differentiation
ncbi_105071269	LRRC19	leucine-rich repeat-containing protein 19 [Camelus bactrianus]	-	-	-	-	-	-	-
ncbi_105063821	IFT172	intraflagellar transport protein 172 homolog [Camelus ferus]	-	-	-	-	GO:0030990//intraciliary transport particle;GO:0031988//membrane-bounded vesicle;GO:0044441//ciliary part	-	GO:0000226//microtubule cytoskeleton organization;GO:0001501//skeletal system development;GO:0003002//regionalization;GO:0003143//embryonic heart tube morphogenesis;GO:0006508//proteolysis;GO:0008285//negative regulation of cell proliferation;GO:0008589//regulation of smoothened signaling pathway;GO:0009798//axis specification;GO:0009855//determination of bilateral symmetry;GO:0010927//cellular c…
ncbi_105079674	HPRT1	hypoxanthine-guanine phosphoribosyltransferase [Sus scrofa]	Metabolism;Metabolism;Metabolism	Global and overview maps;Nucleotide metabolism;Xenobiotics biodegradation and metabolism	ko01100//Metabolic pathways;ko00230//Purine metabolism;ko00983//Drug metabolism - other enzymes	K00760;K00760;K00760	GO:0005737//cytoplasm;GO:0031988//membrane-bounded vesicle	GO:0016763//transferase activity, transferring pentosyl groups;GO:0036094//small molecule binding;GO:0046872//metal ion binding;GO:0046983//protein dimerization activity	GO:0006166//purine ribonucleoside salvage;GO:0009152//purine ribonucleotide biosynthetic process;GO:0009154//purine ribonucleotide catabolic process;GO:0009168//purine ribonucleoside monophosphate biosynthetic process;GO:0014075//response to amine;GO:0021544//subpallium development;GO:0021953//central nervous system neuron differentiation;GO:0032943//mononuclear cell proliferation;GO:0042053//reg…
ncbi_105064581	ARSK	arylsulfatase K	-	-	-	-	-	GO:0016788//hydrolase activity, acting on ester bonds;GO:0016788//hydrolase activity, acting on ester bonds	-
ncbi_105065747	LOC105065747	hemoglobin subunit alpha	-	-	-	-	GO:0043234//protein complex	GO:0022892//substrate-specific transporter activity;GO:0046906//tetrapyrrole binding;GO:0046914//transition metal ion binding	GO:0015669//gas transport
ncbi_105080313	GPX1	LOW QUALITY PROTEIN: glutathione peroxidase 1, partial [Camelus bactrianus]	Organismal Systems;Metabolism;Metabolism	Endocrine system;Lipid metabolism;Metabolism of other amino acids	ko04918//Thyroid hormone synthesis;ko00590//Arachidonic acid metabolism;ko00480//Glutathione metabolism	K00432;K00432;K00432	GO:0016234//inclusion body;GO:0031988//membrane-bounded vesicle;GO:0043231//intracellular membrane-bounded organelle	GO:0004601//peroxidase activity;GO:0019904//protein domain specific binding	GO:0000302//response to reactive oxygen species;GO:0001525//angiogenesis;GO:0002064//epithelial cell development;GO:0002861//regulation of inflammatory response to antigenic stimulus;GO:0003015//heart process;GO:0006639//acylglycerol metabolic process;GO:0006790//sulfur compound metabolic process;GO:0009411//response to UV;GO:0009608//response to symbiont;GO:0010035//response to inorganic substan…
ncbi_105065749	HBM	hemoglobin subunit mu [Camelus bactrianus]	-	-	-	-	GO:0031988//membrane-bounded vesicle;GO:0043234//protein complex	GO:0046906//tetrapyrrole binding;GO:0046914//transition metal ion binding	GO:0015669//gas transport
ncbi_105075263	NOVA1	RNA-binding protein Nova-1 [Dasypus novemcinctus]	-	-	-	-	GO:0043231//intracellular membrane-bounded organelle;GO:0043232//intracellular non-membrane-bounded organelle	GO:0044822//poly(A) RNA binding	GO:0000377//RNA splicing, via transesterification reactions with bulged adenosine as nucleophile;GO:0048731//system development
ncbi_105068502	MTG2	mitochondrial ribosome-associated GTPase 2 [Camelus bactrianus]	-	-	-	-	GO:0000313//organellar ribosome;GO:0019866//organelle inner membrane;GO:0044429//mitochondrial part	GO:0017111//nucleoside-triphosphatase activity;GO:0032550//purine ribonucleoside binding	GO:0003016//respiratory system process;GO:0006417//regulation of translation
ncbi_105070139	MTMR1	myotubularin-related protein 1 [Camelus bactrianus]	Metabolism;Environmental Information Processing;Metabolism	Global and overview maps;Signal transduction;Carbohydrate metabolism	ko01100//Metabolic pathways;ko04070//Phosphatidylinositol signaling system;ko00562//Inositol phosphate metabolism	K18081;K18081;K18081	GO:0016020//membrane;GO:0016020//membrane;GO:0016020//membrane;GO:0016020//membrane;GO:0044424//intracellular part;GO:0044424//intracellular part;GO:0044424//intracellular part;GO:0044424//intracellular part	GO:0004721//phosphoprotein phosphatase activity;GO:0004721//phosphoprotein phosphatase activity;GO:0004721//phosphoprotein phosphatase activity;GO:0004721//phosphoprotein phosphatase activity;GO:0052744//phosphatidylinositol monophosphate phosphatase activity;GO:0052744//phosphatidylinositol monophosphate phosphatase activity;GO:0052744//phosphatidylinositol monophosphate phosphatase activity;GO:…	GO:0006470//protein dephosphorylation;GO:0006470//protein dephosphorylation;GO:0006470//protein dephosphorylation;GO:0006470//protein dephosphorylation;GO:0046488//phosphatidylinositol metabolic process;GO:0046488//phosphatidylinositol metabolic process;GO:0046488//phosphatidylinositol metabolic process;GO:0046488//phosphatidylinositol metabolic process
ncbi_105064218	CUTA	protein CutA [Camelus bactrianus]	-	-	-	-	GO:0031988//membrane-bounded vesicle	GO:0005515//protein binding	GO:0010035//response to inorganic substance
ncbi_105068503	SS18L1	LOW QUALITY PROTEIN: calcium-responsive transactivator [Camelus bactrianus]	-	-	-	-	GO:0000779//condensed chromosome, centromeric region;GO:0090544//BAF-type complex	-	GO:0010770//positive regulation of cell morphogenesis involved in differentiation;GO:0031175//neuron projection development
ncbi_105066492	RALYL	RNA-binding Raly-like protein	-	-	-	-	-	-	-
ncbi_105066467	FAF1	FAS-associated factor 1 [Camelus ferus]	-	-	-	-	GO:0012505//endomembrane system;GO:0043231//intracellular membrane-bounded organelle;GO:0043234//protein complex;GO:0044444//cytoplasmic part	GO:0008134//transcription factor binding;GO:0019900//kinase binding;GO:0032182//ubiquitin-like protein binding;GO:0044389//ubiquitin-like protein ligase binding	GO:0007155//cell adhesion;GO:0009894//regulation of catabolic process;GO:0042994//cytoplasmic sequestering of transcription factor;GO:0043254//regulation of protein complex assembly;GO:1902041//regulation of extrinsic apoptotic signaling pathway via death domain receptors
ncbi_105064172	PNPLA1	LOW QUALITY PROTEIN: patatin-like phospholipase domain-containing protein 1 [Camelus bactrianus]	-	-	-	-	-	-	GO:0044238//primary metabolic process
ncbi_105082721	BCL7B	B-cell CLL/lymphoma 7 protein family member B, partial [Vicugna pacos]	-	-	-	-	-	-	-
ncbi_105063292	EIF5A2	eukaryotic translation initiation factor 5A-2 [Camelus ferus]	-	-	-	-	GO:0031090//organelle membrane;GO:0043231//intracellular membrane-bounded organelle;GO:0044444//cytoplasmic part;GO:0046930//pore complex	GO:0008135//translation factor activity, RNA binding;GO:0043021//ribonucleoprotein complex binding	GO:0006448//regulation of translational elongation;GO:0006449//regulation of translational termination;GO:0008104//protein localization;GO:0018205//peptidyl-lysine modification;GO:0042127//regulation of cell proliferation;GO:0048232//male gamete generation;GO:0048878//chemical homeostasis;GO:0050658//RNA transport
ncbi_105073745	RRN3	RNA polymerase I-specific transcription initiation factor RRN3	-	-	-	-	GO:0043231//intracellular membrane-bounded organelle;GO:0043231//intracellular membrane-bounded organelle;GO:0043232//intracellular non-membrane-bounded organelle;GO:0043232//intracellular non-membrane-bounded organelle	GO:0019899//enzyme binding;GO:0019899//enzyme binding	GO:0006352//DNA-templated transcription, initiation;GO:0006352//DNA-templated transcription, initiation;GO:0006355//regulation of transcription, DNA-templated;GO:0006355//regulation of transcription, DNA-templated;GO:0006997//nucleus organization;GO:0006997//nucleus organization;GO:0022613//ribonucleoprotein complex biogenesis;GO:0022613//ribonucleoprotein complex biogenesis;GO:0042592//homeostat…
ncbi_105072873	AGPS	alkyldihydroxyacetonephosphate synthase, peroxisomal [Camelus dromedarius]	Metabolism;Cellular Processes;Metabolism	Global and overview maps;Transport and catabolism;Lipid metabolism	ko01100//Metabolic pathways;ko04146//Peroxisome;ko00565//Ether lipid metabolism	K00803;K00803;K00803	GO:0043232//intracellular non-membrane-bounded organelle;GO:0044439//peroxisomal part	GO:0000166//nucleotide binding;GO:0016616//oxidoreductase activity, acting on the CH-OH group of donors, NAD or NADP as acceptor;GO:0016765//transferase activity, transferring alkyl or aryl (other than methyl) groups	GO:0006629//lipid metabolic process
ncbi_105079877	USP10	ubiquitin carboxyl-terminal hydrolase 10 [Camelus bactrianus]	-	-	-	-	GO:0005768//endosome;GO:0005856//cytoskeleton	GO:0003723//RNA binding;GO:0004175//endopeptidase activity;GO:0005515//protein binding;GO:0036459//thiol-dependent ubiquitinyl hydrolase activity	GO:0019941//modification-dependent protein catabolic process;GO:0031329//regulation of cellular catabolic process;GO:0042770//signal transduction in response to DNA damage;GO:0070646//protein modification by small protein removal
ncbi_105073743	PDXDC1	LOW QUALITY PROTEIN: pyridoxal-dependent decarboxylase domain-containing protein 1 [Camelus bactrianus]	-	-	-	-	GO:0043231//intracellular membrane-bounded organelle	GO:0016830//carbon-carbon lyase activity;GO:0043168//anion binding	GO:0043436//oxoacid metabolic process
ncbi_105067141	ARSJ	arylsulfatase J [Camelus ferus]	-	-	-	-	-	GO:0016788//hydrolase activity, acting on ester bonds	-
ncbi_105064441	CMYA5	LOW QUALITY PROTEIN: cardiomyopathy-associated protein 5, partial [Camelus bactrianus]	-	-	-	-	GO:0030016//myofibril	GO:0005515//protein binding	GO:0032512//regulation of protein phosphatase type 2B activity;GO:0050849//negative regulation of calcium-mediated signaling
ncbi_105083292	ARAP1	arf-GAP with Rho-GAP domain, ANK repeat and PH domain-containing protein 1	Cellular Processes	Transport and catabolism	ko04144//Endocytosis	K18439	-	-	-
ncbi_105070675	SLC22A20	solute carrier family 22 member 20 [Camelus bactrianus]	-	-	-	-	-	GO:0005215//transporter activity	GO:0044763//single-organism cellular process
ncbi_105076004	DDX3X	LOW QUALITY PROTEIN: ATP-dependent RNA helicase DDX3X [Camelus bactrianus]	Organismal Systems	Immune system	ko04622//RIG-I-like receptor signaling pathway	K11594	GO:0015935//small ribosomal subunit;GO:0016604//nuclear body;GO:0031966//mitochondrial membrane;GO:0031988//membrane-bounded vesicle;GO:0036464//cytoplasmic ribonucleoprotein granule;GO:0043234//protein complex	GO:0003678//DNA helicase activity;GO:0003724//RNA helicase activity;GO:0003729//mRNA binding;GO:0031369//translation initiation factor binding;GO:0032550//purine ribonucleoside binding;GO:0043021//ribonucleoprotein complex binding;GO:0070717//poly-purine tract binding	GO:0001558//regulation of cell growth;GO:0006357//regulation of transcription from RNA polymerase II promoter;GO:0006446//regulation of translational initiation;GO:0006952//defense response;GO:0006970//response to osmotic stress;GO:0032392//DNA geometric change;GO:0032481//positive regulation of type I interferon production;GO:0032722//positive regulation of chemokine production;GO:0042255//ribos…
ncbi_105081649	LOC105081649	E3 ubiquitin-protein ligase DZIP3-like [Camelus bactrianus]	-	-	-	-	GO:0044424//intracellular part	GO:0003723//RNA binding;GO:0019787//ubiquitin-like protein transferase activity;GO:0019899//enzyme binding;GO:0043130//ubiquitin binding;GO:0046914//transition metal ion binding	GO:0032446//protein modification by small protein conjugation
ncbi_105083679	RGAG4	LOW QUALITY PROTEIN: retrotransposon gag domain-containing protein 4 [Camelus bactrianus]	-	-	-	-	-	-	-
ncbi_105075269	PRKD1	serine/threonine-protein kinase D1 [Camelus bactrianus]	Environmental Information Processing;Organismal Systems	Signal transduction;Endocrine system	ko04015//Rap1 signaling pathway;ko04925//Aldosterone synthesis and secretion	K06070;K06070	GO:0016020//membrane;GO:0030054//cell junction;GO:0031984//organelle subcompartment;GO:0043231//intracellular membrane-bounded organelle;GO:0044444//cytoplasmic part	GO:0004674//protein serine/threonine kinase activity;GO:0005515//protein binding;GO:0032550//purine ribonucleoside binding;GO:0043169//cation binding	GO:0001934//positive regulation of protein phosphorylation;GO:0001936//regulation of endothelial cell proliferation;GO:0006357//regulation of transcription from RNA polymerase II promoter;GO:0006979//response to oxidative stress;GO:0008219//cell death;GO:0010595//positive regulation of endothelial cell migration;GO:0010975//regulation of neuron projection development;GO:0016192//vesicle-mediated …
ncbi_105063017	LOC105063017	collagen alpha-1(I) chain-like [Hipposideros armiger]	-	-	-	-	-	-	-
ncbi_105063018	MRPS33	28S ribosomal protein S33, mitochondrial [Camelus bactrianus]	-	-	-	-	-	-	-
ncbi_105079413	PLP2	proteolipid protein 2 [Vicugna pacos]	-	-	-	-	GO:0031090//organelle membrane;GO:0031224//intrinsic component of membrane;GO:0031988//membrane-bounded vesicle;GO:0043231//intracellular membrane-bounded organelle	GO:0019955//cytokine binding;GO:0022891//substrate-specific transmembrane transporter activity	GO:0006811//ion transport;GO:0007166//cell surface receptor signaling pathway;GO:0042221//response to chemical
ncbi_105079353	KDM6A	LOW QUALITY PROTEIN: lysine-specific demethylase 6A [Camelus bactrianus]	-	-	-	-	GO:0031981//nuclear lumen;GO:0034708//methyltransferase complex	GO:0000977//RNA polymerase II regulatory region sequence-specific DNA binding;GO:0005515//protein binding;GO:0016491//oxidoreductase activity;GO:0032452//histone demethylase activity;GO:0043169//cation binding	GO:0000578//embryonic axis specification;GO:0003008//system process;GO:0010467//gene expression;GO:0016055//Wnt signaling pathway;GO:0030154//cell differentiation;GO:0034968//histone lysine methylation;GO:0040007//growth;GO:0043009//chordate embryonic development;GO:0048562//embryonic organ morphogenesis;GO:0060606//tube closure;GO:0070076//histone lysine demethylation
ncbi_105066820	GK5	RIKEN cDNA C330018K18,	-	-	-	-	-	GO:0016772//transferase activity, transferring phosphorus-containing groups	GO:0006796//phosphate-containing compound metabolic process
ncbi_105063897	GCKR	LOW QUALITY PROTEIN: glucokinase regulatory protein [Camelus bactrianus]	-	-	-	-	GO:0031981//nuclear lumen;GO:0044444//cytoplasmic part	GO:0005515//protein binding;GO:0016772//transferase activity, transferring phosphorus-containing groups;GO:0030234//enzyme regulator activity;GO:0043168//anion binding	GO:0006082//organic acid metabolic process;GO:0006886//intracellular protein transport;GO:0009746//response to hexose;GO:0009892//negative regulation of metabolic process;GO:0015758//glucose transport;GO:0033131//regulation of glucokinase activity;GO:0033365//protein localization to organelle;GO:0042593//glucose homeostasis;GO:0051704//multi-organism process;GO:0055090//acylglycerol homeostasis
ncbi_105063824	PPM1G	protein phosphatase 1G [Camelus bactrianus]	-	-	-	-	GO:0043231//intracellular membrane-bounded organelle	GO:0004721//phosphoprotein phosphatase activity;GO:0043169//cation binding	GO:0006470//protein dephosphorylation;GO:0022402//cell cycle process
ncbi_105063344	KLHL24	kelch-like protein 24 [Camelus bactrianus]	-	-	-	-	-	-	-
ncbi_105083677	ERCC6L	DNA excision repair protein ERCC-6-like [Camelus bactrianus]	-	-	-	-	GO:0098687//chromosomal region	GO:0003676//nucleic acid binding;GO:0017111//nucleoside-triphosphatase activity;GO:0032550//purine ribonucleoside binding	GO:0000280//nuclear division;GO:0044763//single-organism cellular process
ncbi_105062992	DOCK11	dedicator of cytokinesis protein 11 [Camelus bactrianus]	-	-	-	-	GO:0044444//cytoplasmic part	GO:0005088//Ras guanyl-nucleotide exchange factor activity;GO:0017016//Ras GTPase binding	GO:0007599//hemostasis;GO:0043087//regulation of GTPase activity
ncbi_105063825	SNX17	sorting nexin-17 [Camelus ferus]	-	-	-	-	GO:0005768//endosome;GO:0012506//vesicle membrane;GO:0032991//macromolecular complex	GO:0005543//phospholipid binding;GO:0070325//lipoprotein particle receptor binding	GO:0006897//endocytosis;GO:0008203//cholesterol metabolic process;GO:0015031//protein transport;GO:0050794//regulation of cellular process;GO:1902582//single-organism intracellular transport
ncbi_105065755	SNRNP25	U11/U12 small nuclear ribonucleoprotein 25 kDa protein [Camelus bactrianus]	-	-	-	-	GO:0005681//spliceosomal complex;GO:0044421//extracellular region part	-	GO:0006396//RNA processing
ncbi_105083558	THRSP	thyroid hormone-inducible hepatic protein [Camelus bactrianus]	-	-	-	-	GO:0044444//cytoplasmic part;GO:0044444//cytoplasmic part	GO:0046983//protein dimerization activity;GO:0046983//protein dimerization activity	GO:0031326//regulation of cellular biosynthetic process;GO:0031326//regulation of cellular biosynthetic process
ncbi_105062842	SUPT5H	transcription elongation factor SPT5	-	-	-	-	GO:0008023//transcription elongation factor complex	GO:0008135//translation factor activity, RNA binding;GO:0046983//protein dimerization activity	GO:0006259//DNA metabolic process;GO:0006357//regulation of transcription from RNA polymerase II promoter;GO:0010508//positive regulation of autophagy;GO:0010628//positive regulation of gene expression;GO:0016568//chromatin modification;GO:0031441//negative regulation of mRNA 3'-end processing;GO:0032784//regulation of DNA-templated transcription, elongation;GO:0042221//response to chemical;GO:00…
ncbi_105079410	GPKOW	G patch domain and KOW motifs-containing protein [Camelus bactrianus]	-	-	-	-	GO:0043231//intracellular membrane-bounded organelle	-	-
ncbi_105083197	LOC105083197	O-acetyl-ADP-ribose deacetylase MACROD2-like [Camelus bactrianus]	-	-	-	-	-	-	-
ncbi_105082724	VPS37D	vacuolar protein sorting-associated protein 37D [Lipotes vexillifer]	Cellular Processes	Transport and catabolism	ko04144//Endocytosis	K12185	GO:0010008//endosome membrane;GO:0031988//membrane-bounded vesicle	-	GO:0008104//protein localization;GO:0016043//cellular component organization;GO:0016485//protein processing;GO:0046794//transport of virus;GO:1902582//single-organism intracellular transport
ncbi_105082123	SKP1	S-phase kinase-associated protein 1	Genetic Information Processing;Genetic Information Processing;Environmental Information Processing;Cellular Processes;Cellular Processes;Environmental Information Processing;Organismal Systems;Environmental Information Processing	Folding, sorting and degradation;Folding, sorting and degradation;Signal transduction;Cell growth and death;Cell growth and death;Signal transduction;Environmental adaptation;Signal transduction	ko04141//Protein processing in endoplasmic reticulum;ko04120//Ubiquitin mediated proteolysis;ko04310//Wnt signaling pathway;ko04110//Cell cycle;ko04114//Oocyte meiosis;ko04350//TGF-beta signaling pathway;ko04710//Circadian rhythm;ko04341//Hedgehog signaling pathway - fly	K03094;K03094;K03094;K03094;K03094;K03094;K03094;K03094	GO:0031461//cullin-RING ubiquitin ligase complex;GO:0031461//cullin-RING ubiquitin ligase complex;GO:0031981//nuclear lumen;GO:0031981//nuclear lumen;GO:0031988//membrane-bounded vesicle;GO:0031988//membrane-bounded vesicle;GO:0044444//cytoplasmic part;GO:0044444//cytoplasmic part	GO:0005488//binding;GO:0005488//binding;GO:0019787//ubiquitin-like protein transferase activity;GO:0019787//ubiquitin-like protein transferase activity	GO:0002220//innate immune response activating cell surface receptor signaling pathway;GO:0002220//innate immune response activating cell surface receptor signaling pathway;GO:0010390//histone monoubiquitination;GO:0010390//histone monoubiquitination;GO:0043161//proteasome-mediated ubiquitin-dependent protein catabolic process;GO:0043161//proteasome-mediated ubiquitin-dependent protein catabolic p…
ncbi_105071563	RAB34	ras-related protein Rab-34	-	-	-	-	GO:0005768//endosome;GO:0031252//cell leading edge	GO:0017076//purine nucleotide binding;GO:0017111//nucleoside-triphosphatase activity;GO:0032550//purine ribonucleoside binding	GO:0015031//protein transport;GO:0016192//vesicle-mediated transport;GO:0016482//cytoplasmic transport;GO:0035556//intracellular signal transduction
ncbi_105073749	PARN	poly(A)-specific ribonuclease PARN	Genetic Information Processing	Folding, sorting and degradation	ko03018//RNA degradation	K01148	GO:0043231//intracellular membrane-bounded organelle;GO:0043231//intracellular membrane-bounded organelle;GO:0043231//intracellular membrane-bounded organelle	GO:0000175//3'-5'-exoribonuclease activity;GO:0000175//3'-5'-exoribonuclease activity;GO:0000175//3'-5'-exoribonuclease activity;GO:0003723//RNA binding;GO:0003723//RNA binding;GO:0003723//RNA binding;GO:0019900//kinase binding;GO:0019900//kinase binding;GO:0019900//kinase binding;GO:0043169//cation binding;GO:0043169//cation binding;GO:0043169//cation binding	GO:0000956//nuclear-transcribed mRNA catabolic process;GO:0000956//nuclear-transcribed mRNA catabolic process;GO:0000956//nuclear-transcribed mRNA catabolic process;GO:0090501//RNA phosphodiester bond hydrolysis;GO:0090501//RNA phosphodiester bond hydrolysis;GO:0090501//RNA phosphodiester bond hydrolysis
ncbi_105078138	RPS15	40S ribosomal protein S15 [Sorex araneus]	Genetic Information Processing	Translation	ko03010//Ribosome	K02958	-	-	-
ncbi_105062972	UBE2A	LOW QUALITY PROTEIN: ubiquitin-conjugating enzyme E2 A [Stegastes partitus]	Genetic Information Processing	Folding, sorting and degradation	ko04120//Ubiquitin mediated proteolysis	K10573	-	-	-
ncbi_105079717	MAGI3	LOW QUALITY PROTEIN: membrane-associated guanylate kinase, WW and PDZ domain-containing protein 3 [Camelus bactrianus]	Environmental Information Processing	Signal transduction	ko04015//Rap1 signaling pathway	K06112	GO:0030054//cell junction	GO:0005515//protein binding	GO:0032872//regulation of stress-activated MAPK cascade;GO:0043406//positive regulation of MAP kinase activity
ncbi_105073835	ZNF16	zinc finger protein 16 [Camelus bactrianus]	-	-	-	-	-	-	-
ncbi_105064838	PDPK1	3-phosphoinositide-dependent protein kinase 1 [Camelus bactrianus]	Environmental Information Processing;Cellular Processes;Organismal Systems;Environmental Information Processing;Cellular Processes;Organismal Systems;Environmental Information Processing;Environmental Information Processing;Environmental Information Processing;Organismal Systems;Cellular Processes;Organismal Systems;Organismal Systems;Organismal Systems;Organismal Systems	Signal transduction;Cellular community - eukaryotes;Endocrine system;Signal transduction;Cell growth and death;Endocrine system;Signal transduction;Signal transduction;Signal transduction;Nervous system;Transport and catabolism;Immune system;Endocrine system;Immune system;Excretory system	ko04151//PI3K-Akt signaling pathway;ko04510//Focal adhesion;ko04910//Insulin signaling pathway;ko04068//FoxO signaling pathway;ko04210//Apoptosis;ko04919//Thyroid hormone signaling pathway;ko04150//mTOR signaling pathway;ko04152//AMPK signaling pathway;ko04071//Sphingolipid signaling pathway;ko04722//Neurotrophin signaling pathway;ko04140//Autophagy - animal;ko04660//T cell receptor signaling pat…	K06276;K06276;K06276;K06276;K06276;K06276;K06276;K06276;K06276;K06276;K06276;K06276;K06276;K06276;K06276	GO:0016020//membrane;GO:0016020//membrane;GO:0043231//intracellular membrane-bounded organelle;GO:0043231//intracellular membrane-bounded organelle	GO:0004674//protein serine/threonine kinase activity;GO:0004674//protein serine/threonine kinase activity;GO:0019899//enzyme binding;GO:0019899//enzyme binding;GO:0032550//purine ribonucleoside binding;GO:0032550//purine ribonucleoside binding;GO:0060229//lipase activator activity;GO:0060229//lipase activator activity	GO:0001933//negative regulation of protein phosphorylation;GO:0001933//negative regulation of protein phosphorylation;GO:0002683//negative regulation of immune system process;GO:0002683//negative regulation of immune system process;GO:0002886//regulation of myeloid leukocyte mediated immunity;GO:0002886//regulation of myeloid leukocyte mediated immunity;GO:0006970//response to osmotic stress;GO:0…
ncbi_105063601	SNED1	sushi, nidogen and EGF-like domain-containing protein 1, partial [Camelus bactrianus]	-	-	-	-	GO:0031988//membrane-bounded vesicle	-	GO:0031589//cell-substrate adhesion
ncbi_105082952	PHF20L1	PHD finger protein 20-like protein 1	-	-	-	-	-	GO:0043169//cation binding;GO:0043169//cation binding	-
ncbi_105069612	VPS13B	vacuolar protein sorting-associated protein 13B [Camelus bactrianus]	-	-	-	-	-	-	-
ncbi_105083758	NFYA	nuclear transcription factor Y subunit alpha	Organismal Systems	Immune system	ko04612//Antigen processing and presentation	K08064	GO:0031981//nuclear lumen;GO:0031981//nuclear lumen;GO:0031981//nuclear lumen;GO:0090575//RNA polymerase II transcription factor complex;GO:0090575//RNA polymerase II transcription factor complex;GO:0090575//RNA polymerase II transcription factor complex;GO:0090575//RNA polymerase II transcription factor complex	GO:0000976//transcription regulatory region sequence-specific DNA binding;GO:0000976//transcription regulatory region sequence-specific DNA binding;GO:0000976//transcription regulatory region sequence-specific DNA binding;GO:0000976//transcription regulatory region sequence-specific DNA binding;GO:0000982//transcription factor activity, RNA polymerase II core promoter proximal region sequence-spe…	GO:0006357//regulation of transcription from RNA polymerase II promoter;GO:0006357//regulation of transcription from RNA polymerase II promoter;GO:0006357//regulation of transcription from RNA polymerase II promoter;GO:0006357//regulation of transcription from RNA polymerase II promoter;GO:0006629//lipid metabolic process;GO:0006629//lipid metabolic process;GO:0006629//lipid metabolic process;GO:…
ncbi_105083678	PIN4	peptidyl-prolyl cis-trans isomerase NIMA-interacting 4 [Camelus bactrianus]	-	-	-	-	GO:0015630//microtubule cytoskeleton;GO:0030529//intracellular ribonucleoprotein complex;GO:0031988//membrane-bounded vesicle;GO:0044429//mitochondrial part	GO:0003723//RNA binding;GO:0016859//cis-trans isomerase activity;GO:0043566//structure-specific DNA binding	GO:0016072//rRNA metabolic process
ncbi_105061985	RNF128	E3 ubiquitin-protein ligase RNF128	-	-	-	-	GO:0005768//endosome	GO:0019787//ubiquitin-like protein transferase activity;GO:0046914//transition metal ion binding	GO:0001818//negative regulation of cytokine production;GO:0032446//protein modification by small protein conjugation
ncbi_105079362	RGN	regucalcin	Metabolism;Metabolism;Metabolism;Metabolism	Global and overview maps;Global and overview maps;Carbohydrate metabolism;Carbohydrate metabolism	ko01100//Metabolic pathways;ko01200//Carbon metabolism;ko00030//Pentose phosphate pathway;ko00053//Ascorbate and aldarate metabolism	K01053;K01053;K01053;K01053	GO:0043231//intracellular membrane-bounded organelle;GO:0043231//intracellular membrane-bounded organelle;GO:0043231//intracellular membrane-bounded organelle;GO:0043231//intracellular membrane-bounded organelle	GO:0046914//transition metal ion binding;GO:0046914//transition metal ion binding;GO:0046914//transition metal ion binding;GO:0046914//transition metal ion binding;GO:0052689//carboxylic ester hydrolase activity;GO:0052689//carboxylic ester hydrolase activity;GO:0052689//carboxylic ester hydrolase activity;GO:0052689//carboxylic ester hydrolase activity	GO:0006875//cellular metal ion homeostasis;GO:0006875//cellular metal ion homeostasis;GO:0006875//cellular metal ion homeostasis;GO:0006875//cellular metal ion homeostasis;GO:0019852//L-ascorbic acid metabolic process;GO:0019852//L-ascorbic acid metabolic process;GO:0019852//L-ascorbic acid metabolic process;GO:0019852//L-ascorbic acid metabolic process;GO:0043462//regulation of ATPase activity;G…
ncbi_105069779	LOC105069779	somatotropin [Camelus bactrianus]	Environmental Information Processing;Environmental Information Processing;Environmental Information Processing;Environmental Information Processing	Signal transduction;Signaling molecules and interaction;Signaling molecules and interaction;Signal transduction	ko04151//PI3K-Akt signaling pathway;ko04080//Neuroactive ligand-receptor interaction;ko04060//Cytokine-cytokine receptor interaction;ko04630//Jak-STAT signaling pathway	K05438;K05438;K05438;K05438	GO:0012505//endomembrane system;GO:0016020//membrane;GO:0031984//organelle subcompartment;GO:0043231//intracellular membrane-bounded organelle;GO:0044421//extracellular region part	GO:0005102//receptor binding;GO:0043169//cation binding	GO:0007169//transmembrane receptor protein tyrosine kinase signaling pathway;GO:0031667//response to nutrient levels;GO:0032868//response to insulin;GO:0040014//regulation of multicellular organism growth;GO:0042522//regulation of tyrosine phosphorylation of Stat5 protein
ncbi_105075480	DDAH1	N(G),N(G)-dimethylarginine dimethylaminohydrolase 1 [Camelus ferus]	-	-	-	-	GO:0031988//membrane-bounded vesicle;GO:0043231//intracellular membrane-bounded organelle	GO:0016813//hydrolase activity, acting on carbon-nitrogen (but not peptide) bonds, in linear amidines;GO:0031406//carboxylic acid binding;GO:0043169//cation binding	GO:0008217//regulation of blood pressure;GO:0009064//glutamine family amino acid metabolic process;GO:0031328//positive regulation of cellular biosynthetic process;GO:0045765//regulation of angiogenesis
ncbi_105067058	GPR101	LOW QUALITY PROTEIN: probable G-protein coupled receptor 101 [Camelus bactrianus]	-	-	-	-	GO:0031224//intrinsic component of membrane;GO:0043234//protein complex	GO:0060089//molecular transducer activity	GO:0007166//cell surface receptor signaling pathway
ncbi_105064040	STK16	serine/threonine-protein kinase 16	-	-	-	-	GO:0016023//cytoplasmic, membrane-bounded vesicle	GO:0000982//transcription factor activity, RNA polymerase II core promoter proximal region sequence-specific binding;GO:0004713//protein tyrosine kinase activity;GO:0032550//purine ribonucleoside binding	GO:0006357//regulation of transcription from RNA polymerase II promoter;GO:0006468//protein phosphorylation;GO:0010646//regulation of cell communication;GO:0071363//cellular response to growth factor stimulus
ncbi_105070649	MAP4K2	mitogen-activated protein kinase kinase kinase kinase 2 [Camelus bactrianus]	Environmental Information Processing	Signal transduction	ko04010//MAPK signaling pathway	K04414	-	-	-
ncbi_105063158	FOXP2	forkhead box protein P2 [Camelus bactrianus]	-	-	-	-	-	GO:0000977//RNA polymerase II regulatory region sequence-specific DNA binding;GO:0000982//transcription factor activity, RNA polymerase II core promoter proximal region sequence-specific binding;GO:0046983//protein dimerization activity	GO:0001654//eye development;GO:0006355//regulation of transcription, DNA-templated;GO:0010464//regulation of mesenchymal cell proliferation;GO:0014706//striated muscle tissue development;GO:0030323//respiratory tube development;GO:0031223//auditory behavior;GO:0048857//neural nucleus development;GO:0050679//positive regulation of epithelial cell proliferation;GO:0060004//reflex
ncbi_105071566	SDF2	stromal cell-derived factor 2 [Camelus ferus]	-	-	-	-	-	-	-
ncbi_105082727	STX1A	syntaxin-1A [Condylura cristata]	Organismal Systems;Organismal Systems;Genetic Information Processing	Endocrine system;Nervous system;Folding, sorting and degradation	ko04911//Insulin secretion;ko04721//Synaptic vesicle cycle;ko04130//SNARE interactions in vesicular transport	K04560;K04560;K04560	-	-	-
ncbi_105061980	RBM41	RNA-binding protein 41 [Camelus bactrianus]	-	-	-	-	-	GO:0097159//organic cyclic compound binding	-
ncbi_105062704	LOC105062704	LOW QUALITY PROTEIN: interferon-inducible GTPase 5-like [Camelus bactrianus]	-	-	-	-	-	GO:0003824//catalytic activity;GO:0032550//purine ribonucleoside binding	-
ncbi_105082127	CDKN2AIPNL	CDKN2AIP N-terminal-like protein [Vicugna pacos]	-	-	-	-	-	-	-
ncbi_105068653	MAP3K15	LOW QUALITY PROTEIN: mitogen-activated protein kinase kinase kinase 15 [Camelus bactrianus]	-	-	-	-	-	GO:0004702//receptor signaling protein serine/threonine kinase activity;GO:0032550//purine ribonucleoside binding;GO:0043169//cation binding	GO:0032147//activation of protein kinase activity;GO:0035556//intracellular signal transduction
ncbi_105066259	CDK8	cyclin-dependent kinase 8	-	-	-	-	GO:0043231//intracellular membrane-bounded organelle;GO:0043234//protein complex	GO:0004672//protein kinase activity;GO:0032550//purine ribonucleoside binding	GO:0006464//cellular protein modification process
ncbi_105061768	SS18L2	SS18-like protein 2 [Camelus ferus]	-	-	-	-	-	-	-
ncbi_105070676	POLA2	DNA polymerase alpha subunit B	Metabolism;Metabolism;Metabolism;Genetic Information Processing	Global and overview maps;Nucleotide metabolism;Nucleotide metabolism;Replication and repair	ko01100//Metabolic pathways;ko00230//Purine metabolism;ko00240//Pyrimidine metabolism;ko03030//DNA replication	K02321;K02321;K02321;K02321	GO:0043231//intracellular membrane-bounded organelle;GO:0043234//protein complex	GO:0003676//nucleic acid binding;GO:0034061//DNA polymerase activity;GO:0046983//protein dimerization activity	GO:0006259//DNA metabolic process
ncbi_105062833	LRFN1	leucine-rich repeat and fibronectin type III domain-containing protein 1, partial [Camelus bactrianus]	-	-	-	-	GO:0031224//intrinsic component of membrane;GO:0097060//synaptic membrane	-	-
ncbi_105075864	SERPINA7	thyroxine-binding globulin [Camelus ferus]	-	-	-	-	-	-	-
ncbi_105070664	SAC3D1	LOW QUALITY PROTEIN: SAC3 domain-containing protein 1, partial [Camelus ferus]	-	-	-	-	GO:0005815//microtubule organizing center	-	GO:0002682//regulation of immune system process;GO:0006461//protein complex assembly;GO:0022402//cell cycle process;GO:0046425//regulation of JAK-STAT cascade
ncbi_105062483	SMG9	protein SMG9 [Camelus ferus]	-	-	-	-	GO:0044464//cell part	GO:0005515//protein binding	-
ncbi_105073915	RAB7A	ras-related protein Rab-7a [Camelus ferus]	Cellular Processes;Cellular Processes;Cellular Processes;Cellular Processes	Transport and catabolism;Transport and catabolism;Transport and catabolism;Transport and catabolism	ko04144//Endocytosis;ko04145//Phagosome;ko04140//Autophagy - animal;ko04137//Mitophagy - animal	K07897;K07897;K07897;K07897	-	-	-
ncbi_105067308	LOC105067308	RING finger protein 113A [Camelus ferus]	-	-	-	-	-	GO:0046914//transition metal ion binding	-
ncbi_105082233	PRDM6	hCG1737122, partial [Homo sapiens]	-	-	-	-	GO:0043231//intracellular membrane-bounded organelle	GO:0016279//protein-lysine N-methyltransferase activity;GO:0043169//cation binding;GO:0046983//protein dimerization activity	GO:0006325//chromatin organization;GO:0006355//regulation of transcription, DNA-templated;GO:0051148//negative regulation of muscle cell differentiation
ncbi_105081339	LOC105081339	E3 ubiquitin-protein ligase RLIM [Camelus ferus]	-	-	-	-	-	-	-
ncbi_105075752	AMMECR1	AMME syndrome candidate gene 1 protein	-	-	-	-	-	GO:0005488//binding;GO:0005488//binding	-
ncbi_105069903	MAPKAP1	LOW QUALITY PROTEIN: target of rapamycin complex 2 subunit MAPKAP1 [Camelus bactrianus]	-	-	-	-	GO:0016020//membrane;GO:0031981//nuclear lumen;GO:0031982//vesicle;GO:0044444//cytoplasmic part	GO:0016772//transferase activity, transferring phosphorus-containing groups;GO:0019900//kinase binding;GO:0031267//small GTPase binding;GO:1902936//phosphatidylinositol bisphosphate binding	GO:0006796//phosphate-containing compound metabolic process;GO:0006952//defense response;GO:0031294//lymphocyte costimulation;GO:0038093//Fc receptor signaling pathway;GO:0038127//ERBB signaling pathway;GO:0046578//regulation of Ras protein signal transduction;GO:0048017//inositol lipid-mediated signaling;GO:0048856//anatomical structure development
ncbi_105066581	KBTBD8	kelch repeat and BTB domain-containing protein 8 [Camelus ferus]	-	-	-	-	-	-	-
ncbi_105069574	LOC105069574	olfactory receptor 6K3-like [Camelus bactrianus]	Organismal Systems	Sensory system	ko04740//Olfactory transduction	K04257	-	-	-
ncbi_105075147	PROX2	prospero homeobox protein 2 [Camelus bactrianus]	-	-	-	-	GO:0043231//intracellular membrane-bounded organelle	-	GO:0010468//regulation of gene expression;GO:0044707//single-multicellular organism process
ncbi_105083557	LOC105083557	NADH dehydrogenase [ubiquinone] 1 subunit C2 [Camelus ferus]	Metabolism;Organismal Systems;Organismal Systems;Metabolism	Global and overview maps;Environmental adaptation;Nervous system;Energy metabolism	ko01100//Metabolic pathways;ko04714//Thermogenesis;ko04723//Retrograde endocannabinoid signaling;ko00190//Oxidative phosphorylation	K03968;K03968;K03968;K03968	GO:0019866//organelle inner membrane;GO:0043231//intracellular membrane-bounded organelle;GO:0044425//membrane part	GO:0050136//NADH dehydrogenase (quinone) activity	GO:0022904//respiratory electron transport chain
ncbi_105073296	MRPL10	39S ribosomal protein L10, mitochondrial	Genetic Information Processing	Translation	ko03010//Ribosome	K02864	GO:0000315//organellar large ribosomal subunit;GO:0000315//organellar large ribosomal subunit;GO:0019866//organelle inner membrane;GO:0019866//organelle inner membrane;GO:0043231//intracellular membrane-bounded organelle;GO:0043231//intracellular membrane-bounded organelle	GO:0003723//RNA binding;GO:0003723//RNA binding	GO:0010467//gene expression;GO:0010467//gene expression;GO:0022613//ribonucleoprotein complex biogenesis;GO:0022613//ribonucleoprotein complex biogenesis
ncbi_105079412	PRICKLE3	prickle-like protein 3 [Camelus bactrianus]	-	-	-	-	-	GO:0043169//cation binding	-
ncbi_105073295	OSBPL7	oxysterol-binding protein-related protein 7	-	-	-	-	GO:0016020//membrane;GO:0016020//membrane;GO:0016020//membrane;GO:0016020//membrane;GO:0044432//endoplasmic reticulum part;GO:0044432//endoplasmic reticulum part;GO:0044432//endoplasmic reticulum part;GO:0044432//endoplasmic reticulum part	GO:0032934//sterol binding;GO:0032934//sterol binding;GO:0032934//sterol binding;GO:0032934//sterol binding	GO:0036315//cellular response to sterol;GO:0036315//cellular response to sterol;GO:0036315//cellular response to sterol;GO:0036315//cellular response to sterol;GO:0044765//single-organism transport;GO:0044765//single-organism transport;GO:0044765//single-organism transport;GO:0044765//single-organism transport;GO:0061136//regulation of proteasomal protein catabolic process;GO:0061136//regulation …
ncbi_105063341	MCF2L2	probable guanine nucleotide exchange factor MCF2L2 [Camelus bactrianus]	-	-	-	-	-	-	GO:0043087//regulation of GTPase activity
ncbi_105079411	MAGIX	PDZ domain-containing protein MAGIX [Camelus bactrianus]	-	-	-	-	-	-	-
ncbi_105076977	B2M	beta-2-microglobulin [Camelus bactrianus]	Organismal Systems	Immune system	ko04612//Antigen processing and presentation	K08055	GO:0005924//cell-substrate adherens junction;GO:0031988//membrane-bounded vesicle;GO:0042611//MHC protein complex;GO:0043231//intracellular membrane-bounded organelle;GO:0044421//extracellular region part	GO:0005515//protein binding	GO:0001912//positive regulation of leukocyte mediated cytotoxicity;GO:0002477//antigen processing and presentation of exogenous peptide antigen via MHC class Ib;GO:0006457//protein folding;GO:0009617//response to bacterium;GO:0030217//T cell differentiation;GO:0055076//transition metal ion homeostasis
ncbi_105071596	UTP6	U3 small nucleolar RNA-associated protein 6 homolog	Genetic Information Processing	Translation	ko03008//Ribosome biogenesis in eukaryotes	K14557	GO:0043232//intracellular non-membrane-bounded organelle;GO:0043232//intracellular non-membrane-bounded organelle	-	GO:0010467//gene expression;GO:0010467//gene expression
ncbi_105064033	FAM134A	protein FAM134A [Camelus bactrianus]	-	-	-	-	-	-	-
ncbi_105067556	NR4A3	nuclear receptor subfamily 4 group A member 3 [Camelus bactrianus]	-	-	-	-	-	-	-
ncbi_105073834	ACAD9	acyl-CoA dehydrogenase family member 9, mitochondrial [Camelus bactrianus]	-	-	-	-	GO:0043005//neuron projection;GO:0043231//intracellular membrane-bounded organelle	GO:0000166//nucleotide binding;GO:0016491//oxidoreductase activity	GO:0044710//single-organism metabolic process
ncbi_105071926	GDAP1L1	ganglioside-induced differentiation-associated protein 1-like 1 [Camelus bactrianus]	-	-	-	-	-	-	-
ncbi_105079359	SLC9A7	sodium/hydrogen exchanger 7 [Camelus bactrianus]	-	-	-	-	GO:0010008//endosome membrane;GO:0031224//intrinsic component of membrane;GO:0031984//organelle subcompartment	GO:0005451//monovalent cation:proton antiporter activity;GO:0046983//protein dimerization activity	GO:0006814//sodium ion transport;GO:0015992//proton transport;GO:0034220//ion transmembrane transport;GO:0055067//monovalent inorganic cation homeostasis
ncbi_105061972	ATG4A	cysteine protease ATG4A	Cellular Processes;Cellular Processes	Transport and catabolism;Transport and catabolism	ko04140//Autophagy - animal;ko04136//Autophagy - other eukaryotes	K08342;K08342	-	GO:0070011//peptidase activity, acting on L-amino acid peptides;GO:0070011//peptidase activity, acting on L-amino acid peptides;GO:0070011//peptidase activity, acting on L-amino acid peptides	GO:0008104//protein localization;GO:0008104//protein localization;GO:0008104//protein localization;GO:0019538//protein metabolic process;GO:0019538//protein metabolic process;GO:0019538//protein metabolic process;GO:0044248//cellular catabolic process;GO:0044248//cellular catabolic process;GO:0044248//cellular catabolic process;GO:0051234//establishment of localization;GO:0051234//establishment o…
ncbi_105062808	INO80C	INO80 complex subunit C [Camelus bactrianus]	-	-	-	-	GO:0033202//DNA helicase complex	-	GO:0010468//regulation of gene expression
ncbi_105069794	TANC2	protein TANC2	-	-	-	-	-	-	-
ncbi_105081665	IGSF11	immunoglobulin superfamily member 11 [Camelus bactrianus]	-	-	-	-	-	-	-
ncbi_105064580	TTC37	tetratricopeptide repeat protein 37	Genetic Information Processing	Folding, sorting and degradation	ko03018//RNA degradation	K12600	GO:0000785//chromatin;GO:0000785//chromatin;GO:0000785//chromatin;GO:0000785//chromatin;GO:0043234//protein complex;GO:0043234//protein complex;GO:0043234//protein complex;GO:0043234//protein complex	-	-
ncbi_105064857	NTHL1	endonuclease III-like protein 1 [Camelus bactrianus]	Genetic Information Processing	Replication and repair	ko03410//Base excision repair	K10773	GO:0043231//intracellular membrane-bounded organelle	GO:0004520//endodeoxyribonuclease activity;GO:0016799//hydrolase activity, hydrolyzing N-glycosyl compounds;GO:0043566//structure-specific DNA binding;GO:0051536//iron-sulfur cluster binding	GO:0033683//nucleotide-excision repair, DNA incision
ncbi_105064677	EFCAB7	EF-hand calcium-binding domain-containing protein 7 [Camelus ferus]	-	-	-	-	-	-	-
ncbi_105069578	LOC105069578	LOW QUALITY PROTEIN: gamma-interferon-inducible protein 16-like [Camelus bactrianus]	-	-	-	-	GO:0016604//nuclear body;GO:0043232//intracellular non-membrane-bounded organelle;GO:0044444//cytoplasmic part	GO:0000977//RNA polymerase II regulatory region sequence-specific DNA binding;GO:0000982//transcription factor activity, RNA polymerase II core promoter proximal region sequence-specific binding;GO:0003723//RNA binding;GO:0005515//protein binding;GO:0043566//structure-specific DNA binding	GO:0001819//positive regulation of cytokine production;GO:0002252//immune effector process;GO:0002253//activation of immune response;GO:0002573//myeloid leukocyte differentiation;GO:0006357//regulation of transcription from RNA polymerase II promoter;GO:0008630//intrinsic apoptotic signaling pathway in response to DNA damage;GO:0009267//cellular response to starvation;GO:0010212//response to ioni…
ncbi_105070660	ARL2	ADP-ribosylation factor-like protein 2 [Camelus ferus]	-	-	-	-	GO:0005815//microtubule organizing center;GO:0031970//organelle envelope lumen;GO:0031988//membrane-bounded vesicle;GO:0043231//intracellular membrane-bounded organelle;GO:0044459//plasma membrane part	GO:0032550//purine ribonucleoside binding	GO:0007043//cell-cell junction assembly;GO:0010810//regulation of cell-substrate adhesion;GO:0031023//microtubule organizing center organization;GO:0031112//positive regulation of microtubule polymerization or depolymerization;GO:0043087//regulation of GTPase activity;GO:0072595//maintenance of protein localization in organelle
ncbi_105062837	PAF1	RNA polymerase II-associated factor 1 homolog [Camelus ferus]	-	-	-	-	GO:0008023//transcription elongation factor complex	GO:0001099//basal RNA polymerase II transcription machinery binding	GO:0006357//regulation of transcription from RNA polymerase II promoter;GO:0006513//protein monoubiquitination;GO:0007166//cell surface receptor signaling pathway;GO:0016574//histone ubiquitination;GO:0031440//regulation of mRNA 3'-end processing;GO:0032496//response to lipopolysaccharide;GO:0032786//positive regulation of DNA-templated transcription, elongation;GO:0045596//negative regulation of…
ncbi_105082021	CREB5	cyclic AMP-responsive element-binding protein 5	Environmental Information Processing;Environmental Information Processing;Organismal Systems;Environmental Information Processing;Organismal Systems;Organismal Systems;Organismal Systems;Environmental Information Processing;Environmental Information Processing;Organismal Systems;Organismal Systems;Organismal Systems;Organismal Systems;Organismal Systems;Organismal Systems;Organismal Systems;Organ…	Signal transduction;Signal transduction;Environmental adaptation;Signal transduction;Circulatory system;Endocrine system;Nervous system;Signal transduction;Signal transduction;Endocrine system;Nervous system;Endocrine system;Endocrine system;Aging;Endocrine system;Endocrine system;Endocrine system;Endocrine system;Excretory system	ko04151//PI3K-Akt signaling pathway;ko04024//cAMP signaling pathway;ko04714//Thermogenesis;ko04022//cGMP - PKG signaling pathway;ko04261//Adrenergic signaling in cardiomyocytes;ko04926//Relaxin signaling pathway;ko04728//Dopaminergic synapse;ko04152//AMPK signaling pathway;ko04668//TNF signaling pathway;ko04915//Estrogen signaling pathway;ko04725//Cholinergic synapse;ko04922//Glucagon signaling p…	K09047;K09047;K09047;K09047;K09047;K09047;K09047;K09047;K09047;K09047;K09047;K09047;K09047;K09047;K09047;K09047;K09047;K09047;K09047	GO:0031988//membrane-bounded vesicle;GO:0043231//intracellular membrane-bounded organelle	GO:0001071//nucleic acid binding transcription factor activity;GO:0003677//DNA binding;GO:0043169//cation binding	GO:0006357//regulation of transcription from RNA polymerase II promoter;GO:0030154//cell differentiation;GO:0061448//connective tissue development
ncbi_105074873	TERF2	telomeric repeat-binding factor 2	-	-	-	-	GO:0000782//telomere cap complex;GO:0000782//telomere cap complex;GO:0043073//germ cell nucleus;GO:0043073//germ cell nucleus;GO:0043234//protein complex;GO:0043234//protein complex	GO:0043565//sequence-specific DNA binding;GO:0043565//sequence-specific DNA binding;GO:0046983//protein dimerization activity;GO:0046983//protein dimerization activity	GO:0032204//regulation of telomere maintenance;GO:0032204//regulation of telomere maintenance;GO:0034502//protein localization to chromosome;GO:0034502//protein localization to chromosome;GO:0043009//chordate embryonic development;GO:0043009//chordate embryonic development;GO:0043247//telomere maintenance in response to DNA damage;GO:0043247//telomere maintenance in response to DNA damage
ncbi_105081984	BBS5	Bardet-Biedl syndrome 5 protein	-	-	-	-	GO:0005815//microtubule organizing center;GO:0005815//microtubule organizing center;GO:0043234//protein complex	GO:1901981//phosphatidylinositol phosphate binding	GO:0010927//cellular component assembly involved in morphogenesis
ncbi_105062705	LOC105062705	LOW QUALITY PROTEIN: interferon-inducible GTPase 5-like [Camelus bactrianus]	-	-	-	-	-	-	-
ncbi_105061772	ZBTB47	general transcription factor 3C polypeptide 6 [Chinchilla lanigera]	-	-	-	-	-	-	-
ncbi_105081514	ARFGEF1	brefeldin A-inhibited guanine nucleotide-exchange protein 1 [Camelus bactrianus]	Cellular Processes	Transport and catabolism	ko04144//Endocytosis	K18442	GO:0030529//intracellular ribonucleoprotein complex;GO:0031090//organelle membrane;GO:0031984//organelle subcompartment;GO:0043232//intracellular non-membrane-bounded organelle;GO:0044428//nuclear part;GO:0044444//cytoplasmic part	GO:0005085//guanyl-nucleotide exchange factor activity;GO:0008092//cytoskeletal protein binding;GO:0051018//protein kinase A binding	GO:0008104//protein localization;GO:0030010//establishment of cell polarity;GO:0030833//regulation of actin filament polymerization;GO:0043087//regulation of GTPase activity;GO:0051234//establishment of localization;GO:0060050//positive regulation of protein glycosylation;GO:0061041//regulation of wound healing
ncbi_105082264	PROB1	proline-rich basic protein 1 [Camelus bactrianus]	-	-	-	-	-	-	-
ncbi_105069789	MAP3K3	mitogen-activated protein kinase kinase kinase 3 [Camelus bactrianus]	Environmental Information Processing;Organismal Systems;Organismal Systems	Signal transduction;Nervous system;Endocrine system	ko04010//MAPK signaling pathway;ko04722//Neurotrophin signaling pathway;ko04912//GnRH signaling pathway	K04421;K04421;K04421	-	-	-
ncbi_105065309	GLMN	glomulin	-	-	-	-	GO:0080008//Cul4-RING E3 ubiquitin ligase complex;GO:0080008//Cul4-RING E3 ubiquitin ligase complex	GO:0004857//enzyme inhibitor activity;GO:0004857//enzyme inhibitor activity;GO:0044389//ubiquitin-like protein ligase binding;GO:0044389//ubiquitin-like protein ligase binding;GO:0070851//growth factor receptor binding;GO:0070851//growth factor receptor binding	GO:0010468//regulation of gene expression;GO:0010468//regulation of gene expression;GO:0030154//cell differentiation;GO:0030154//cell differentiation;GO:0031396//regulation of protein ubiquitination;GO:0031396//regulation of protein ubiquitination;GO:0032743//positive regulation of interleukin-2 production;GO:0032743//positive regulation of interleukin-2 production;GO:0042129//regulation of T cel…
ncbi_105080489	FAM214A	protein FAM214A	-	-	-	-	-	-	-
ncbi_105069792	LOC105069792	angiotensin-converting enzyme-like [Camelus bactrianus]	Organismal Systems;Organismal Systems	Endocrine system;Endocrine system	ko04924//Renin secretion;ko04614//Renin-angiotensin system	K01283;K01283	GO:0016020//membrane;GO:0044424//intracellular part	GO:0008238//exopeptidase activity;GO:0043169//cation binding	GO:0002444//myeloid leukocyte mediated immunity;GO:0003015//heart process;GO:0009056//catabolic process;GO:0019538//protein metabolic process;GO:0044767//single-organism developmental process;GO:0045777//positive regulation of blood pressure;GO:0048232//male gamete generation
ncbi_105078724	SLC12A3	solute carrier family 12 member 3 [Camelus bactrianus]	-	-	-	-	GO:0005886//plasma membrane;GO:0031224//intrinsic component of membrane;GO:0031988//membrane-bounded vesicle;GO:0044444//cytoplasmic part	GO:0015108//chloride transmembrane transporter activity	GO:0006821//chloride transport;GO:0030001//metal ion transport;GO:0044763//single-organism cellular process
ncbi_105062900	LOC105062900	interferon lambda-1, partial [Camelus ferus]	Environmental Information Processing;Environmental Information Processing	Signaling molecules and interaction;Signal transduction	ko04060//Cytokine-cytokine receptor interaction;ko04630//Jak-STAT signaling pathway	K05447;K05447	-	-	GO:0002376//immune system process;GO:0050789//regulation of biological process;GO:0050896//response to stimulus
ncbi_105066465	CDKN2C	cyclin-dependent kinase 4 inhibitor C [Camelus ferus]	Cellular Processes	Cell growth and death	ko04110//Cell cycle	K06622	GO:0043231//intracellular membrane-bounded organelle;GO:0043231//intracellular membrane-bounded organelle	GO:0016538//cyclin-dependent protein serine/threonine kinase regulator activity;GO:0016538//cyclin-dependent protein serine/threonine kinase regulator activity;GO:0019900//kinase binding;GO:0019900//kinase binding	GO:0001558//regulation of cell growth;GO:0001558//regulation of cell growth;GO:0006469//negative regulation of protein kinase activity;GO:0006469//negative regulation of protein kinase activity;GO:0008283//cell proliferation;GO:0008283//cell proliferation;GO:0044772//mitotic cell cycle phase transition;GO:0044772//mitotic cell cycle phase transition
ncbi_105083725	NHSL2	NHS-like protein 2, partial [Camelus bactrianus]	-	-	-	-	-	-	-
ncbi_105061779	LOC105061779	5-beta-cholestane-3-alpha,7-alpha-diol 12-alpha-hydroxylase [Camelus bactrianus]	Metabolism;Organismal Systems;Metabolism	Global and overview maps;Endocrine system;Lipid metabolism	ko01100//Metabolic pathways;ko03320//PPAR signaling pathway;ko00120//Primary bile acid biosynthesis	K07431;K07431;K07431	-	-	-
ncbi_105077745	CLCN4	LOW QUALITY PROTEIN: H(+)/Cl(-) exchange transporter 4 [Camelus bactrianus]	-	-	-	-	GO:0031224//intrinsic component of membrane	GO:0005254//chloride channel activity	GO:0006821//chloride transport;GO:0034765//regulation of ion transmembrane transport
ncbi_105063446	WDTC1	WD and tetratricopeptide repeats protein 1 [Camelus bactrianus]	-	-	-	-	GO:0043231//intracellular membrane-bounded organelle;GO:0044444//cytoplasmic part	GO:0019899//enzyme binding;GO:0030234//enzyme regulator activity	GO:0019318//hexose metabolic process;GO:0019725//cellular homeostasis;GO:0031327//negative regulation of cellular biosynthetic process;GO:0032446//protein modification by small protein conjugation;GO:0032535//regulation of cellular component size;GO:0032868//response to insulin;GO:0040007//growth;GO:0043009//chordate embryonic development
ncbi_105079414	SYP	synaptophysin [Camelus bactrianus]	-	-	-	-	-	-	-
ncbi_105074334	RBM17	splicing factor 45 [Bos taurus]	Genetic Information Processing	Transcription	ko03040//Spliceosome	K12840	GO:0030529//intracellular ribonucleoprotein complex;GO:0031981//nuclear lumen	GO:0003676//nucleic acid binding;GO:0036094//small molecule binding	GO:0000398//mRNA splicing, via spliceosome
ncbi_105082299	CASP8	caspase-8	Cellular Processes;Organismal Systems;Cellular Processes;Environmental Information Processing;Organismal Systems;Organismal Systems;Cellular Processes;Organismal Systems;Organismal Systems;Cellular Processes;Organismal Systems;Cellular Processes	Cell growth and death;Immune system;Cell growth and death;Signal transduction;Immune system;Immune system;Cell growth and death;Immune system;Immune system;Cell growth and death;Immune system;Cell growth and death	ko04210//Apoptosis;ko04621//NOD-like receptor signaling pathway;ko04217//Necroptosis;ko04668//TNF signaling pathway;ko04620//Toll-like receptor signaling pathway;ko04625//C-type lectin receptor signaling pathway;ko04115//p53 signaling pathway;ko04657//IL-17 signaling pathway;ko04622//RIG-I-like receptor signaling pathway;ko04214//Apoptosis - fly;ko04624//Toll and Imd signaling pathway;ko04215//Ap…	K04398;K04398;K04398;K04398;K04398;K04398;K04398;K04398;K04398;K04398;K04398;K04398	-	-	-
ncbi_105068634	MAP7D2	MAP7 domain-containing protein 2 [Camelus bactrianus]	-	-	-	-	GO:0015630//microtubule cytoskeleton	-	-
ncbi_105074869	VPS4A	vacuolar protein sorting-associated protein 4A [Camelus bactrianus]	Cellular Processes;Cellular Processes	Transport and catabolism;Cell growth and death	ko04144//Endocytosis;ko04217//Necroptosis	K12196;K12196	-	-	-
ncbi_105068632	SH3KBP1	SH3 domain-containing kinase-binding protein 1	Cellular Processes	Transport and catabolism	ko04144//Endocytosis	K12470	GO:0005924//cell-substrate adherens junction;GO:0012506//vesicle membrane;GO:0042995//cell projection;GO:0043232//intracellular non-membrane-bounded organelle;GO:0044444//cytoplasmic part	GO:0019904//protein domain specific binding	GO:0006996//organelle organization;GO:0006996//organelle organization;GO:0006996//organelle organization;GO:0006996//organelle organization;GO:0006996//organelle organization;GO:0012501//programmed cell death;GO:0016192//vesicle-mediated transport;GO:0022604//regulation of cell morphogenesis;GO:0022604//regulation of cell morphogenesis;GO:0022604//regulation of cell morphogenesis;GO:0022604//regu…
ncbi_105083814	MRPS18A	28S ribosomal protein S18a, mitochondrial	Genetic Information Processing	Translation	ko03010//Ribosome	K02963	GO:0000314//organellar small ribosomal subunit;GO:0019866//organelle inner membrane;GO:0043231//intracellular membrane-bounded organelle	-	GO:0010467//gene expression
ncbi_105069790	LOC105069790	translational activator of cytochrome c oxidase 1 [Camelus ferus]	-	-	-	-	GO:0043231//intracellular membrane-bounded organelle	-	-
ncbi_105080267	KLHDC8B	kelch domain-containing protein 8B [Camelus ferus]	-	-	-	-	-	-	-
ncbi_105081484	SMC1A	structural maintenance of chromosomes protein 1A [Bos taurus]	Cellular Processes;Cellular Processes	Cell growth and death;Cell growth and death	ko04110//Cell cycle;ko04114//Oocyte meiosis	K06636;K06636	GO:0008278//cohesin complex;GO:0008278//cohesin complex;GO:0031981//nuclear lumen;GO:0043231//intracellular membrane-bounded organelle;GO:0098687//chromosomal region;GO:0098687//chromosomal region	GO:0003723//RNA binding;GO:0003723//RNA binding;GO:0016616//oxidoreductase activity, acting on the CH-OH group of donors, NAD or NADP as acceptor;GO:0032403//protein complex binding;GO:0032403//protein complex binding;GO:0032550//purine ribonucleoside binding;GO:0032550//purine ribonucleoside binding;GO:0046983//protein dimerization activity;GO:0046983//protein dimerization activity	GO:0000075//cell cycle checkpoint;GO:0000075//cell cycle checkpoint;GO:0000280//nuclear division;GO:0000280//nuclear division;GO:0006259//DNA metabolic process;GO:0006259//DNA metabolic process;GO:0007062//sister chromatid cohesion;GO:0007062//sister chromatid cohesion;GO:0009628//response to abiotic stimulus;GO:0009628//response to abiotic stimulus;GO:0010948//negative regulation of cell cycle p…
ncbi_105063089	STRIP2	striatin-interacting protein 2	-	-	-	-	GO:0044424//intracellular part	-	GO:0006996//organelle organization;GO:0006996//organelle organization;GO:0022604//regulation of cell morphogenesis;GO:0022604//regulation of cell morphogenesis;GO:0048870//cell motility;GO:0048870//cell motility
ncbi_105074863	CDH1	cadherin-1	Environmental Information Processing;Environmental Information Processing;Environmental Information Processing;Environmental Information Processing;Cellular Processes	Signal transduction;Signal transduction;Signaling molecules and interaction;Signal transduction;Cellular community - eukaryotes	ko04015//Rap1 signaling pathway;ko04390//Hippo signaling pathway;ko04514//Cell adhesion molecules (CAMs);ko04371//Apelin signaling pathway;ko04520//Adherens junction	K05689;K05689;K05689;K05689;K05689	GO:0005856//cytoskeleton;GO:0005856//cytoskeleton;GO:0005911//cell-cell junction;GO:0005911//cell-cell junction;GO:0005924//cell-substrate adherens junction;GO:0005924//cell-substrate adherens junction;GO:0016234//inclusion body;GO:0016234//inclusion body;GO:0031224//intrinsic component of membrane;GO:0031224//intrinsic component of membrane;GO:0031984//organelle subcompartment;GO:0031984//organe…	GO:0008092//cytoskeletal protein binding;GO:0008092//cytoskeletal protein binding;GO:0019902//phosphatase binding;GO:0019902//phosphatase binding;GO:0046872//metal ion binding;GO:0046872//metal ion binding	GO:0000904//cell morphogenesis involved in differentiation;GO:0000904//cell morphogenesis involved in differentiation;GO:0001764//neuron migration;GO:0001764//neuron migration;GO:0002066//columnar/cuboidal epithelial cell development;GO:0002066//columnar/cuboidal epithelial cell development;GO:0006355//regulation of transcription, DNA-templated;GO:0006355//regulation of transcription, DNA-templat…
ncbi_105067166	PABPC5	polyadenylate-binding protein 5 [Camelus ferus]	Genetic Information Processing;Genetic Information Processing;Genetic Information Processing	Translation;Translation;Folding, sorting and degradation	ko03013//RNA transport;ko03015//mRNA surveillance pathway;ko03018//RNA degradation	K13126;K13126;K13126	-	GO:0003676//nucleic acid binding	-
ncbi_105077769	WWC3	protein WWC3 [Vicugna pacos]	-	-	-	-	GO:0044444//cytoplasmic part	GO:0019899//enzyme binding	GO:0035330//regulation of hippo signaling;GO:0045926//negative regulation of growth
ncbi_105081982	LRP2	low-density lipoprotein receptor-related protein 2 [Camelus bactrianus]	Organismal Systems;Environmental Information Processing;Organismal Systems	Endocrine system;Signal transduction;Digestive system	ko04918//Thyroid hormone synthesis;ko04340//Hedgehog signaling pathway;ko04979//Cholesterol metabolism	K06233;K06233;K06233	GO:0005774//vacuolar membrane;GO:0005886//plasma membrane;GO:0005903//brush border;GO:0016023//cytoplasmic, membrane-bounded vesicle;GO:0043234//protein complex;GO:0044425//membrane part	-	GO:0006897//endocytosis;GO:0044281//small molecule metabolic process;GO:0044767//single-organism developmental process
ncbi_105066533	PEX13	peroxisome biogenesis factor 13 [Camelus ferus]	Cellular Processes	Transport and catabolism	ko04146//Peroxisome	K13344	GO:0031231//intrinsic component of peroxisomal membrane	-	GO:0007017//microtubule-based process;GO:0007631//feeding behavior;GO:0008104//protein localization;GO:0022029//telencephalon cell migration;GO:0022615//protein to membrane docking;GO:0051234//establishment of localization
ncbi_105079430	LOC105079430	mCG20042,	-	-	-	-	-	-	-
ncbi_105062980	IL13RA1	interleukin-13 receptor subunit alpha-1 [Camelus ferus]	Environmental Information Processing;Environmental Information Processing	Signaling molecules and interaction;Signal transduction	ko04060//Cytokine-cytokine receptor interaction;ko04630//Jak-STAT signaling pathway	K05076;K05076	-	-	GO:0007166//cell surface receptor signaling pathway
ncbi_105074746	FAM71D	protein FAM71D [Camelus ferus]	-	-	-	-	GO:0044424//intracellular part	-	-
ncbi_105073299	SCRN2	secernin-2 [Camelus ferus]	-	-	-	-	GO:0031988//membrane-bounded vesicle;GO:0031988//membrane-bounded vesicle;GO:0031988//membrane-bounded vesicle	GO:0008238//exopeptidase activity;GO:0008238//exopeptidase activity;GO:0008238//exopeptidase activity	-
ncbi_105064930	HS3ST6	heparan sulfate glucosamine 3-O-sulfotransferase 6 [Camelus bactrianus]	-	-	-	-	GO:0031224//intrinsic component of membrane;GO:0043231//intracellular membrane-bounded organelle	GO:0004027//alcohol sulfotransferase activity;GO:0019111//phenanthrol sulfotransferase activity;GO:0034483//heparan sulfate sulfotransferase activity	-
ncbi_105075867	SLC25A53	solute carrier family 25 member 53 [Camelus bactrianus]	-	-	-	-	GO:0031224//intrinsic component of membrane	-	-
ncbi_105075266	NPAS3	neuronal PAS domain-containing protein 3 [Vicugna pacos]	-	-	-	-	GO:0031981//nuclear lumen	GO:0005515//protein binding;GO:0060089//molecular transducer activity	GO:0006355//regulation of transcription, DNA-templated;GO:0009605//response to external stimulus;GO:0060746//parental behavior
ncbi_105062981	WDR44	WD repeat-containing protein 44 [Camelus bactrianus]	-	-	-	-	GO:0031090//organelle membrane;GO:0043231//intracellular membrane-bounded organelle;GO:0044444//cytoplasmic part	-	-
ncbi_105071564	SUPT6H	transcription elongation factor SPT6 [Camelus bactrianus]	-	-	-	-	-	GO:0005515//protein binding;GO:0005515//protein binding;GO:0005515//protein binding;GO:0008135//translation factor activity, RNA binding;GO:0008135//translation factor activity, RNA binding;GO:0008135//translation factor activity, RNA binding	GO:0000018//regulation of DNA recombination;GO:0000018//regulation of DNA recombination;GO:0000018//regulation of DNA recombination;GO:0031061//negative regulation of histone methylation;GO:0031061//negative regulation of histone methylation;GO:0031061//negative regulation of histone methylation;GO:0032786//positive regulation of DNA-templated transcription, elongation;GO:0032786//positive regula…
ncbi_105082726	WBSCR22	probable 18S rRNA (guanine-N(7))-methyltransferase [Camelus bactrianus]	-	-	-	-	-	GO:0003723//RNA binding;GO:0016741//transferase activity, transferring one-carbon groups	GO:0008152//metabolic process
ncbi_105081211	LOC105081211	histone H2A-Bbd type 1-like [Camelus bactrianus]	-	-	-	-	GO:0043229//intracellular organelle	GO:0005488//binding	-
ncbi_105076787	LUZP2	LOW QUALITY PROTEIN: leucine zipper protein 2 [Camelus bactrianus]	-	-	-	-	-	-	-
ncbi_105071641	SUZ12	polycomb protein SUZ12 [Camelus bactrianus]	-	-	-	-	GO:0005720//nuclear heterochromatin;GO:0031519//PcG protein complex	GO:0003677//DNA binding;GO:0008276//protein methyltransferase activity;GO:0042393//histone binding	GO:0016567//protein ubiquitination;GO:0016570//histone modification;GO:0042127//regulation of cell proliferation;GO:0045595//regulation of cell differentiation
ncbi_105081992	METTL5	methyltransferase-like protein 5	-	-	-	-	-	GO:0016741//transferase activity, transferring one-carbon groups	GO:0008152//metabolic process
ncbi_105074875	NIP7	60S ribosome subunit biogenesis protein NIP7 homolog	-	-	-	-	GO:0043231//intracellular membrane-bounded organelle;GO:0043231//intracellular membrane-bounded organelle;GO:0043232//intracellular non-membrane-bounded organelle	GO:0003723//RNA binding;GO:0003723//RNA binding;GO:0003723//RNA binding	GO:0022618//ribonucleoprotein complex assembly;GO:0022618//ribonucleoprotein complex assembly;GO:0022618//ribonucleoprotein complex assembly
ncbi_105083812	GTPBP2	GTP-binding protein 2	-	-	-	-	GO:0043227//membrane-bounded organelle;GO:0043227//membrane-bounded organelle	GO:0017111//nucleoside-triphosphatase activity;GO:0017111//nucleoside-triphosphatase activity;GO:0032550//purine ribonucleoside binding;GO:0032550//purine ribonucleoside binding	-
ncbi_105064031	SLC23A3	solute carrier family 23 member 3	-	-	-	-	-	-	GO:0044763//single-organism cellular process;GO:0051234//establishment of localization
ncbi_105069793	LOC105069793	LOW QUALITY PROTEIN: cytochrome b561 [Camelus ferus]	-	-	-	-	GO:0031224//intrinsic component of membrane;GO:0031982//vesicle	GO:0022857//transmembrane transporter activity;GO:0043169//cation binding	GO:0006091//generation of precursor metabolites and energy;GO:0044710//single-organism metabolic process;GO:0051234//establishment of localization
ncbi_105083250	LCORL	ligand-dependent nuclear receptor corepressor-like protein	-	-	-	-	-	-	GO:0006355//regulation of transcription, DNA-templated;GO:0006355//regulation of transcription, DNA-templated
ncbi_105066730	ACTRT3	actin-related protein T3 [Camelus bactrianus]	-	-	-	-	-	-	-
ncbi_105063102	CALU	calumenin	-	-	-	-	GO:0005788//endoplasmic reticulum lumen;GO:0005788//endoplasmic reticulum lumen;GO:0048770//pigment granule;GO:0048770//pigment granule	GO:0046872//metal ion binding;GO:0046872//metal ion binding	GO:0001775//cell activation;GO:0001775//cell activation;GO:0006887//exocytosis;GO:0006887//exocytosis;GO:0007599//hemostasis;GO:0007599//hemostasis
ncbi_105076601	SOX6	transcription factor SOX-6	-	-	-	-	-	GO:0000975//regulatory region DNA binding;GO:0000975//regulatory region DNA binding;GO:0000975//regulatory region DNA binding;GO:0000975//regulatory region DNA binding;GO:0000975//regulatory region DNA binding;GO:0000975//regulatory region DNA binding;GO:0000975//regulatory region DNA binding;GO:0000975//regulatory region DNA binding;GO:0000975//regulatory region DNA binding;GO:0000975//regulator…	GO:0006357//regulation of transcription from RNA polymerase II promoter;GO:0006357//regulation of transcription from RNA polymerase II promoter;GO:0006357//regulation of transcription from RNA polymerase II promoter;GO:0006357//regulation of transcription from RNA polymerase II promoter;GO:0006357//regulation of transcription from RNA polymerase II promoter;GO:0006357//regulation of transcription…
ncbi_105070988	KIF1B	kinesin-like protein KIF1B	-	-	-	-	GO:0005875//microtubule associated complex;GO:0005875//microtubule associated complex;GO:0012506//vesicle membrane;GO:0012506//vesicle membrane;GO:0012506//vesicle membrane;GO:0015630//microtubule cytoskeleton;GO:0043234//protein complex;GO:0044430//cytoskeletal part	GO:0003774//motor activity;GO:0003774//motor activity;GO:0003774//motor activity;GO:0015631//tubulin binding;GO:0015631//tubulin binding;GO:0015631//tubulin binding;GO:0032550//purine ribonucleoside binding;GO:0032550//purine ribonucleoside binding;GO:0036094//small molecule binding	GO:0007268//synaptic transmission;GO:0007268//synaptic transmission;GO:0007268//synaptic transmission;GO:0008088//axo-dendritic transport;GO:0008088//axo-dendritic transport;GO:0008088//axo-dendritic transport;GO:0034643//establishment of mitochondrion localization, microtubule-mediated;GO:0034643//establishment of mitochondrion localization, microtubule-mediated;GO:0034643//establishment of mito…
ncbi_105078137	DAZAP1	DAZ-associated protein 1 [Camelus bactrianus]	Genetic Information Processing	Translation	ko03015//mRNA surveillance pathway	K14411	GO:0043231//intracellular membrane-bounded organelle	GO:0003723//RNA binding	GO:0003006//developmental process involved in reproduction;GO:0033120//positive regulation of RNA splicing;GO:0048232//male gamete generation
ncbi_105069784	FTSJ3	pre-rRNA processing protein FTSJ3 [Camelus ferus]	-	-	-	-	GO:0030684//preribosome;GO:0030684//preribosome;GO:0043231//intracellular membrane-bounded organelle;GO:0043231//intracellular membrane-bounded organelle;GO:0043232//intracellular non-membrane-bounded organelle;GO:0043232//intracellular non-membrane-bounded organelle	GO:0003723//RNA binding;GO:0003723//RNA binding;GO:0008173//RNA methyltransferase activity;GO:0008173//RNA methyltransferase activity	GO:0000154//rRNA modification;GO:0000154//rRNA modification
ncbi_105082179	MATR3	matrin-3	-	-	-	-	GO:0043231//intracellular membrane-bounded organelle;GO:0043231//intracellular membrane-bounded organelle;GO:0043231//intracellular membrane-bounded organelle;GO:0043231//intracellular membrane-bounded organelle;GO:0043231//intracellular membrane-bounded organelle	GO:0003723//RNA binding;GO:0003723//RNA binding;GO:0003723//RNA binding;GO:0003723//RNA binding;GO:0003723//RNA binding;GO:0046914//transition metal ion binding;GO:0046914//transition metal ion binding;GO:0046914//transition metal ion binding;GO:0046914//transition metal ion binding;GO:0046914//transition metal ion binding	-
ncbi_105068480	OSBPL2	oxysterol-binding protein-related protein 2 [Camelus bactrianus]	-	-	-	-	-	GO:0032934//sterol binding	GO:0044765//single-organism transport
ncbi_105071267	LOC105071267	RNA exonuclease 1 homolog	Genetic Information Processing	Translation	ko03008//Ribosome biogenesis in eukaryotes	K14570	-	-	-
ncbi_105064660	SLC39A2	zinc transporter ZIP2 [Camelus ferus]	-	-	-	-	GO:0016020//membrane;GO:0043231//intracellular membrane-bounded organelle	GO:0046915//transition metal ion transmembrane transporter activity	GO:0006829//zinc II ion transport;GO:0044763//single-organism cellular process
ncbi_105079695	PLAC1	placenta-specific protein 1 [Camelus ferus]	-	-	-	-	-	-	GO:0003006//developmental process involved in reproduction;GO:0044702//single organism reproductive process;GO:0044707//single-multicellular organism process
ncbi_105069840	LOC105069840	angiotensin-converting enzyme-like, partial [Camelus bactrianus]	Organismal Systems;Organismal Systems	Endocrine system;Endocrine system	ko04924//Renin secretion;ko04614//Renin-angiotensin system	K01283;K01283	-	GO:0070011//peptidase activity, acting on L-amino acid peptides	GO:0008015//blood circulation;GO:0065008//regulation of biological quality
ncbi_105064651	LOC105064651	olfactory receptor 5AU1 [Camelus bactrianus]	Organismal Systems	Sensory system	ko04740//Olfactory transduction	K04257	GO:0031224//intrinsic component of membrane	GO:0004888//transmembrane signaling receptor activity	GO:0044699//single-organism process;GO:0050794//regulation of cellular process;GO:0050896//response to stimulus
ncbi_105065277	LOC105065277	integrin alpha-8-like [Camelus bactrianus]	Environmental Information Processing;Cellular Processes;Cellular Processes;Environmental Information Processing;Environmental Information Processing	Signal transduction;Cell motility;Cellular community - eukaryotes;Signaling molecules and interaction;Signaling molecules and interaction	ko04151//PI3K-Akt signaling pathway;ko04810//Regulation of actin cytoskeleton;ko04510//Focal adhesion;ko04514//Cell adhesion molecules (CAMs);ko04512//ECM-receptor interaction	K06584;K06584;K06584;K06584;K06584	GO:0005887//integral component of plasma membrane;GO:0005924//cell-substrate adherens junction;GO:0043231//intracellular membrane-bounded organelle	-	GO:0000904//cell morphogenesis involved in differentiation;GO:0001822//kidney development;GO:0007611//learning or memory;GO:0008104//protein localization;GO:0017015//regulation of transforming growth factor beta receptor signaling pathway;GO:0031589//cell-substrate adhesion;GO:0043062//extracellular structure organization;GO:0045944//positive regulation of transcription from RNA polymerase II pro…
ncbi_105077062	EIF3J	eukaryotic translation initiation factor 3 subunit J [Camelus bactrianus]	Genetic Information Processing	Translation	ko03013//RNA transport	K03245	GO:0043234//protein complex;GO:0070993//translation preinitiation complex	GO:0008135//translation factor activity, RNA binding	GO:0006417//regulation of translation
ncbi_105066576	ADAMTS9	A disintegrin and metalloproteinase with thrombospondin motifs 9 [Camelus bactrianus]	-	-	-	-	GO:0031012//extracellular matrix;GO:0044421//extracellular region part	GO:0046914//transition metal ion binding;GO:0070011//peptidase activity, acting on L-amino acid peptides	GO:0019538//protein metabolic process;GO:0045634//regulation of melanocyte differentiation
ncbi_105070648	SF1	LOW QUALITY PROTEIN: splicing factor 1 [Camelus bactrianus]	-	-	-	-	GO:0030529//intracellular ribonucleoprotein complex;GO:0043231//intracellular membrane-bounded organelle	GO:0001071//nucleic acid binding transcription factor activity;GO:0003677//DNA binding;GO:0003723//RNA binding;GO:0038023//signaling receptor activity;GO:0046914//transition metal ion binding	GO:0007530//sex determination;GO:0009755//hormone-mediated signaling pathway;GO:0010468//regulation of gene expression;GO:0019218//regulation of steroid metabolic process;GO:0034645//cellular macromolecule biosynthetic process
ncbi_105083559	KCTD14	BTB/POZ domain-containing protein KCTD14 [Camelus bactrianus]	-	-	-	-	-	-	-
ncbi_105061773	KLHL40	kelch-like protein 40	-	-	-	-	GO:0044449//contractile fiber part;GO:0044449//contractile fiber part	-	GO:0014904//myotube cell development;GO:0014904//myotube cell development;GO:0031330//negative regulation of cellular catabolic process;GO:0031330//negative regulation of cellular catabolic process;GO:0031396//regulation of protein ubiquitination;GO:0031396//regulation of protein ubiquitination;GO:0044707//single-multicellular organism process;GO:0044707//single-multicellular organism process
ncbi_105064929	NPW	neuropeptide W, partial [Camelus bactrianus]	-	-	-	-	-	-	GO:0007186//G-protein coupled receptor signaling pathway
ncbi_105062984	SLC6A14	sodium- and chloride-dependent neutral and basic amino acid transporter B(0+) [Camelus ferus]	-	-	-	-	GO:0005903//brush border;GO:0031224//intrinsic component of membrane;GO:0031988//membrane-bounded vesicle	GO:0005326//neurotransmitter transporter activity;GO:0015291//secondary active transmembrane transporter activity;GO:0046943//carboxylic acid transmembrane transporter activity	GO:0019752//carboxylic acid metabolic process;GO:0042221//response to chemical;GO:0046942//carboxylic acid transport
ncbi_105079358	ZNF674	zinc finger protein 674 [Camelus bactrianus]	-	-	-	-	GO:0044464//cell part	GO:0043169//cation binding	GO:0010468//regulation of gene expression
ncbi_105082729	ABHD11	alpha/beta hydrolase domain-containing protein 11 [Camelus ferus]	-	-	-	-	-	GO:0003824//catalytic activity	-
ncbi_105061776	CCDC13	coiled-coil domain-containing protein 13	-	-	-	-	-	-	-
ncbi_105066858	PCOLCE2	procollagen C-endopeptidase enhancer 2 [Camelus bactrianus]	-	-	-	-	GO:0031988//membrane-bounded vesicle	GO:0005539//glycosaminoglycan binding;GO:0008047//enzyme activator activity	GO:0045862//positive regulation of proteolysis
ncbi_105064918	LOC105064918	zymogen granule protein 16 homolog B [Camelus ferus]	-	-	-	-	-	-	-
ncbi_105083811	POLH	DNA polymerase eta	Genetic Information Processing	Replication and repair	ko03460//Fanconi anemia pathway	K03509	GO:0031981//nuclear lumen	GO:0003677//DNA binding;GO:0003677//DNA binding;GO:0034061//DNA polymerase activity;GO:0034061//DNA polymerase activity;GO:0043169//cation binding	GO:0006281//DNA repair;GO:0009411//response to UV;GO:0009411//response to UV;GO:0019985//translesion synthesis;GO:0051052//regulation of DNA metabolic process
ncbi_105064839	AMDHD2	N-acetylglucosamine-6-phosphate deacetylase	Metabolism	Carbohydrate metabolism	ko00520//Amino sugar and nucleotide sugar metabolism	K01443	-	GO:0016811//hydrolase activity, acting on carbon-nitrogen (but not peptide) bonds, in linear amides	-
ncbi_105082185	DNAJC18	dnaJ homolog subfamily C member 18 [Camelus ferus]	-	-	-	-	-	-	-
ncbi_105063307	NAALADL2	inactive N-acetylated-alpha-linked acidic dipeptidase-like protein 2 [Camelus bactrianus]	-	-	-	-	-	-	-
ncbi_105075385	LOC105075385	60S ribosomal protein L37a-like protein [Camelus ferus]	Genetic Information Processing	Translation	ko03010//Ribosome	K02921	GO:0005924//cell-substrate adherens junction;GO:0015934//large ribosomal subunit;GO:0031988//membrane-bounded vesicle;GO:0043231//intracellular membrane-bounded organelle	GO:0003723//RNA binding;GO:0005198//structural molecule activity;GO:0043169//cation binding	GO:0000956//nuclear-transcribed mRNA catabolic process;GO:0006412//translation;GO:0006613//cotranslational protein targeting to membrane;GO:0016032//viral process;GO:0032774//RNA biosynthetic process;GO:0043624//cellular protein complex disassembly
ncbi_105063448	SLC9A1	sodium/hydrogen exchanger 1 [Camelus ferus]	Cellular Processes;Environmental Information Processing;Organismal Systems;Organismal Systems;Environmental Information Processing;Organismal Systems;Organismal Systems;Organismal Systems;Organismal Systems;Organismal Systems	Cell motility;Signal transduction;Circulatory system;Endocrine system;Signal transduction;Digestive system;Digestive system;Digestive system;Circulatory system;Digestive system	ko04810//Regulation of actin cytoskeleton;ko04024//cAMP signaling pathway;ko04261//Adrenergic signaling in cardiomyocytes;ko04919//Thyroid hormone signaling pathway;ko04371//Apelin signaling pathway;ko04972//Pancreatic secretion;ko04970//Salivary secretion;ko04976//Bile secretion;ko04260//Cardiac muscle contraction;ko04971//Gastric acid secretion	K05742;K05742;K05742;K05742;K05742;K05742;K05742;K05742;K05742;K05742	GO:0005886//plasma membrane;GO:0005924//cell-substrate adherens junction;GO:0031090//organelle membrane;GO:0031224//intrinsic component of membrane;GO:0031988//membrane-bounded vesicle;GO:0043231//intracellular membrane-bounded organelle	GO:0005451//monovalent cation:proton antiporter activity;GO:0005515//protein binding	GO:0006461//protein complex assembly;GO:0010447//response to acidic pH;GO:0015992//proton transport;GO:0030641//regulation of cellular pH;GO:0035051//cardiocyte differentiation;GO:0035725//sodium ion transmembrane transport
ncbi_105082017	NUDT12	peroxisomal NADH pyrophosphatase NUDT12 [Camelus ferus]	Metabolism;Cellular Processes;Metabolism	Global and overview maps;Transport and catabolism;Metabolism of cofactors and vitamins	ko01100//Metabolic pathways;ko04146//Peroxisome;ko00760//Nicotinate and nicotinamide metabolism	K03426;K03426;K03426	GO:0042579//microbody	GO:0004551//nucleotide diphosphatase activity;GO:0043169//cation binding	GO:0006739//NADP metabolic process;GO:0019364//pyridine nucleotide catabolic process
ncbi_105064216	ZBTB9	zinc finger and BTB domain-containing protein 9 [Camelus bactrianus]	-	-	-	-	GO:0043231//intracellular membrane-bounded organelle	GO:0043169//cation binding	-
ncbi_105071565	PROCA1	protein PROCA1	-	-	-	-	-	GO:0046872//metal ion binding;GO:0046872//metal ion binding	GO:0006629//lipid metabolic process;GO:0006629//lipid metabolic process
ncbi_105066825	RNF7	RING-box protein 2	Genetic Information Processing	Folding, sorting and degradation	ko04120//Ubiquitin mediated proteolysis	K10611	GO:0031461//cullin-RING ubiquitin ligase complex;GO:0031461//cullin-RING ubiquitin ligase complex;GO:0031981//nuclear lumen;GO:0043231//intracellular membrane-bounded organelle	GO:0005515//protein binding;GO:0019787//ubiquitin-like protein transferase activity;GO:0019787//ubiquitin-like protein transferase activity;GO:0046914//transition metal ion binding;GO:0046914//transition metal ion binding	GO:0021795//cerebral cortex cell migration;GO:0021932//hindbrain radial glia guided cell migration;GO:0032446//protein modification by small protein conjugation;GO:0032446//protein modification by small protein conjugation;GO:0043280//positive regulation of cysteine-type endopeptidase activity involved in apoptotic process;GO:0097193//intrinsic apoptotic signaling pathway
ncbi_105065745	LUC7L	LUC7-like (S. cerevisiae),	-	-	-	-	GO:0097525//spliceosomal snRNP complex	GO:0019904//protein domain specific binding	GO:0016202//regulation of striated muscle tissue development;GO:0022618//ribonucleoprotein complex assembly
ncbi_105064842	LOC105064842	LOC616898 protein [Bos taurus]	-	-	-	-	-	-	-
ncbi_105064661	METTL17	methyltransferase-like protein 17, mitochondrial [Camelus bactrianus]	-	-	-	-	GO:0030529//intracellular ribonucleoprotein complex;GO:0043231//intracellular membrane-bounded organelle	GO:0016741//transferase activity, transferring one-carbon groups	GO:0010467//gene expression
ncbi_105066815	TRPC1	short transient receptor potential channel 1	Organismal Systems;Organismal Systems;Organismal Systems;Organismal Systems	Development;Nervous system;Nervous system;Digestive system	ko04360//Axon guidance;ko04726//Serotonergic synapse;ko04724//Glutamatergic synapse;ko04972//Pancreatic secretion	K04964;K04964;K04964;K04964	-	-	-
ncbi_105063293	SLC2A2	solute carrier family 2, facilitated glucose transporter member 2	Organismal Systems;Organismal Systems;Organismal Systems;Organismal Systems	Endocrine system;Endocrine system;Endocrine system;Digestive system	ko04922//Glucagon signaling pathway;ko04911//Insulin secretion;ko04917//Prolactin signaling pathway;ko04973//Carbohydrate digestion and absorption	K07593;K07593;K07593;K07593	GO:0031224//intrinsic component of membrane;GO:0031224//intrinsic component of membrane;GO:0042995//cell projection;GO:0042995//cell projection;GO:0044424//intracellular part;GO:0044424//intracellular part	GO:0005355//glucose transmembrane transporter activity;GO:0005355//glucose transmembrane transporter activity;GO:0051183//vitamin transporter activity;GO:0051183//vitamin transporter activity	GO:0008645//hexose transport;GO:0008645//hexose transport;GO:0015711//organic anion transport;GO:0015711//organic anion transport;GO:0044763//single-organism cellular process;GO:0044763//single-organism cellular process
ncbi_105076973	CASC4	protein CASC4 [Camelus bactrianus]	-	-	-	-	GO:0031224//intrinsic component of membrane	-	-
ncbi_105066616	MBNL1	muscleblind-like protein 1	-	-	-	-	GO:0005815//microtubule organizing center;GO:0005815//microtubule organizing center;GO:0005815//microtubule organizing center;GO:0005815//microtubule organizing center;GO:0005815//microtubule organizing center;GO:0005815//microtubule organizing center;GO:0005815//microtubule organizing center;GO:0005815//microtubule organizing center;GO:0031981//nuclear lumen;GO:0031981//nuclear lumen;GO:0031981/…	GO:0003723//RNA binding;GO:0003723//RNA binding;GO:0003723//RNA binding;GO:0003723//RNA binding;GO:0003723//RNA binding;GO:0003723//RNA binding;GO:0003723//RNA binding;GO:0003723//RNA binding;GO:0003723//RNA binding;GO:0003723//RNA binding;GO:0003723//RNA binding;GO:0003723//RNA binding;GO:0003723//RNA binding;GO:0003723//RNA binding;GO:0043169//cation binding;GO:0043169//cation binding;GO:004316…	GO:0014706//striated muscle tissue development;GO:0014706//striated muscle tissue development;GO:0014706//striated muscle tissue development;GO:0014706//striated muscle tissue development;GO:0014706//striated muscle tissue development;GO:0014706//striated muscle tissue development;GO:0014706//striated muscle tissue development;GO:0014706//striated muscle tissue development;GO:0014706//striated mu…
ncbi_105083904	LOC105083904	adenylate cyclase type 10-like [Camelus bactrianus]	Environmental Information Processing;Organismal Systems;Metabolism;Environmental Information Processing;Organismal Systems	Signal transduction;Environmental adaptation;Nucleotide metabolism;Signal transduction;Environmental adaptation	ko04024//cAMP signaling pathway;ko04714//Thermogenesis;ko00230//Purine metabolism;ko04371//Apelin signaling pathway;ko04713//Circadian entrainment	K11265;K11265;K11265;K11265;K11265	-	-	-
ncbi_105066205	GDAP1	ganglioside-induced differentiation-associated protein 1	-	-	-	-	GO:0031306//intrinsic component of mitochondrial outer membrane;GO:0031306//intrinsic component of mitochondrial outer membrane;GO:0031306//intrinsic component of mitochondrial outer membrane	-	GO:0001101//response to acid chemical;GO:0001101//response to acid chemical;GO:0001101//response to acid chemical;GO:0006605//protein targeting;GO:0006605//protein targeting;GO:0006605//protein targeting;GO:0007005//mitochondrion organization;GO:0007005//mitochondrion organization;GO:0007005//mitochondrion organization
ncbi_105067052	HTATSF1	HIV Tat-specific factor 1 [Camelus ferus]	-	-	-	-	GO:0043231//intracellular membrane-bounded organelle	GO:0003723//RNA binding	-
ncbi_105073832	ZNF34	zinc finger protein 34	-	-	-	-	GO:0044464//cell part	GO:0046914//transition metal ion binding	GO:0010468//regulation of gene expression
ncbi_105069838	LOC105069838	LOW QUALITY PROTEIN: angiotensin-converting enzyme-like [Camelus bactrianus]	Organismal Systems;Organismal Systems	Endocrine system;Endocrine system	ko04924//Renin secretion;ko04614//Renin-angiotensin system	K01283;K01283	-	-	-
ncbi_105079403	OTUD5	OTU domain-containing protein 5	Organismal Systems	Immune system	ko04622//RIG-I-like receptor signaling pathway	K12655	GO:0044444//cytoplasmic part	GO:0070011//peptidase activity, acting on L-amino acid peptides	GO:0001818//negative regulation of cytokine production;GO:0002237//response to molecule of bacterial origin;GO:0006952//defense response;GO:0016579//protein deubiquitination
ncbi_105073862	RAB43	ras-related protein Rab-43	-	-	-	-	-	-	-
ncbi_105083248	DCAF16	DDB1- and CUL4-associated factor 16 [Camelus bactrianus]	-	-	-	-	-	-	-
ncbi_105073092	LOC105073092	LOW QUALITY PROTEIN: ADP-ribosylation factor 4-like [Camelus bactrianus]	-	-	-	-	GO:0031253//cell projection membrane;GO:0031988//membrane-bounded vesicle;GO:0043231//intracellular membrane-bounded organelle;GO:0044444//cytoplasmic part	GO:0032550//purine ribonucleoside binding;GO:0070851//growth factor receptor binding	GO:0006357//regulation of transcription from RNA polymerase II promoter;GO:0006486//protein glycosylation;GO:0006810//transport;GO:0008104//protein localization;GO:0010518//positive regulation of phospholipase activity;GO:0035556//intracellular signal transduction;GO:0042981//regulation of apoptotic process;GO:0048870//cell motility
ncbi_105063103	FAM71F1	protein FAM71F1	-	-	-	-	-	-	-
ncbi_105073979	SLC14A1	urea transporter 1	-	-	-	-	GO:0016021//integral component of membrane;GO:0016021//integral component of membrane;GO:0016021//integral component of membrane;GO:0016021//integral component of membrane	GO:0015204//urea transmembrane transporter activity;GO:0015204//urea transmembrane transporter activity;GO:0015204//urea transmembrane transporter activity;GO:0015204//urea transmembrane transporter activity	GO:0015840//urea transport;GO:0015840//urea transport;GO:0015840//urea transport;GO:0015840//urea transport;GO:0042044//fluid transport;GO:0042044//fluid transport;GO:0042044//fluid transport;GO:0042044//fluid transport
ncbi_105065748	LOC105065748	hemoglobin subunit alpha	-	-	-	-	GO:0043234//protein complex	GO:0022892//substrate-specific transporter activity;GO:0046906//tetrapyrrole binding;GO:0046914//transition metal ion binding	GO:0015669//gas transport
ncbi_105066813	PAQR9	progestin and adipoQ receptor family member 9 [Vicugna pacos]	-	-	-	-	GO:0031224//intrinsic component of membrane	-	-
ncbi_105063345	YEATS2	YEATS domain-containing protein 2 [Camelus bactrianus]	-	-	-	-	GO:0000123//histone acetyltransferase complex;GO:0005819//spindle	GO:0008134//transcription factor binding	GO:0006355//regulation of transcription, DNA-templated;GO:0016573//histone acetylation
ncbi_105063602	LOC105063602	Rootletin [Cricetulus griseus]	-	-	-	-	-	-	-
ncbi_105081001	LOC105081001	ferritin heavy chain-like [Camelus bactrianus]	-	-	-	-	GO:0043227//membrane-bounded organelle	GO:0046872//metal ion binding	GO:0046916//cellular transition metal ion homeostasis;GO:1902578//single-organism localization
ncbi_105081131	LOC105081131	CXorf21 [Osmerus mordax]	-	-	-	-	-	-	-
ncbi_105070650	MEN1	LOW QUALITY PROTEIN: menin [Camelus bactrianus]	-	-	-	-	-	-	-
ncbi_105070674	CAPN1	calpain-1 catalytic subunit [Camelus ferus]	Genetic Information Processing;Cellular Processes;Cellular Processes;Cellular Processes	Folding, sorting and degradation;Cell growth and death;Cell growth and death;Cell growth and death	ko04141//Protein processing in endoplasmic reticulum;ko04218//Cellular senescence;ko04210//Apoptosis;ko04217//Necroptosis	K01367;K01367;K01367;K01367	-	-	-
ncbi_105074687	MPP5	MAGUK p55 subfamily member 5	Environmental Information Processing;Cellular Processes;Environmental Information Processing	Signal transduction;Cellular community - eukaryotes;Signal transduction	ko04390//Hippo signaling pathway;ko04530//Tight junction;ko04391//Hippo signaling pathway -fly	K06091;K06091;K06091	GO:0016020//membrane;GO:0016020//membrane;GO:0031988//membrane-bounded vesicle;GO:0031988//membrane-bounded vesicle;GO:0043218//compact myelin;GO:0043218//compact myelin;GO:0043231//intracellular membrane-bounded organelle;GO:0043231//intracellular membrane-bounded organelle	GO:0005515//protein binding;GO:0005515//protein binding	GO:0008105//asymmetric protein localization;GO:0008105//asymmetric protein localization;GO:0043217//myelin maintenance;GO:0043217//myelin maintenance
ncbi_105079116	KLHL36	kelch-like protein 36	-	-	-	-	-	-	-
ncbi_105077217	ARG1	arginase-1 [Camelus ferus]	Metabolism;Metabolism;Metabolism;Metabolism	Global and overview maps;Global and overview maps;Amino acid metabolism;Amino acid metabolism	ko01100//Metabolic pathways;ko01230//Biosynthesis of amino acids;ko00330//Arginine and proline metabolism;ko00220//Arginine biosynthesis	K01476;K01476;K01476;K01476	GO:0031988//membrane-bounded vesicle;GO:0043231//intracellular membrane-bounded organelle	GO:0016813//hydrolase activity, acting on carbon-nitrogen (but not peptide) bonds, in linear amidines;GO:0043169//cation binding	GO:0009064//glutamine family amino acid metabolic process
ncbi_105064652	TMEM253	LOW QUALITY PROTEIN: transmembrane protein 253 [Camelus bactrianus]	-	-	-	-	-	-	-
ncbi_105077828	PARP8	poly [ADP-ribose] polymerase 8	-	-	-	-	GO:0044464//cell part;GO:0044464//cell part	GO:0016740//transferase activity;GO:0016740//transferase activity	-
ncbi_105081515	TCF24	transcription factor 24 [Camelus bactrianus]	-	-	-	-	GO:0043231//intracellular membrane-bounded organelle	GO:0005515//protein binding	GO:0010468//regulation of gene expression;GO:0034645//cellular macromolecule biosynthetic process
ncbi_105071350	FMR1NB	LOW QUALITY PROTEIN: fragile X mental retardation 1 neighbor protein, partial [Camelus bactrianus]	-	-	-	-	-	-	-
ncbi_105075341	DLG5	disks large homolog 5	-	-	-	-	-	GO:0005515//protein binding;GO:0005515//protein binding	GO:0001738//morphogenesis of a polarized epithelium;GO:0001738//morphogenesis of a polarized epithelium;GO:0006915//apoptotic process;GO:0006915//apoptotic process;GO:0007043//cell-cell junction assembly;GO:0007043//cell-cell junction assembly;GO:0007420//brain development;GO:0007420//brain development;GO:0008105//asymmetric protein localization;GO:0008105//asymmetric protein localization;GO:0035…
ncbi_105079578	FAM208A	protein FAM208A	-	-	-	-	-	-	-
ncbi_105069778	CD79B	B-cell antigen receptor complex-associated protein beta chain	Organismal Systems	Immune system	ko04662//B cell receptor signaling pathway	K06507	GO:0019814//immunoglobulin complex;GO:0019814//immunoglobulin complex;GO:0031988//membrane-bounded vesicle;GO:0031988//membrane-bounded vesicle;GO:0043231//intracellular membrane-bounded organelle;GO:0043231//intracellular membrane-bounded organelle;GO:0044459//plasma membrane part;GO:0044459//plasma membrane part	-	GO:0050851//antigen receptor-mediated signaling pathway;GO:0050851//antigen receptor-mediated signaling pathway
ncbi_105077746	MID1	E3 ubiquitin-protein ligase Midline-1	Genetic Information Processing	Folding, sorting and degradation	ko04120//Ubiquitin mediated proteolysis	K08285	GO:0005874//microtubule;GO:0005874//microtubule;GO:0005874//microtubule	GO:0015631//tubulin binding;GO:0015631//tubulin binding;GO:0015631//tubulin binding;GO:0044389//ubiquitin-like protein ligase binding;GO:0044389//ubiquitin-like protein ligase binding;GO:0044389//ubiquitin-like protein ligase binding;GO:0046914//transition metal ion binding;GO:0046914//transition metal ion binding;GO:0046914//transition metal ion binding;GO:0046983//protein dimerization activity;…	GO:0031111//negative regulation of microtubule polymerization or depolymerization;GO:0031111//negative regulation of microtubule polymerization or depolymerization;GO:0031111//negative regulation of microtubule polymerization or depolymerization;GO:0032872//regulation of stress-activated MAPK cascade;GO:0032872//regulation of stress-activated MAPK cascade;GO:0032872//regulation of stress-activate…
ncbi_105074636	PPM1A	protein phosphatase 1A	Environmental Information Processing	Signal transduction	ko04010//MAPK signaling pathway	K04457	GO:0043231//intracellular membrane-bounded organelle;GO:0044444//cytoplasmic part	GO:0004723//calcium-dependent protein serine/threonine phosphatase activity;GO:0046332//SMAD binding;GO:0046914//transition metal ion binding;GO:0060089//molecular transducer activity	GO:0006355//regulation of transcription, DNA-templated;GO:0006470//protein dephosphorylation;GO:0006498//N-terminal protein lipidation;GO:0009967//positive regulation of signal transduction;GO:0010990//regulation of SMAD protein complex assembly;GO:0017015//regulation of transforming growth factor beta receptor signaling pathway;GO:0042345//regulation of NF-kappaB import into nucleus
ncbi_105064800	CLUAP1	clusterin-associated protein 1	-	-	-	-	GO:0031981//nuclear lumen;GO:0043227//membrane-bounded organelle;GO:0043227//membrane-bounded organelle;GO:0044441//ciliary part	-	GO:0001578//microtubule bundle formation;GO:0003002//regionalization;GO:0003143//embryonic heart tube morphogenesis;GO:0007166//cell surface receptor signaling pathway;GO:0007418//ventral midline development;GO:0048646//anatomical structure formation involved in morphogenesis
ncbi_105075386	MICU1	calcium uptake protein 1, mitochondrial	-	-	-	-	GO:0005743//mitochondrial inner membrane;GO:0005743//mitochondrial inner membrane;GO:0005743//mitochondrial inner membrane;GO:0005743//mitochondrial inner membrane;GO:0031301//integral component of organelle membrane;GO:0031301//integral component of organelle membrane;GO:0031301//integral component of organelle membrane;GO:0031301//integral component of organelle membrane;GO:0031970//organelle e…	GO:0046872//metal ion binding;GO:0046872//metal ion binding;GO:0046872//metal ion binding;GO:0046872//metal ion binding;GO:0046983//protein dimerization activity;GO:0046983//protein dimerization activity;GO:0046983//protein dimerization activity;GO:0046983//protein dimerization activity	GO:0006851//mitochondrial calcium ion transport;GO:0006851//mitochondrial calcium ion transport;GO:0006851//mitochondrial calcium ion transport;GO:0006851//mitochondrial calcium ion transport;GO:0051259//protein oligomerization;GO:0051259//protein oligomerization;GO:0051259//protein oligomerization;GO:0051259//protein oligomerization;GO:0051560//mitochondrial calcium ion homeostasis;GO:0051560//m…
ncbi_105063817	CCDC121	coiled-coil domain-containing protein 121 [Camelus bactrianus]	-	-	-	-	-	-	-
ncbi_105070681	SLC25A45	solute carrier family 25 member 45	-	-	-	-	GO:0016020//membrane;GO:0016020//membrane;GO:0016020//membrane;GO:0031224//intrinsic component of membrane;GO:0031224//intrinsic component of membrane	-	GO:0044763//single-organism cellular process;GO:0044763//single-organism cellular process;GO:0051234//establishment of localization;GO:0051234//establishment of localization;GO:0051234//establishment of localization;GO:0051234//establishment of localization;GO:0051234//establishment of localization
ncbi_105064915	LOC105064915	testisin-like [Camelus bactrianus]	-	-	-	-	-	-	-
ncbi_105067395	STX17	syntaxin-17 [Camelus bactrianus]	Cellular Processes;Genetic Information Processing	Transport and catabolism;Folding, sorting and degradation	ko04140//Autophagy - animal;ko04130//SNARE interactions in vesicular transport	K08491;K08491	-	-	-
ncbi_105078981	SRSF7	serine/arginine-rich splicing factor 7 [Equus caballus]	Genetic Information Processing	Transcription	ko03040//Spliceosome	K12896	GO:0031981//nuclear lumen;GO:0031981//nuclear lumen;GO:0031981//nuclear lumen;GO:0031981//nuclear lumen;GO:0031988//membrane-bounded vesicle;GO:0031988//membrane-bounded vesicle;GO:0031988//membrane-bounded vesicle;GO:0031988//membrane-bounded vesicle	GO:0003723//RNA binding;GO:0003723//RNA binding;GO:0003723//RNA binding;GO:0003723//RNA binding;GO:0046914//transition metal ion binding;GO:0046914//transition metal ion binding;GO:0046914//transition metal ion binding;GO:0046914//transition metal ion binding	GO:0000377//RNA splicing, via transesterification reactions with bulged adenosine as nucleophile;GO:0000377//RNA splicing, via transesterification reactions with bulged adenosine as nucleophile;GO:0000377//RNA splicing, via transesterification reactions with bulged adenosine as nucleophile;GO:0000377//RNA splicing, via transesterification reactions with bulged adenosine as nucleophile;GO:0006353/…
ncbi_105071922	R3HDML	peptidase inhibitor R3HDML [Camelus bactrianus]	-	-	-	-	-	-	-
ncbi_105064655	ZNF219	LOW QUALITY PROTEIN: zinc finger protein 219 [Camelus bactrianus]	-	-	-	-	GO:0043231//intracellular membrane-bounded organelle	GO:0001071//nucleic acid binding transcription factor activity;GO:0003676//nucleic acid binding;GO:0043169//cation binding	GO:0006355//regulation of transcription, DNA-templated
ncbi_105081444	CSPP1	centrosome and spindle pole-associated protein 1	-	-	-	-	GO:0005815//microtubule organizing center;GO:0005815//microtubule organizing center	-	GO:0032465//regulation of cytokinesis;GO:0032465//regulation of cytokinesis;GO:0048522//positive regulation of cellular process;GO:0048522//positive regulation of cellular process
ncbi_105065310	RPAP2	chromosome 1 open reading frame 82,	-	-	-	-	GO:0043232//intracellular non-membrane-bounded organelle;GO:0044451//nucleoplasm part	GO:0004722//protein serine/threonine phosphatase activity	GO:0006357//regulation of transcription from RNA polymerase II promoter
ncbi_105083423	NXPH2	neurexophilin-2 [Camelus bactrianus]	-	-	-	-	-	-	-
ncbi_105078649	GRIK4	glutamate receptor ionotropic, kainate 4 [Camelus bactrianus]	Environmental Information Processing;Organismal Systems	Signaling molecules and interaction;Nervous system	ko04080//Neuroactive ligand-receptor interaction;ko04724//Glutamatergic synapse	K05204;K05204	-	-	-
ncbi_105071633	SPAG5	sperm-associated antigen 5 [Camelus bactrianus]	-	-	-	-	-	-	GO:0051293//establishment of spindle localization;GO:0051983//regulation of chromosome segregation
ncbi_105074382	FAM208B	protein FAM208B [Camelus bactrianus]	-	-	-	-	-	-	-
ncbi_105066532	PUS10	pseudouridylate synthase 10 [Equus caballus]	-	-	-	-	-	GO:0003676//nucleic acid binding;GO:0016866//intramolecular transferase activity	GO:0016070//RNA metabolic process
ncbi_105081291	ASIC2	acid-sensing ion channel 2 [Camelus bactrianus]	Organismal Systems;Organismal Systems	Sensory system;Sensory system	ko04750//Inflammatory mediator regulation of TRP channels;ko04742//Taste transduction	K04828;K04828	GO:0016021//integral component of membrane;GO:0044297//cell body;GO:0044309//neuron spine	GO:0005272//sodium channel activity;GO:0005488//binding;GO:0022836//gated channel activity	GO:0001101//response to acid chemical;GO:0006814//sodium ion transport;GO:0007165//signal transduction;GO:0007267//cell-cell signaling;GO:0007399//nervous system development;GO:0008104//protein localization;GO:0010447//response to acidic pH;GO:0010467//gene expression;GO:0032101//regulation of response to external stimulus;GO:0032414//positive regulation of ion transmembrane transporter activity;…
ncbi_105064657	RNASE13	probable inactive ribonuclease-like protein 13 [Camelus ferus]	-	-	-	-	-	-	-
ncbi_105082118	LOC105082118	keratinocyte-associated transmembrane protein 2 [Camelus bactrianus]	-	-	-	-	-	-	-
ncbi_105073301	SP6	transcription factor Sp6 [Camelus bactrianus]	-	-	-	-	GO:0043231//intracellular membrane-bounded organelle;GO:0043231//intracellular membrane-bounded organelle	GO:0043169//cation binding;GO:0043169//cation binding;GO:0097159//organic cyclic compound binding;GO:0097159//organic cyclic compound binding	GO:0010468//regulation of gene expression;GO:0010468//regulation of gene expression;GO:0034645//cellular macromolecule biosynthetic process;GO:0034645//cellular macromolecule biosynthetic process;GO:0042127//regulation of cell proliferation;GO:0042127//regulation of cell proliferation;GO:2000027//regulation of organ morphogenesis;GO:2000027//regulation of organ morphogenesis
ncbi_105062835	GMFG	glia maturation factor gamma	-	-	-	-	GO:0044464//cell part;GO:0044464//cell part	GO:0005102//receptor binding;GO:0005102//receptor binding;GO:0008092//cytoskeletal protein binding;GO:0008092//cytoskeletal protein binding;GO:0019887//protein kinase regulator activity;GO:0019887//protein kinase regulator activity;GO:0032403//protein complex binding;GO:0032403//protein complex binding	GO:0001933//negative regulation of protein phosphorylation;GO:0001933//negative regulation of protein phosphorylation;GO:0009893//positive regulation of metabolic process;GO:0009893//positive regulation of metabolic process;GO:0031532//actin cytoskeleton reorganization;GO:0031532//actin cytoskeleton reorganization;GO:0034315//regulation of Arp2/3 complex-mediated actin nucleation;GO:0034315//regu…
ncbi_105064913	PRSS33	serine protease 33, partial [Camelus bactrianus]	-	-	-	-	GO:0044421//extracellular region part	GO:0004175//endopeptidase activity	GO:0019538//protein metabolic process
ncbi_105065882	MSI2	RNA-binding protein Musashi homolog 2	Genetic Information Processing	Translation	ko03015//mRNA surveillance pathway	K14411	GO:0030529//intracellular ribonucleoprotein complex	GO:0008187//poly-pyrimidine tract binding	GO:0048468//cell development
ncbi_105081989	PPIG	peptidyl-prolyl cis-trans isomerase G [Camelus bactrianus]	-	-	-	-	GO:0043231//intracellular membrane-bounded organelle	GO:0003723//RNA binding;GO:0016859//cis-trans isomerase activity	GO:0044267//cellular protein metabolic process
ncbi_105078984	GEMIN6	gem-associated protein 6 [Camelus ferus]	Genetic Information Processing	Translation	ko03013//RNA transport	K13134	GO:0016604//nuclear body;GO:0043234//protein complex;GO:0044444//cytoplasmic part	-	GO:0006396//RNA processing;GO:0022618//ribonucleoprotein complex assembly
ncbi_105066682	LRRC34	leucine-rich repeat-containing protein 34 [Camelus bactrianus]	-	-	-	-	-	-	-
ncbi_105082124	PPP2CA	Serine/threonine-protein phosphatase 2A catalytic subunit alpha	Environmental Information Processing;Environmental Information Processing;Cellular Processes;Organismal Systems;Organismal Systems;Environmental Information Processing;Environmental Information Processing;Cellular Processes;Cellular Processes;Genetic Information Processing;Environmental Information Processing;Environmental Information Processing;Organismal Systems;Environmental Information Proces…	Signal transduction;Signal transduction;Cellular community - eukaryotes;Circulatory system;Nervous system;Signal transduction;Signal transduction;Cell growth and death;Transport and catabolism;Translation;Signal transduction;Signal transduction;Nervous system;Signal transduction;Transport and catabolism	ko04151//PI3K-Akt signaling pathway;ko04390//Hippo signaling pathway;ko04530//Tight junction;ko04261//Adrenergic signaling in cardiomyocytes;ko04728//Dopaminergic synapse;ko04152//AMPK signaling pathway;ko04071//Sphingolipid signaling pathway;ko04114//Oocyte meiosis;ko04140//Autophagy - animal;ko03015//mRNA surveillance pathway;ko04350//TGF-beta signaling pathway;ko04013//MAPK signaling pathway -…	K04382;K04382;K04382;K04382;K04382;K04382;K04382;K04382;K04382;K04382;K04382;K04382;K04382;K04382;K04382	GO:0005819//spindle;GO:0008287//protein serine/threonine phosphatase complex;GO:0016020//membrane;GO:0031988//membrane-bounded vesicle;GO:0043231//intracellular membrane-bounded organelle;GO:0044444//cytoplasmic part;GO:0098687//chromosomal region	GO:0004721//phosphoprotein phosphatase activity;GO:0005102//receptor binding;GO:0043169//cation binding;GO:0046983//protein dimerization activity	GO:0000087//mitotic M phase;GO:0000302//response to reactive oxygen species;GO:0000956//nuclear-transcribed mRNA catabolic process;GO:0001558//regulation of cell growth;GO:0006396//RNA processing;GO:0006511//ubiquitin-dependent protein catabolic process;GO:0006665//sphingolipid metabolic process;GO:0006915//apoptotic process;GO:0007155//cell adhesion;GO:0007169//transmembrane receptor protein tyr…
ncbi_105069837	KCNH6	potassium voltage-gated channel subfamily H member 6, partial [Camelus bactrianus]	-	-	-	-	-	-	-
ncbi_105064217	SYNGAP1	ras/Rap GTPase-activating protein SynGAP [Equus caballus]	Environmental Information Processing	Signal transduction	ko04014//Ras signaling pathway	K17631	GO:0030425//dendrite	-	GO:0007632//visual behavior;GO:0010771//negative regulation of cell morphogenesis involved in differentiation;GO:0031175//neuron projection development;GO:0042325//regulation of phosphorylation;GO:0043066//negative regulation of apoptotic process;GO:0043087//regulation of GTPase activity;GO:0048168//regulation of neuronal synaptic plasticity;GO:0072657//protein localization to membrane
ncbi_105081993	SSB	lupus La protein [Camelus bactrianus]	-	-	-	-	GO:0032991//macromolecular complex;GO:0043231//intracellular membrane-bounded organelle	GO:0003723//RNA binding	GO:0010467//gene expression
ncbi_105081023	DMD	dystrophin	-	-	-	-	GO:0005856//cytoskeleton;GO:0030054//cell junction;GO:0030054//cell junction;GO:0031253//cell projection membrane;GO:0031674//I band;GO:0031674//I band;GO:0043231//intracellular membrane-bounded organelle;GO:0043232//intracellular non-membrane-bounded organelle;GO:0043232//intracellular non-membrane-bounded organelle;GO:0043234//protein complex;GO:0043234//protein complex;GO:0044463//cell project…	GO:0001948//glycoprotein binding;GO:0005198//structural molecule activity;GO:0008092//cytoskeletal protein binding;GO:0008092//cytoskeletal protein binding;GO:0008092//cytoskeletal protein binding;GO:0008092//cytoskeletal protein binding;GO:0019899//enzyme binding;GO:0019899//enzyme binding;GO:0043169//cation binding;GO:0043169//cation binding;GO:0046914//transition metal ion binding;GO:0046914//…	GO:0001508//action potential;GO:0001508//action potential;GO:0001885//endothelial cell development;GO:0001885//endothelial cell development;GO:0001933//negative regulation of protein phosphorylation;GO:0001933//negative regulation of protein phosphorylation;GO:0003009//skeletal muscle contraction;GO:0003009//skeletal muscle contraction;GO:0006461//protein complex assembly;GO:0006461//protein comp…
ncbi_105064859	GFER	FAD-linked sulfhydryl oxidase ALR [Camelus bactrianus]	-	-	-	-	GO:0043231//intracellular membrane-bounded organelle	GO:0000166//nucleotide binding;GO:0015036//disulfide oxidoreductase activity;GO:0016670//oxidoreductase activity, acting on a sulfur group of donors, oxygen as acceptor	GO:0044710//single-organism metabolic process
ncbi_105078144	MBD3	methyl-CpG-binding domain protein 3 [Camelus bactrianus]	-	-	-	-	GO:0000118//histone deacetylase complex;GO:0000785//chromatin	GO:0000166//nucleotide binding;GO:0000977//RNA polymerase II regulatory region sequence-specific DNA binding;GO:0031490//chromatin DNA binding	GO:0006338//chromatin remodeling;GO:0006342//chromatin silencing;GO:0016570//histone modification;GO:0043009//chordate embryonic development
ncbi_105063810	FOSL2	fos-related antigen 2	Organismal Systems	Development	ko04380//Osteoclast differentiation	K09030	GO:0031981//nuclear lumen	GO:0001071//nucleic acid binding transcription factor activity;GO:0043566//structure-specific DNA binding	GO:0006355//regulation of transcription, DNA-templated;GO:0008284//positive regulation of cell proliferation;GO:0009605//response to external stimulus;GO:0014072//response to isoquinoline alkaloid;GO:0016265//death;GO:0044703//multi-organism reproductive process;GO:0046683//response to organophosphorus;GO:0051384//response to glucocorticoid
ncbi_105079082	TLDC1	TLD domain-containing protein 1 [Camelus ferus]	-	-	-	-	GO:0005774//vacuolar membrane;GO:0005774//vacuolar membrane	-	-
ncbi_105065756	IL9R	interleukin-9 receptor [Camelus bactrianus]	Environmental Information Processing;Environmental Information Processing;Organismal Systems	Signaling molecules and interaction;Signal transduction;Immune system	ko04060//Cytokine-cytokine receptor interaction;ko04630//Jak-STAT signaling pathway;ko04640//Hematopoietic cell lineage	K05073;K05073;K05073	-	-	GO:0007166//cell surface receptor signaling pathway
ncbi_105064928	PKD1	LOW QUALITY PROTEIN: polycystin-1 [Camelus bactrianus]	-	-	-	-	GO:0031224//intrinsic component of membrane;GO:0031988//membrane-bounded vesicle;GO:0043231//intracellular membrane-bounded organelle;GO:0043234//protein complex;GO:0072372//primary cilium	GO:0019900//kinase binding	GO:0001568//blood vessel development;GO:0003006//developmental process involved in reproduction;GO:0006357//regulation of transcription from RNA polymerase II promoter;GO:0006950//response to stress;GO:0007052//mitotic spindle organization;GO:0007417//central nervous system development;GO:0031657//regulation of cyclin-dependent protein serine/threonine kinase activity involved in G1/S transition …
ncbi_105071349	FMR1	fragile X mental retardation protein 1 [Camelus bactrianus]	Genetic Information Processing	Translation	ko03013//RNA transport	K15516	-	-	-
ncbi_105068633	LOC105068633	chromosome X open reading frame 23,	-	-	-	-	-	-	-
ncbi_105079379	UXT	protein UXT [Camelus ferus]	-	-	-	-	GO:0005815//microtubule organizing center;GO:0043231//intracellular membrane-bounded organelle;GO:0043234//protein complex	GO:0001104//RNA polymerase II transcription cofactor activity;GO:0003779//actin binding;GO:0015631//tubulin binding	GO:0006357//regulation of transcription from RNA polymerase II promoter;GO:0031023//microtubule organizing center organization;GO:0034643//establishment of mitochondrion localization, microtubule-mediated
ncbi_105079364	NDUFB11	NADH dehydrogenase [ubiquinone] 1 beta subcomplex subunit 11, mitochondrial [Camelus bactrianus]	Metabolism;Organismal Systems;Organismal Systems;Metabolism	Global and overview maps;Environmental adaptation;Nervous system;Energy metabolism	ko01100//Metabolic pathways;ko04714//Thermogenesis;ko04723//Retrograde endocannabinoid signaling;ko00190//Oxidative phosphorylation	K11351;K11351;K11351;K11351	GO:0019866//organelle inner membrane;GO:0031224//intrinsic component of membrane;GO:0043231//intracellular membrane-bounded organelle	-	GO:0044710//single-organism metabolic process
ncbi_105078159	INTS1	integrator complex subunit 1 [Camelus bactrianus]	-	-	-	-	GO:0043231//intracellular membrane-bounded organelle;GO:0043234//protein complex	-	GO:0001824//blastocyst development;GO:0008283//cell proliferation;GO:0034472//snRNA 3'-end processing;GO:0043066//negative regulation of apoptotic process
ncbi_105061976	TSC22D3	TSC22 domain family protein 3	-	-	-	-	GO:0043231//intracellular membrane-bounded organelle;GO:0043231//intracellular membrane-bounded organelle	GO:0001071//nucleic acid binding transcription factor activity;GO:0001071//nucleic acid binding transcription factor activity;GO:0043425//bHLH transcription factor binding;GO:0043425//bHLH transcription factor binding	GO:0002683//negative regulation of immune system process;GO:0002683//negative regulation of immune system process;GO:0006950//response to stress;GO:0006950//response to stress;GO:0010468//regulation of gene expression;GO:0010468//regulation of gene expression;GO:0045843//negative regulation of striated muscle tissue development;GO:0045843//negative regulation of striated muscle tissue development
ncbi_105062901	PLEKHG2	LOW QUALITY PROTEIN: pleckstrin homology domain-containing family G member 2 [Camelus bactrianus]	-	-	-	-	-	-	GO:0043087//regulation of GTPase activity
ncbi_105080263	LOC105080263	Chromosome 3 open reading frame 62 [Homo sapiens]	-	-	-	-	-	-	-
ncbi_105067078	LOC105067078	melanoma-associated antigen 11 [Bos taurus]	-	-	-	-	-	-	-
ncbi_105061771	NKTR	NK-tumor recognition protein	-	-	-	-	-	-	-
ncbi_105071560	TLCD1	calfacilitin [Camelus ferus]	-	-	-	-	GO:0031224//intrinsic component of membrane	-	-
ncbi_105079428	LOC105079428	CXXC-type zinc finger protein 1-like [Camelus bactrianus]	-	-	-	-	-	-	-
ncbi_105079658	IGSF1	immunoglobulin superfamily member 1 [Camelus ferus]	-	-	-	-	-	GO:0005515//protein binding	GO:0010468//regulation of gene expression;GO:0050794//regulation of cellular process
ncbi_105071929	TOX2	TOX high mobility group box family member 2	-	-	-	-	-	-	-
ncbi_105063339	B3GNT5	lactosylceramide 1,3-N-acetyl-beta-D-glucosaminyltransferase [Camelus ferus]	Metabolism;Metabolism	Global and overview maps;Glycan biosynthesis and metabolism	ko01100//Metabolic pathways;ko00601//Glycosphingolipid biosynthesis - lacto and neolacto series	K03766;K03766	GO:0031224//intrinsic component of membrane;GO:0031224//intrinsic component of membrane;GO:0043231//intracellular membrane-bounded organelle;GO:0043231//intracellular membrane-bounded organelle	GO:0008375//acetylglucosaminyltransferase activity;GO:0008375//acetylglucosaminyltransferase activity	GO:0006464//cellular protein modification process;GO:0006464//cellular protein modification process;GO:0048731//system development;GO:0048731//system development
ncbi_105065826	LOC105065826	LOW QUALITY PROTEIN: RNA-binding motif protein, X chromosome [Camelus bactrianus]	-	-	-	-	-	-	-
ncbi_105075866	LOC105075866	transcription elongation factor 1 homolog [Callorhinchus milii]	-	-	-	-	GO:0043231//intracellular membrane-bounded organelle	GO:0043169//cation binding	GO:0010468//regulation of gene expression;GO:0034645//cellular macromolecule biosynthetic process
ncbi_105075949	CUL4B	cullin-4B [Camelus bactrianus]	Genetic Information Processing;Genetic Information Processing	Folding, sorting and degradation;Replication and repair	ko04120//Ubiquitin mediated proteolysis;ko03420//Nucleotide excision repair	K10609;K10609	GO:0016020//membrane;GO:0031981//nuclear lumen;GO:0031988//membrane-bounded vesicle;GO:0080008//Cul4-RING E3 ubiquitin ligase complex	GO:0003677//DNA binding;GO:0044389//ubiquitin-like protein ligase binding	GO:0006301//postreplication repair;GO:0009896//positive regulation of catabolic process;GO:0010390//histone monoubiquitination;GO:1901992//positive regulation of mitotic cell cycle phase transition
ncbi_105069783	SMARCD2	SWI/SNF-related matrix-associated actin-dependent regulator of chromatin subfamily D member 2	-	-	-	-	GO:0090544//BAF-type complex	GO:0000977//RNA polymerase II regulatory region sequence-specific DNA binding;GO:0031490//chromatin DNA binding	GO:0006338//chromatin remodeling;GO:0010468//regulation of gene expression;GO:0034645//cellular macromolecule biosynthetic process;GO:0034728//nucleosome organization
ncbi_105069573	LOC105069573	olfactory receptor 6K3 [Camelus ferus]	Organismal Systems	Sensory system	ko04740//Olfactory transduction	K04257	-	-	-
ncbi_105064037	GLB1L	beta-galactosidase-1-like protein	-	-	-	-	-	GO:0015925//galactosidase activity;GO:0015925//galactosidase activity;GO:0015925//galactosidase activity;GO:0015925//galactosidase activity	GO:0044238//primary metabolic process;GO:0044238//primary metabolic process;GO:0044238//primary metabolic process;GO:0044238//primary metabolic process
ncbi_105083384	SPOPL	speckle-type POZ protein-like	-	-	-	-	GO:0031461//cullin-RING ubiquitin ligase complex;GO:0031461//cullin-RING ubiquitin ligase complex;GO:0043231//intracellular membrane-bounded organelle	-	GO:0006511//ubiquitin-dependent protein catabolic process;GO:0006511//ubiquitin-dependent protein catabolic process;GO:0031396//regulation of protein ubiquitination
ncbi_105069488	LOC105069488	olfactory receptor 6K2 [Camelus ferus]	Organismal Systems	Sensory system	ko04740//Olfactory transduction	K04257	-	-	-
ncbi_105073241	WIPF2	WAS/WASL-interacting protein family member 2	Cellular Processes	Transport and catabolism	ko04144//Endocytosis	K19475	GO:0043232//intracellular non-membrane-bounded organelle;GO:0043232//intracellular non-membrane-bounded organelle;GO:0044444//cytoplasmic part;GO:0044444//cytoplasmic part	GO:0005488//binding;GO:0005488//binding	GO:0002431//Fc receptor mediated stimulatory signaling pathway;GO:0002431//Fc receptor mediated stimulatory signaling pathway;GO:0006952//defense response;GO:0006952//defense response;GO:0035556//intracellular signal transduction;GO:0035556//intracellular signal transduction
ncbi_105064919	PRSS22	LOW QUALITY PROTEIN: brain-specific serine protease 4 [Camelus bactrianus]	-	-	-	-	-	GO:0004175//endopeptidase activity	GO:0019538//protein metabolic process
ncbi_105064220	PHF1	PHD finger protein 1	-	-	-	-	GO:0031519//PcG protein complex;GO:0044427//chromosomal part	GO:0042393//histone binding;GO:0046914//transition metal ion binding	GO:0031061//negative regulation of histone methylation;GO:0031062//positive regulation of histone methylation;GO:0033554//cellular response to stress
ncbi_105064094	WNT6	protein Wnt-6 [Camelus bactrianus]	Environmental Information Processing;Cellular Processes;Environmental Information Processing;Environmental Information Processing;Organismal Systems	Signal transduction;Cellular community - eukaryotes;Signal transduction;Signal transduction;Endocrine system	ko04390//Hippo signaling pathway;ko04550//Signaling pathways regulating pluripotency of stem cells;ko04310//Wnt signaling pathway;ko04150//mTOR signaling pathway;ko04916//Melanogenesis	K00445;K00445;K00445;K00445;K00445	-	-	-
ncbi_105077941	TMEM184A	transmembrane protein 184A [Camelus bactrianus]	-	-	-	-	-	-	-
ncbi_105073244	CASC3	protein CASC3 [Sus scrofa]	Genetic Information Processing;Genetic Information Processing	Translation;Translation	ko03013//RNA transport;ko03015//mRNA surveillance pathway	K14323;K14323	-	GO:0005488//binding	-
ncbi_105078139	LOC105078139	UPF0449 protein C19orf25 homolog [Camelus bactrianus]	-	-	-	-	-	-	-
ncbi_105062936	VSNL1	visinin-like protein 1	-	-	-	-	-	GO:0043169//cation binding	GO:0019932//second-messenger-mediated signaling
ncbi_105069781	PSMC5	26S protease regulatory subunit 8	Genetic Information Processing	Folding, sorting and degradation	ko03050//Proteasome	K03066	GO:0022624//proteasome accessory complex;GO:0022624//proteasome accessory complex;GO:0031981//nuclear lumen;GO:0031981//nuclear lumen;GO:0031988//membrane-bounded vesicle;GO:0031988//membrane-bounded vesicle;GO:0044421//extracellular region part;GO:0044421//extracellular region part;GO:0044444//cytoplasmic part;GO:0044444//cytoplasmic part	GO:0000989//transcription factor activity, transcription factor binding;GO:0000989//transcription factor activity, transcription factor binding;GO:0001664//G-protein coupled receptor binding;GO:0001664//G-protein coupled receptor binding;GO:0008134//transcription factor binding;GO:0008134//transcription factor binding;GO:0017111//nucleoside-triphosphatase activity;GO:0017111//nucleoside-triphosph…	GO:0000087//mitotic M phase;GO:0000087//mitotic M phase;GO:0002220//innate immune response activating cell surface receptor signaling pathway;GO:0002220//innate immune response activating cell surface receptor signaling pathway;GO:0006355//regulation of transcription, DNA-templated;GO:0006355//regulation of transcription, DNA-templated;GO:0010565//regulation of cellular ketone metabolic process;G…
ncbi_105079377	CFP	properdin [Camelus bactrianus]	-	-	-	-	-	-	-
ncbi_105063291	RPL22L1	60S ribosomal protein L22-like 1 [Camelus ferus]	Genetic Information Processing	Translation	ko03010//Ribosome	K02891	GO:0030529//intracellular ribonucleoprotein complex	-	GO:0010467//gene expression
ncbi_105082128	JADE2	protein Jade-2	-	-	-	-	GO:0031988//membrane-bounded vesicle;GO:0031988//membrane-bounded vesicle;GO:0031988//membrane-bounded vesicle;GO:0031988//membrane-bounded vesicle;GO:0031988//membrane-bounded vesicle;GO:0031988//membrane-bounded vesicle;GO:0043231//intracellular membrane-bounded organelle;GO:0043231//intracellular membrane-bounded organelle;GO:0043231//intracellular membrane-bounded organelle;GO:0043231//intrac…	GO:0046914//transition metal ion binding;GO:0046914//transition metal ion binding;GO:0046914//transition metal ion binding;GO:0046914//transition metal ion binding;GO:0046914//transition metal ion binding;GO:0046914//transition metal ion binding	GO:0007165//signal transduction;GO:0007165//signal transduction;GO:0007165//signal transduction;GO:0007165//signal transduction;GO:0007165//signal transduction;GO:0007165//signal transduction;GO:0043967//histone H4 acetylation;GO:0043967//histone H4 acetylation;GO:0043967//histone H4 acetylation;GO:0043967//histone H4 acetylation;GO:0043967//histone H4 acetylation;GO:0043967//histone H4 acetylati…
ncbi_105074801	CDH16	cadherin-16	-	-	-	-	-	-	-
ncbi_105079058	LOC105079058	tetratricopeptide repeat protein 39B-like [Camelus bactrianus]	-	-	-	-	-	-	-
ncbi_105069791	DCAF7	DDB1- and CUL4-associated factor 7 [Mus musculus]	-	-	-	-	GO:0031461//cullin-RING ubiquitin ligase complex;GO:0031981//nuclear lumen	-	GO:0048513//animal organ development
ncbi_105065757	POLR3K	DNA-directed RNA polymerase III subunit RPC10 [Vicugna pacos]	Metabolism;Metabolism;Metabolism;Organismal Systems;Genetic Information Processing	Global and overview maps;Nucleotide metabolism;Nucleotide metabolism;Immune system;Transcription	ko01100//Metabolic pathways;ko00230//Purine metabolism;ko00240//Pyrimidine metabolism;ko04623//Cytosolic DNA-sensing pathway;ko03020//RNA polymerase	K03019;K03019;K03019;K03019;K03019	GO:0043231//intracellular membrane-bounded organelle	GO:0003676//nucleic acid binding;GO:0034062//RNA polymerase activity;GO:0046914//transition metal ion binding	GO:0002252//immune effector process;GO:0006952//defense response;GO:0034645//cellular macromolecule biosynthetic process
ncbi_105064024	PRKAG3	5'-AMP-activated protein kinase subunit gamma-3	Organismal Systems;Cellular Processes;Organismal Systems;Organismal Systems;Environmental Information Processing;Environmental Information Processing;Environmental Information Processing;Organismal Systems;Organismal Systems;Organismal Systems;Organismal Systems;Organismal Systems	Environmental adaptation;Cellular community - eukaryotes;Endocrine system;Endocrine system;Signal transduction;Signal transduction;Signal transduction;Endocrine system;Aging;Endocrine system;Aging;Environmental adaptation	ko04714//Thermogenesis;ko04530//Tight junction;ko04921//Oxytocin signaling pathway;ko04910//Insulin signaling pathway;ko04068//FoxO signaling pathway;ko04371//Apelin signaling pathway;ko04152//AMPK signaling pathway;ko04922//Glucagon signaling pathway;ko04211//Longevity regulating pathway - mammal;ko04920//Adipocytokine signaling pathway;ko04213//Longevity regulating pathway - multiple species;ko…	K07200;K07200;K07200;K07200;K07200;K07200;K07200;K07200;K07200;K07200;K07200;K07200	GO:0044421//extracellular region part	GO:0019900//kinase binding	GO:0005977//glycogen metabolic process;GO:0006796//phosphate-containing compound metabolic process;GO:0008645//hexose transport
ncbi_105063016	TMEM178B	transmembrane protein 178B [Camelus ferus]	-	-	-	-	-	-	-
ncbi_105074041	EFCC1	EF-hand and coiled-coil domain-containing protein 1, partial [Camelus bactrianus]	-	-	-	-	-	-	-
ncbi_105065379	GFI1	zinc finger protein Gfi-1 [Camelus bactrianus]	-	-	-	-	-	-	-
ncbi_105082731	CLDN4	claudin-4 [Camelus ferus]	Cellular Processes;Environmental Information Processing;Organismal Systems	Cellular community - eukaryotes;Signaling molecules and interaction;Immune system	ko04530//Tight junction;ko04514//Cell adhesion molecules (CAMs);ko04670//Leukocyte transendothelial migration	K06087;K06087;K06087	GO:0016021//integral component of membrane;GO:0043296//apical junction complex	-	GO:0033561//regulation of water loss via skin
ncbi_105074871	COG8	conserved oligomeric Golgi complex subunit 8 [Camelus bactrianus]	-	-	-	-	-	-	-
ncbi_105072888	SESTD1	SEC14 domain and spectrin repeat-containing protein 1 [Camelus ferus]	-	-	-	-	GO:0034703//cation channel complex	GO:1902936//phosphatidylinositol bisphosphate binding	-
ncbi_105080239	RBM6	RNA-binding protein 6	-	-	-	-	GO:0043231//intracellular membrane-bounded organelle;GO:0043231//intracellular membrane-bounded organelle;GO:0043231//intracellular membrane-bounded organelle;GO:0043231//intracellular membrane-bounded organelle;GO:0043231//intracellular membrane-bounded organelle;GO:0043231//intracellular membrane-bounded organelle;GO:0043231//intracellular membrane-bounded organelle	GO:0003723//RNA binding;GO:0003723//RNA binding;GO:0003723//RNA binding;GO:0003723//RNA binding;GO:0003723//RNA binding;GO:0003723//RNA binding;GO:0003723//RNA binding	-
ncbi_105073243	MSL1	male-specific lethal 1 homolog [Camelus bactrianus]	-	-	-	-	GO:0000123//histone acetyltransferase complex	-	GO:0043967//histone H4 acetylation
ncbi_105064035	ABCB6	ATP-binding cassette sub-family B member 6, mitochondrial [Camelus bactrianus]	Environmental Information Processing	Membrane transport	ko02010//ABC transporters	K05661	-	-	-
ncbi_105075753	TMEM164	transmembrane protein 164	-	-	-	-	-	-	-
ncbi_105066814	MRPL50	LOW QUALITY PROTEIN: 39S ribosomal protein L50, mitochondrial [Camelus bactrianus]	-	-	-	-	GO:0030529//intracellular ribonucleoprotein complex;GO:0043231//intracellular membrane-bounded organelle	-	-
ncbi_105065754	RHBDF1	LOW QUALITY PROTEIN: inactive rhomboid protein 1 [Camelus bactrianus]	-	-	-	-	GO:0031090//organelle membrane;GO:0031224//intrinsic component of membrane	GO:0004175//endopeptidase activity	GO:0007173//epidermal growth factor receptor signaling pathway;GO:0048870//cell motility;GO:0050708//regulation of protein secretion;GO:1903050//regulation of proteolysis involved in cellular protein catabolic process
ncbi_105077771	ARHGAP6	rho GTPase-activating protein 6 [Camelus bactrianus]	-	-	-	-	GO:0005856//cytoskeleton	GO:0019899//enzyme binding;GO:0060229//lipase activator activity	GO:0001953//negative regulation of cell-matrix adhesion;GO:0007045//cell-substrate adherens junction assembly;GO:0010863//positive regulation of phospholipase C activity;GO:0032232//negative regulation of actin filament bundle assembly;GO:0043087//regulation of GTPase activity
ncbi_105083815	RSPH9	radial spoke head protein 9 homolog	-	-	-	-	GO:0043232//intracellular non-membrane-bounded organelle;GO:0044441//ciliary part	GO:0005488//binding	GO:0001578//microtubule bundle formation;GO:0001578//microtubule bundle formation;GO:0007018//microtubule-based movement
ncbi_105068501	LAMA5	LOW QUALITY PROTEIN: laminin subunit alpha-5, partial [Camelus dromedarius]	Metabolism;Environmental Information Processing;Cellular Processes;Environmental Information Processing	Global and overview maps;Signal transduction;Cellular community - eukaryotes;Signaling molecules and interaction	ko01100//Metabolic pathways;ko04151//PI3K-Akt signaling pathway;ko04510//Focal adhesion;ko04512//ECM-receptor interaction	K06240;K06240;K06240;K06240	GO:0031988//membrane-bounded vesicle;GO:0043231//intracellular membrane-bounded organelle;GO:0043256//laminin complex	GO:0005102//receptor binding	GO:0000904//cell morphogenesis involved in differentiation;GO:0002009//morphogenesis of an epithelium;GO:0007166//cell surface receptor signaling pathway;GO:0043062//extracellular structure organization;GO:0048513//animal organ development;GO:0048870//cell motility
ncbi_105074870	PDF	peptide deformylase, mitochondrial, partial [Camelus bactrianus]	-	-	-	-	-	-	-
ncbi_105074867	TANGO6	transport and Golgi organization protein 6 homolog [Camelus bactrianus]	-	-	-	-	-	-	-
ncbi_105078149	REXO1	RNA exonuclease 1 homolog [Camelus bactrianus]	Genetic Information Processing	Translation	ko03008//Ribosome biogenesis in eukaryotes	K14570	GO:0043231//intracellular membrane-bounded organelle	GO:0004518//nuclease activity	GO:0090304//nucleic acid metabolic process
ncbi_105082184	SPATA24	spermatogenesis-associated protein 24	-	-	-	-	GO:0031981//nuclear lumen;GO:0043231//intracellular membrane-bounded organelle	GO:0046983//protein dimerization activity;GO:0046983//protein dimerization activity	GO:0010467//gene expression;GO:0032501//multicellular organismal process;GO:0034645//cellular macromolecule biosynthetic process;GO:0044767//single-organism developmental process
ncbi_105065131	LOC105065131	UPF0547 protein C16orf87 homolog [Camelus bactrianus]	-	-	-	-	-	-	-
ncbi_105079128	CRISPLD2	cysteine-rich secretory protein LCCL domain-containing 2 [Camelus ferus]	-	-	-	-	GO:0016023//cytoplasmic, membrane-bounded vesicle;GO:0016023//cytoplasmic, membrane-bounded vesicle	GO:0097367//carbohydrate derivative binding;GO:0097367//carbohydrate derivative binding	GO:0009653//anatomical structure morphogenesis;GO:0009653//anatomical structure morphogenesis;GO:0043062//extracellular structure organization;GO:0043062//extracellular structure organization
ncbi_105079349	NDP	norrin [Camelus ferus]	-	-	-	-	GO:0044421//extracellular region part;GO:0044464//cell part	GO:0001664//G-protein coupled receptor binding;GO:0046983//protein dimerization activity	GO:0006355//regulation of transcription, DNA-templated;GO:0009653//anatomical structure morphogenesis;GO:0016055//Wnt signaling pathway;GO:0044093//positive regulation of molecular function
ncbi_105064858	SYNGR3	synaptogyrin-3 [Camelus bactrianus]	-	-	-	-	-	-	-
ncbi_105073830	ZNF7	zinc finger protein 7	-	-	-	-	GO:0044464//cell part;GO:0044464//cell part;GO:0044464//cell part	GO:0043169//cation binding;GO:0043169//cation binding;GO:0043169//cation binding	GO:0010468//regulation of gene expression;GO:0010468//regulation of gene expression;GO:0010468//regulation of gene expression
ncbi_105073297	LRRC46	leucine-rich repeat-containing protein 46 [Camelus ferus]	-	-	-	-	-	-	-
ncbi_105078504	FBXO33	F-box only protein 33, partial [Camelus bactrianus]	-	-	-	-	-	-	-
ncbi_105063896	LOC105063896	Zinc finger, C2H2-like containing protein [Cricetulus griseus]	-	-	-	-	-	-	-
ncbi_105071266	TEK	angiopoietin-1 receptor	Environmental Information Processing;Environmental Information Processing;Environmental Information Processing;Environmental Information Processing;Environmental Information Processing	Signal transduction;Signal transduction;Signal transduction;Signal transduction;Signal transduction	ko04151//PI3K-Akt signaling pathway;ko04010//MAPK signaling pathway;ko04014//Ras signaling pathway;ko04015//Rap1 signaling pathway;ko04066//HIF-1 signaling pathway	K05121;K05121;K05121;K05121;K05121	GO:0005886//plasma membrane;GO:0016021//integral component of membrane;GO:0030054//cell junction;GO:0032432//actin filament bundle;GO:0042995//cell projection;GO:0044444//cytoplasmic part;GO:0098589//membrane region	GO:0004713//protein tyrosine kinase activity;GO:0032550//purine ribonucleoside binding;GO:0060089//molecular transducer activity	GO:0000904//cell morphogenesis involved in differentiation;GO:0001934//positive regulation of protein phosphorylation;GO:0001954//positive regulation of cell-matrix adhesion;GO:0002720//positive regulation of cytokine production involved in immune response;GO:0006461//protein complex assembly;GO:0007169//transmembrane receptor protein tyrosine kinase signaling pathway;GO:0010594//regulation of en…
ncbi_105071568	LOC105071568	uncharacterized serine/threonine-protein kinase SgK494	-	-	-	-	-	GO:0004672//protein kinase activity;GO:0004672//protein kinase activity;GO:0004672//protein kinase activity;GO:0004672//protein kinase activity;GO:0004672//protein kinase activity;GO:0032550//purine ribonucleoside binding;GO:0032550//purine ribonucleoside binding;GO:0032550//purine ribonucleoside binding;GO:0032550//purine ribonucleoside binding;GO:0032550//purine ribonucleoside binding	GO:0006464//cellular protein modification process;GO:0006464//cellular protein modification process;GO:0006464//cellular protein modification process;GO:0006464//cellular protein modification process;GO:0006464//cellular protein modification process
ncbi_105067092	SCLT1	sodium channel and clathrin linker 1 [Camelus bactrianus]	-	-	-	-	GO:0005815//microtubule organizing center;GO:0031988//membrane-bounded vesicle;GO:0043234//protein complex	-	GO:0010927//cellular component assembly involved in morphogenesis
ncbi_105078985	MORN2	MORN repeat-containing protein 2	-	-	-	-	-	-	-
ncbi_105075746	LOC105075746	protein BEX3	Organismal Systems	Nervous system	ko04722//Neurotrophin signaling pathway	K12465	GO:0044444//cytoplasmic part;GO:0044444//cytoplasmic part	-	GO:0097191//extrinsic apoptotic signaling pathway;GO:0097191//extrinsic apoptotic signaling pathway
ncbi_105063091	SMO	smoothened homolog [Camelus bactrianus]	Organismal Systems;Environmental Information Processing;Environmental Information Processing	Development;Signal transduction;Signal transduction	ko04360//Axon guidance;ko04340//Hedgehog signaling pathway;ko04341//Hedgehog signaling pathway - fly	K06226;K06226;K06226	-	-	-
ncbi_105074874	TMED6	transmembrane emp24 domain-containing protein 6 [Camelus ferus]	-	-	-	-	GO:0031224//intrinsic component of membrane	-	-
ncbi_105064036	ATG9A	ATP-binding cassette sub-family B member 6, mitochondrial-like	-	-	-	-	-	-	-
ncbi_105064841	TBC1D24	TBC1 domain family member 24 [Camelus bactrianus]	-	-	-	-	-	-	-
ncbi_105079352	FUNDC1	FUN14 domain-containing protein 1 [Vicugna pacos]	-	-	-	-	-	-	-
ncbi_105072595	ADRA2C	alpha-2C adrenergic receptor, partial [Camelus bactrianus]	Environmental Information Processing;Environmental Information Processing	Signaling molecules and interaction;Signal transduction	ko04080//Neuroactive ligand-receptor interaction;ko04022//cGMP - PKG signaling pathway	K04140;K04140	-	-	-
ncbi_105076982	SORD	sorbitol dehydrogenase [Camelus ferus]	Metabolism;Metabolism;Metabolism	Global and overview maps;Carbohydrate metabolism;Carbohydrate metabolism	ko01100//Metabolic pathways;ko00051//Fructose and mannose metabolism;ko00040//Pentose and glucuronate interconversions	K00008;K00008;K00008	GO:0005929//cilium;GO:0005929//cilium;GO:0031090//organelle membrane;GO:0031090//organelle membrane;GO:0031988//membrane-bounded vesicle;GO:0031988//membrane-bounded vesicle;GO:0043231//intracellular membrane-bounded organelle;GO:0043231//intracellular membrane-bounded organelle	GO:0000166//nucleotide binding;GO:0000166//nucleotide binding;GO:0016616//oxidoreductase activity, acting on the CH-OH group of donors, NAD or NADP as acceptor;GO:0016616//oxidoreductase activity, acting on the CH-OH group of donors, NAD or NADP as acceptor;GO:0046914//transition metal ion binding;GO:0046914//transition metal ion binding	GO:0006000//fructose metabolic process;GO:0006000//fructose metabolic process;GO:0006060//sorbitol metabolic process;GO:0006060//sorbitol metabolic process;GO:0019527//pentitol catabolic process;GO:0019527//pentitol catabolic process;GO:0048870//cell motility;GO:0048870//cell motility
ncbi_105061988	VSIG1	V-set and immunoglobulin domain-containing protein 1 [Camelus bactrianus]	-	-	-	-	GO:0031224//intrinsic component of membrane	-	GO:0010669//epithelial structure maintenance
ncbi_105077748	AMELX	amelogenin, X	-	-	-	-	GO:0016023//cytoplasmic, membrane-bounded vesicle;GO:0016023//cytoplasmic, membrane-bounded vesicle;GO:0016023//cytoplasmic, membrane-bounded vesicle;GO:0044420//extracellular matrix component;GO:0044420//extracellular matrix component;GO:0044420//extracellular matrix component	GO:0005102//receptor binding;GO:0005102//receptor binding;GO:0005102//receptor binding;GO:0030021//extracellular matrix structural constituent conferring compression resistance;GO:0030021//extracellular matrix structural constituent conferring compression resistance;GO:0030021//extracellular matrix structural constituent conferring compression resistance	GO:0000904//cell morphogenesis involved in differentiation;GO:0000904//cell morphogenesis involved in differentiation;GO:0001503//ossification;GO:0001503//ossification;GO:0010038//response to metal ion;GO:0010038//response to metal ion;GO:0010038//response to metal ion;GO:0010557//positive regulation of macromolecule biosynthetic process;GO:0010557//positive regulation of macromolecule biosynthet…
ncbi_105073895	HMCES	embryonic stem cell-specific 5-hydroxymethylcytosine-binding protein [Camelus ferus]	-	-	-	-	-	GO:0016787//hydrolase activity	GO:0019538//protein metabolic process
ncbi_105078145	TCF3	LOW QUALITY PROTEIN: transcription factor E2-alpha [Camelus bactrianus]	Cellular Processes	Cellular community - eukaryotes	ko04550//Signaling pathways regulating pluripotency of stem cells	K09063	GO:0000786//nucleosome;GO:0043231//intracellular membrane-bounded organelle	GO:0000977//RNA polymerase II regulatory region sequence-specific DNA binding;GO:0000982//transcription factor activity, RNA polymerase II core promoter proximal region sequence-specific binding;GO:0003712//transcription cofactor activity;GO:0008134//transcription factor binding;GO:0019901//protein kinase binding;GO:0046983//protein dimerization activity	GO:0000082//G1/S transition of mitotic cell cycle;GO:0002237//response to molecule of bacterial origin;GO:0006357//regulation of transcription from RNA polymerase II promoter;GO:0016447//somatic recombination of immunoglobulin gene segments;GO:0016573//histone acetylation;GO:0030217//T cell differentiation;GO:0030888//regulation of B cell proliferation;GO:0031647//regulation of protein stability;…
ncbi_105079065	LRPPRC	leucine-rich PPR motif-containing protein, mitochondrial, partial [Camelus bactrianus]	-	-	-	-	GO:0009295//nucleoid;GO:0015630//microtubule cytoskeleton;GO:0032991//macromolecular complex;GO:0043231//intracellular membrane-bounded organelle;GO:0044444//cytoplasmic part	GO:0003723//RNA binding;GO:0015631//tubulin binding;GO:0043566//structure-specific DNA binding	GO:0000960//regulation of mitochondrial RNA catabolic process;GO:0006417//regulation of translation
ncbi_105066534	KIAA1841	KIAA1841 protein [Homo sapiens]	-	-	-	-	-	-	-
ncbi_105067051	BRS3	bombesin receptor subtype-3 [Camelus ferus]	Environmental Information Processing	Signaling molecules and interaction	ko04080//Neuroactive ligand-receptor interaction	K04170	GO:0031224//intrinsic component of membrane	GO:0008188//neuropeptide receptor activity	GO:0007186//G-protein coupled receptor signaling pathway
ncbi_105076975	SPG11	spatacsin [Camelus bactrianus]	-	-	-	-	-	-	-
ncbi_105064656	LOC105064656	ribonuclease 7 [Camelus ferus]	-	-	-	-	GO:0043231//intracellular membrane-bounded organelle;GO:0043232//intracellular non-membrane-bounded organelle	GO:0004518//nuclease activity	GO:0014070//response to organic cyclic compound;GO:0090304//nucleic acid metabolic process
ncbi_105080637	NOX1	NADPH oxidase 1 [Camelus bactrianus]	Organismal Systems	Development	ko04380//Osteoclast differentiation	K08008	GO:0005768//endosome;GO:0031224//intrinsic component of membrane;GO:0031253//cell projection membrane	GO:0015252//hydrogen ion channel activity;GO:0017048//Rho GTPase binding;GO:0050664//oxidoreductase activity, acting on NAD(P)H, oxygen as acceptor	GO:0001819//positive regulation of cytokine production;GO:0001990//regulation of systemic arterial blood pressure by hormone;GO:0006801//superoxide metabolic process;GO:0006818//hydrogen transport;GO:0010557//positive regulation of macromolecule biosynthetic process;GO:0032874//positive regulation of stress-activated MAPK cascade;GO:0042127//regulation of cell proliferation;GO:0043062//extracellu…
ncbi_105073829	COMMD5	COMM domain-containing protein 5 [Camelus bactrianus]	-	-	-	-	-	-	-
ncbi_105066673	PDCD10	programmed cell death protein 10 [Mus musculus]	-	-	-	-	GO:0016020//membrane;GO:0016020//membrane;GO:0016020//membrane;GO:0031988//membrane-bounded vesicle;GO:0031988//membrane-bounded vesicle;GO:0031988//membrane-bounded vesicle;GO:0043231//intracellular membrane-bounded organelle;GO:0043231//intracellular membrane-bounded organelle;GO:0043231//intracellular membrane-bounded organelle;GO:0044444//cytoplasmic part;GO:0044444//cytoplasmic part;GO:00444…	GO:0019900//kinase binding;GO:0019900//kinase binding;GO:0019900//kinase binding;GO:0046983//protein dimerization activity;GO:0046983//protein dimerization activity;GO:0046983//protein dimerization activity	GO:0000302//response to reactive oxygen species;GO:0000302//response to reactive oxygen species;GO:0000302//response to reactive oxygen species;GO:0001937//negative regulation of endothelial cell proliferation;GO:0001937//negative regulation of endothelial cell proliferation;GO:0001937//negative regulation of endothelial cell proliferation;GO:0007030//Golgi organization;GO:0007030//Golgi organiza…
ncbi_105075951	LAMP2	lysosome-associated membrane glycoprotein 2	Cellular Processes;Cellular Processes;Cellular Processes	Transport and catabolism;Transport and catabolism;Transport and catabolism	ko04145//Phagosome;ko04142//Lysosome;ko04140//Autophagy - animal	K06528;K06528;K06528	GO:0000323//lytic vacuole;GO:0000323//lytic vacuole;GO:0005774//vacuolar membrane;GO:0005774//vacuolar membrane;GO:0010008//endosome membrane;GO:0010008//endosome membrane;GO:0030666//endocytic vesicle membrane;GO:0030666//endocytic vesicle membrane;GO:0030667//secretory granule membrane;GO:0030667//secretory granule membrane	GO:0005515//protein binding;GO:0005515//protein binding	GO:0031647//regulation of protein stability;GO:0031647//regulation of protein stability
ncbi_105064868	MSRB1	methionine-R-sulfoxide reductase B1 [Camelus ferus]	-	-	-	-	GO:0005856//cytoskeleton;GO:0043231//intracellular membrane-bounded organelle	GO:0016671//oxidoreductase activity, acting on a sulfur group of donors, disulfide as acceptor;GO:0046914//transition metal ion binding	GO:0006952//defense response;GO:0008154//actin polymerization or depolymerization;GO:0044267//cellular protein metabolic process;GO:0044710//single-organism metabolic process
ncbi_105079407	WDR45	WD repeat domain phosphoinositide-interacting protein 4	-	-	-	-	-	-	GO:0044248//cellular catabolic process
ncbi_105067534	LOC105067534	spermatogenesis-associated protein 31D1 [Camelus ferus]	-	-	-	-	-	-	-
ncbi_105083249	NCAPG	condensin complex subunit 3 [Camelus bactrianus]	-	-	-	-	GO:0000793//condensed chromosome;GO:0005815//microtubule organizing center	-	GO:0022402//cell cycle process
ncbi_105065135	GPT2	LOW QUALITY PROTEIN: alanine aminotransferase 2 [Camelus bactrianus]	Metabolism;Metabolism;Metabolism;Metabolism;Metabolism;Metabolism	Global and overview maps;Global and overview maps;Global and overview maps;Amino acid metabolism;Amino acid metabolism;Global and overview maps	ko01100//Metabolic pathways;ko01200//Carbon metabolism;ko01230//Biosynthesis of amino acids;ko00250//Alanine, aspartate and glutamate metabolism;ko00220//Arginine biosynthesis;ko01210//2-Oxocarboxylic acid metabolism	K00814;K00814;K00814;K00814;K00814;K00814	GO:0044429//mitochondrial part	GO:0043168//anion binding;GO:0047635//alanine-oxo-acid transaminase activity	GO:0006524//alanine catabolic process;GO:0043648//dicarboxylic acid metabolic process
ncbi_105076985	DUOX2	dual oxidase 2 [Camelus bactrianus]	-	-	-	-	GO:0031224//intrinsic component of membrane;GO:0031988//membrane-bounded vesicle	GO:0046872//metal ion binding;GO:0046906//tetrapyrrole binding;GO:0050664//oxidoreductase activity, acting on NAD(P)H, oxygen as acceptor	GO:0006950//response to stress;GO:0009653//anatomical structure morphogenesis;GO:0031214//biomineral tissue development;GO:0035270//endocrine system development;GO:0040007//growth;GO:0042403//thyroid hormone metabolic process;GO:0043583//ear development;GO:0044702//single organism reproductive process;GO:0044710//single-organism metabolic process;GO:0051707//response to other organism
ncbi_105064833	TCEB2	transcription elongation factor B polypeptide 2 [Microcebus murinus]	Genetic Information Processing;Environmental Information Processing	Folding, sorting and degradation;Signal transduction	ko04120//Ubiquitin mediated proteolysis;ko04066//HIF-1 signaling pathway	K03873;K03873	GO:0008023//transcription elongation factor complex;GO:0031461//cullin-RING ubiquitin ligase complex;GO:0031988//membrane-bounded vesicle	GO:0044389//ubiquitin-like protein ligase binding	GO:0034645//cellular macromolecule biosynthetic process
ncbi_105061778	ACKR2	LOW QUALITY PROTEIN: atypical chemokine receptor 2 [Camelus bactrianus]	-	-	-	-	GO:0015629//actin cytoskeleton;GO:0031224//intrinsic component of membrane	GO:0004950//chemokine receptor activity;GO:0019956//chemokine binding;GO:0038024//cargo receptor activity	GO:0006897//endocytosis;GO:0019221//cytokine-mediated signaling pathway;GO:0036230//granulocyte activation
ncbi_105066644	MMP16	matrix metalloproteinase-16 [Camelus ferus]	-	-	-	-	-	GO:0004175//endopeptidase activity;GO:0046914//transition metal ion binding	GO:0008283//cell proliferation;GO:0019538//protein metabolic process;GO:0032963//collagen metabolic process;GO:0036075//replacement ossification;GO:0048704//embryonic skeletal system morphogenesis
ncbi_105064030	NHEJ1	non-homologous end-joining factor 1	Genetic Information Processing	Replication and repair	ko03450//Non-homologous end-joining	K10980	GO:0043231//intracellular membrane-bounded organelle;GO:0043231//intracellular membrane-bounded organelle;GO:0043231//intracellular membrane-bounded organelle;GO:0043231//intracellular membrane-bounded organelle;GO:0043234//protein complex;GO:0043234//protein complex;GO:0043234//protein complex;GO:0043234//protein complex	-	GO:0000726//non-recombinational repair;GO:0000726//non-recombinational repair;GO:0000726//non-recombinational repair;GO:0000726//non-recombinational repair;GO:0009314//response to radiation;GO:0009314//response to radiation;GO:0009314//response to radiation;GO:0009314//response to radiation;GO:0030098//lymphocyte differentiation;GO:0030098//lymphocyte differentiation;GO:0030098//lymphocyte differ…
ncbi_105074800	PDP2	pyruvate dehydrogenase [acetyl-transferring]-phosphatase 2, mitochondrial [Camelus ferus]	-	-	-	-	GO:0043231//intracellular membrane-bounded organelle	GO:0004721//phosphoprotein phosphatase activity;GO:0043169//cation binding	GO:0006464//cellular protein modification process
ncbi_105065312	EVI5	ecotropic viral integration site 5 protein homolog	-	-	-	-	GO:0043227//membrane-bounded organelle;GO:0043227//membrane-bounded organelle;GO:0043227//membrane-bounded organelle;GO:0044444//cytoplasmic part;GO:0044444//cytoplasmic part;GO:0044444//cytoplasmic part	GO:0017016//Ras GTPase binding;GO:0017016//Ras GTPase binding;GO:0017016//Ras GTPase binding	GO:0016192//vesicle-mediated transport;GO:0016192//vesicle-mediated transport;GO:0016192//vesicle-mediated transport
ncbi_105075857	ZCCHC18	zinc finger CCHC domain-containing protein 18 [Camelus ferus]	-	-	-	-	-	GO:0046914//transition metal ion binding	-
ncbi_105082134	LOC105082134	UPF0461 protein C5orf24 homolog	-	-	-	-	-	-	-
ncbi_105064039	LOC105064039	ankyrin repeat and zinc finger domain-containing protein 1-like [Camelus bactrianus]	-	-	-	-	-	GO:0043169//cation binding	-
ncbi_105061973	PSMD10	26S proteasome non-ATPase regulatory subunit 10	-	-	-	-	GO:0005856//cytoskeleton;GO:0022624//proteasome accessory complex;GO:0031981//nuclear lumen;GO:0044444//cytoplasmic part	GO:0005515//protein binding	GO:0000079//regulation of cyclin-dependent protein serine/threonine kinase activity;GO:0000087//mitotic M phase;GO:0001558//regulation of cell growth;GO:0002220//innate immune response activating cell surface receptor signaling pathway;GO:0006357//regulation of transcription from RNA polymerase II promoter;GO:0010565//regulation of cellular ketone metabolic process;GO:0010823//negative regulation…
ncbi_105073744	NTAN1	protein N-terminal asparagine amidohydrolase [Camelus bactrianus]	-	-	-	-	GO:0044424//intracellular part	GO:0016811//hydrolase activity, acting on carbon-nitrogen (but not peptide) bonds, in linear amides	GO:0007611//learning or memory;GO:0007626//locomotory behavior
ncbi_105079671	GPC3	glypican-3, partial [Camelus ferus]	-	-	-	-	GO:0000323//lytic vacuole;GO:0031012//extracellular matrix;GO:0031225//anchored component of membrane;GO:0031988//membrane-bounded vesicle	GO:0030414//peptidase inhibitor activity;GO:0043168//anion binding	GO:0001568//blood vessel development;GO:0002573//myeloid leukocyte differentiation;GO:0008285//negative regulation of cell proliferation;GO:0008589//regulation of smoothened signaling pathway;GO:0009798//axis specification;GO:0009896//positive regulation of catabolic process;GO:0010463//mesenchymal cell proliferation;GO:0010828//positive regulation of glucose transport;GO:0030100//regulation of e…
ncbi_105075870	LOC105075870	parathymosin-like [Camelus bactrianus]	-	-	-	-	-	-	-
ncbi_105081169	PHEX	phosphate-regulating neutral endopeptidase [Camelus ferus]	-	-	-	-	GO:0043231//intracellular membrane-bounded organelle;GO:0043231//intracellular membrane-bounded organelle;GO:0044444//cytoplasmic part;GO:0044444//cytoplasmic part	GO:0003677//DNA binding;GO:0003677//DNA binding;GO:0070011//peptidase activity, acting on L-amino acid peptides;GO:0070011//peptidase activity, acting on L-amino acid peptides	GO:0006793//phosphorus metabolic process;GO:0006793//phosphorus metabolic process;GO:0010468//regulation of gene expression;GO:0010468//regulation of gene expression;GO:0019538//protein metabolic process;GO:0019538//protein metabolic process;GO:0031214//biomineral tissue development;GO:0031214//biomineral tissue development
ncbi_105064840	ATP6V0C	V-type proton ATPase 16 kDa proteolipid subunit [Carlito syrichta]	Metabolism;Cellular Processes;Cellular Processes;Metabolism;Organismal Systems;Organismal Systems	Global and overview maps;Transport and catabolism;Transport and catabolism;Energy metabolism;Nervous system;Excretory system	ko01100//Metabolic pathways;ko04145//Phagosome;ko04142//Lysosome;ko00190//Oxidative phosphorylation;ko04721//Synaptic vesicle cycle;ko04966//Collecting duct acid secretion	K02155;K02155;K02155;K02155;K02155;K02155	GO:0005774//vacuolar membrane;GO:0005924//cell-substrate adherens junction;GO:0031224//intrinsic component of membrane;GO:0031988//membrane-bounded vesicle;GO:0033177//proton-transporting two-sector ATPase complex, proton-transporting domain	GO:0003824//catalytic activity;GO:0015077//monovalent inorganic cation transmembrane transporter activity;GO:0044389//ubiquitin-like protein ligase binding	GO:0009967//positive regulation of signal transduction;GO:0015988//energy coupled proton transmembrane transport, against electrochemical gradient
ncbi_105082298	TRAK2	trafficking kinesin-binding protein 2	Metabolism;Organismal Systems	Global and overview maps;Nervous system	ko01100//Metabolic pathways;ko04727//GABAergic synapse	K15374;K15374	-	-	-
ncbi_105070644	NRXN2	neurexin-2-beta	Environmental Information Processing	Signaling molecules and interaction	ko04514//Cell adhesion molecules (CAMs)	K07377	GO:0016020//membrane	-	GO:0007267//cell-cell signaling;GO:0044707//single-multicellular organism process;GO:0044707//single-multicellular organism process;GO:0044708//single-organism behavior;GO:0044708//single-organism behavior;GO:0044763//single-organism cellular process
ncbi_105079576	ARHGEF3	rho guanine nucleotide exchange factor 3	-	-	-	-	GO:0044444//cytoplasmic part;GO:0044444//cytoplasmic part;GO:0044444//cytoplasmic part;GO:0044444//cytoplasmic part;GO:0044464//cell part	GO:0005088//Ras guanyl-nucleotide exchange factor activity;GO:0005088//Ras guanyl-nucleotide exchange factor activity;GO:0005088//Ras guanyl-nucleotide exchange factor activity;GO:0005088//Ras guanyl-nucleotide exchange factor activity;GO:0005088//Ras guanyl-nucleotide exchange factor activity;GO:0005488//binding;GO:0005488//binding;GO:0005488//binding;GO:0005488//binding	GO:0007169//transmembrane receptor protein tyrosine kinase signaling pathway;GO:0007169//transmembrane receptor protein tyrosine kinase signaling pathway;GO:0007169//transmembrane receptor protein tyrosine kinase signaling pathway;GO:0007169//transmembrane receptor protein tyrosine kinase signaling pathway;GO:0042981//regulation of apoptotic process;GO:0042981//regulation of apoptotic process;GO:…
ncbi_105079406	TFE3	transcription factor E3 [Camelus bactrianus]	-	-	-	-	GO:0031981//nuclear lumen	GO:0000975//regulatory region DNA binding;GO:0001071//nucleic acid binding transcription factor activity;GO:0005515//protein binding	GO:0002761//regulation of myeloid leukocyte differentiation;GO:0006357//regulation of transcription from RNA polymerase II promoter;GO:0006955//immune response;GO:0007155//cell adhesion
ncbi_105078980	GALM	aldose 1-epimerase [Camelus bactrianus]	Metabolism;Metabolism;Metabolism	Global and overview maps;Carbohydrate metabolism;Carbohydrate metabolism	ko01100//Metabolic pathways;ko00010//Glycolysis / Gluconeogenesis;ko00052//Galactose metabolism	K01785;K01785;K01785	GO:0031988//membrane-bounded vesicle;GO:0044424//intracellular part	GO:0005488//binding;GO:0016857//racemase and epimerase activity, acting on carbohydrates and derivatives	GO:0019318//hexose metabolic process
ncbi_105075745	WBP5	WW domain-binding protein 5 [Camelus bactrianus]	-	-	-	-	-	-	-
ncbi_105066218	STARD13	LOW QUALITY PROTEIN: stAR-related lipid transfer protein 13 [Camelus bactrianus]	-	-	-	-	-	GO:0005488//binding	GO:0050794//regulation of cellular process
ncbi_105073300	SP2	transcription factor Sp2	-	-	-	-	-	GO:0019899//enzyme binding;GO:0043169//cation binding;GO:0043169//cation binding;GO:0097159//organic cyclic compound binding	GO:0008283//cell proliferation;GO:0040007//growth;GO:0040007//growth;GO:0043009//chordate embryonic development;GO:0048731//system development
ncbi_105064095	WNT10A	protein Wnt-10a [Camelus bactrianus]	Environmental Information Processing;Cellular Processes;Environmental Information Processing;Environmental Information Processing;Organismal Systems	Signal transduction;Cellular community - eukaryotes;Signal transduction;Signal transduction;Endocrine system	ko04390//Hippo signaling pathway;ko04550//Signaling pathways regulating pluripotency of stem cells;ko04310//Wnt signaling pathway;ko04150//mTOR signaling pathway;ko04916//Melanogenesis	K01357;K01357;K01357;K01357;K01357	GO:0031012//extracellular matrix;GO:0044421//extracellular region part	GO:0005515//protein binding	GO:0002009//morphogenesis of an epithelium;GO:0007166//cell surface receptor signaling pathway;GO:0007423//sensory organ development;GO:0010467//gene expression;GO:0022405//hair cycle process;GO:0042481//regulation of odontogenesis;GO:0043588//skin development;GO:0048762//mesenchymal cell differentiation;GO:0071363//cellular response to growth factor stimulus
ncbi_105082862	MLXIPL	carbohydrate-responsive element-binding protein, partial [Camelus bactrianus]	-	-	-	-	-	-	-
ncbi_105084197	NRSN1	neurensin-1 [Camelus bactrianus]	-	-	-	-	GO:0016023//cytoplasmic, membrane-bounded vesicle;GO:0043005//neuron projection;GO:0044297//cell body	-	-
ncbi_105063295	TNIK	LOW QUALITY PROTEIN: TRAF2 and NCK-interacting protein kinase [Camelus bactrianus]	-	-	-	-	GO:0005768//endosome;GO:0005886//plasma membrane;GO:0031981//nuclear lumen;GO:0031988//membrane-bounded vesicle;GO:0043232//intracellular non-membrane-bounded organelle	GO:0004672//protein kinase activity;GO:0032550//purine ribonucleoside binding	GO:0000186//activation of MAPKK activity;GO:0007009//plasma membrane organization;GO:0007166//cell surface receptor signaling pathway;GO:0010769//regulation of cell morphogenesis involved in differentiation;GO:0030031//cell projection assembly;GO:0030036//actin cytoskeleton organization;GO:0048731//system development
ncbi_105071642	CRLF3	cytokine receptor-like factor 3 [Camelus bactrianus]	-	-	-	-	GO:0044424//intracellular part	-	GO:0001558//regulation of cell growth;GO:0006357//regulation of transcription from RNA polymerase II promoter;GO:0046425//regulation of JAK-STAT cascade;GO:0071156//regulation of cell cycle arrest
ncbi_105083137	FLRT3	leucine-rich repeat transmembrane protein FLRT3 [Camelus ferus]	-	-	-	-	GO:0016021//integral component of membrane;GO:0016021//integral component of membrane;GO:0016021//integral component of membrane;GO:0031012//extracellular matrix;GO:0031012//extracellular matrix;GO:0031012//extracellular matrix;GO:0044421//extracellular region part;GO:0044421//extracellular region part;GO:0044421//extracellular region part	GO:0005515//protein binding;GO:0005515//protein binding;GO:0005515//protein binding	GO:0007165//signal transduction;GO:0007165//signal transduction;GO:0007165//signal transduction;GO:0022610//biological adhesion;GO:0022610//biological adhesion;GO:0022610//biological adhesion;GO:0097485//neuron projection guidance;GO:0097485//neuron projection guidance;GO:0097485//neuron projection guidance
ncbi_105074691	PLEK2	pleckstrin-2 [Camelus bactrianus]	-	-	-	-	GO:0031253//cell projection membrane;GO:0043232//intracellular non-membrane-bounded organelle	-	GO:0007010//cytoskeleton organization
ncbi_105079399	TIMM17B	mitochondrial import inner membrane translocase subunit Tim17-B [Ailuropoda melanoleuca]	-	-	-	-	GO:0031304//intrinsic component of mitochondrial inner membrane;GO:0043234//protein complex	GO:0008320//protein transmembrane transporter activity	GO:0006605//protein targeting;GO:0019538//protein metabolic process
ncbi_105075140	YLPM1	LOW QUALITY PROTEIN: YLP motif-containing protein 1 [Camelus bactrianus]	-	-	-	-	-	-	-
ncbi_105067054	ARHGEF6	rho guanine nucleotide exchange factor 6	Cellular Processes	Cell motility	ko04810//Regulation of actin cytoskeleton	K05729	GO:0030054//cell junction;GO:0030054//cell junction;GO:0030054//cell junction;GO:0030054//cell junction;GO:0030054//cell junction;GO:0031252//cell leading edge;GO:0031252//cell leading edge;GO:0031252//cell leading edge;GO:0031252//cell leading edge;GO:0031252//cell leading edge	GO:0005088//Ras guanyl-nucleotide exchange factor activity;GO:0005088//Ras guanyl-nucleotide exchange factor activity;GO:0005088//Ras guanyl-nucleotide exchange factor activity;GO:0005088//Ras guanyl-nucleotide exchange factor activity;GO:0005088//Ras guanyl-nucleotide exchange factor activity	GO:0030031//cell projection assembly;GO:0030031//cell projection assembly;GO:0030031//cell projection assembly;GO:0030031//cell projection assembly;GO:0030031//cell projection assembly;GO:0043087//regulation of GTPase activity;GO:0043087//regulation of GTPase activity;GO:0043087//regulation of GTPase activity;GO:0043087//regulation of GTPase activity;GO:0043087//regulation of GTPase activity
ncbi_105082066	PPIC	Peptidyl-prolyl cis-trans isomerase C-like protein [Camelus ferus]	-	-	-	-	GO:0031988//membrane-bounded vesicle;GO:0044424//intracellular part	GO:0008144//drug binding;GO:0016859//cis-trans isomerase activity;GO:0033218//amide binding	GO:0018208//peptidyl-proline modification
ncbi_105066859	GRK7	G protein-coupled receptor kinase 7 [Camelus bactrianus]	Cellular Processes;Organismal Systems;Organismal Systems	Transport and catabolism;Immune system;Sensory system	ko04144//Endocytosis;ko04062//Chemokine signaling pathway;ko04744//Phototransduction	K00909;K00909;K00909	-	GO:0004674//protein serine/threonine kinase activity;GO:0032550//purine ribonucleoside binding	GO:0006468//protein phosphorylation;GO:0045744//negative regulation of G-protein coupled receptor protein signaling pathway;GO:0050953//sensory perception of light stimulus
ncbi_105080262	USP4	ubiquitin carboxyl-terminal hydrolase 4	-	-	-	-	GO:0016020//membrane;GO:0043231//intracellular membrane-bounded organelle	GO:0001664//G-protein coupled receptor binding;GO:0036459//thiol-dependent ubiquitinyl hydrolase activity;GO:0043169//cation binding;GO:0070011//peptidase activity, acting on L-amino acid peptides	GO:0000387//spliceosomal snRNP assembly;GO:0010608//posttranscriptional regulation of gene expression;GO:0019941//modification-dependent protein catabolic process;GO:0031396//regulation of protein ubiquitination;GO:0034613//cellular protein localization;GO:0070646//protein modification by small protein removal
ncbi_105065753	MPG	DNA-3-methyladenine glycosylase [Camelus bactrianus]	Genetic Information Processing	Replication and repair	ko03410//Base excision repair	K03652	-	GO:0019104//DNA N-glycosylase activity	GO:0006281//DNA repair
ncbi_105082732	WBSCR27	LOW QUALITY PROTEIN: Williams-Beuren syndrome chromosomal region 27 protein [Camelus ferus]	-	-	-	-	-	GO:0016741//transferase activity, transferring one-carbon groups	GO:0008152//metabolic process
ncbi_105079106	COTL1	coactosin-like protein [Camelus ferus]	-	-	-	-	GO:0031090//organelle membrane;GO:0031988//membrane-bounded vesicle;GO:0043231//intracellular membrane-bounded organelle;GO:0043232//intracellular non-membrane-bounded organelle	GO:0008092//cytoskeletal protein binding	GO:0009620//response to fungus
ncbi_105070647	PYGM	glycogen phosphorylase, muscle form [Camelus dromedarius]	Metabolism;Organismal Systems;Cellular Processes;Organismal Systems;Metabolism	Global and overview maps;Endocrine system;Cell growth and death;Endocrine system;Carbohydrate metabolism	ko01100//Metabolic pathways;ko04910//Insulin signaling pathway;ko04217//Necroptosis;ko04922//Glucagon signaling pathway;ko00500//Starch and sucrose metabolism	K00688;K00688;K00688;K00688;K00688	GO:0031988//membrane-bounded vesicle	GO:0004645//phosphorylase activity;GO:0036094//small molecule binding;GO:0043168//anion binding	GO:0005977//glycogen metabolic process
ncbi_105083806	LRRC73	leucine-rich repeat-containing protein 73 [Camelus bactrianus]	-	-	-	-	-	-	-
ncbi_105078822	WWOX	WW domain-containing oxidoreductase [Camelus bactrianus]	-	-	-	-	GO:0016020//membrane;GO:0042995//cell projection;GO:0043231//intracellular membrane-bounded organelle;GO:0044444//cytoplasmic part	GO:0003824//catalytic activity;GO:0005515//protein binding	GO:0006357//regulation of transcription from RNA polymerase II promoter;GO:0009887//organ morphogenesis;GO:0009968//negative regulation of signal transduction;GO:0044710//single-organism metabolic process;GO:0071363//cellular response to growth factor stimulus;GO:0072331//signal transduction by p53 class mediator;GO:0097192//extrinsic apoptotic signaling pathway in absence of ligand
ncbi_105078863	PTCH1	protein patched homolog 1 [Camelus bactrianus]	Environmental Information Processing;Organismal Systems;Environmental Information Processing;Environmental Information Processing	Signal transduction;Development;Signal transduction;Signal transduction	ko04024//cAMP signaling pathway;ko04360//Axon guidance;ko04340//Hedgehog signaling pathway;ko04341//Hedgehog signaling pathway - fly	K06225;K06225;K06225;K06225	GO:0005929//cilium;GO:0031224//intrinsic component of membrane;GO:0043231//intracellular membrane-bounded organelle;GO:0044444//cytoplasmic part;GO:0044459//plasma membrane part	GO:0004888//transmembrane signaling receptor activity;GO:0005102//receptor binding;GO:0005539//glycosaminoglycan binding;GO:0032934//sterol binding	GO:0000278//mitotic cell cycle;GO:0000578//embryonic axis specification;GO:0001101//response to acid chemical;GO:0001649//osteoblast differentiation;GO:0001838//embryonic epithelial tube formation;GO:0006508//proteolysis;GO:0006612//protein targeting to membrane;GO:0007224//smoothened signaling pathway;GO:0008285//negative regulation of cell proliferation;GO:0009887//organ morphogenesis;GO:000995…
ncbi_105075056	LOC105075056	P antigen family member 5	-	-	-	-	-	-	-
ncbi_105070659	BATF2	basic leucine zipper transcriptional factor ATF-like 2	-	-	-	-	-	GO:0001071//nucleic acid binding transcription factor activity;GO:0003677//DNA binding;GO:0003677//DNA binding	GO:0001562//response to protozoan;GO:0001562//response to protozoan;GO:0001773//myeloid dendritic cell activation;GO:0001773//myeloid dendritic cell activation;GO:0006355//regulation of transcription, DNA-templated;GO:0006355//regulation of transcription, DNA-templated
ncbi_105082285	WDR12	ribosome biogenesis protein WDR12	-	-	-	-	GO:0030684//preribosome;GO:0030684//preribosome;GO:0031981//nuclear lumen;GO:0031981//nuclear lumen;GO:0043232//intracellular non-membrane-bounded organelle;GO:0043232//intracellular non-membrane-bounded organelle;GO:0043234//protein complex;GO:0043234//protein complex	GO:0005515//protein binding;GO:0005515//protein binding	GO:0000460//maturation of 5.8S rRNA;GO:0000460//maturation of 5.8S rRNA;GO:0000470//maturation of LSU-rRNA;GO:0000470//maturation of LSU-rRNA;GO:0007166//cell surface receptor signaling pathway;GO:0007166//cell surface receptor signaling pathway
ncbi_105081986	FASTKD1	FAST kinase domain-containing protein 1 [Camelus bactrianus]	-	-	-	-	GO:0043231//intracellular membrane-bounded organelle;GO:0043231//intracellular membrane-bounded organelle	GO:0003723//RNA binding;GO:0003723//RNA binding	GO:0006464//cellular protein modification process;GO:0006464//cellular protein modification process
ncbi_105077253	HBS1L	HBS1-like protein	Genetic Information Processing	Translation	ko03015//mRNA surveillance pathway	K14416	GO:0031988//membrane-bounded vesicle;GO:0031988//membrane-bounded vesicle	GO:0017111//nucleoside-triphosphatase activity;GO:0017111//nucleoside-triphosphatase activity;GO:0032550//purine ribonucleoside binding;GO:0032550//purine ribonucleoside binding	-
ncbi_105081390	STAB2	stabilin-2 [Camelus bactrianus]	-	-	-	-	GO:0016021//integral component of membrane;GO:0044424//intracellular part	GO:0005539//glycosaminoglycan binding;GO:0038024//cargo receptor activity;GO:0071813//lipoprotein particle binding	GO:0006897//endocytosis;GO:0009617//response to bacterium;GO:0010467//gene expression;GO:0022610//biological adhesion;GO:0032101//regulation of response to external stimulus
ncbi_105075384	LOC105075384	40S ribosomal protein S27-like [Camelus bactrianus]	Genetic Information Processing	Translation	ko03010//Ribosome	K02978	GO:0030529//intracellular ribonucleoprotein complex	GO:0005198//structural molecule activity;GO:0043169//cation binding	GO:0010467//gene expression
ncbi_105078143	PLK5	LOW QUALITY PROTEIN: inactive serine/threonine-protein kinase PLK5 [Camelus bactrianus]	-	-	-	-	GO:0043231//intracellular membrane-bounded organelle;GO:0043232//intracellular non-membrane-bounded organelle	GO:0004672//protein kinase activity;GO:0032550//purine ribonucleoside binding	GO:0000077//DNA damage checkpoint;GO:0000082//G1/S transition of mitotic cell cycle;GO:0000280//nuclear division;GO:0006464//cellular protein modification process;GO:0006796//phosphate-containing compound metabolic process;GO:0010975//regulation of neuron projection development;GO:0070848//response to growth factor;GO:0097285//cell-type specific apoptotic process
ncbi_105074768	CNTN4	LOW QUALITY PROTEIN: contactin-4 [Camelus bactrianus]	-	-	-	-	-	-	GO:0045596//negative regulation of cell differentiation;GO:0048731//system development
ncbi_105069787	STRADA	STE20-related kinase adapter protein alpha	Environmental Information Processing;Environmental Information Processing	Signal transduction;Signal transduction	ko04150//mTOR signaling pathway;ko04152//AMPK signaling pathway	K08271;K08271	GO:0031981//nuclear lumen;GO:0044444//cytoplasmic part	GO:0004672//protein kinase activity;GO:0019899//enzyme binding;GO:0030295//protein kinase activator activity;GO:0032550//purine ribonucleoside binding	GO:0006886//intracellular protein transport;GO:0007169//transmembrane receptor protein tyrosine kinase signaling pathway;GO:0010646//regulation of cell communication;GO:0022402//cell cycle process;GO:0045860//positive regulation of protein kinase activity
ncbi_105067055	RBMX	RNA-binding motif protein, X chromosome	Genetic Information Processing	Transcription	ko03040//Spliceosome	K12885	GO:0000790//nuclear chromatin;GO:0005681//spliceosomal complex;GO:0031988//membrane-bounded vesicle;GO:0044421//extracellular region part	GO:0044212//transcription regulatory region DNA binding;GO:0044822//poly(A) RNA binding	GO:0001503//ossification;GO:0006357//regulation of transcription from RNA polymerase II promoter;GO:0033119//negative regulation of RNA splicing;GO:0033120//positive regulation of RNA splicing;GO:0033619//membrane protein proteolysis;GO:0048024//regulation of mRNA splicing, via spliceosome;GO:0051259//protein oligomerization;GO:0070555//response to interleukin-1
ncbi_105068484	LSM14B	protein LSM14 homolog B [Camelus bactrianus]	-	-	-	-	GO:0032991//macromolecular complex	GO:0003723//RNA binding	GO:0044707//single-multicellular organism process
ncbi_105071271	PLAA	phospholipase A-2-activating protein	Genetic Information Processing	Folding, sorting and degradation	ko04141//Protein processing in endoplasmic reticulum	K14018	GO:0031988//membrane-bounded vesicle;GO:0031988//membrane-bounded vesicle	GO:0016004//phospholipase activator activity;GO:0016004//phospholipase activator activity	GO:0009893//positive regulation of metabolic process;GO:0009893//positive regulation of metabolic process
ncbi_105069902	PBX3	pre-B-cell leukemia transcription factor 3 [Camelus bactrianus]	-	-	-	-	GO:0043231//intracellular membrane-bounded organelle;GO:0043234//protein complex	GO:0001071//nucleic acid binding transcription factor activity;GO:0003677//DNA binding	GO:0007386//compartment pattern specification;GO:0007626//locomotory behavior;GO:0010468//regulation of gene expression;GO:0034645//cellular macromolecule biosynthetic process;GO:0048468//cell development;GO:0050877//neurological system process
ncbi_105066463	LOC105066463	Ankyrin repeat-containing domain containing protein [Cricetulus griseus]	-	-	-	-	-	-	-
ncbi_105064861	TBL3	LOW QUALITY PROTEIN: transducin beta-like protein 3 [Camelus bactrianus]	Genetic Information Processing	Translation	ko03008//Ribosome biogenesis in eukaryotes	K14555	-	-	-
ncbi_105061974	LOC105061974	LOW QUALITY PROTEIN: NACHT, LRR and PYD domains-containing protein 12-like [Camelus bactrianus]	-	-	-	-	-	-	-
ncbi_105062484	KCNN4	intermediate conductance calcium-activated potassium channel protein 4 [Camelus ferus]	Organismal Systems;Organismal Systems;Organismal Systems	Endocrine system;Digestive system;Digestive system	ko04911//Insulin secretion;ko04970//Salivary secretion;ko04974//Protein digestion and absorption	K04945;K04945;K04945	-	-	-
ncbi_105074392	GDI2	rab GDP dissociation inhibitor beta [Camelus bactrianus]	-	-	-	-	GO:0005924//cell-substrate adherens junction;GO:0031988//membrane-bounded vesicle;GO:0043231//intracellular membrane-bounded organelle	GO:0003723//RNA binding;GO:0008047//enzyme activator activity	GO:0008104//protein localization;GO:0043087//regulation of GTPase activity
ncbi_105064038	LOC105064038	ankyrin repeat and zinc finger domain-containing protein 1	-	-	-	-	-	GO:0043169//cation binding	-
ncbi_105066462	RNF11	RING finger protein 11 [Homo sapiens]	-	-	-	-	GO:0005768//endosome;GO:0031988//membrane-bounded vesicle	GO:0003676//nucleic acid binding;GO:0019787//ubiquitin-like protein transferase activity;GO:0046914//transition metal ion binding	GO:0016567//protein ubiquitination;GO:0019941//modification-dependent protein catabolic process
ncbi_105082065	SNX24	sorting nexin-24	-	-	-	-	GO:0012506//vesicle membrane;GO:0016020//membrane;GO:0031982//vesicle	GO:0005488//binding;GO:1901981//phosphatidylinositol phosphate binding	GO:0008104//protein localization;GO:0051234//establishment of localization;GO:0051234//establishment of localization
ncbi_105065746	HBQ1	hemoglobin subunit theta-1	-	-	-	-	GO:0043234//protein complex	GO:0046906//tetrapyrrole binding;GO:0046914//transition metal ion binding	GO:0015669//gas transport
ncbi_105083755	TSPO2	LOW QUALITY PROTEIN: translocator protein 2 [Camelus ferus]	-	-	-	-	GO:0031224//intrinsic component of membrane	GO:0032934//sterol binding	-
ncbi_105067086	LOC105067086	spermatid nuclear transition protein 4-like [Camelus bactrianus]	-	-	-	-	-	-	-
ncbi_105067165	PCDH11X	protocadherin-11 X-linked	-	-	-	-	GO:0031224//intrinsic component of membrane;GO:0031224//intrinsic component of membrane	-	GO:0098742//cell-cell adhesion via plasma-membrane adhesion molecules;GO:0098742//cell-cell adhesion via plasma-membrane adhesion molecules
ncbi_105083561	INTS4	integrator complex subunit 4 [Camelus bactrianus]	-	-	-	-	GO:0043234//protein complex	-	-
ncbi_105074374	FBXO18	F-box only protein 18 [Camelus bactrianus]	-	-	-	-	-	GO:0003676//nucleic acid binding;GO:0003678//DNA helicase activity;GO:0032550//purine ribonucleoside binding	GO:0001932//regulation of protein phosphorylation;GO:0032392//DNA geometric change;GO:0072423//response to DNA damage checkpoint signaling;GO:1902229//regulation of intrinsic apoptotic signaling pathway in response to DNA damage
ncbi_105083813	MAD2L1BP	MAD2L1-binding protein [Camelus bactrianus]	-	-	-	-	GO:0043231//intracellular membrane-bounded organelle;GO:0043232//intracellular non-membrane-bounded organelle	-	GO:0000075//cell cycle checkpoint;GO:0007088//regulation of mitotic nuclear division
ncbi_105079361	JADE3	protein Jade-3	-	-	-	-	-	-	-
ncbi_105069575	LOC105069575	olfactory receptor 6N1 [Camelus bactrianus]	Organismal Systems	Sensory system	ko04740//Olfactory transduction	K04257	-	-	-
ncbi_105074999	CEP83	centrosomal protein of 83 kDa	-	-	-	-	GO:0043232//intracellular non-membrane-bounded organelle;GO:0043232//intracellular non-membrane-bounded organelle;GO:0043234//protein complex;GO:0043234//protein complex	-	GO:0010927//cellular component assembly involved in morphogenesis;GO:0010927//cellular component assembly involved in morphogenesis;GO:0022406//membrane docking;GO:0022406//membrane docking;GO:0044380//protein localization to cytoskeleton;GO:0044380//protein localization to cytoskeleton;GO:0051642//centrosome localization;GO:0051642//centrosome localization
ncbi_105073861	ZNF517	LOW QUALITY PROTEIN: zinc finger protein 517 [Camelus bactrianus]	-	-	-	-	-	-	-
ncbi_105080921	SGCD	delta-sarcoglycan [Camelus ferus]	-	-	-	-	-	-	-
ncbi_105082181	PAIP2	polyadenylate-binding protein-interacting protein 2 [Bos taurus]	-	-	-	-	GO:0044424//intracellular part	GO:0005488//binding;GO:0045182//translation regulator activity	GO:0006446//regulation of translational initiation;GO:0007611//learning or memory;GO:0048232//male gamete generation
ncbi_105063822	KRTCAP3	keratinocyte-associated protein 3 [Camelus bactrianus]	-	-	-	-	-	-	-
ncbi_105062840	RPS16	40S ribosomal protein S16	Genetic Information Processing	Translation	ko03010//Ribosome	K02960	GO:0005924//cell-substrate adherens junction;GO:0005924//cell-substrate adherens junction;GO:0015935//small ribosomal subunit;GO:0015935//small ribosomal subunit;GO:0031988//membrane-bounded vesicle;GO:0031988//membrane-bounded vesicle	GO:0001071//nucleic acid binding transcription factor activity;GO:0003723//RNA binding;GO:0003723//RNA binding;GO:0005198//structural molecule activity;GO:0005198//structural molecule activity;GO:0046914//transition metal ion binding	GO:0000956//nuclear-transcribed mRNA catabolic process;GO:0000956//nuclear-transcribed mRNA catabolic process;GO:0006412//translation;GO:0006412//translation;GO:0006613//cotranslational protein targeting to membrane;GO:0006613//cotranslational protein targeting to membrane;GO:0016032//viral process;GO:0016032//viral process;GO:0016072//rRNA metabolic process;GO:0016072//rRNA metabolic process;GO:…
ncbi_105066826	LOC105066826	ribonuclease inhibitor [Camelus bactrianus]	-	-	-	-	-	-	-
ncbi_105079074	ATP2C2	LOW QUALITY PROTEIN: calcium-transporting ATPase type 2C member 2 [Camelus bactrianus]	-	-	-	-	GO:0031224//intrinsic component of membrane	GO:0019829//cation-transporting ATPase activity;GO:0032550//purine ribonucleoside binding;GO:0043169//cation binding	GO:0006816//calcium ion transport
ncbi_105062356	ADAM22	LOW QUALITY PROTEIN: disintegrin and metalloproteinase domain-containing protein 22 [Camelus bactrianus]	-	-	-	-	GO:0031224//intrinsic component of membrane;GO:0043005//neuron projection	GO:0005102//receptor binding;GO:0046914//transition metal ion binding;GO:0070011//peptidase activity, acting on L-amino acid peptides	GO:0007155//cell adhesion;GO:0007166//cell surface receptor signaling pathway;GO:0007626//locomotory behavior;GO:0010001//glial cell differentiation;GO:0019538//protein metabolic process;GO:0032292//peripheral nervous system axon ensheathment
ncbi_105079380	ZNF81	zinc finger protein 81 [Camelus bactrianus]	-	-	-	-	-	-	-
ncbi_105081538	MYH15	myosin-15 [Camelus bactrianus]	Cellular Processes;Cellular Processes;Organismal Systems	Cell motility;Cellular community - eukaryotes;Circulatory system	ko04810//Regulation of actin cytoskeleton;ko04530//Tight junction;ko04270//Vascular smooth muscle contraction	K10352;K10352;K10352	GO:0015629//actin cytoskeleton	GO:0008092//cytoskeletal protein binding;GO:0017111//nucleoside-triphosphatase activity;GO:0032550//purine ribonucleoside binding	-
ncbi_105083754	UNC5CL	LOW QUALITY PROTEIN: UNC5C-like protein [Camelus bactrianus]	-	-	-	-	-	GO:0016787//hydrolase activity	GO:0032874//positive regulation of stress-activated MAPK cascade;GO:0043122//regulation of I-kappaB kinase/NF-kappaB signaling
ncbi_105078142	ADAMTSL5	ADAMTS-like protein 5	-	-	-	-	GO:0031012//extracellular matrix	GO:0046914//transition metal ion binding;GO:0070011//peptidase activity, acting on L-amino acid peptides	GO:0019538//protein metabolic process
ncbi_105081539	KIAA1524	protein CIP2A [Camelus ferus]	-	-	-	-	GO:0016020//membrane	-	GO:0008284//positive regulation of cell proliferation;GO:0048232//male gamete generation
ncbi_105076979	LOC105076979	telomere repeats-binding bouquet formation protein 2 [Homo sapiens]	-	-	-	-	-	-	-
ncbi_105062435	PCLO	LOW QUALITY PROTEIN: protein piccolo, partial [Camelus bactrianus]	Organismal Systems	Endocrine system	ko04911//Insulin secretion	K16882	-	GO:0043169//cation binding	-
ncbi_105066674	SERPINI1	neuroserpin [Camelus bactrianus]	-	-	-	-	GO:0031988//membrane-bounded vesicle;GO:0031988//membrane-bounded vesicle	-	-
ncbi_105078357	APC2	adenomatous polyposis coli protein 2 [Camelus bactrianus]	Cellular Processes;Environmental Information Processing;Cellular Processes;Environmental Information Processing	Cell motility;Signal transduction;Cellular community - eukaryotes;Signal transduction	ko04810//Regulation of actin cytoskeleton;ko04390//Hippo signaling pathway;ko04550//Signaling pathways regulating pluripotency of stem cells;ko04310//Wnt signaling pathway	K02085;K02085;K02085;K02085	GO:0005874//microtubule;GO:0015629//actin cytoskeleton;GO:0031090//organelle membrane;GO:0031253//cell projection membrane;GO:0043231//intracellular membrane-bounded organelle;GO:0044444//cytoplasmic part	GO:0015631//tubulin binding	GO:0030178//negative regulation of Wnt signaling pathway;GO:0035412//regulation of catenin import into nucleus
ncbi_105082286	FAM117B	protein FAM117B [Camelus ferus]	-	-	-	-	-	-	-
ncbi_105063147	ST7	suppressor of tumorigenicity 7 protein	-	-	-	-	GO:0031224//intrinsic component of membrane;GO:0031224//intrinsic component of membrane;GO:0031224//intrinsic component of membrane;GO:0031224//intrinsic component of membrane;GO:0031224//intrinsic component of membrane;GO:0031224//intrinsic component of membrane;GO:0031224//intrinsic component of membrane	-	-
ncbi_105080261	RHOA	transforming protein RhoA-like protein [Cricetulus griseus]	Cellular Processes;Cellular Processes;Environmental Information Processing;Environmental Information Processing;Cellular Processes;Environmental Information Processing;Organismal Systems;Organismal Systems;Environmental Information Processing;Cellular Processes;Environmental Information Processing;Organismal Systems;Organismal Systems;Environmental Information Processing;Environmental Information…	Transport and catabolism;Cell motility;Signal transduction;Signal transduction;Cellular community - eukaryotes;Signal transduction;Immune system;Development;Signal transduction;Cellular community - eukaryotes;Signal transduction;Endocrine system;Circulatory system;Signal transduction;Signal transduction;Immune system;Immune system;Immune system;Signal transduction;Nervous system;Immune system;Dig…	ko04144//Endocytosis;ko04810//Regulation of actin cytoskeleton;ko04014//Ras signaling pathway;ko04015//Rap1 signaling pathway;ko04510//Focal adhesion;ko04024//cAMP signaling pathway;ko04062//Chemokine signaling pathway;ko04360//Axon guidance;ko04022//cGMP - PKG signaling pathway;ko04530//Tight junction;ko04072//Phospholipase D signaling pathway;ko04921//Oxytocin signaling pathway;ko04270//Vascula…	K04513;K04513;K04513;K04513;K04513;K04513;K04513;K04513;K04513;K04513;K04513;K04513;K04513;K04513;K04513;K04513;K04513;K04513;K04513;K04513;K04513;K04513;K04513;K04513;K04513;K04513	GO:0005911//cell-cell junction;GO:0005924//cell-substrate adherens junction;GO:0031090//organelle membrane;GO:0031252//cell leading edge;GO:0031253//cell projection membrane;GO:0031988//membrane-bounded vesicle;GO:0032155//cell division site part;GO:0043005//neuron projection;GO:0043231//intracellular membrane-bounded organelle;GO:0043232//intracellular non-membrane-bounded organelle;GO:0044444//…	GO:0008092//cytoskeletal protein binding;GO:0017111//nucleoside-triphosphatase activity;GO:0032550//purine ribonucleoside binding;GO:0051021//GDP-dissociation inhibitor binding	GO:0001101//response to acid chemical;GO:0001503//ossification;GO:0001558//regulation of cell growth;GO:0001775//cell activation;GO:0006355//regulation of transcription, DNA-templated;GO:0006417//regulation of translation;GO:0006940//regulation of smooth muscle contraction;GO:0006950//response to stress;GO:0007043//cell-cell junction assembly;GO:0007052//mitotic spindle organization;GO:0007169//t…
ncbi_105061777	HIGD1A	HIG1 domain family member 1A, mitochondrial [Camelus ferus]	-	-	-	-	GO:0019866//organelle inner membrane;GO:0019866//organelle inner membrane;GO:0031224//intrinsic component of membrane;GO:0031224//intrinsic component of membrane;GO:0032991//macromolecular complex;GO:0032991//macromolecular complex;GO:0043231//intracellular membrane-bounded organelle;GO:0043231//intracellular membrane-bounded organelle	-	GO:0001666//response to hypoxia;GO:0001666//response to hypoxia;GO:0009267//cellular response to starvation;GO:0009267//cellular response to starvation;GO:0010823//negative regulation of mitochondrion organization;GO:0010823//negative regulation of mitochondrion organization;GO:0042981//regulation of apoptotic process;GO:0042981//regulation of apoptotic process
ncbi_105066681	MYNN	myoneurin	-	-	-	-	-	-	-
ncbi_105083556	ALG8	LOW QUALITY PROTEIN: probable dolichyl pyrophosphate Glc1Man9GlcNAc2 alpha-1,3-glucosyltransferase [Camelus bactrianus]	Metabolism;Metabolism	Global and overview maps;Glycan biosynthesis and metabolism	ko01100//Metabolic pathways;ko00510//N-Glycan biosynthesis	K03849;K03849	GO:0031090//organelle membrane	GO:0016757//transferase activity, transferring glycosyl groups	GO:0006486//protein glycosylation
ncbi_105077744	TNRC18	LOW QUALITY PROTEIN: trinucleotide repeat-containing gene 18 protein [Camelus bactrianus]	-	-	-	-	-	-	-
ncbi_105079375	SYN1	synapsin-1	-	-	-	-	GO:0016023//cytoplasmic, membrane-bounded vesicle	GO:0008092//cytoskeletal protein binding;GO:0019900//kinase binding;GO:0032550//purine ribonucleoside binding	GO:0001505//regulation of neurotransmitter levels
ncbi_105073844	LOC105073844	pre-mRNA-splicing factor ISY1 homolog	Genetic Information Processing	Transcription	ko03040//Spliceosome	K12870	GO:0005681//spliceosomal complex;GO:0030529//intracellular ribonucleoprotein complex;GO:0043231//intracellular membrane-bounded organelle	GO:0003723//RNA binding	GO:0006396//RNA processing;GO:0006396//RNA processing
ncbi_105078148	ATP8B3	LOW QUALITY PROTEIN: phospholipid-transporting ATPase IK [Camelus bactrianus]	-	-	-	-	GO:0030141//secretory granule;GO:0031224//intrinsic component of membrane	GO:0003824//catalytic activity;GO:0005548//phospholipid transporter activity;GO:0032550//purine ribonucleoside binding;GO:0046872//metal ion binding	GO:0015914//phospholipid transport;GO:0035036//sperm-egg recognition
ncbi_105081451	LOC105081451	serine/threonine-protein kinase Sgk3	Environmental Information Processing;Environmental Information Processing	Signal transduction;Signal transduction	ko04151//PI3K-Akt signaling pathway;ko04068//FoxO signaling pathway	K13304;K13304	GO:0043231//intracellular membrane-bounded organelle;GO:0043231//intracellular membrane-bounded organelle;GO:0043231//intracellular membrane-bounded organelle;GO:0043231//intracellular membrane-bounded organelle;GO:0043231//intracellular membrane-bounded organelle;GO:0043231//intracellular membrane-bounded organelle;GO:0043231//intracellular membrane-bounded organelle	GO:0005543//phospholipid binding;GO:0005543//phospholipid binding;GO:0005543//phospholipid binding;GO:0005543//phospholipid binding;GO:0005543//phospholipid binding;GO:0005543//phospholipid binding;GO:0005543//phospholipid binding;GO:0016301//kinase activity;GO:0016301//kinase activity;GO:0016301//kinase activity;GO:0016301//kinase activity;GO:0016301//kinase activity;GO:0016301//kinase activity;…	GO:0006464//cellular protein modification process;GO:0006464//cellular protein modification process;GO:0006464//cellular protein modification process;GO:0006464//cellular protein modification process;GO:0006464//cellular protein modification process;GO:0006464//cellular protein modification process;GO:0006464//cellular protein modification process;GO:0006796//phosphate-containing compound metabol…
ncbi_105074688	ATP6V1D	V-type proton ATPase subunit D [Ailuropoda melanoleuca]	Metabolism;Cellular Processes;Environmental Information Processing;Metabolism;Organismal Systems;Organismal Systems	Global and overview maps;Transport and catabolism;Signal transduction;Energy metabolism;Nervous system;Excretory system	ko01100//Metabolic pathways;ko04145//Phagosome;ko04150//mTOR signaling pathway;ko00190//Oxidative phosphorylation;ko04721//Synaptic vesicle cycle;ko04966//Collecting duct acid secretion	K02149;K02149;K02149;K02149;K02149;K02149	-	-	-
ncbi_105061979	PIH1D3	protein PIH1D3 [Camelus bactrianus]	-	-	-	-	-	-	-
ncbi_105076974	CTDSPL2	CTD small phosphatase-like protein 2	-	-	-	-	-	GO:0042578//phosphoric ester hydrolase activity;GO:0042578//phosphoric ester hydrolase activity	-
ncbi_105078982	DHX57	DEAH (Asp-Glu-Ala-Asp/His) box polypeptide 57 [Homo sapiens]	-	-	-	-	-	GO:0003723//RNA binding;GO:0017111//nucleoside-triphosphatase activity;GO:0032550//purine ribonucleoside binding;GO:0043169//cation binding	-
ncbi_105083810	YIPF3	protein YIPF3	-	-	-	-	GO:0016023//cytoplasmic, membrane-bounded vesicle;GO:0031224//intrinsic component of membrane	-	-
ncbi_105078466	CTAGE5	cTAGE family member 5	-	-	-	-	-	-	-
ncbi_105077218	MED23	mediator of RNA polymerase II transcription subunit 23	-	-	-	-	GO:0043234//protein complex;GO:0043234//protein complex	-	GO:0010468//regulation of gene expression;GO:0010468//regulation of gene expression
ncbi_105064215	BAK1	bcl-2 homologous antagonist/killer	Genetic Information Processing;Cellular Processes;Cellular Processes	Folding, sorting and degradation;Cell growth and death;Cell growth and death	ko04141//Protein processing in endoplasmic reticulum;ko04210//Apoptosis;ko04215//Apoptosis - multiple species	K14021;K14021;K14021	-	-	-
ncbi_105082730	CLDN3	claudin-3 [Camelus bactrianus]	Cellular Processes;Environmental Information Processing;Organismal Systems	Cellular community - eukaryotes;Signaling molecules and interaction;Immune system	ko04530//Tight junction;ko04514//Cell adhesion molecules (CAMs);ko04670//Leukocyte transendothelial migration	K06087;K06087;K06087	GO:0031224//intrinsic component of membrane;GO:0031988//membrane-bounded vesicle;GO:0043296//apical junction complex;GO:0044459//plasma membrane part	GO:0005515//protein binding	GO:0098742//cell-cell adhesion via plasma-membrane adhesion molecules
ncbi_105066199	JPH1	junctophilin-1 [Camelus bactrianus]	-	-	-	-	GO:0031674//I band;GO:0033017//sarcoplasmic reticulum membrane	GO:0005198//structural molecule activity	GO:0048513//animal organ development
ncbi_105079577	CCDC66	coiled-coil domain-containing protein 66 [Camelus bactrianus]	-	-	-	-	-	-	GO:0009886//post-embryonic morphogenesis
ncbi_105064860	NOXO1	NADPH oxidase organizer 1	-	-	-	-	GO:0044459//plasma membrane part;GO:0044459//plasma membrane part;GO:0044459//plasma membrane part;GO:0044459//plasma membrane part	GO:0005515//protein binding;GO:0005515//protein binding;GO:0005515//protein binding;GO:0005515//protein binding;GO:0005543//phospholipid binding;GO:0005543//phospholipid binding;GO:0005543//phospholipid binding;GO:0005543//phospholipid binding;GO:0008047//enzyme activator activity;GO:0008047//enzyme activator activity;GO:0008047//enzyme activator activity;GO:0008047//enzyme activator activity	GO:0009893//positive regulation of metabolic process;GO:0009893//positive regulation of metabolic process;GO:0009893//positive regulation of metabolic process;GO:0009893//positive regulation of metabolic process;GO:0022411//cellular component disassembly;GO:0022411//cellular component disassembly;GO:0022411//cellular component disassembly;GO:0022411//cellular component disassembly
ncbi_105079657	ARHGAP36	LOW QUALITY PROTEIN: rho GTPase-activating protein 36 [Camelus bactrianus]	-	-	-	-	GO:0044464//cell part	-	GO:0043087//regulation of GTPase activity
ncbi_105082255	CAMLG	calcium signal-modulating cyclophilin ligand [Camelus bactrianus]	-	-	-	-	GO:0043231//intracellular membrane-bounded organelle	-	GO:0038127//ERBB signaling pathway
ncbi_105073906	LOC105073906	histone H1x, partial [Camelus bactrianus]	-	-	-	-	GO:0043231//intracellular membrane-bounded organelle;GO:0043232//intracellular non-membrane-bounded organelle	GO:0003723//RNA binding	GO:0034728//nucleosome organization
ncbi_105064922	CCNF	cyclin-F [Camelus bactrianus]	-	-	-	-	GO:0031461//cullin-RING ubiquitin ligase complex;GO:0043231//intracellular membrane-bounded organelle;GO:0043232//intracellular non-membrane-bounded organelle	-	GO:0000280//nuclear division;GO:0007049//cell cycle;GO:0010639//negative regulation of organelle organization;GO:0032446//protein modification by small protein conjugation;GO:0043161//proteasome-mediated ubiquitin-dependent protein catabolic process;GO:0044702//single organism reproductive process
ncbi_105077751	SLC29A4	equilibrative nucleoside transporter 4 [Camelus bactrianus]	-	-	-	-	-	-	-
ncbi_105084001	LOC105084001	fibroblast growth factor 5	-	-	-	-	-	-	-
ncbi_105066486	DMRTA2	doublesex- and mab-3-related transcription factor A2, partial [Camelus bactrianus]	-	-	-	-	-	-	-
ncbi_105079404	KCND1	potassium voltage-gated channel subfamily D member 1 [Camelus bactrianus]	-	-	-	-	-	-	-
ncbi_105066818	XRN1	5'-3' exoribonuclease 1	Genetic Information Processing;Genetic Information Processing	Translation;Folding, sorting and degradation	ko03008//Ribosome biogenesis in eukaryotes;ko03018//RNA degradation	K12618;K12618	GO:0044424//intracellular part;GO:0044424//intracellular part;GO:0044424//intracellular part;GO:0044424//intracellular part;GO:0044424//intracellular part	GO:0003723//RNA binding;GO:0003723//RNA binding;GO:0003723//RNA binding;GO:0003723//RNA binding;GO:0003723//RNA binding;GO:0003723//RNA binding;GO:0003723//RNA binding;GO:0004518//nuclease activity;GO:0004518//nuclease activity;GO:0004518//nuclease activity;GO:0004518//nuclease activity;GO:0004518//nuclease activity;GO:0004518//nuclease activity;GO:0004518//nuclease activity	GO:0000956//nuclear-transcribed mRNA catabolic process;GO:0000956//nuclear-transcribed mRNA catabolic process;GO:0000956//nuclear-transcribed mRNA catabolic process;GO:0000956//nuclear-transcribed mRNA catabolic process;GO:0000956//nuclear-transcribed mRNA catabolic process;GO:0000956//nuclear-transcribed mRNA catabolic process;GO:0000956//nuclear-transcribed mRNA catabolic process;GO:0016072//rR…
ncbi_105078147	MICALL2	LOW QUALITY PROTEIN: MICAL-like protein 2 [Camelus bactrianus]	-	-	-	-	GO:0005911//cell-cell junction;GO:0043229//intracellular organelle	GO:0008092//cytoskeletal protein binding;GO:0046872//metal ion binding	GO:0030036//actin cytoskeleton organization;GO:0034329//cell junction assembly;GO:0045216//cell-cell junction organization;GO:0048468//cell development
ncbi_105070241	CD99L2	CD99 antigen-like protein 2 [Camelus bactrianus]	-	-	-	-	-	-	-
ncbi_105082180	SLC23A1	solute carrier family 23 member 1	-	-	-	-	GO:0005886//plasma membrane;GO:0005886//plasma membrane;GO:0005886//plasma membrane;GO:0016021//integral component of membrane;GO:0031988//membrane-bounded vesicle;GO:0031988//membrane-bounded vesicle;GO:0031988//membrane-bounded vesicle;GO:0042995//cell projection;GO:0044424//intracellular part;GO:0044424//intracellular part;GO:0044424//intracellular part	GO:0005343//organic acid:sodium symporter activity;GO:0005343//organic acid:sodium symporter activity;GO:0005343//organic acid:sodium symporter activity;GO:0005488//binding;GO:0015145//monosaccharide transmembrane transporter activity;GO:0015145//monosaccharide transmembrane transporter activity;GO:0015145//monosaccharide transmembrane transporter activity;GO:0051183//vitamin transporter activity…	GO:0005996//monosaccharide metabolic process;GO:0006725//cellular aromatic compound metabolic process;GO:0006766//vitamin metabolic process;GO:0006814//sodium ion transport;GO:0006814//sodium ion transport;GO:0006814//sodium ion transport;GO:0007417//central nervous system development;GO:0007417//central nervous system development;GO:0007417//central nervous system development;GO:0015882//L-ascor…
ncbi_105065750	HBZ	hemoglobin subunit zeta [Camelus bactrianus]	-	-	-	-	GO:0031988//membrane-bounded vesicle;GO:0043234//protein complex	GO:0046906//tetrapyrrole binding;GO:0046914//transition metal ion binding	GO:0006357//regulation of transcription from RNA polymerase II promoter;GO:0015669//gas transport;GO:0048469//cell maturation
ncbi_105065751	NPRL3	nitrogen permease regulator 3-like protein	-	-	-	-	-	-	GO:0014706//striated muscle tissue development;GO:0048844//artery morphogenesis
ncbi_105083293	STARD10	PCTP-like protein [Camelus bactrianus]	-	-	-	-	GO:0005911//cell-cell junction;GO:0042995//cell projection	GO:0005488//binding	GO:0006869//lipid transport;GO:0009967//positive regulation of signal transduction
ncbi_105062970	SEPT6	septin-6	-	-	-	-	GO:0015630//microtubule cytoskeleton;GO:0015630//microtubule cytoskeleton;GO:0015630//microtubule cytoskeleton;GO:0016023//cytoplasmic, membrane-bounded vesicle;GO:0016023//cytoplasmic, membrane-bounded vesicle;GO:0016023//cytoplasmic, membrane-bounded vesicle;GO:0016023//cytoplasmic, membrane-bounded vesicle;GO:0016023//cytoplasmic, membrane-bounded vesicle;GO:0032155//cell division site part;GO…	GO:0032550//purine ribonucleoside binding;GO:0032550//purine ribonucleoside binding;GO:0032550//purine ribonucleoside binding;GO:0032550//purine ribonucleoside binding;GO:0032550//purine ribonucleoside binding	GO:0044763//single-organism cellular process;GO:0044763//single-organism cellular process;GO:0044763//single-organism cellular process;GO:0044763//single-organism cellular process;GO:0044763//single-organism cellular process
ncbi_105082297	STRADB	STE20-related kinase adapter protein beta	Environmental Information Processing;Environmental Information Processing	Signal transduction;Signal transduction	ko04150//mTOR signaling pathway;ko04152//AMPK signaling pathway	K17532;K17532	GO:0043231//intracellular membrane-bounded organelle;GO:0044444//cytoplasmic part	GO:0016301//kinase activity;GO:0032550//purine ribonucleoside binding	GO:0006886//intracellular protein transport;GO:0007169//transmembrane receptor protein tyrosine kinase signaling pathway;GO:0022402//cell cycle process;GO:0032989//cellular component morphogenesis;GO:0045860//positive regulation of protein kinase activity;GO:0051403//stress-activated MAPK cascade;GO:0097192//extrinsic apoptotic signaling pathway in absence of ligand
ncbi_105064034	ZFAND2B	AN1-type zinc finger protein 2B [Camelus bactrianus]	-	-	-	-	-	GO:0043169//cation binding	-
ncbi_105063100	CCDC136	coiled-coil domain-containing protein 136 [Camelus bactrianus]	-	-	-	-	-	-	-
ncbi_105073246	THRA	thyroid hormone receptor alpha [Sus scrofa]	Environmental Information Processing;Organismal Systems	Signaling molecules and interaction;Endocrine system	ko04080//Neuroactive ligand-receptor interaction;ko04919//Thyroid hormone signaling pathway	K05547;K05547	GO:0031981//nuclear lumen;GO:0044444//cytoplasmic part	GO:0003682//chromatin binding;GO:0003727//single-stranded RNA binding;GO:0004879//RNA polymerase II transcription factor activity, ligand-activated sequence-specific DNA binding;GO:0008134//transcription factor binding;GO:0038023//signaling receptor activity;GO:0042562//hormone binding;GO:0044212//transcription regulatory region DNA binding;GO:0046914//transition metal ion binding;GO:0046983//pro…	GO:0000122//negative regulation of transcription from RNA polymerase II promoter;GO:0006352//DNA-templated transcription, initiation;GO:0006950//response to stress;GO:0009755//hormone-mediated signaling pathway;GO:0009894//regulation of catabolic process;GO:0009966//regulation of signal transduction;GO:0010830//regulation of myotube differentiation;GO:0030099//myeloid cell differentiation;GO:0035…
ncbi_105082010	LOC105082010	LOW QUALITY PROTEIN: nucleolin 2-like [Camelus bactrianus]	-	-	-	-	GO:0016020//membrane;GO:0043231//intracellular membrane-bounded organelle	-	-
ncbi_105070991	UBE4B	ubiquitin conjugation factor E4 B	Genetic Information Processing;Genetic Information Processing	Folding, sorting and degradation;Folding, sorting and degradation	ko04141//Protein processing in endoplasmic reticulum;ko04120//Ubiquitin mediated proteolysis	K10597;K10597	GO:0044424//intracellular part;GO:0044424//intracellular part	GO:0005515//protein binding;GO:0005515//protein binding;GO:0061630//ubiquitin protein ligase activity;GO:0061630//ubiquitin protein ligase activity	GO:0006511//ubiquitin-dependent protein catabolic process;GO:0006511//ubiquitin-dependent protein catabolic process;GO:0009416//response to light stimulus;GO:0009416//response to light stimulus;GO:0032446//protein modification by small protein conjugation;GO:0032446//protein modification by small protein conjugation;GO:0097190//apoptotic signaling pathway;GO:0097190//apoptotic signaling pathway
ncbi_105061990	NUP62CL	nucleoporin-62 C-terminal-like protein [Camelus bactrianus]	Genetic Information Processing	Translation	ko03013//RNA transport	K14306	-	GO:0005198//structural molecule activity	-
ncbi_105075756	DCX	neuronal migration protein doublecortin [Camelus bactrianus]	-	-	-	-	-	-	-
ncbi_105082119	VDAC1	LOW QUALITY PROTEIN: voltage-dependent anion-selective channel protein 1 [Camelus bactrianus]	Environmental Information Processing;Environmental Information Processing;Cellular Processes;Organismal Systems;Cellular Processes;Organismal Systems	Signal transduction;Signal transduction;Cell growth and death;Immune system;Cell growth and death;Digestive system	ko04020//Calcium signaling pathway;ko04022//cGMP - PKG signaling pathway;ko04218//Cellular senescence;ko04621//NOD-like receptor signaling pathway;ko04217//Necroptosis;ko04979//Cholesterol metabolism	K05862;K05862;K05862;K05862;K05862;K05862	GO:0009295//nucleoid;GO:0016021//integral component of membrane;GO:0019866//organelle inner membrane;GO:0031966//mitochondrial membrane;GO:0031988//membrane-bounded vesicle	GO:0005244//voltage-gated ion channel activity;GO:0019900//kinase binding;GO:0022829//wide pore channel activity	GO:0002209//behavioral defense response;GO:0006820//anion transport;GO:0007268//synaptic transmission;GO:0007611//learning or memory;GO:0010506//regulation of autophagy;GO:0012501//programmed cell death;GO:0030154//cell differentiation;GO:0034765//regulation of ion transmembrane transport;GO:0044403//symbiosis, encompassing mutualism through parasitism
ncbi_105080309	MST1R	macrophage-stimulating protein receptor	-	-	-	-	GO:0031224//intrinsic component of membrane;GO:0032432//actin filament bundle	GO:0004713//protein tyrosine kinase activity;GO:0005515//protein binding;GO:0032550//purine ribonucleoside binding;GO:0060089//molecular transducer activity	GO:0007167//enzyme linked receptor protein signaling pathway;GO:0043405//regulation of MAP kinase activity;GO:0044707//single-multicellular organism process;GO:0051707//response to other organism;GO:0051896//regulation of protein kinase B signaling
ncbi_105069786	CCDC47	coiled-coil domain-containing protein 47 [Camelus ferus]	-	-	-	-	GO:0031224//intrinsic component of membrane;GO:0043231//intracellular membrane-bounded organelle	GO:0003723//RNA binding;GO:0046872//metal ion binding	GO:0006984//ER-nucleus signaling pathway;GO:0044707//single-multicellular organism process;GO:0055065//metal ion homeostasis
ncbi_105083343	PDE2A	cGMP-dependent 3',5'-cyclic phosphodiesterase [Camelus bactrianus]	Organismal Systems;Metabolism;Environmental Information Processing;Organismal Systems	Sensory system;Nucleotide metabolism;Signal transduction;Endocrine system	ko04740//Olfactory transduction;ko00230//Purine metabolism;ko04022//cGMP - PKG signaling pathway;ko04925//Aldosterone synthesis and secretion	K18283;K18283;K18283;K18283	GO:0043005//neuron projection;GO:0044429//mitochondrial part;GO:0097060//synaptic membrane	GO:0004114//3',5'-cyclic-nucleotide phosphodiesterase activity;GO:0019904//protein domain specific binding;GO:0030551//cyclic nucleotide binding;GO:0043169//cation binding;GO:0046983//protein dimerization activity	GO:0001885//endothelial cell development;GO:0002573//myeloid leukocyte differentiation;GO:0006357//regulation of transcription from RNA polymerase II promoter;GO:0009154//purine ribonucleotide catabolic process;GO:0009612//response to mechanical stimulus;GO:0019935//cyclic-nucleotide-mediated signaling;GO:0030803//negative regulation of cyclic nucleotide biosynthetic process;GO:0031349//positive …
ncbi_105068481	ADRM1	proteasomal ubiquitin receptor ADRM1 [Camelus bactrianus]	-	-	-	-	GO:0016020//membrane;GO:0043231//intracellular membrane-bounded organelle;GO:0043234//protein complex	GO:0019899//enzyme binding;GO:0032403//protein complex binding;GO:0061135//endopeptidase regulator activity	GO:0006354//DNA-templated transcription, elongation;GO:0010952//positive regulation of peptidase activity;GO:0043623//cellular protein complex assembly
ncbi_105074033	IQSEC1	IQ motif and SEC7 domain-containing protein 1, partial [Camelus ferus]	Cellular Processes	Transport and catabolism	ko04144//Endocytosis	K12495	-	-	-
ncbi_105077065	LOC105077065	dual oxidase 2-like [Camelus bactrianus]	-	-	-	-	-	-	GO:0042445//hormone metabolic process;GO:0048513//animal organ development
ncbi_105079365	RBM10	RNA-binding protein 10	-	-	-	-	GO:0043231//intracellular membrane-bounded organelle;GO:0043231//intracellular membrane-bounded organelle;GO:0043231//intracellular membrane-bounded organelle;GO:0043231//intracellular membrane-bounded organelle;GO:0043231//intracellular membrane-bounded organelle;GO:0043231//intracellular membrane-bounded organelle;GO:0043231//intracellular membrane-bounded organelle	GO:0003723//RNA binding;GO:0003723//RNA binding;GO:0003723//RNA binding;GO:0003723//RNA binding;GO:0003723//RNA binding;GO:0003723//RNA binding;GO:0003723//RNA binding;GO:0005515//protein binding;GO:0005515//protein binding;GO:0005515//protein binding;GO:0005515//protein binding;GO:0005515//protein binding;GO:0005515//protein binding;GO:0005515//protein binding;GO:0036094//small molecule binding;…	GO:0008283//cell proliferation;GO:0008283//cell proliferation;GO:0008283//cell proliferation;GO:0008283//cell proliferation;GO:0008283//cell proliferation;GO:0008283//cell proliferation;GO:0008283//cell proliferation;GO:0010661//positive regulation of muscle cell apoptotic process;GO:0010661//positive regulation of muscle cell apoptotic process;GO:0010661//positive regulation of muscle cell apopt…
ncbi_105066672	WDR49	WD repeat-containing protein 49, partial [Camelus bactrianus]	-	-	-	-	-	-	-
ncbi_105076978	TRIM69	E3 ubiquitin-protein ligase TRIM69 [Camelus ferus]	-	-	-	-	GO:0016604//nuclear body;GO:0016604//nuclear body	GO:0046914//transition metal ion binding;GO:0046914//transition metal ion binding	GO:0032446//protein modification by small protein conjugation;GO:0032446//protein modification by small protein conjugation
ncbi_105067073	VGLL1	transcription cofactor vestigial-like protein 1 [Camelus bactrianus]	-	-	-	-	-	-	GO:0010468//regulation of gene expression
ncbi_105064832	SRRM2	serine/arginine repetitive matrix protein 2 [Camelus bactrianus]	-	-	-	-	GO:0005681//spliceosomal complex;GO:0016604//nuclear body	GO:0003723//RNA binding;GO:0019904//protein domain specific binding	-
ncbi_105068482	HRH3	LOW QUALITY PROTEIN: histamine H3 receptor [Camelus bactrianus]	Environmental Information Processing	Signaling molecules and interaction	ko04080//Neuroactive ligand-receptor interaction	K04151	GO:0031224//intrinsic component of membrane;GO:0042995//cell projection	GO:0005488//binding;GO:0008227//G-protein coupled amine receptor activity	GO:0007166//cell surface receptor signaling pathway;GO:0007417//central nervous system development;GO:0007611//learning or memory;GO:0007631//feeding behavior;GO:0008217//regulation of blood pressure;GO:0008284//positive regulation of cell proliferation;GO:0010033//response to organic substance;GO:0014048//regulation of glutamate secretion;GO:0014052//regulation of gamma-aminobutyric acid secreti…
ncbi_105077381	LOC105077381	HBS1-like protein	Genetic Information Processing	Translation	ko03015//mRNA surveillance pathway	K14416	GO:0031988//membrane-bounded vesicle	GO:0008135//translation factor activity, RNA binding;GO:0017111//nucleoside-triphosphatase activity;GO:0032550//purine ribonucleoside binding	GO:0010467//gene expression;GO:0034645//cellular macromolecule biosynthetic process
ncbi_105064658	TPPP2	LOW QUALITY PROTEIN: tubulin polymerization-promoting protein family member 2 [Camelus bactrianus]	-	-	-	-	-	-	-
ncbi_105081176	IL1RAPL1	interleukin-1 receptor accessory protein-like 1 [Camelus bactrianus]	-	-	-	-	-	-	GO:0006887//exocytosis;GO:0050794//regulation of cellular process
ncbi_105070040	ST8SIA4	CMP-N-acetylneuraminate-poly-alpha-2,8-sialyltransferase	-	-	-	-	GO:0031228//intrinsic component of Golgi membrane;GO:0031228//intrinsic component of Golgi membrane	GO:0008373//sialyltransferase activity;GO:0008373//sialyltransferase activity;GO:0008933//lytic transglycosylase activity	GO:0006464//cellular protein modification process;GO:0006464//cellular protein modification process;GO:0009311//oligosaccharide metabolic process;GO:0009311//oligosaccharide metabolic process
ncbi_105071272	CAAP1	LOW QUALITY PROTEIN: caspase activity and apoptosis inhibitor 1 [Camelus bactrianus]	-	-	-	-	-	-	-
ncbi_105079393	GLOD5	glyoxalase domain-containing protein 5 [Camelus bactrianus]	-	-	-	-	-	-	-
ncbi_105064041	TUBA4A	tubulin alpha-4A chain	Cellular Processes;Cellular Processes;Cellular Processes;Cellular Processes	Cellular community - eukaryotes;Transport and catabolism;Cell growth and death;Cellular community - eukaryotes	ko04530//Tight junction;ko04145//Phagosome;ko04210//Apoptosis;ko04540//Gap junction	K07374;K07374;K07374;K07374	GO:0015630//microtubule cytoskeleton;GO:0031988//membrane-bounded vesicle;GO:0032991//macromolecular complex	GO:0005198//structural molecule activity;GO:0017111//nucleoside-triphosphatase activity;GO:0032550//purine ribonucleoside binding	GO:0043623//cellular protein complex assembly;GO:0044763//single-organism cellular process
ncbi_105071927	OSER1	oxidative stress-responsive serine-rich protein 1 [Camelus ferus]	-	-	-	-	-	-	-
ncbi_105073831	RPL8	60S ribosomal protein L8 [Colobus angolensis palliatus]	Genetic Information Processing	Translation	ko03010//Ribosome	K02938	GO:0005924//cell-substrate adherens junction;GO:0015934//large ribosomal subunit	GO:0003723//RNA binding;GO:0005198//structural molecule activity	GO:0000956//nuclear-transcribed mRNA catabolic process;GO:0006412//translation;GO:0006613//cotranslational protein targeting to membrane;GO:0016032//viral process;GO:0032774//RNA biosynthetic process;GO:0043624//cellular protein complex disassembly
ncbi_105070645	RASGRP2	RAS guanyl-releasing protein 2	Environmental Information Processing;Environmental Information Processing;Environmental Information Processing;Organismal Systems;Organismal Systems	Signal transduction;Signal transduction;Signal transduction;Immune system;Immune system	ko04010//MAPK signaling pathway;ko04014//Ras signaling pathway;ko04015//Rap1 signaling pathway;ko04062//Chemokine signaling pathway;ko04611//Platelet activation	K12361;K12361;K12361;K12361;K12361	GO:0016020//membrane;GO:0016020//membrane;GO:0031253//cell projection membrane;GO:0031253//cell projection membrane;GO:0044444//cytoplasmic part;GO:0044444//cytoplasmic part;GO:0044444//cytoplasmic part;GO:0044444//cytoplasmic part	GO:0008289//lipid binding;GO:0008289//lipid binding;GO:0046872//metal ion binding;GO:0046872//metal ion binding;GO:0046872//metal ion binding;GO:0046872//metal ion binding	GO:0001775//cell activation;GO:0001775//cell activation;GO:0007599//hemostasis;GO:0007599//hemostasis;GO:0016049//cell growth;GO:0016049//cell growth;GO:0043087//regulation of GTPase activity;GO:0043087//regulation of GTPase activity;GO:0043087//regulation of GTPase activity;GO:0043087//regulation of GTPase activity;GO:0051592//response to calcium ion;GO:0051592//response to calcium ion;GO:005159…
ncbi_105075869	ESX1	homeobox protein ESX1 [Camelus bactrianus]	Cellular Processes	Cellular community - eukaryotes	ko04550//Signaling pathways regulating pluripotency of stem cells	K18491	-	GO:0003677//DNA binding	GO:0006355//regulation of transcription, DNA-templated;GO:0048731//system development
ncbi_105079397	PCSK1N	proSAAS [Camelus bactrianus]	-	-	-	-	GO:0012505//endomembrane system;GO:0031984//organelle subcompartment;GO:0031988//membrane-bounded vesicle;GO:0044421//extracellular region part	GO:0004866//endopeptidase inhibitor activity	GO:0006950//response to stress;GO:0010466//negative regulation of peptidase activity;GO:0016485//protein processing
ncbi_105070679	TIGD3	LOW QUALITY PROTEIN: tigger transposable element-derived protein 3 [Camelus bactrianus]	-	-	-	-	-	GO:0003676//nucleic acid binding	-
ncbi_105070665	CDCA5	sororin [Camelus bactrianus]	-	-	-	-	GO:0000785//chromatin;GO:0016020//membrane;GO:0043231//intracellular membrane-bounded organelle;GO:0043234//protein complex	-	GO:0000070//mitotic sister chromatid segregation;GO:0006281//DNA repair;GO:0007063//regulation of sister chromatid cohesion
ncbi_105064032	CNPPD1	protein CNPPD1 [Camelus ferus]	-	-	-	-	-	GO:0019900//kinase binding	-
ncbi_105079013	ABCG8	LOW QUALITY PROTEIN: ATP-binding cassette sub-family G member 8 [Camelus bactrianus]	Organismal Systems;Environmental Information Processing;Organismal Systems;Organismal Systems	Digestive system;Membrane transport;Digestive system;Digestive system	ko04976//Bile secretion;ko02010//ABC transporters;ko04975//Fat digestion and absorption;ko04979//Cholesterol metabolism	K05684;K05684;K05684;K05684	GO:0005886//plasma membrane	GO:0015248//sterol transporter activity;GO:0017111//nucleoside-triphosphatase activity;GO:0032550//purine ribonucleoside binding;GO:0046983//protein dimerization activity	GO:0030300//regulation of intestinal cholesterol absorption;GO:0032372//negative regulation of sterol transport;GO:0055092//sterol homeostasis
ncbi_105082133	DDX46	probable ATP-dependent RNA helicase DDX46 [Camelus ferus]	Genetic Information Processing	Transcription	ko03040//Spliceosome	K12811	GO:0016604//nuclear body;GO:0043231//intracellular membrane-bounded organelle;GO:0043232//intracellular non-membrane-bounded organelle;GO:0043232//intracellular non-membrane-bounded organelle	GO:0003723//RNA binding;GO:0003723//RNA binding;GO:0017111//nucleoside-triphosphatase activity;GO:0017111//nucleoside-triphosphatase activity;GO:0032550//purine ribonucleoside binding;GO:0032550//purine ribonucleoside binding	GO:0006396//RNA processing
