# Supplementary material for: Exploring the genomic resources of seven domestic Bactrian camel populations in China through restriction site-associated DNA sequencing
Source: PLoS One. 2021 Apr 29;16(4):e0250168. doi: 10.1371/journal.pone.0250168 (PMC8084232; doi:10.1371/journal.pone.0250168)
Supplement: S9 Table — (XLSX) [file pone.0250168.s009.xlsx]

## Sheet: Table S9
Table S9. Gene Ontology (GO) classification of the selected genes in Sunite camel.
GO ID (level1)	GO Term (level1)	GO ID (level2)	GO Term (level2)	number_of_other_vs_SNT_0.05_fst_pi_sig_intersect (All)	Genes_of_other_vs_SNT_0.05_fst_pi_sig_intersect
GO:0008150	Biological Process	GO:0071840	cellular component organization or biogenesis	94	ncbi_105062246(ATF7IP),ncbi_105062264(STRAP),ncbi_105063035(LOC105063035),ncbi_105063044(LOC105063044),ncbi_105063162(LOC105063162),ncbi_105063201(NUP205),ncbi_105063783(EPHA7),ncbi_105063982(STAT1),ncbi_105064047(DES),ncbi_105064052(OBSL1),ncbi_105064564(RPGR),ncbi_105065464(DIAPH1),ncbi_105065467(HDAC3),ncbi_105065468(ARAP3),ncbi_105066046(CHEK2),ncbi_105066047(HSCB),ncbi_105066084(PES1),ncbi_1…
GO:0008150	Biological Process	GO:0098754	detoxification	1	ncbi_105081305(TXNRD1)
GO:0008150	Biological Process	GO:0051179	localization	95	ncbi_105062264(STRAP),ncbi_105063042(ATP6V0A4),ncbi_105063044(LOC105063044),ncbi_105063067(EXOC4),ncbi_105063102(CALU),ncbi_105063155(MDFIC),ncbi_105063381(VIPAS39),ncbi_105064050(ASIC4),ncbi_105064133(SLC35A1),ncbi_105064564(RPGR),ncbi_105065464(DIAPH1),ncbi_105065467(HDAC3),ncbi_105065468(ARAP3),ncbi_105065503(CYSLTR1),ncbi_105066078(SEC14L2),ncbi_105066080(SEC14L3),ncbi_105066081(LOC105066081)…
GO:0008150	Biological Process	GO:0099531	presynaptic process involved in synaptic transmission	1	ncbi_105072022(SYT1)
GO:0008150	Biological Process	GO:0008152	metabolic process	200	ncbi_105061605(RNF182),ncbi_105062246(ATF7IP),ncbi_105062247(PLBD1),ncbi_105062264(STRAP),ncbi_105062267(LMO3),ncbi_105062342(DERA),ncbi_105063044(LOC105063044),ncbi_105063054(CNOT4),ncbi_105063101(OPN1SW),ncbi_105063112(SND1),ncbi_105063142(LSM8),ncbi_105063155(MDFIC),ncbi_105063162(LOC105063162),ncbi_105063196(TRIM24),ncbi_105063378(AHSA1),ncbi_105063381(VIPAS39),ncbi_105063397(SPTLC2),ncbi_105…
GO:0008150	Biological Process	GO:0044848	biological phase	2	ncbi_105080492(ARPP19),ncbi_105081946(PSMD14)
GO:0008150	Biological Process	GO:0051704	multi-organism process	26	ncbi_105063044(LOC105063044),ncbi_105063303(SPATA16),ncbi_105063381(VIPAS39),ncbi_105063982(STAT1),ncbi_105064130(AKIRIN2),ncbi_105066098(LIMK2),ncbi_105066290(RNF17),ncbi_105067241(TRIM56),ncbi_105067243(AP1S1),ncbi_105067787(NLRX1),ncbi_105067793(LOC105067793),ncbi_105067798(RPS25),ncbi_105068965(LOC105068965),ncbi_105069418(SPEF2),ncbi_105069683(GTF2A1),ncbi_105069832(NPPC),ncbi_105073239(RARA…
GO:0008150	Biological Process	GO:0000003	reproduction	17	ncbi_105063303(SPATA16),ncbi_105063381(VIPAS39),ncbi_105066098(LIMK2),ncbi_105066290(RNF17),ncbi_105067510(VGF),ncbi_105067793(LOC105067793),ncbi_105069305(DACH2),ncbi_105069418(SPEF2),ncbi_105069832(NPPC),ncbi_105070564(NIPBL),ncbi_105073239(RARA),ncbi_105074798(CCDC79),ncbi_105077049(SPINT1),ncbi_105083492(PIWIL4),ncbi_105083789(MEA1),ncbi_105083794(CUL7),ncbi_105083908(UBR2)
GO:0008150	Biological Process	GO:0022414	reproductive process	16	ncbi_105063303(SPATA16),ncbi_105063381(VIPAS39),ncbi_105066098(LIMK2),ncbi_105066290(RNF17),ncbi_105067793(LOC105067793),ncbi_105069305(DACH2),ncbi_105069418(SPEF2),ncbi_105069832(NPPC),ncbi_105070564(NIPBL),ncbi_105073239(RARA),ncbi_105074798(CCDC79),ncbi_105077049(SPINT1),ncbi_105083492(PIWIL4),ncbi_105083789(MEA1),ncbi_105083794(CUL7),ncbi_105083908(UBR2)
GO:0008150	Biological Process	GO:0040011	locomotion	23	ncbi_105062264(STRAP),ncbi_105063783(EPHA7),ncbi_105065464(DIAPH1),ncbi_105065468(ARAP3),ncbi_105066515(CCDC88A),ncbi_105066533(PEX13),ncbi_105067241(TRIM56),ncbi_105067727(LOC105067727),ncbi_105067800(SLC37A4),ncbi_105068964(LOXL2),ncbi_105068975(BIN3),ncbi_105072326(TBCCD1),ncbi_105072374(APOD),ncbi_105073341(TBX21),ncbi_105074877(LOC105074877),ncbi_105076884(THBS1),ncbi_105076914(DLL4),ncbi_10…
GO:0008150	Biological Process	GO:0022610	biological adhesion	18	ncbi_105061687(CD83),ncbi_105063783(EPHA7),ncbi_105065459(LOC105065459),ncbi_105065466(RELL2),ncbi_105065488(LOC105065488),ncbi_105066863(CLSTN2),ncbi_105068978(SORBS3),ncbi_105072374(APOD),ncbi_105074713(SMOC1),ncbi_105074778(EDIL3),ncbi_105075304(PCDH7),ncbi_105076884(THBS1),ncbi_105077208(PTPRK),ncbi_105078075(CARD11),ncbi_105082033(APC),ncbi_105082174(CTNNA1),ncbi_105083736(EDA),ncbi_10508391…
GO:0008150	Biological Process	GO:0032502	developmental process	85	ncbi_105061687(CD83),ncbi_105062264(STRAP),ncbi_105062267(LMO3),ncbi_105063381(VIPAS39),ncbi_105063783(EPHA7),ncbi_105063982(STAT1),ncbi_105064130(AKIRIN2),ncbi_105064564(RPGR),ncbi_105065464(DIAPH1),ncbi_105065467(HDAC3),ncbi_105065468(ARAP3),ncbi_105065882(MSI2),ncbi_105066108(XBP1),ncbi_105066290(RNF17),ncbi_105066526(BCL11A),ncbi_105066533(PEX13),ncbi_105066576(ADAMTS9),ncbi_105067244(PLOD3),…
GO:0008150	Biological Process	GO:0040007	growth	11	ncbi_105065467(HDAC3),ncbi_105066526(BCL11A),ncbi_105068975(BIN3),ncbi_105069832(NPPC),ncbi_105070564(NIPBL),ncbi_105073239(RARA),ncbi_105073300(SP2),ncbi_105076916(INO80),ncbi_105077179(GJA1),ncbi_105081306(CHST11),ncbi_105082625(CCNG1)
GO:0008150	Biological Process	GO:0044699	single-organism process	226	ncbi_105061687(CD83),ncbi_105062247(PLBD1),ncbi_105062264(STRAP),ncbi_105062267(LMO3),ncbi_105062342(DERA),ncbi_105063042(ATP6V0A4),ncbi_105063044(LOC105063044),ncbi_105063067(EXOC4),ncbi_105063101(OPN1SW),ncbi_105063102(CALU),ncbi_105063112(SND1),ncbi_105063155(MDFIC),ncbi_105063195(SVOPL),ncbi_105063196(TRIM24),ncbi_105063303(SPATA16),ncbi_105063381(VIPAS39),ncbi_105063397(SPTLC2),ncbi_10506377…
GO:0008150	Biological Process	GO:0048518	positive regulation of biological process	46	ncbi_105061687(CD83),ncbi_105062267(LMO3),ncbi_105063155(MDFIC),ncbi_105063783(EPHA7),ncbi_105063982(STAT1),ncbi_105064053(TMEM198),ncbi_105064130(AKIRIN2),ncbi_105064459(RNF180),ncbi_105065467(HDAC3),ncbi_105066108(XBP1),ncbi_105066515(CCDC88A),ncbi_105066526(BCL11A),ncbi_105067634(TNKS),ncbi_105067727(LOC105067727),ncbi_105067787(NLRX1),ncbi_105067791(C2CD2L),ncbi_105067800(SLC37A4),ncbi_105068…
GO:0008150	Biological Process	GO:0009987	cellular process	251	ncbi_105061605(RNF182),ncbi_105061687(CD83),ncbi_105062246(ATF7IP),ncbi_105062264(STRAP),ncbi_105062267(LMO3),ncbi_105062342(DERA),ncbi_105063035(LOC105063035),ncbi_105063042(ATP6V0A4),ncbi_105063044(LOC105063044),ncbi_105063054(CNOT4),ncbi_105063067(EXOC4),ncbi_105063101(OPN1SW),ncbi_105063102(CALU),ncbi_105063112(SND1),ncbi_105063142(LSM8),ncbi_105063155(MDFIC),ncbi_105063162(LOC105063162),ncbi…
GO:0008150	Biological Process	GO:0048511	rhythmic process	1	ncbi_105065467(HDAC3)
GO:0008150	Biological Process	GO:0002376	immune system process	23	ncbi_105061687(CD83),ncbi_105066526(BCL11A),ncbi_105067241(TRIM56),ncbi_105067243(AP1S1),ncbi_105067787(NLRX1),ncbi_105067800(SLC37A4),ncbi_105067867(CXCR5),ncbi_105069418(SPEF2),ncbi_105072374(APOD),ncbi_105073239(RARA),ncbi_105073241(WIPF2),ncbi_105073341(TBX21),ncbi_105074715(SLC8A3),ncbi_105074941(RHOH),ncbi_105076884(THBS1),ncbi_105077097(OSTM1),ncbi_105078075(CARD11),ncbi_105079029(TTC7A),n…
GO:0008150	Biological Process	GO:0007610	behavior	6	ncbi_105066533(PEX13),ncbi_105076884(THBS1),ncbi_105077094(SOBP),ncbi_105077179(GJA1),ncbi_105080730(BBIP1),ncbi_105081947(TBR1)
GO:0008150	Biological Process	GO:0048519	negative regulation of biological process	36	ncbi_105061687(CD83),ncbi_105062264(STRAP),ncbi_105062267(LMO3),ncbi_105063112(SND1),ncbi_105063982(STAT1),ncbi_105064560(SRPX),ncbi_105065467(HDAC3),ncbi_105066046(CHEK2),ncbi_105066526(BCL11A),ncbi_105067241(TRIM56),ncbi_105067727(LOC105067727),ncbi_105067786(PDZD3),ncbi_105067787(NLRX1),ncbi_105067800(SLC37A4),ncbi_105069832(NPPC),ncbi_105070136(UBXN1),ncbi_105072373(PPP1R2),ncbi_105072374(APO…
GO:0008150	Biological Process	GO:0023052	signaling	73	ncbi_105062264(STRAP),ncbi_105062267(LMO3),ncbi_105063101(OPN1SW),ncbi_105063155(MDFIC),ncbi_105063196(TRIM24),ncbi_105063783(EPHA7),ncbi_105063980(STAT4),ncbi_105063982(STAT1),ncbi_105064053(TMEM198),ncbi_105064560(SRPX),ncbi_105064795(TM2D1),ncbi_105065464(DIAPH1),ncbi_105065467(HDAC3),ncbi_105065503(CYSLTR1),ncbi_105065890(DGKE),ncbi_105066046(CHEK2),ncbi_105066100(PIK3IP1),ncbi_105066108(XBP1…
GO:0008150	Biological Process	GO:0032501	multicellular organismal process	85	ncbi_105061687(CD83),ncbi_105062264(STRAP),ncbi_105063042(ATP6V0A4),ncbi_105063044(LOC105063044),ncbi_105063101(OPN1SW),ncbi_105063303(SPATA16),ncbi_105063381(VIPAS39),ncbi_105063783(EPHA7),ncbi_105063982(STAT1),ncbi_105064047(DES),ncbi_105064053(TMEM198),ncbi_105064130(AKIRIN2),ncbi_105064459(RNF180),ncbi_105064564(RPGR),ncbi_105065464(DIAPH1),ncbi_105065467(HDAC3),ncbi_105066098(LIMK2),ncbi_105…
GO:0008150	Biological Process	GO:0065007	biological regulation	168	ncbi_105061687(CD83),ncbi_105062246(ATF7IP),ncbi_105062264(STRAP),ncbi_105062267(LMO3),ncbi_105063042(ATP6V0A4),ncbi_105063044(LOC105063044),ncbi_105063101(OPN1SW),ncbi_105063102(CALU),ncbi_105063112(SND1),ncbi_105063155(MDFIC),ncbi_105063196(TRIM24),ncbi_105063378(AHSA1),ncbi_105063381(VIPAS39),ncbi_105063783(EPHA7),ncbi_105063980(STAT4),ncbi_105063982(STAT1),ncbi_105064047(DES),ncbi_105064053(T…
GO:0008150	Biological Process	GO:0050896	response to stimulus	102	ncbi_105061687(CD83),ncbi_105062264(STRAP),ncbi_105062267(LMO3),ncbi_105063101(OPN1SW),ncbi_105063155(MDFIC),ncbi_105063196(TRIM24),ncbi_105063378(AHSA1),ncbi_105063772(MMS22L),ncbi_105063783(EPHA7),ncbi_105063980(STAT4),ncbi_105063982(STAT1),ncbi_105064053(TMEM198),ncbi_105064130(AKIRIN2),ncbi_105064560(SRPX),ncbi_105064795(TM2D1),ncbi_105065464(DIAPH1),ncbi_105065467(HDAC3),ncbi_105065503(CYSLT…
GO:0008150	Biological Process	GO:0050789	regulation of biological process	157	ncbi_105061687(CD83),ncbi_105062246(ATF7IP),ncbi_105062264(STRAP),ncbi_105062267(LMO3),ncbi_105063044(LOC105063044),ncbi_105063101(OPN1SW),ncbi_105063112(SND1),ncbi_105063155(MDFIC),ncbi_105063196(TRIM24),ncbi_105063378(AHSA1),ncbi_105063381(VIPAS39),ncbi_105063783(EPHA7),ncbi_105063980(STAT4),ncbi_105063982(STAT1),ncbi_105064047(DES),ncbi_105064053(TMEM198),ncbi_105064130(AKIRIN2),ncbi_105064459…
GO:0003674	Molecular Function	GO:0005488	binding	234	ncbi_105061605(RNF182),ncbi_105061966(ZSWIM5),ncbi_105062264(STRAP),ncbi_105062267(LMO3),ncbi_105063035(LOC105063035),ncbi_105063042(ATP6V0A4),ncbi_105063044(LOC105063044),ncbi_105063054(CNOT4),ncbi_105063067(EXOC4),ncbi_105063102(CALU),ncbi_105063112(SND1),ncbi_105063142(LSM8),ncbi_105063155(MDFIC),ncbi_105063196(TRIM24),ncbi_105063378(AHSA1),ncbi_105063397(SPTLC2),ncbi_105063783(EPHA7),ncbi_105…
GO:0003674	Molecular Function	GO:0000988	transcription factor activity, protein binding	11	ncbi_105062246(ATF7IP),ncbi_105063196(TRIM24),ncbi_105065467(HDAC3),ncbi_105066526(BCL11A),ncbi_105067790(HINFP),ncbi_105068964(LOXL2),ncbi_105069683(GTF2A1),ncbi_105070125(MTA2),ncbi_105073239(RARA),ncbi_105076297(CALCOCO1),ncbi_105079662(RAP2C)
GO:0003674	Molecular Function	GO:0005198	structural molecule activity	7	ncbi_105063044(LOC105063044),ncbi_105063201(NUP205),ncbi_105068965(LOC105068965),ncbi_105072420(CRYGS),ncbi_105074446(RPS5),ncbi_105075384(LOC105075384),ncbi_105075385(LOC105075385)
GO:0003674	Molecular Function	GO:0098772	molecular function regulator	15	ncbi_105063378(AHSA1),ncbi_105065468(ARAP3),ncbi_105067786(PDZD3),ncbi_105073239(RARA),ncbi_105074941(RHOH),ncbi_105077049(SPINT1),ncbi_105078987(SOS1),ncbi_105079360(RP2),ncbi_105080492(ARPP19),ncbi_105080728(SHOC2),ncbi_105081946(PSMD14),ncbi_105082033(APC),ncbi_105082627(MAT2B),ncbi_105083382(ARHGAP15),ncbi_105083790(PPP2R5D)
GO:0003674	Molecular Function	GO:0045182	translation regulator activity	1	ncbi_105073239(RARA)
GO:0003674	Molecular Function	GO:0005215	transporter activity	19	ncbi_105063042(ATP6V0A4),ncbi_105063195(SVOPL),ncbi_105064133(SLC35A1),ncbi_105066291(ATP12A),ncbi_105067243(AP1S1),ncbi_105067460(SLC6A1),ncbi_105067815(ATP5L),ncbi_105068967(CHMP7),ncbi_105070147(NXF1),ncbi_105074715(SLC8A3),ncbi_105077096(SEC63),ncbi_105077179(GJA1),ncbi_105077370(SLC22A1),ncbi_105079012(ABCG5),ncbi_105079013(ABCG8),ncbi_105083367(GLRA3),ncbi_105083801(SLC22A7),ncbi_105083804(…
GO:0003674	Molecular Function	GO:0016209	antioxidant activity	1	ncbi_105081305(TXNRD1)
GO:0003674	Molecular Function	GO:0003824	catalytic activity	101	ncbi_105061605(RNF182),ncbi_105062246(ATF7IP),ncbi_105062247(PLBD1),ncbi_105062342(DERA),ncbi_105063054(CNOT4),ncbi_105063112(SND1),ncbi_105063162(LOC105063162),ncbi_105063196(TRIM24),ncbi_105063397(SPTLC2),ncbi_105063779(FUT9),ncbi_105063783(EPHA7),ncbi_105064046(DNPEP),ncbi_105064049(GMPPA),ncbi_105064051(CHPF),ncbi_105064459(RNF180),ncbi_105065256(ENOPH1),ncbi_105065467(HDAC3),ncbi_105065890(D…
GO:0003674	Molecular Function	GO:0001071	nucleic acid binding transcription factor activity	12	ncbi_105063980(STAT4),ncbi_105063982(STAT1),ncbi_105066108(XBP1),ncbi_105066526(BCL11A),ncbi_105067790(HINFP),ncbi_105070125(MTA2),ncbi_105073239(RARA),ncbi_105073341(TBX21),ncbi_105074528(LOC105074528),ncbi_105076619(TEAD1),ncbi_105081947(TBR1),ncbi_105083641(KLF12)
GO:0003674	Molecular Function	GO:0060089	molecular transducer activity	17	ncbi_105063101(OPN1SW),ncbi_105063783(EPHA7),ncbi_105063980(STAT4),ncbi_105063982(STAT1),ncbi_105064795(TM2D1),ncbi_105065503(CYSLTR1),ncbi_105066713(LOC105066713),ncbi_105067865(CBL),ncbi_105067867(CXCR5),ncbi_105068964(LOXL2),ncbi_105070137(GNG3),ncbi_105073239(RARA),ncbi_105073793(EEF1D),ncbi_105077179(GJA1),ncbi_105082190(CXXC5),ncbi_105083367(GLRA3),ncbi_105083496(GPR83)
GO:0003674	Molecular Function	GO:0004871	signal transducer activity	10	ncbi_105063101(OPN1SW),ncbi_105063783(EPHA7),ncbi_105064795(TM2D1),ncbi_105065503(CYSLTR1),ncbi_105066713(LOC105066713),ncbi_105067867(CXCR5),ncbi_105073239(RARA),ncbi_105073242(RAPGEFL1),ncbi_105083367(GLRA3),ncbi_105083496(GPR83)
GO:0005575	Cellular Component	GO:0005623	cell	250	ncbi_105061605(RNF182),ncbi_105062246(ATF7IP),ncbi_105062264(STRAP),ncbi_105062267(LMO3),ncbi_105062342(DERA),ncbi_105063035(LOC105063035),ncbi_105063036(LOC105063036),ncbi_105063037(UBN2),ncbi_105063042(ATP6V0A4),ncbi_105063044(LOC105063044),ncbi_105063054(CNOT4),ncbi_105063067(EXOC4),ncbi_105063102(CALU),ncbi_105063105(HILPDA),ncbi_105063112(SND1),ncbi_105063142(LSM8),ncbi_105063155(MDFIC),ncbi…
GO:0005575	Cellular Component	GO:0044464	cell part	250	ncbi_105061605(RNF182),ncbi_105062246(ATF7IP),ncbi_105062264(STRAP),ncbi_105062267(LMO3),ncbi_105062342(DERA),ncbi_105063035(LOC105063035),ncbi_105063036(LOC105063036),ncbi_105063037(UBN2),ncbi_105063042(ATP6V0A4),ncbi_105063044(LOC105063044),ncbi_105063054(CNOT4),ncbi_105063067(EXOC4),ncbi_105063102(CALU),ncbi_105063105(HILPDA),ncbi_105063112(SND1),ncbi_105063142(LSM8),ncbi_105063155(MDFIC),ncbi…
GO:0005575	Cellular Component	GO:0032991	macromolecular complex	86	ncbi_105062246(ATF7IP),ncbi_105062264(STRAP),ncbi_105063035(LOC105063035),ncbi_105063042(ATP6V0A4),ncbi_105063044(LOC105063044),ncbi_105063054(CNOT4),ncbi_105063067(EXOC4),ncbi_105063112(SND1),ncbi_105063142(LSM8),ncbi_105063196(TRIM24),ncbi_105063381(VIPAS39),ncbi_105063397(SPTLC2),ncbi_105063772(MMS22L),ncbi_105064047(DES),ncbi_105064130(AKIRIN2),ncbi_105064131(ORC3),ncbi_105064956(LOC105064956…
GO:0005575	Cellular Component	GO:0030054	cell junction	19	ncbi_105063044(LOC105063044),ncbi_105064047(DES),ncbi_105067246(CLDN15),ncbi_105067727(LOC105067727),ncbi_105067783(MCAM),ncbi_105067801(HYOU1),ncbi_105068965(LOC105068965),ncbi_105068978(SORBS3),ncbi_105073330(GJD3),ncbi_105074446(RPS5),ncbi_105074877(LOC105074877),ncbi_105075385(LOC105075385),ncbi_105077179(GJA1),ncbi_105077208(PTPRK),ncbi_105079662(RAP2C),ncbi_105079717(MAGI3),ncbi_105082033(A…
GO:0005575	Cellular Component	GO:0019012	virion	2	ncbi_105065263(HNRNPDL),ncbi_105070140(HNRNPUL2)
GO:0005575	Cellular Component	GO:0044423	virion part	2	ncbi_105065263(HNRNPDL),ncbi_105070140(HNRNPUL2)
GO:0005575	Cellular Component	GO:0044456	synapse part	7	ncbi_105063783(EPHA7),ncbi_105066863(CLSTN2),ncbi_105070137(GNG3),ncbi_105072022(SYT1),ncbi_105074685(GPHN),ncbi_105075546(LRRC7),ncbi_105083367(GLRA3)
GO:0005575	Cellular Component	GO:0045202	synapse	8	ncbi_105063783(EPHA7),ncbi_105064047(DES),ncbi_105066863(CLSTN2),ncbi_105070137(GNG3),ncbi_105072022(SYT1),ncbi_105074685(GPHN),ncbi_105075546(LRRC7),ncbi_105083367(GLRA3)
GO:0005575	Cellular Component	GO:0043226	organelle	213	ncbi_105062246(ATF7IP),ncbi_105062264(STRAP),ncbi_105063035(LOC105063035),ncbi_105063036(LOC105063036),ncbi_105063037(UBN2),ncbi_105063042(ATP6V0A4),ncbi_105063044(LOC105063044),ncbi_105063054(CNOT4),ncbi_105063102(CALU),ncbi_105063112(SND1),ncbi_105063142(LSM8),ncbi_105063155(MDFIC),ncbi_105063196(TRIM24),ncbi_105063201(NUP205),ncbi_105063378(AHSA1),ncbi_105063381(VIPAS39),ncbi_105063397(SPTLC2)…
GO:0005575	Cellular Component	GO:0044422	organelle part	95	ncbi_105062264(STRAP),ncbi_105063035(LOC105063035),ncbi_105063042(ATP6V0A4),ncbi_105063044(LOC105063044),ncbi_105063102(CALU),ncbi_105063142(LSM8),ncbi_105063196(TRIM24),ncbi_105063201(NUP205),ncbi_105063397(SPTLC2),ncbi_105063772(MMS22L),ncbi_105063779(FUT9),ncbi_105064047(DES),ncbi_105064051(CHPF),ncbi_105064131(ORC3),ncbi_105064459(RNF180),ncbi_105064564(RPGR),ncbi_105064795(TM2D1),ncbi_105064…
GO:0005575	Cellular Component	GO:0031974	membrane-enclosed lumen	29	ncbi_105062264(STRAP),ncbi_105063035(LOC105063035),ncbi_105063102(CALU),ncbi_105063196(TRIM24),ncbi_105063201(NUP205),ncbi_105063772(MMS22L),ncbi_105064795(TM2D1),ncbi_105065263(HNRNPDL),ncbi_105065467(HDAC3),ncbi_105066046(CHEK2),ncbi_105066084(PES1),ncbi_105066526(BCL11A),ncbi_105067790(HINFP),ncbi_105067793(LOC105067793),ncbi_105069683(GTF2A1),ncbi_105070124(TUT1),ncbi_105070125(MTA2),ncbi_105…
GO:0005575	Cellular Component	GO:0009295	nucleoid	1	ncbi_105079065(LRPPRC)
GO:0005575	Cellular Component	GO:0044420	extracellular matrix component	2	ncbi_105065466(RELL2),ncbi_105074713(SMOC1)
GO:0005575	Cellular Component	GO:0044425	membrane part	89	ncbi_105061605(RNF182),ncbi_105063042(ATP6V0A4),ncbi_105063067(EXOC4),ncbi_105063101(OPN1SW),ncbi_105063397(SPTLC2),ncbi_105063779(FUT9),ncbi_105063783(EPHA7),ncbi_105064050(ASIC4),ncbi_105064053(TMEM198),ncbi_105064133(SLC35A1),ncbi_105064459(RNF180),ncbi_105064795(TM2D1),ncbi_105065459(LOC105065459),ncbi_105065464(DIAPH1),ncbi_105065466(RELL2),ncbi_105065488(LOC105065488),ncbi_105065503(CYSLTR1…
GO:0005575	Cellular Component	GO:0031012	extracellular matrix	3	ncbi_105065466(RELL2),ncbi_105066576(ADAMTS9),ncbi_105074713(SMOC1)
GO:0005575	Cellular Component	GO:0016020	membrane	116	ncbi_105061605(RNF182),ncbi_105062264(STRAP),ncbi_105063042(ATP6V0A4),ncbi_105063067(EXOC4),ncbi_105063101(OPN1SW),ncbi_105063201(NUP205),ncbi_105063397(SPTLC2),ncbi_105063779(FUT9),ncbi_105063783(EPHA7),ncbi_105064047(DES),ncbi_105064050(ASIC4),ncbi_105064051(CHPF),ncbi_105064053(TMEM198),ncbi_105064133(SLC35A1),ncbi_105064459(RNF180),ncbi_105064795(TM2D1),ncbi_105065459(LOC105065459),ncbi_10506…
GO:0005575	Cellular Component	GO:0099512	supramolecular fiber	1	ncbi_105082033(APC)
GO:0005575	Cellular Component	GO:0044421	extracellular region part	9	ncbi_105064046(DNPEP),ncbi_105066576(ADAMTS9),ncbi_105067510(VGF),ncbi_105068964(LOXL2),ncbi_105069832(NPPC),ncbi_105072374(APOD),ncbi_105074449(A1BG),ncbi_105076884(THBS1),ncbi_105077049(SPINT1)
GO:0005575	Cellular Component	GO:0005576	extracellular region	9	ncbi_105064046(DNPEP),ncbi_105066576(ADAMTS9),ncbi_105067510(VGF),ncbi_105068964(LOXL2),ncbi_105069832(NPPC),ncbi_105072374(APOD),ncbi_105074449(A1BG),ncbi_105076884(THBS1),ncbi_105077049(SPINT1)
