# Supplementary material for: Exploring the genomic resources of seven domestic Bactrian camel populations in China through restriction site-associated DNA sequencing
Source: PLoS One. 2021 Apr 29;16(4):e0250168. doi: 10.1371/journal.pone.0250168 (PMC8084232; doi:10.1371/journal.pone.0250168)
Supplement: S10 Table — (XLSX) [file pone.0250168.s010.xlsx]

## Sheet: Table S10
Table S10. Gene Ontology (GO) classification of the selected genes in Alashan camel.
GO ID (level1)	GO Term (level1)	GO ID (level2)	GO Term (level2)	number_of_other_vs_ALS_0.05_fst_pi_sig_intersect (All)	Genes_of_other_vs_ALS_0.05_fst_pi_sig_intersect
GO:0008150	Biological Process	GO:0009987	cellular process	330	ncbi_105061628(SLC35B3),ncbi_105061738(CSRNP1),ncbi_105061741(LOC105061741),ncbi_105061742(LOC105061742),ncbi_105061746(CX3CR1),ncbi_105061968(GUCY2F),ncbi_105061970(COL4A5),ncbi_105061971(COL4A6),ncbi_105061975(MID2),ncbi_105062390(PHTF2),ncbi_105062966(UPF3B),ncbi_105062968(RPL39),ncbi_105062970(SEPT6),ncbi_105062971(NKRF),ncbi_105062985(AGTR2),ncbi_105062989(NKAP),ncbi_105063054(CNOT4),ncbi_10…
GO:0008150	Biological Process	GO:0048518	positive regulation of biological process	77	ncbi_105061975(MID2),ncbi_105062985(AGTR2),ncbi_105062989(NKAP),ncbi_105063158(FOXP2),ncbi_105063286(UBE2E2),ncbi_105063449(KDF1),ncbi_105063456(SFN),ncbi_105063697(WNT2B),ncbi_105064418(CD180),ncbi_105064556(MID1IP1),ncbi_105066513(RPS27A),ncbi_105066515(CCDC88A),ncbi_105066689(PRKCI),ncbi_105066690(SKIL),ncbi_105067006(KITLG),ncbi_105067059(FGF13),ncbi_105067114(IL21),ncbi_105067115(IL2),ncbi_1…
GO:0008150	Biological Process	GO:0065007	biological regulation	237	ncbi_105061738(CSRNP1),ncbi_105061741(LOC105061741),ncbi_105061742(LOC105061742),ncbi_105061746(CX3CR1),ncbi_105061968(GUCY2F),ncbi_105061975(MID2),ncbi_105062390(PHTF2),ncbi_105062966(UPF3B),ncbi_105062971(NKRF),ncbi_105062985(AGTR2),ncbi_105062989(NKAP),ncbi_105063071(PODXL),ncbi_105063072(MKLN1),ncbi_105063086(NRF1),ncbi_105063158(FOXP2),ncbi_105063286(UBE2E2),ncbi_105063446(WDTC1),ncbi_105063…
GO:0008150	Biological Process	GO:0071840	cellular component organization or biogenesis	110	ncbi_105061741(LOC105061741),ncbi_105061742(LOC105061742),ncbi_105061970(COL4A5),ncbi_105061971(COL4A6),ncbi_105062968(RPL39),ncbi_105063072(MKLN1),ncbi_105063086(NRF1),ncbi_105063201(NUP205),ncbi_105063446(WDTC1),ncbi_105063448(SLC9A1),ncbi_105063456(SFN),ncbi_105063459(ARID1A),ncbi_105063699(ST7L),ncbi_105064556(MID1IP1),ncbi_105064564(RPGR),ncbi_105065668(KCTD2),ncbi_105065671(ICT1),ncbi_10506…
GO:0008150	Biological Process	GO:0050789	regulation of biological process	223	ncbi_105061738(CSRNP1),ncbi_105061746(CX3CR1),ncbi_105061968(GUCY2F),ncbi_105061975(MID2),ncbi_105062390(PHTF2),ncbi_105062966(UPF3B),ncbi_105062971(NKRF),ncbi_105062985(AGTR2),ncbi_105062989(NKAP),ncbi_105063071(PODXL),ncbi_105063072(MKLN1),ncbi_105063086(NRF1),ncbi_105063158(FOXP2),ncbi_105063286(UBE2E2),ncbi_105063446(WDTC1),ncbi_105063449(KDF1),ncbi_105063451(NR0B2),ncbi_105063456(SFN),ncbi_1…
GO:0008150	Biological Process	GO:0023052	signaling	114	ncbi_105061738(CSRNP1),ncbi_105061746(CX3CR1),ncbi_105061968(GUCY2F),ncbi_105061975(MID2),ncbi_105062985(AGTR2),ncbi_105063451(NR0B2),ncbi_105063456(SFN),ncbi_105063459(ARID1A),ncbi_105063568(ARL4C),ncbi_105063697(WNT2B),ncbi_105063762(CCNC),ncbi_105064560(SRPX),ncbi_105064659(NDRG2),ncbi_105066513(RPS27A),ncbi_105066515(CCDC88A),ncbi_105066520(EFEMP1),ncbi_105066689(PRKCI),ncbi_105066690(SKIL),n…
GO:0008150	Biological Process	GO:0051704	multi-organism process	35	ncbi_105061746(CX3CR1),ncbi_105061975(MID2),ncbi_105062968(RPL39),ncbi_105064418(CD180),ncbi_105066148(FNDC3A),ncbi_105066513(RPS27A),ncbi_105066540(CCT4),ncbi_105066691(CLDN11),ncbi_105067314(VCP),ncbi_105067337(NPR2),ncbi_105069260(CSPG4),ncbi_105069349(MAPK1),ncbi_105070269(CCT8),ncbi_105070452(MUC5AC),ncbi_105071003(ENO1),ncbi_105074950(LIAS),ncbi_105074952(RPL9),ncbi_105075266(NPAS3),ncbi_10…
GO:0008150	Biological Process	GO:0044848	biological phase	3	ncbi_105066513(RPS27A),ncbi_105081541(PHF8),ncbi_105081946(PSMD14)
GO:0008150	Biological Process	GO:0099531	presynaptic process involved in synaptic transmission	1	ncbi_105072022(SYT1)
GO:0008150	Biological Process	GO:0032502	developmental process	107	ncbi_105061738(CSRNP1),ncbi_105061741(LOC105061741),ncbi_105061742(LOC105061742),ncbi_105061746(CX3CR1),ncbi_105062985(AGTR2),ncbi_105062989(NKAP),ncbi_105063072(MKLN1),ncbi_105063158(FOXP2),ncbi_105063446(WDTC1),ncbi_105063448(SLC9A1),ncbi_105063449(KDF1),ncbi_105063456(SFN),ncbi_105063459(ARID1A),ncbi_105063697(WNT2B),ncbi_105063787(PRDM13),ncbi_105064564(RPGR),ncbi_105064659(NDRG2),ncbi_105066…
GO:0008150	Biological Process	GO:0040007	growth	17	ncbi_105063446(WDTC1),ncbi_105063449(KDF1),ncbi_105063456(SFN),ncbi_105063699(ST7L),ncbi_105067049(FHL1),ncbi_105067059(FGF13),ncbi_105071003(ENO1),ncbi_105073698(DCUN1D3),ncbi_105073956(SEC61A1),ncbi_105073974(MGLL),ncbi_105075863(NRK),ncbi_105076004(DDX3X),ncbi_105076916(INO80),ncbi_105076985(DUOX2),ncbi_105078431(SAV1),ncbi_105081867(SGMS1),ncbi_105083257(MSX1)
GO:0008150	Biological Process	GO:0050896	response to stimulus	149	ncbi_105061738(CSRNP1),ncbi_105061746(CX3CR1),ncbi_105061968(GUCY2F),ncbi_105061971(COL4A6),ncbi_105061975(MID2),ncbi_105062968(RPL39),ncbi_105062985(AGTR2),ncbi_105063086(NRF1),ncbi_105063158(FOXP2),ncbi_105063286(UBE2E2),ncbi_105063446(WDTC1),ncbi_105063448(SLC9A1),ncbi_105063451(NR0B2),ncbi_105063456(SFN),ncbi_105063459(ARID1A),ncbi_105063568(ARL4C),ncbi_105063697(WNT2B),ncbi_105063762(CCNC),n…
GO:0008150	Biological Process	GO:0022610	biological adhesion	23	ncbi_105061746(CX3CR1),ncbi_105062989(NKAP),ncbi_105063072(MKLN1),ncbi_105066148(FNDC3A),ncbi_105066691(CLDN11),ncbi_105067006(KITLG),ncbi_105067114(IL21),ncbi_105067115(IL2),ncbi_105067339(TMEM8B),ncbi_105067539(STOML2),ncbi_105067887(TSPAN5),ncbi_105068756(EPB41L5),ncbi_105073133(ROBO2),ncbi_105074713(SMOC1),ncbi_105076190(RND1),ncbi_105077757(EGFL6),ncbi_105077771(ARHGAP6),ncbi_105077802(IL6ST…
GO:0008150	Biological Process	GO:0022414	reproductive process	20	ncbi_105063697(WNT2B),ncbi_105066148(FNDC3A),ncbi_105066540(CCT4),ncbi_105066691(CLDN11),ncbi_105067006(KITLG),ncbi_105067337(NPR2),ncbi_105069305(DACH2),ncbi_105069647(ZFPM2),ncbi_105070186(MAMLD1),ncbi_105070269(CCT8),ncbi_105073133(ROBO2),ncbi_105075266(NPAS3),ncbi_105075863(NRK),ncbi_105076108(CECR2),ncbi_105076198(DHH),ncbi_105076985(DUOX2),ncbi_105077378(QKI),ncbi_105077803(DDX4),ncbi_10508…
GO:0008150	Biological Process	GO:0000003	reproduction	20	ncbi_105063697(WNT2B),ncbi_105066148(FNDC3A),ncbi_105066540(CCT4),ncbi_105066691(CLDN11),ncbi_105067006(KITLG),ncbi_105067337(NPR2),ncbi_105069305(DACH2),ncbi_105069647(ZFPM2),ncbi_105070186(MAMLD1),ncbi_105070269(CCT8),ncbi_105073133(ROBO2),ncbi_105075266(NPAS3),ncbi_105075863(NRK),ncbi_105076108(CECR2),ncbi_105076198(DHH),ncbi_105076985(DUOX2),ncbi_105077378(QKI),ncbi_105077803(DDX4),ncbi_10508…
GO:0008150	Biological Process	GO:0044699	single-organism process	276	ncbi_105061628(SLC35B3),ncbi_105061738(CSRNP1),ncbi_105061741(LOC105061741),ncbi_105061742(LOC105061742),ncbi_105061746(CX3CR1),ncbi_105061968(GUCY2F),ncbi_105061970(COL4A5),ncbi_105061971(COL4A6),ncbi_105061975(MID2),ncbi_105062968(RPL39),ncbi_105062970(SEPT6),ncbi_105062985(AGTR2),ncbi_105062989(NKAP),ncbi_105063071(PODXL),ncbi_105063072(MKLN1),ncbi_105063158(FOXP2),ncbi_105063274(PLXDC2),ncbi_…
GO:0008150	Biological Process	GO:0048519	negative regulation of biological process	54	ncbi_105061975(MID2),ncbi_105062985(AGTR2),ncbi_105063446(WDTC1),ncbi_105063449(KDF1),ncbi_105063451(NR0B2),ncbi_105063456(SFN),ncbi_105063762(CCNC),ncbi_105064556(MID1IP1),ncbi_105064560(SRPX),ncbi_105064659(NDRG2),ncbi_105066513(RPS27A),ncbi_105066689(PRKCI),ncbi_105067006(KITLG),ncbi_105067059(FGF13),ncbi_105067115(IL2),ncbi_105067337(NPR2),ncbi_105068756(EPB41L5),ncbi_105069309(LOC105069309),…
GO:0008150	Biological Process	GO:0008152	metabolic process	233	ncbi_105061738(CSRNP1),ncbi_105061968(GUCY2F),ncbi_105061975(MID2),ncbi_105062390(PHTF2),ncbi_105062966(UPF3B),ncbi_105062968(RPL39),ncbi_105062971(NKRF),ncbi_105062985(AGTR2),ncbi_105062989(NKAP),ncbi_105063054(CNOT4),ncbi_105063086(NRF1),ncbi_105063158(FOXP2),ncbi_105063286(UBE2E2),ncbi_105063446(WDTC1),ncbi_105063451(NR0B2),ncbi_105063455(ZDHHC18),ncbi_105063456(SFN),ncbi_105063457(PIGV),ncbi_…
GO:0008150	Biological Process	GO:0032501	multicellular organismal process	120	ncbi_105061738(CSRNP1),ncbi_105061746(CX3CR1),ncbi_105062985(AGTR2),ncbi_105062989(NKAP),ncbi_105063158(FOXP2),ncbi_105063274(PLXDC2),ncbi_105063446(WDTC1),ncbi_105063448(SLC9A1),ncbi_105063449(KDF1),ncbi_105063456(SFN),ncbi_105063459(ARID1A),ncbi_105063697(WNT2B),ncbi_105064564(RPGR),ncbi_105064659(NDRG2),ncbi_105066148(FNDC3A),ncbi_105066513(RPS27A),ncbi_105066520(EFEMP1),ncbi_105066576(ADAMTS9…
GO:0008150	Biological Process	GO:0007610	behavior	11	ncbi_105062985(AGTR2),ncbi_105063158(FOXP2),ncbi_105067059(FGF13),ncbi_105071061(VWA1),ncbi_105073133(ROBO2),ncbi_105074982(ATP8A1),ncbi_105075266(NPAS3),ncbi_105079021(PRKCE),ncbi_105080611(SRPX2),ncbi_105081947(TBR1),ncbi_105083111(MRAP2)
GO:0008150	Biological Process	GO:0040011	locomotion	26	ncbi_105061746(CX3CR1),ncbi_105061975(MID2),ncbi_105066515(CCDC88A),ncbi_105067059(FGF13),ncbi_105068632(SH3KBP1),ncbi_105068756(EPB41L5),ncbi_105069260(CSPG4),ncbi_105069349(MAPK1),ncbi_105070223(ITSN1),ncbi_105072507(KRIT1),ncbi_105073133(ROBO2),ncbi_105074982(ATP8A1),ncbi_105076914(DLL4),ncbi_105076982(SORD),ncbi_105077803(DDX4),ncbi_105079021(PRKCE),ncbi_105079084(AMOT),ncbi_105079117(FZD3),n…
GO:0008150	Biological Process	GO:0001906	cell killing	1	ncbi_105067114(IL21)
GO:0008150	Biological Process	GO:0051179	localization	95	ncbi_105061746(CX3CR1),ncbi_105061967(NXT2),ncbi_105061975(MID2),ncbi_105062968(RPL39),ncbi_105063448(SLC9A1),ncbi_105063455(ZDHHC18),ncbi_105063456(SFN),ncbi_105063459(ARID1A),ncbi_105063568(ARL4C),ncbi_105063696(CTTNBP2NL),ncbi_105064564(RPGR),ncbi_105064660(SLC39A2),ncbi_105065672(HID1),ncbi_105066513(RPS27A),ncbi_105066515(CCDC88A),ncbi_105066540(CCT4),ncbi_105066689(PRKCI),ncbi_105067049(FHL…
GO:0008150	Biological Process	GO:0002376	immune system process	27	ncbi_105061746(CX3CR1),ncbi_105062968(RPL39),ncbi_105062989(NKAP),ncbi_105066513(RPS27A),ncbi_105066690(SKIL),ncbi_105067006(KITLG),ncbi_105067114(IL21),ncbi_105067115(IL2),ncbi_105067539(STOML2),ncbi_105069349(MAPK1),ncbi_105070130(HMGB3),ncbi_105073193(TNFRSF13C),ncbi_105073956(SEC61A1),ncbi_105074336(LOC105074336),ncbi_105074715(SLC8A3),ncbi_105074985(RBM47),ncbi_105074993(UBE2N),ncbi_10507618…
GO:0008150	Biological Process	GO:0048511	rhythmic process	1	ncbi_105066513(RPS27A)
GO:0003674	Molecular Function	GO:0005488	binding	249	ncbi_105061738(CSRNP1),ncbi_105061741(LOC105061741),ncbi_105061742(LOC105061742),ncbi_105061746(CX3CR1),ncbi_105061968(GUCY2F),ncbi_105061975(MID2),ncbi_105062323(CCDC91),ncbi_105062390(PHTF2),ncbi_105062965(RNF113A),ncbi_105062966(UPF3B),ncbi_105062968(RPL39),ncbi_105062970(SEPT6),ncbi_105062971(NKRF),ncbi_105062989(NKAP),ncbi_105063054(CNOT4),ncbi_105063086(NRF1),ncbi_105063158(FOXP2),ncbi_1050…
GO:0003674	Molecular Function	GO:0005198	structural molecule activity	9	ncbi_105061971(COL4A6),ncbi_105062968(RPL39),ncbi_105063201(NUP205),ncbi_105066513(RPS27A),ncbi_105074952(RPL9),ncbi_105075025(IKBIP),ncbi_105076201(LOC105076201),ncbi_105081023(DMD),ncbi_105083676(RPS4X)
GO:0003674	Molecular Function	GO:0003824	catalytic activity	127	ncbi_105061968(GUCY2F),ncbi_105063054(CNOT4),ncbi_105063286(UBE2E2),ncbi_105063454(GPN2),ncbi_105063455(ZDHHC18),ncbi_105063457(PIGV),ncbi_105063762(CCNC),ncbi_105063764(TSTD3),ncbi_105063765(USP45),ncbi_105064345(PAPD4),ncbi_105064656(LOC105064656),ncbi_105064661(METTL17),ncbi_105064876(FGGY),ncbi_105065256(ENOPH1),ncbi_105065669(ATP5H),ncbi_105065671(ICT1),ncbi_105066514(MTIF2),ncbi_105066576(A…
GO:0003674	Molecular Function	GO:0045182	translation regulator activity	1	ncbi_105069309(LOC105069309)
GO:0003674	Molecular Function	GO:0060089	molecular transducer activity	37	ncbi_105061746(CX3CR1),ncbi_105062985(AGTR2),ncbi_105063451(NR0B2),ncbi_105067051(BRS3),ncbi_105067337(NPR2),ncbi_105067338(LOC105067338),ncbi_105067340(LOC105067340),ncbi_105067343(LOC105067343),ncbi_105067344(LOC105067344),ncbi_105067345(LOC105067345),ncbi_105067543(LOC105067543),ncbi_105067544(LOC105067544),ncbi_105067545(LOC105067545),ncbi_105069260(CSPG4),ncbi_105070848(CNR2),ncbi_105072912(…
GO:0003674	Molecular Function	GO:0000988	transcription factor activity, protein binding	9	ncbi_105063451(NR0B2),ncbi_105066690(SKIL),ncbi_105069647(ZFPM2),ncbi_105072753(NFYC),ncbi_105072772(HEYL),ncbi_105074931(SLC30A9),ncbi_105079662(RAP2C),ncbi_105081445(COPS5),ncbi_105083675(CITED1)
GO:0003674	Molecular Function	GO:0004871	signal transducer activity	30	ncbi_105061746(CX3CR1),ncbi_105062985(AGTR2),ncbi_105063451(NR0B2),ncbi_105067051(BRS3),ncbi_105067337(NPR2),ncbi_105067338(LOC105067338),ncbi_105067340(LOC105067340),ncbi_105067343(LOC105067343),ncbi_105067344(LOC105067344),ncbi_105067345(LOC105067345),ncbi_105067543(LOC105067543),ncbi_105067544(LOC105067544),ncbi_105067545(LOC105067545),ncbi_105069349(MAPK1),ncbi_105070848(CNR2),ncbi_105072912(…
GO:0003674	Molecular Function	GO:0098772	molecular function regulator	13	ncbi_105063446(WDTC1),ncbi_105063456(SFN),ncbi_105067059(FGF13),ncbi_105067314(VCP),ncbi_105069817(CAB39),ncbi_105070223(ITSN1),ncbi_105070882(RAP1GAP),ncbi_105072913(TFPI),ncbi_105077771(ARHGAP6),ncbi_105079021(PRKCE),ncbi_105081514(ARFGEF1),ncbi_105081946(PSMD14),ncbi_105083715(OPHN1)
GO:0003674	Molecular Function	GO:0001071	nucleic acid binding transcription factor activity	15	ncbi_105061738(CSRNP1),ncbi_105063086(NRF1),ncbi_105063158(FOXP2),ncbi_105063451(NR0B2),ncbi_105068121(MEF2D),ncbi_105071171(RERE),ncbi_105072753(NFYC),ncbi_105072772(HEYL),ncbi_105073062(SREBF2),ncbi_105074931(SLC30A9),ncbi_105076675(ZNF215),ncbi_105078747(NFX1),ncbi_105081302(NFYB),ncbi_105081947(TBR1),ncbi_105083257(MSX1)
GO:0003674	Molecular Function	GO:0005215	transporter activity	15	ncbi_105063448(SLC9A1),ncbi_105064660(SLC39A2),ncbi_105065669(ATP5H),ncbi_105069173(SNUPN),ncbi_105069889(ATP9B),ncbi_105072912(CALCRL),ncbi_105074652(KCNH5),ncbi_105074715(SLC8A3),ncbi_105074931(SLC30A9),ncbi_105074982(ATP8A1),ncbi_105075945(GRIA3),ncbi_105076098(ATP6V1E1),ncbi_105076859(SLC12A6),ncbi_105080637(NOX1),ncbi_105082536(TMEM38A)
GO:0005575	Cellular Component	GO:0044420	extracellular matrix component	5	ncbi_105061970(COL4A5),ncbi_105061971(COL4A6),ncbi_105071061(VWA1),ncbi_105074713(SMOC1),ncbi_105077757(EGFL6)
GO:0005575	Cellular Component	GO:0030054	cell junction	22	ncbi_105061741(LOC105061741),ncbi_105061742(LOC105061742),ncbi_105063448(SLC9A1),ncbi_105066691(CLDN11),ncbi_105067049(FHL1),ncbi_105067059(FGF13),ncbi_105068119(IQGAP3),ncbi_105068632(SH3KBP1),ncbi_105068756(EPB41L5),ncbi_105069260(CSPG4),ncbi_105069309(LOC105069309),ncbi_105069349(MAPK1),ncbi_105072507(KRIT1),ncbi_105074952(RPL9),ncbi_105075025(IKBIP),ncbi_105076190(RND1),ncbi_105078236(KDM4B),…
GO:0005575	Cellular Component	GO:0019012	virion	2	ncbi_105065263(HNRNPDL),ncbi_105069172(IMP3)
GO:0005575	Cellular Component	GO:0044423	virion part	2	ncbi_105065263(HNRNPDL),ncbi_105069172(IMP3)
GO:0005575	Cellular Component	GO:0031012	extracellular matrix	7	ncbi_105061970(COL4A5),ncbi_105061971(COL4A6),ncbi_105063697(WNT2B),ncbi_105066576(ADAMTS9),ncbi_105071061(VWA1),ncbi_105074713(SMOC1),ncbi_105077757(EGFL6)
GO:0005575	Cellular Component	GO:0045202	synapse	7	ncbi_105061970(COL4A5),ncbi_105072022(SYT1),ncbi_105075945(GRIA3),ncbi_105076769(LRP4),ncbi_105079117(FZD3),ncbi_105080611(SRPX2),ncbi_105081023(DMD)
GO:0005575	Cellular Component	GO:0016020	membrane	156	ncbi_105061628(SLC35B3),ncbi_105061746(CX3CR1),ncbi_105061968(GUCY2F),ncbi_105062391(TMEM60),ncbi_105062985(AGTR2),ncbi_105063201(NUP205),ncbi_105063274(PLXDC2),ncbi_105063448(SLC9A1),ncbi_105063455(ZDHHC18),ncbi_105063456(SFN),ncbi_105063457(PIGV),ncbi_105063568(ARL4C),ncbi_105064557(TSPAN7),ncbi_105064660(SLC39A2),ncbi_105065669(ATP5H),ncbi_105065671(ICT1),ncbi_105065672(HID1),ncbi_105066148(FN…
GO:0005575	Cellular Component	GO:0005623	cell	283	ncbi_105061738(CSRNP1),ncbi_105061746(CX3CR1),ncbi_105061975(MID2),ncbi_105062323(CCDC91),ncbi_105062390(PHTF2),ncbi_105062966(UPF3B),ncbi_105062968(RPL39),ncbi_105062970(SEPT6),ncbi_105062989(NKAP),ncbi_105063054(CNOT4),ncbi_105063071(PODXL),ncbi_105063072(MKLN1),ncbi_105063086(NRF1),ncbi_105063201(NUP205),ncbi_105063446(WDTC1),ncbi_105063448(SLC9A1),ncbi_105063449(KDF1),ncbi_105063451(NR0B2),nc…
GO:0005575	Cellular Component	GO:0044464	cell part	283	ncbi_105061738(CSRNP1),ncbi_105061746(CX3CR1),ncbi_105061975(MID2),ncbi_105062323(CCDC91),ncbi_105062390(PHTF2),ncbi_105062966(UPF3B),ncbi_105062968(RPL39),ncbi_105062970(SEPT6),ncbi_105062989(NKAP),ncbi_105063054(CNOT4),ncbi_105063071(PODXL),ncbi_105063072(MKLN1),ncbi_105063086(NRF1),ncbi_105063201(NUP205),ncbi_105063446(WDTC1),ncbi_105063448(SLC9A1),ncbi_105063449(KDF1),ncbi_105063451(NR0B2),nc…
GO:0005575	Cellular Component	GO:0009295	nucleoid	1	ncbi_105072502(MTERF1)
GO:0005575	Cellular Component	GO:0044456	synapse part	5	ncbi_105072022(SYT1),ncbi_105075945(GRIA3),ncbi_105079117(FZD3),ncbi_105080611(SRPX2),ncbi_105081023(DMD)
GO:0005575	Cellular Component	GO:0031974	membrane-enclosed lumen	31	ncbi_105063201(NUP205),ncbi_105063762(CCNC),ncbi_105065263(HNRNPDL),ncbi_105066513(RPS27A),ncbi_105066690(SKIL),ncbi_105067314(VCP),ncbi_105067539(STOML2),ncbi_105068121(MEF2D),ncbi_105069260(CSPG4),ncbi_105069349(MAPK1),ncbi_105070229(SON),ncbi_105072753(NFYC),ncbi_105073062(SREBF2),ncbi_105075266(NPAS3),ncbi_105076004(DDX3X),ncbi_105076108(CECR2),ncbi_105076185(CCNT1),ncbi_105076189(DDX23),ncbi…
GO:0005575	Cellular Component	GO:0044422	organelle part	106	ncbi_105062968(RPL39),ncbi_105062970(SEPT6),ncbi_105063201(NUP205),ncbi_105063448(SLC9A1),ncbi_105063456(SFN),ncbi_105063457(PIGV),ncbi_105063459(ARID1A),ncbi_105063762(CCNC),ncbi_105064564(RPGR),ncbi_105064659(NDRG2),ncbi_105065263(HNRNPDL),ncbi_105065669(ATP5H),ncbi_105065671(ICT1),ncbi_105065672(HID1),ncbi_105066148(FNDC3A),ncbi_105066513(RPS27A),ncbi_105066514(MTIF2),ncbi_105066539(FAM161A),n…
GO:0005575	Cellular Component	GO:0044425	membrane part	112	ncbi_105061628(SLC35B3),ncbi_105061746(CX3CR1),ncbi_105061968(GUCY2F),ncbi_105062391(TMEM60),ncbi_105062985(AGTR2),ncbi_105063274(PLXDC2),ncbi_105063448(SLC9A1),ncbi_105063455(ZDHHC18),ncbi_105064557(TSPAN7),ncbi_105065669(ATP5H),ncbi_105065672(HID1),ncbi_105066691(CLDN11),ncbi_105067006(KITLG),ncbi_105067051(BRS3),ncbi_105067314(VCP),ncbi_105067337(NPR2),ncbi_105067338(LOC105067338),ncbi_1050673…
GO:0005575	Cellular Component	GO:0005576	extracellular region	20	ncbi_105061970(COL4A5),ncbi_105062968(RPL39),ncbi_105063456(SFN),ncbi_105063697(WNT2B),ncbi_105066520(EFEMP1),ncbi_105066576(ADAMTS9),ncbi_105066689(PRKCI),ncbi_105067006(KITLG),ncbi_105067114(IL21),ncbi_105067115(IL2),ncbi_105070452(MUC5AC),ncbi_105071003(ENO1),ncbi_105071061(VWA1),ncbi_105072507(KRIT1),ncbi_105072913(TFPI),ncbi_105077802(IL6ST),ncbi_105079297(ACE2),ncbi_105079349(NDP),ncbi_1050…
GO:0005575	Cellular Component	GO:0043226	organelle	249	ncbi_105061738(CSRNP1),ncbi_105061975(MID2),ncbi_105062323(CCDC91),ncbi_105062390(PHTF2),ncbi_105062966(UPF3B),ncbi_105062968(RPL39),ncbi_105062970(SEPT6),ncbi_105062989(NKAP),ncbi_105063054(CNOT4),ncbi_105063086(NRF1),ncbi_105063201(NUP205),ncbi_105063274(PLXDC2),ncbi_105063446(WDTC1),ncbi_105063448(SLC9A1),ncbi_105063451(NR0B2),ncbi_105063456(SFN),ncbi_105063457(PIGV),ncbi_105063459(ARID1A),ncb…
GO:0005575	Cellular Component	GO:0044421	extracellular region part	19	ncbi_105061970(COL4A5),ncbi_105062968(RPL39),ncbi_105063456(SFN),ncbi_105066520(EFEMP1),ncbi_105066576(ADAMTS9),ncbi_105066689(PRKCI),ncbi_105067006(KITLG),ncbi_105067114(IL21),ncbi_105067115(IL2),ncbi_105070452(MUC5AC),ncbi_105071003(ENO1),ncbi_105071061(VWA1),ncbi_105072507(KRIT1),ncbi_105072913(TFPI),ncbi_105077802(IL6ST),ncbi_105079297(ACE2),ncbi_105079349(NDP),ncbi_105080611(SRPX2),ncbi_1050…
GO:0005575	Cellular Component	GO:0032991	macromolecular complex	79	ncbi_105061970(COL4A5),ncbi_105061971(COL4A6),ncbi_105062966(UPF3B),ncbi_105062968(RPL39),ncbi_105063054(CNOT4),ncbi_105063086(NRF1),ncbi_105063459(ARID1A),ncbi_105063762(CCNC),ncbi_105064661(METTL17),ncbi_105065263(HNRNPDL),ncbi_105065671(ICT1),ncbi_105066513(RPS27A),ncbi_105066540(CCT4),ncbi_105066690(SKIL),ncbi_105067314(VCP),ncbi_105067539(STOML2),ncbi_105067634(TNKS),ncbi_105068776(RALB),ncb…
GO:0005575	Cellular Component	GO:0099512	supramolecular fiber	2	ncbi_105065672(HID1),ncbi_105076201(LOC105076201)
