# Supplementary material for: Exploring the genomic resources of seven domestic Bactrian camel populations in China through restriction site-associated DNA sequencing
Source: PLoS One. 2021 Apr 29;16(4):e0250168. doi: 10.1371/journal.pone.0250168 (PMC8084232; doi:10.1371/journal.pone.0250168)
Supplement: S11 Table — (XLSX) [file pone.0250168.s011.xlsx]

## Sheet: Table S11
Table S11. Gene Ontology (GO) classification of the selected genes in Dongjiang camel.
GO ID (level1)	GO Term (level1)	GO ID (level2)	GO Term (level2)	number_of_other_vs_DJ_0.05_fst_pi_sig_intersect (All)	Genes_of_other_vs_DJ_0.05_fst_pi_sig_intersect
GO:0008150	Biological Process	GO:0071840	cellular component organization or biogenesis	123	ncbi_105061970(COL4A5),ncbi_105061973(PSMD10),ncbi_105062297(KRAS),ncbi_105062387(MAGI2),ncbi_105062990(SLC25A5),ncbi_105063442(WASF2),ncbi_105063443(GPR3),ncbi_105063469(SH3BGRL3),ncbi_105063489(LDLRAP1),ncbi_105063511(AUNIP),ncbi_105063636(KIAA1324),ncbi_105063639(PSRC1),ncbi_105063641(SORT1),ncbi_105063815(SUPT7L),ncbi_105063829(MPV17),ncbi_105063899(TRIM54),ncbi_105064018(LOC105064018),ncbi_1…
GO:0008150	Biological Process	GO:0008152	metabolic process	254	ncbi_105061972(ATG4A),ncbi_105061973(PSMD10),ncbi_105061977(PRPS1),ncbi_105062297(KRAS),ncbi_105062387(MAGI2),ncbi_105062985(AGTR2),ncbi_105063045(AKR1D1),ncbi_105063046(CREB3L2),ncbi_105063142(LSM8),ncbi_105063155(MDFIC),ncbi_105063265(ACAD11),ncbi_105063469(SH3BGRL3),ncbi_105063489(LDLRAP1),ncbi_105063506(FCN3),ncbi_105063637(SARS),ncbi_105063639(PSRC1),ncbi_105063641(SORT1),ncbi_105063643(PSMA…
GO:0008150	Biological Process	GO:0022414	reproductive process	25	ncbi_105063443(GPR3),ncbi_105063484(PAQR7),ncbi_105063827(EIF2B4),ncbi_105064016(RQCD1),ncbi_105064017(PLCD4),ncbi_105065196(ACVR2A),ncbi_105068104(INSRR),ncbi_105069292(DPY19L2),ncbi_105069418(SPEF2),ncbi_105069915(NR6A1),ncbi_105070186(MAMLD1),ncbi_105071818(SPO11),ncbi_105073133(ROBO2),ncbi_105074647(HIF1A),ncbi_105075266(NPAS3),ncbi_105075863(NRK),ncbi_105076170(VDR),ncbi_105076928(TYRO3),ncb…
GO:0008150	Biological Process	GO:0000003	reproduction	25	ncbi_105063443(GPR3),ncbi_105063484(PAQR7),ncbi_105063827(EIF2B4),ncbi_105064016(RQCD1),ncbi_105064017(PLCD4),ncbi_105065196(ACVR2A),ncbi_105068104(INSRR),ncbi_105069292(DPY19L2),ncbi_105069418(SPEF2),ncbi_105069915(NR6A1),ncbi_105070186(MAMLD1),ncbi_105071818(SPO11),ncbi_105073133(ROBO2),ncbi_105074647(HIF1A),ncbi_105075266(NPAS3),ncbi_105075863(NRK),ncbi_105076170(VDR),ncbi_105076928(TYRO3),ncb…
GO:0008150	Biological Process	GO:0009987	cellular process	327	ncbi_105061970(COL4A5),ncbi_105061972(ATG4A),ncbi_105061973(PSMD10),ncbi_105061977(PRPS1),ncbi_105062297(KRAS),ncbi_105062387(MAGI2),ncbi_105062974(SLC25A43),ncbi_105062985(AGTR2),ncbi_105062990(SLC25A5),ncbi_105063046(CREB3L2),ncbi_105063142(LSM8),ncbi_105063155(MDFIC),ncbi_105063265(ACAD11),ncbi_105063442(WASF2),ncbi_105063443(GPR3),ncbi_105063469(SH3BGRL3),ncbi_105063472(CNKSR1),ncbi_105063484…
GO:0008150	Biological Process	GO:0032502	developmental process	113	ncbi_105061977(PRPS1),ncbi_105062297(KRAS),ncbi_105062387(MAGI2),ncbi_105062985(AGTR2),ncbi_105063046(CREB3L2),ncbi_105063442(WASF2),ncbi_105063484(PAQR7),ncbi_105063641(SORT1),ncbi_105063645(SYPL2),ncbi_105063787(PRDM13),ncbi_105063826(ZNF513),ncbi_105063827(EIF2B4),ncbi_105063829(MPV17),ncbi_105063899(TRIM54),ncbi_105063983(NAB1),ncbi_105064016(RQCD1),ncbi_105064020(STK36),ncbi_105064447(OTP),n…
GO:0008150	Biological Process	GO:0044848	biological phase	3	ncbi_105061973(PSMD10),ncbi_105063643(PSMA5),ncbi_105080725(SMC3)
GO:0008150	Biological Process	GO:0048519	negative regulation of biological process	60	ncbi_105061973(PSMD10),ncbi_105062297(KRAS),ncbi_105062387(MAGI2),ncbi_105062985(AGTR2),ncbi_105062990(SLC25A5),ncbi_105063442(WASF2),ncbi_105063506(FCN3),ncbi_105063643(PSMA5),ncbi_105063762(CCNC),ncbi_105063899(TRIM54),ncbi_105064016(RQCD1),ncbi_105064043(DNAJB2),ncbi_105064588(ARRDC3),ncbi_105065851(CLTC),ncbi_105066157(TRIM13),ncbi_105066465(CDKN2C),ncbi_105066467(FAF1),ncbi_105068230(NTRK1),…
GO:0008150	Biological Process	GO:0051704	multi-organism process	33	ncbi_105061973(PSMD10),ncbi_105061977(PRPS1),ncbi_105062297(KRAS),ncbi_105063484(PAQR7),ncbi_105063643(PSMA5),ncbi_105064017(PLCD4),ncbi_105065196(ACVR2A),ncbi_105066157(TRIM13),ncbi_105068390(ILF3),ncbi_105069292(DPY19L2),ncbi_105069418(SPEF2),ncbi_105069915(NR6A1),ncbi_105070123(EEF1G),ncbi_105071818(SPO11),ncbi_105072075(SPON2),ncbi_105074785(MEF2C),ncbi_105075256(COCH),ncbi_105075266(NPAS3),n…
GO:0008150	Biological Process	GO:0048518	positive regulation of biological process	66	ncbi_105061973(PSMD10),ncbi_105062297(KRAS),ncbi_105062387(MAGI2),ncbi_105062985(AGTR2),ncbi_105063155(MDFIC),ncbi_105063489(LDLRAP1),ncbi_105063506(FCN3),ncbi_105063636(KIAA1324),ncbi_105063639(PSRC1),ncbi_105063643(PSMA5),ncbi_105064020(STK36),ncbi_105064021(RNF25),ncbi_105064043(DNAJB2),ncbi_105064588(ARRDC3),ncbi_105064731(DOCK7),ncbi_105065196(ACVR2A),ncbi_105066157(TRIM13),ncbi_105067634(TN…
GO:0008150	Biological Process	GO:0040007	growth	17	ncbi_105061973(PSMD10),ncbi_105063639(PSRC1),ncbi_105064043(DNAJB2),ncbi_105066465(CDKN2C),ncbi_105066999(TMTC3),ncbi_105071642(CRLF3),ncbi_105074647(HIF1A),ncbi_105075863(NRK),ncbi_105076004(DDX3X),ncbi_105077769(WWC3),ncbi_105077788(PDE4D),ncbi_105079218(NOTCH2),ncbi_105079639(SASH3),ncbi_105079671(GPC3),ncbi_105081833(TNKS2),ncbi_105083729(MED12),ncbi_105084034(HLX)
GO:0008150	Biological Process	GO:0007610	behavior	13	ncbi_105062297(KRAS),ncbi_105062985(AGTR2),ncbi_105073133(ROBO2),ncbi_105074647(HIF1A),ncbi_105074785(MEF2C),ncbi_105075266(NPAS3),ncbi_105077255(AHI1),ncbi_105077394(NR2E1),ncbi_105077788(PDE4D),ncbi_105079294(FIGF),ncbi_105079498(JPH3),ncbi_105079674(HPRT1),ncbi_105082280(ABI2)
GO:0008150	Biological Process	GO:0023052	signaling	109	ncbi_105061973(PSMD10),ncbi_105062297(KRAS),ncbi_105062387(MAGI2),ncbi_105062985(AGTR2),ncbi_105063046(CREB3L2),ncbi_105063155(MDFIC),ncbi_105063442(WASF2),ncbi_105063443(GPR3),ncbi_105063472(CNKSR1),ncbi_105063489(LDLRAP1),ncbi_105063636(KIAA1324),ncbi_105063641(SORT1),ncbi_105063643(PSMA5),ncbi_105063762(CCNC),ncbi_105063816(GPN1),ncbi_105064016(RQCD1),ncbi_105064017(PLCD4),ncbi_105064020(STK36…
GO:0008150	Biological Process	GO:0048511	rhythmic process	3	ncbi_105068230(NTRK1),ncbi_105070196(DYRK1A),ncbi_105076585(TPH1)
GO:0008150	Biological Process	GO:0065007	biological regulation	229	ncbi_105061973(PSMD10),ncbi_105061988(VSIG1),ncbi_105062297(KRAS),ncbi_105062387(MAGI2),ncbi_105062985(AGTR2),ncbi_105062990(SLC25A5),ncbi_105063046(CREB3L2),ncbi_105063155(MDFIC),ncbi_105063442(WASF2),ncbi_105063443(GPR3),ncbi_105063469(SH3BGRL3),ncbi_105063472(CNKSR1),ncbi_105063489(LDLRAP1),ncbi_105063506(FCN3),ncbi_105063636(KIAA1324),ncbi_105063639(PSRC1),ncbi_105063641(SORT1),ncbi_105063643…
GO:0008150	Biological Process	GO:0001906	cell killing	1	ncbi_105075938(SH2D1A)
GO:0008150	Biological Process	GO:0051179	localization	105	ncbi_105061972(ATG4A),ncbi_105061973(PSMD10),ncbi_105062297(KRAS),ncbi_105062387(MAGI2),ncbi_105062974(SLC25A43),ncbi_105062990(SLC25A5),ncbi_105063046(CREB3L2),ncbi_105063155(MDFIC),ncbi_105063442(WASF2),ncbi_105063469(SH3BGRL3),ncbi_105063489(LDLRAP1),ncbi_105063506(FCN3),ncbi_105063641(SORT1),ncbi_105063645(SYPL2),ncbi_105063815(SUPT7L),ncbi_105063825(SNX17),ncbi_105064731(DOCK7),ncbi_10506475…
GO:0008150	Biological Process	GO:0002376	immune system process	34	ncbi_105061973(PSMD10),ncbi_105062297(KRAS),ncbi_105063442(WASF2),ncbi_105063506(FCN3),ncbi_105063643(PSMA5),ncbi_105064731(DOCK7),ncbi_105065851(CLTC),ncbi_105067063(ATP11C),ncbi_105068230(NTRK1),ncbi_105069418(SPEF2),ncbi_105070130(HMGB3),ncbi_105072075(SPON2),ncbi_105072820(AGO1),ncbi_105072821(AGO3),ncbi_105072822(AGO4),ncbi_105074647(HIF1A),ncbi_105074785(MEF2C),ncbi_105074985(RBM47),ncbi_10…
GO:0008150	Biological Process	GO:0050789	regulation of biological process	216	ncbi_105061973(PSMD10),ncbi_105062297(KRAS),ncbi_105062387(MAGI2),ncbi_105062985(AGTR2),ncbi_105062990(SLC25A5),ncbi_105063046(CREB3L2),ncbi_105063155(MDFIC),ncbi_105063442(WASF2),ncbi_105063443(GPR3),ncbi_105063469(SH3BGRL3),ncbi_105063472(CNKSR1),ncbi_105063489(LDLRAP1),ncbi_105063506(FCN3),ncbi_105063636(KIAA1324),ncbi_105063639(PSRC1),ncbi_105063641(SORT1),ncbi_105063643(PSMA5),ncbi_105063762…
GO:0008150	Biological Process	GO:0040011	locomotion	26	ncbi_105062297(KRAS),ncbi_105062387(MAGI2),ncbi_105063442(WASF2),ncbi_105063469(SH3BGRL3),ncbi_105063506(FCN3),ncbi_105064588(ARRDC3),ncbi_105068632(SH3KBP1),ncbi_105072819(TEKT2),ncbi_105073133(ROBO2),ncbi_105074647(HIF1A),ncbi_105074785(MEF2C),ncbi_105074863(CDH1),ncbi_105076169(HDAC7),ncbi_105076928(TYRO3),ncbi_105077394(NR2E1),ncbi_105077788(PDE4D),ncbi_105077803(DDX4),ncbi_105078306(MYO1F),n…
GO:0008150	Biological Process	GO:0022610	biological adhesion	20	ncbi_105065849(VMP1),ncbi_105066467(FAF1),ncbi_105067165(PCDH11X),ncbi_105071555(FLOT2),ncbi_105072058(FGFRL1),ncbi_105072075(SPON2),ncbi_105072817(COL8A2),ncbi_105073133(ROBO2),ncbi_105074582(FERMT2),ncbi_105074863(CDH1),ncbi_105076014(CASK),ncbi_105077748(AMELX),ncbi_105077771(ARHGAP6),ncbi_105078306(MYO1F),ncbi_105079297(ACE2),ncbi_105079406(TFE3),ncbi_105079639(SASH3),ncbi_105081925(CYTIP),nc…
GO:0008150	Biological Process	GO:0050896	response to stimulus	146	ncbi_105061973(PSMD10),ncbi_105062297(KRAS),ncbi_105062387(MAGI2),ncbi_105062985(AGTR2),ncbi_105063046(CREB3L2),ncbi_105063155(MDFIC),ncbi_105063442(WASF2),ncbi_105063443(GPR3),ncbi_105063472(CNKSR1),ncbi_105063489(LDLRAP1),ncbi_105063506(FCN3),ncbi_105063636(KIAA1324),ncbi_105063641(SORT1),ncbi_105063643(PSMA5),ncbi_105063762(CCNC),ncbi_105063816(GPN1),ncbi_105063829(MPV17),ncbi_105064016(RQCD1)…
GO:0008150	Biological Process	GO:0044699	single-organism process	280	ncbi_105061970(COL4A5),ncbi_105061973(PSMD10),ncbi_105061977(PRPS1),ncbi_105061988(VSIG1),ncbi_105062297(KRAS),ncbi_105062387(MAGI2),ncbi_105062974(SLC25A43),ncbi_105062985(AGTR2),ncbi_105062990(SLC25A5),ncbi_105063045(AKR1D1),ncbi_105063046(CREB3L2),ncbi_105063155(MDFIC),ncbi_105063265(ACAD11),ncbi_105063442(WASF2),ncbi_105063443(GPR3),ncbi_105063469(SH3BGRL3),ncbi_105063472(CNKSR1),ncbi_1050634…
GO:0008150	Biological Process	GO:0032501	multicellular organismal process	116	ncbi_105061977(PRPS1),ncbi_105061988(VSIG1),ncbi_105062297(KRAS),ncbi_105062387(MAGI2),ncbi_105062985(AGTR2),ncbi_105063045(AKR1D1),ncbi_105063046(CREB3L2),ncbi_105063442(WASF2),ncbi_105063469(SH3BGRL3),ncbi_105063484(PAQR7),ncbi_105063827(EIF2B4),ncbi_105063829(MPV17),ncbi_105063899(TRIM54),ncbi_105063983(NAB1),ncbi_105064020(STK36),ncbi_105064047(DES),ncbi_105064447(OTP),ncbi_105064588(ARRDC3),…
GO:0003674	Molecular Function	GO:0005488	binding	272	ncbi_105061973(PSMD10),ncbi_105061977(PRPS1),ncbi_105061980(RBM41),ncbi_105062294(CASC1),ncbi_105062297(KRAS),ncbi_105062387(MAGI2),ncbi_105062990(SLC25A5),ncbi_105063046(CREB3L2),ncbi_105063142(LSM8),ncbi_105063155(MDFIC),ncbi_105063265(ACAD11),ncbi_105063442(WASF2),ncbi_105063469(SH3BGRL3),ncbi_105063472(CNKSR1),ncbi_105063473(ZNF593),ncbi_105063484(PAQR7),ncbi_105063488(MAN1C1),ncbi_105063489(…
GO:0003674	Molecular Function	GO:0045182	translation regulator activity	2	ncbi_105077834(PAIP1),ncbi_105082196(PURA)
GO:0003674	Molecular Function	GO:0003824	catalytic activity	135	ncbi_105061972(ATG4A),ncbi_105061977(PRPS1),ncbi_105062387(MAGI2),ncbi_105063045(AKR1D1),ncbi_105063265(ACAD11),ncbi_105063469(SH3BGRL3),ncbi_105063488(MAN1C1),ncbi_105063637(SARS),ncbi_105063643(PSMA5),ncbi_105063762(CCNC),ncbi_105063764(TSTD3),ncbi_105063765(USP45),ncbi_105063815(SUPT7L),ncbi_105063816(GPN1),ncbi_105063824(PPM1G),ncbi_105064017(PLCD4),ncbi_105064020(STK36),ncbi_105064044(PTPRN)…
GO:0003674	Molecular Function	GO:0005198	structural molecule activity	7	ncbi_105061990(NUP62CL),ncbi_105062387(MAGI2),ncbi_105063489(LDLRAP1),ncbi_105071562(RPL23A),ncbi_105072817(COL8A2),ncbi_105077748(AMELX),ncbi_105081023(DMD)
GO:0003674	Molecular Function	GO:0005215	transporter activity	19	ncbi_105064758(LOC105064758),ncbi_105066483(LOC105066483),ncbi_105066786(SERINC2),ncbi_105067063(ATP11C),ncbi_105070087(GABRE),ncbi_105070147(NXF1),ncbi_105070228(CNGA2),ncbi_105072031(SLC26A1),ncbi_105073818(SLC39A4),ncbi_105074889(SLC9A5),ncbi_105075945(GRIA3),ncbi_105077096(SEC63),ncbi_105077745(CLCN4),ncbi_105078664(SLC38A7),ncbi_105079013(ABCG8),ncbi_105079413(PLP2),ncbi_105079498(JPH3),ncbi…
GO:0003674	Molecular Function	GO:0001071	nucleic acid binding transcription factor activity	17	ncbi_105063046(CREB3L2),ncbi_105068701(ELF2),ncbi_105069915(NR6A1),ncbi_105070125(MTA2),ncbi_105072089(CTBP1),ncbi_105073821(FOXH1),ncbi_105074647(HIF1A),ncbi_105074785(MEF2C),ncbi_105074888(E2F4),ncbi_105075254(STRN3),ncbi_105076170(VDR),ncbi_105077394(NR2E1),ncbi_105079001(MTA3),ncbi_105079202(LOC105079202),ncbi_105079406(TFE3),ncbi_105082196(PURA),ncbi_105083692(FOXO4)
GO:0003674	Molecular Function	GO:0000988	transcription factor activity, protein binding	8	ncbi_105070125(MTA2),ncbi_105071554(PHF12),ncbi_105072089(CTBP1),ncbi_105073821(FOXH1),ncbi_105074647(HIF1A),ncbi_105076169(HDAC7),ncbi_105083683(TAF1),ncbi_105083729(MED12)
GO:0003674	Molecular Function	GO:0060089	molecular transducer activity	31	ncbi_105062387(MAGI2),ncbi_105062985(AGTR2),ncbi_105063443(GPR3),ncbi_105063641(SORT1),ncbi_105064017(PLCD4),ncbi_105065196(ACVR2A),ncbi_105066157(TRIM13),ncbi_105067051(BRS3),ncbi_105068230(NTRK1),ncbi_105068385(S1PR5),ncbi_105068652(GPR64),ncbi_105069915(NR6A1),ncbi_105070087(GABRE),ncbi_105070137(GNG3),ncbi_105072058(FGFRL1),ncbi_105073133(ROBO2),ncbi_105074647(HIF1A),ncbi_105075266(NPAS3),ncb…
GO:0003674	Molecular Function	GO:0098772	molecular function regulator	11	ncbi_105063469(SH3BGRL3),ncbi_105066465(CDKN2C),ncbi_105069817(CAB39),ncbi_105077771(ARHGAP6),ncbi_105078301(ANGPTL4),ncbi_105079671(GPC3),ncbi_105080433(MOB1B),ncbi_105082052(TNFAIP8),ncbi_105082150(SPOCK1),ncbi_105083715(OPHN1),ncbi_105083790(PPP2R5D)
GO:0003674	Molecular Function	GO:0004871	signal transducer activity	20	ncbi_105062985(AGTR2),ncbi_105063443(GPR3),ncbi_105063641(SORT1),ncbi_105065196(ACVR2A),ncbi_105067051(BRS3),ncbi_105068230(NTRK1),ncbi_105068385(S1PR5),ncbi_105068652(GPR64),ncbi_105069915(NR6A1),ncbi_105072058(FGFRL1),ncbi_105073133(ROBO2),ncbi_105075945(GRIA3),ncbi_105076170(VDR),ncbi_105076337(LOC105076337),ncbi_105077394(NR2E1),ncbi_105079002(OXER1),ncbi_105079117(FZD3),ncbi_105081926(ACVR1C…
GO:0005575	Cellular Component	GO:0031012	extracellular matrix	16	ncbi_105061970(COL4A5),ncbi_105064429(LOC105064429),ncbi_105066576(ADAMTS9),ncbi_105072075(SPON2),ncbi_105072759(COL9A2),ncbi_105072817(COL8A2),ncbi_105075256(COCH),ncbi_105076014(CASK),ncbi_105077748(AMELX),ncbi_105078301(ANGPTL4),ncbi_105078412(ADAMTS10),ncbi_105079671(GPC3),ncbi_105080392(ADAMTS3),ncbi_105080405(AMTN),ncbi_105080725(SMC3),ncbi_105082150(SPOCK1)
GO:0005575	Cellular Component	GO:0043226	organelle	267	ncbi_105061973(PSMD10),ncbi_105062297(KRAS),ncbi_105062387(MAGI2),ncbi_105062974(SLC25A43),ncbi_105062990(SLC25A5),ncbi_105063045(AKR1D1),ncbi_105063046(CREB3L2),ncbi_105063142(LSM8),ncbi_105063155(MDFIC),ncbi_105063265(ACAD11),ncbi_105063269(DNAJC13),ncbi_105063442(WASF2),ncbi_105063469(SH3BGRL3),ncbi_105063470(CEP85),ncbi_105063473(ZNF593),ncbi_105063488(MAN1C1),ncbi_105063489(LDLRAP1),ncbi_105…
GO:0005575	Cellular Component	GO:0032991	macromolecular complex	102	ncbi_105061970(COL4A5),ncbi_105061973(PSMD10),ncbi_105061977(PRPS1),ncbi_105062387(MAGI2),ncbi_105062990(SLC25A5),ncbi_105063142(LSM8),ncbi_105063442(WASF2),ncbi_105063489(LDLRAP1),ncbi_105063643(PSMA5),ncbi_105063762(CCNC),ncbi_105063814(SLC4A1AP),ncbi_105063815(SUPT7L),ncbi_105063825(SNX17),ncbi_105063827(EIF2B4),ncbi_105063899(TRIM54),ncbi_105064016(RQCD1),ncbi_105064043(DNAJB2),ncbi_105064047…
GO:0005575	Cellular Component	GO:0005623	cell	291	ncbi_105061973(PSMD10),ncbi_105061977(PRPS1),ncbi_105062297(KRAS),ncbi_105062387(MAGI2),ncbi_105062974(SLC25A43),ncbi_105062990(SLC25A5),ncbi_105063045(AKR1D1),ncbi_105063046(CREB3L2),ncbi_105063142(LSM8),ncbi_105063155(MDFIC),ncbi_105063265(ACAD11),ncbi_105063269(DNAJC13),ncbi_105063442(WASF2),ncbi_105063469(SH3BGRL3),ncbi_105063470(CEP85),ncbi_105063473(ZNF593),ncbi_105063489(LDLRAP1),ncbi_1050…
GO:0005575	Cellular Component	GO:0044464	cell part	291	ncbi_105061973(PSMD10),ncbi_105061977(PRPS1),ncbi_105062297(KRAS),ncbi_105062387(MAGI2),ncbi_105062974(SLC25A43),ncbi_105062990(SLC25A5),ncbi_105063045(AKR1D1),ncbi_105063046(CREB3L2),ncbi_105063142(LSM8),ncbi_105063155(MDFIC),ncbi_105063265(ACAD11),ncbi_105063269(DNAJC13),ncbi_105063442(WASF2),ncbi_105063469(SH3BGRL3),ncbi_105063470(CEP85),ncbi_105063473(ZNF593),ncbi_105063489(LDLRAP1),ncbi_1050…
GO:0005575	Cellular Component	GO:0044422	organelle part	124	ncbi_105061973(PSMD10),ncbi_105062990(SLC25A5),ncbi_105063046(CREB3L2),ncbi_105063142(LSM8),ncbi_105063265(ACAD11),ncbi_105063269(DNAJC13),ncbi_105063470(CEP85),ncbi_105063489(LDLRAP1),ncbi_105063511(AUNIP),ncbi_105063636(KIAA1324),ncbi_105063639(PSRC1),ncbi_105063641(SORT1),ncbi_105063643(PSMA5),ncbi_105063762(CCNC),ncbi_105063815(SUPT7L),ncbi_105063825(SNX17),ncbi_105063829(MPV17),ncbi_10506389…
GO:0005575	Cellular Component	GO:0044420	extracellular matrix component	6	ncbi_105061970(COL4A5),ncbi_105072817(COL8A2),ncbi_105076014(CASK),ncbi_105077748(AMELX),ncbi_105080405(AMTN),ncbi_105080725(SMC3)
GO:0005575	Cellular Component	GO:0019012	virion	3	ncbi_105066789(SNRNP40),ncbi_105070140(HNRNPUL2),ncbi_105078304(HNRNPM)
GO:0005575	Cellular Component	GO:0044423	virion part	3	ncbi_105066789(SNRNP40),ncbi_105070140(HNRNPUL2),ncbi_105078304(HNRNPM)
GO:0005575	Cellular Component	GO:0045202	synapse	10	ncbi_105061970(COL4A5),ncbi_105062387(MAGI2),ncbi_105064047(DES),ncbi_105070137(GNG3),ncbi_105074685(GPHN),ncbi_105075945(GRIA3),ncbi_105076014(CASK),ncbi_105079117(FZD3),ncbi_105081023(DMD),ncbi_105081419(PDZRN3)
GO:0005575	Cellular Component	GO:0031974	membrane-enclosed lumen	38	ncbi_105061973(PSMD10),ncbi_105063639(PSRC1),ncbi_105063643(PSMA5),ncbi_105063762(CCNC),ncbi_105063815(SUPT7L),ncbi_105068320(NACC1),ncbi_105068701(ELF2),ncbi_105070124(TUT1),ncbi_105070125(MTA2),ncbi_105070147(NXF1),ncbi_105070196(DYRK1A),ncbi_105070678(DPF2),ncbi_105071554(PHF12),ncbi_105071641(SUZ12),ncbi_105072023(DGKQ),ncbi_105072520(LOC105072520),ncbi_105072820(AGO1),ncbi_105073820(CYHR1),n…
GO:0005575	Cellular Component	GO:0009295	nucleoid	2	ncbi_105062990(SLC25A5),ncbi_105079065(LRPPRC)
GO:0005575	Cellular Component	GO:0044456	synapse part	7	ncbi_105062387(MAGI2),ncbi_105070137(GNG3),ncbi_105074685(GPHN),ncbi_105075945(GRIA3),ncbi_105076014(CASK),ncbi_105079117(FZD3),ncbi_105081023(DMD)
GO:0005575	Cellular Component	GO:0030054	cell junction	20	ncbi_105062297(KRAS),ncbi_105062387(MAGI2),ncbi_105063442(WASF2),ncbi_105064047(DES),ncbi_105064731(DOCK7),ncbi_105065851(CLTC),ncbi_105068632(SH3KBP1),ncbi_105071555(FLOT2),ncbi_105072058(FGFRL1),ncbi_105074582(FERMT2),ncbi_105074863(CDH1),ncbi_105076014(CASK),ncbi_105077255(AHI1),ncbi_105078236(KDM4B),ncbi_105079084(AMOT),ncbi_105079366(UBA1),ncbi_105079717(MAGI3),ncbi_105080405(AMTN),ncbi_1050…
GO:0005575	Cellular Component	GO:0099512	supramolecular fiber	2	ncbi_105063489(LDLRAP1),ncbi_105077746(MID1)
GO:0005575	Cellular Component	GO:0044425	membrane part	101	ncbi_105061988(VSIG1),ncbi_105062297(KRAS),ncbi_105062974(SLC25A43),ncbi_105062985(AGTR2),ncbi_105062990(SLC25A5),ncbi_105063046(CREB3L2),ncbi_105063443(GPR3),ncbi_105063484(PAQR7),ncbi_105063489(LDLRAP1),ncbi_105063636(KIAA1324),ncbi_105063641(SORT1),ncbi_105063645(SYPL2),ncbi_105063829(MPV17),ncbi_105064557(TSPAN7),ncbi_105064758(LOC105064758),ncbi_105065196(ACVR2A),ncbi_105065851(CLTC),ncbi_10…
GO:0005575	Cellular Component	GO:0016020	membrane	137	ncbi_105061988(VSIG1),ncbi_105062297(KRAS),ncbi_105062387(MAGI2),ncbi_105062974(SLC25A43),ncbi_105062985(AGTR2),ncbi_105062990(SLC25A5),ncbi_105063046(CREB3L2),ncbi_105063265(ACAD11),ncbi_105063269(DNAJC13),ncbi_105063443(GPR3),ncbi_105063484(PAQR7),ncbi_105063489(LDLRAP1),ncbi_105063636(KIAA1324),ncbi_105063641(SORT1),ncbi_105063645(SYPL2),ncbi_105063825(SNX17),ncbi_105063829(MPV17),ncbi_1050640…
GO:0005575	Cellular Component	GO:0044421	extracellular region part	14	ncbi_105061970(COL4A5),ncbi_105063506(FCN3),ncbi_105064046(DNPEP),ncbi_105065732(RAB11FIP3),ncbi_105066576(ADAMTS9),ncbi_105066787(FABP3),ncbi_105072075(SPON2),ncbi_105078301(ANGPTL4),ncbi_105078666(CNOT1),ncbi_105079294(FIGF),ncbi_105079297(ACE2),ncbi_105080392(ADAMTS3),ncbi_105080405(AMTN),ncbi_105082150(SPOCK1)
GO:0005575	Cellular Component	GO:0005576	extracellular region	14	ncbi_105061970(COL4A5),ncbi_105063506(FCN3),ncbi_105064046(DNPEP),ncbi_105065732(RAB11FIP3),ncbi_105066576(ADAMTS9),ncbi_105066787(FABP3),ncbi_105072075(SPON2),ncbi_105078301(ANGPTL4),ncbi_105078666(CNOT1),ncbi_105079294(FIGF),ncbi_105079297(ACE2),ncbi_105080392(ADAMTS3),ncbi_105080405(AMTN),ncbi_105082150(SPOCK1)
