# Supplementary material for: Exploring the genomic resources of seven domestic Bactrian camel populations in China through restriction site-associated DNA sequencing
Source: PLoS One. 2021 Apr 29;16(4):e0250168. doi: 10.1371/journal.pone.0250168 (PMC8084232; doi:10.1371/journal.pone.0250168)
Supplement: S12 Table — (XLSX) [file pone.0250168.s012.xlsx]

## Sheet: Table S12
Table S12. Gene Ontology (GO) classification of the selected genes in Beijiang camel.
GO ID (level1)	GO Term (level1)	GO ID (level2)	GO Term (level2)	number_of_other_vs_BJ_0.05_fst_pi_sig_intersect (All)	Genes_of_other_vs_BJ_0.05_fst_pi_sig_intersect
GO:0008150	Biological Process	GO:0071840	cellular component organization or biogenesis	88	ncbi_105061973(PSMD10),ncbi_105063035(LOC105063035),ncbi_105063086(NRF1),ncbi_105063149(MET),ncbi_105063150(CAV1),ncbi_105063151(CAV2),ncbi_105063418(RCC1),ncbi_105063446(WDTC1),ncbi_105063448(SLC9A1),ncbi_105063469(SH3BGRL3),ncbi_105065483(KCTD16),ncbi_105065931(NAP1L3),ncbi_105066513(RPS27A),ncbi_105066514(MTIF2),ncbi_105066515(CCDC88A),ncbi_105066519(PNPT1),ncbi_105066689(PRKCI),ncbi_105066690…
GO:0008150	Biological Process	GO:0040007	growth	19	ncbi_105061973(PSMD10),ncbi_105063446(WDTC1),ncbi_105063953(DDX5),ncbi_105066519(PNPT1),ncbi_105067263(ZP3),ncbi_105070875(CDC42),ncbi_105072896(PPP1R1C),ncbi_105072941(ERBB4),ncbi_105074647(HIF1A),ncbi_105075770(EMX1),ncbi_105075771(SPR),ncbi_105075863(NRK),ncbi_105075950(MCTS1),ncbi_105076277(RARG),ncbi_105077788(PDE4D),ncbi_105079639(SASH3),ncbi_105079975(AKT1),ncbi_105081861(PTEN),ncbi_105084…
GO:0008150	Biological Process	GO:0044848	biological phase	3	ncbi_105061973(PSMD10),ncbi_105066513(RPS27A),ncbi_105080492(ARPP19)
GO:0008150	Biological Process	GO:0000003	reproduction	18	ncbi_105063149(MET),ncbi_105066691(CLDN11),ncbi_105067263(ZP3),ncbi_105067373(SHB),ncbi_105067510(VGF),ncbi_105069418(SPEF2),ncbi_105072787(INPP5B),ncbi_105074647(HIF1A),ncbi_105074798(CCDC79),ncbi_105075863(NRK),ncbi_105076277(RARG),ncbi_105076279(ESPL1),ncbi_105076571(E2F8),ncbi_105079695(PLAC1),ncbi_105079975(AKT1),ncbi_105080515(PYGO1),ncbi_105081861(PTEN),ncbi_105083492(PIWIL4)
GO:0008150	Biological Process	GO:0002376	immune system process	30	ncbi_105061973(PSMD10),ncbi_105063150(CAV1),ncbi_105066513(RPS27A),ncbi_105066690(SKIL),ncbi_105067063(ATP11C),ncbi_105067243(AP1S1),ncbi_105067263(ZP3),ncbi_105067373(SHB),ncbi_105068403(LYL1),ncbi_105069418(SPEF2),ncbi_105070875(CDC42),ncbi_105072219(IL1RL2),ncbi_105072220(IL1RL1),ncbi_105072662(LOC105072662),ncbi_105072919(SLC40A1),ncbi_105074647(HIF1A),ncbi_105074796(CMTM3),ncbi_105076376(ITG…
GO:0008150	Biological Process	GO:0009987	cellular process	221	ncbi_105061972(ATG4A),ncbi_105061973(PSMD10),ncbi_105062970(SEPT6),ncbi_105062971(NKRF),ncbi_105063035(LOC105063035),ncbi_105063086(NRF1),ncbi_105063149(MET),ncbi_105063150(CAV1),ncbi_105063151(CAV2),ncbi_105063417(TRNAU1AP),ncbi_105063418(RCC1),ncbi_105063422(MED18),ncbi_105063446(WDTC1),ncbi_105063448(SLC9A1),ncbi_105063469(SH3BGRL3),ncbi_105063472(CNKSR1),ncbi_105063953(DDX5),ncbi_105063955(PO…
GO:0008150	Biological Process	GO:0022414	reproductive process	17	ncbi_105063149(MET),ncbi_105066691(CLDN11),ncbi_105067263(ZP3),ncbi_105067373(SHB),ncbi_105069418(SPEF2),ncbi_105072787(INPP5B),ncbi_105074647(HIF1A),ncbi_105074798(CCDC79),ncbi_105075863(NRK),ncbi_105076277(RARG),ncbi_105076279(ESPL1),ncbi_105076571(E2F8),ncbi_105079695(PLAC1),ncbi_105079975(AKT1),ncbi_105080515(PYGO1),ncbi_105081861(PTEN),ncbi_105083492(PIWIL4)
GO:0008150	Biological Process	GO:0008152	metabolic process	170	ncbi_105061972(ATG4A),ncbi_105061973(PSMD10),ncbi_105062971(NKRF),ncbi_105062992(DOCK11),ncbi_105063023(DENND2A),ncbi_105063086(NRF1),ncbi_105063149(MET),ncbi_105063150(CAV1),ncbi_105063417(TRNAU1AP),ncbi_105063418(RCC1),ncbi_105063422(MED18),ncbi_105063446(WDTC1),ncbi_105063469(SH3BGRL3),ncbi_105063953(DDX5),ncbi_105063955(POLG2),ncbi_105063966(SMURF2),ncbi_105064345(PAPD4),ncbi_105064433(CWC27)…
GO:0008150	Biological Process	GO:0099531	presynaptic process involved in synaptic transmission	1	ncbi_105069642(RIMS2)
GO:0008150	Biological Process	GO:0032502	developmental process	77	ncbi_105062272(PLEKHA5),ncbi_105063149(MET),ncbi_105063150(CAV1),ncbi_105063151(CAV2),ncbi_105063446(WDTC1),ncbi_105063448(SLC9A1),ncbi_105063953(DDX5),ncbi_105064152(MDGA1),ncbi_105066520(EFEMP1),ncbi_105066580(LRIG1),ncbi_105066637(MLF1),ncbi_105066689(PRKCI),ncbi_105066690(SKIL),ncbi_105066691(CLDN11),ncbi_105067061(MCF2),ncbi_105067063(ATP11C),ncbi_105067077(ZIC3),ncbi_105067092(SCLT1),ncbi_1…
GO:0008150	Biological Process	GO:0040011	locomotion	22	ncbi_105063149(MET),ncbi_105063469(SH3BGRL3),ncbi_105064152(MDGA1),ncbi_105066515(CCDC88A),ncbi_105069401(RAPGEF2),ncbi_105070875(CDC42),ncbi_105071546(GIT1),ncbi_105072787(INPP5B),ncbi_105072941(ERBB4),ncbi_105074647(HIF1A),ncbi_105076376(ITGB7),ncbi_105077085(BVES),ncbi_105077780(ZSWIM6),ncbi_105077788(PDE4D),ncbi_105079117(FZD3),ncbi_105079563(ABHD6),ncbi_105079975(AKT1),ncbi_105080637(NOX1),n…
GO:0008150	Biological Process	GO:0048511	rhythmic process	3	ncbi_105063953(DDX5),ncbi_105066513(RPS27A),ncbi_105067263(ZP3)
GO:0008150	Biological Process	GO:0051179	localization	75	ncbi_105061972(ATG4A),ncbi_105061973(PSMD10),ncbi_105063023(DENND2A),ncbi_105063149(MET),ncbi_105063150(CAV1),ncbi_105063448(SLC9A1),ncbi_105063469(SH3BGRL3),ncbi_105064152(MDGA1),ncbi_105065503(CYSLTR1),ncbi_105066513(RPS27A),ncbi_105066515(CCDC88A),ncbi_105066519(PNPT1),ncbi_105066636(RSRC1),ncbi_105066689(PRKCI),ncbi_105067063(ATP11C),ncbi_105067243(AP1S1),ncbi_105067244(PLOD3),ncbi_105067246(…
GO:0008150	Biological Process	GO:0022610	biological adhesion	16	ncbi_105066691(CLDN11),ncbi_105067165(PCDH11X),ncbi_105067263(ZP3),ncbi_105070875(CDC42),ncbi_105072219(IL1RL2),ncbi_105076376(ITGB7),ncbi_105077085(BVES),ncbi_105077954(CADM2),ncbi_105079297(ACE2),ncbi_105079639(SASH3),ncbi_105080909(PCDH19),ncbi_105081428(FOXP1),ncbi_105081861(PTEN),ncbi_105082033(APC),ncbi_105083650(PCDH9),ncbi_105084020(KIF26B)
GO:0008150	Biological Process	GO:0065007	biological regulation	156	ncbi_105061973(PSMD10),ncbi_105061988(VSIG1),ncbi_105062971(NKRF),ncbi_105062992(DOCK11),ncbi_105063023(DENND2A),ncbi_105063086(NRF1),ncbi_105063149(MET),ncbi_105063150(CAV1),ncbi_105063151(CAV2),ncbi_105063417(TRNAU1AP),ncbi_105063418(RCC1),ncbi_105063422(MED18),ncbi_105063446(WDTC1),ncbi_105063448(SLC9A1),ncbi_105063469(SH3BGRL3),ncbi_105063472(CNKSR1),ncbi_105063953(DDX5),ncbi_105065475(SPRY4)…
GO:0008150	Biological Process	GO:0051704	multi-organism process	21	ncbi_105061973(PSMD10),ncbi_105063150(CAV1),ncbi_105063953(DDX5),ncbi_105066513(RPS27A),ncbi_105066691(CLDN11),ncbi_105067243(AP1S1),ncbi_105067263(ZP3),ncbi_105067373(SHB),ncbi_105069418(SPEF2),ncbi_105072102(VAMP8),ncbi_105072787(INPP5B),ncbi_105075863(NRK),ncbi_105076451(NR1H3),ncbi_105077788(PDE4D),ncbi_105079297(ACE2),ncbi_105080515(PYGO1),ncbi_105081428(FOXP1),ncbi_105081762(HPSE2),ncbi_105…
GO:0008150	Biological Process	GO:0050789	regulation of biological process	149	ncbi_105061973(PSMD10),ncbi_105062971(NKRF),ncbi_105062992(DOCK11),ncbi_105063023(DENND2A),ncbi_105063086(NRF1),ncbi_105063149(MET),ncbi_105063150(CAV1),ncbi_105063151(CAV2),ncbi_105063417(TRNAU1AP),ncbi_105063418(RCC1),ncbi_105063422(MED18),ncbi_105063446(WDTC1),ncbi_105063469(SH3BGRL3),ncbi_105063472(CNKSR1),ncbi_105063953(DDX5),ncbi_105065475(SPRY4),ncbi_105065503(CYSLTR1),ncbi_105066513(RPS27…
GO:0008150	Biological Process	GO:0048518	positive regulation of biological process	42	ncbi_105061973(PSMD10),ncbi_105063149(MET),ncbi_105063150(CAV1),ncbi_105063151(CAV2),ncbi_105063953(DDX5),ncbi_105066513(RPS27A),ncbi_105066515(CCDC88A),ncbi_105066519(PNPT1),ncbi_105066689(PRKCI),ncbi_105066690(SKIL),ncbi_105067263(ZP3),ncbi_105067520(SMC5),ncbi_105067634(TNKS),ncbi_105069401(RAPGEF2),ncbi_105070875(CDC42),ncbi_105072219(IL1RL2),ncbi_105072220(IL1RL1),ncbi_105072662(LOC105072662…
GO:0008150	Biological Process	GO:0048519	negative regulation of biological process	37	ncbi_105061973(PSMD10),ncbi_105063149(MET),ncbi_105063150(CAV1),ncbi_105063446(WDTC1),ncbi_105066513(RPS27A),ncbi_105066519(PNPT1),ncbi_105066608(P2RY13),ncbi_105066689(PRKCI),ncbi_105067373(SHB),ncbi_105069401(RAPGEF2),ncbi_105070136(UBXN1),ncbi_105071055(LOC105071055),ncbi_105071498(MNT),ncbi_105072220(IL1RL1),ncbi_105072288(MAP4K4),ncbi_105072896(PPP1R1C),ncbi_105072922(ORMDL1),ncbi_105074647(…
GO:0008150	Biological Process	GO:0023052	signaling	70	ncbi_105061973(PSMD10),ncbi_105063149(MET),ncbi_105063150(CAV1),ncbi_105063151(CAV2),ncbi_105063472(CNKSR1),ncbi_105063953(DDX5),ncbi_105065475(SPRY4),ncbi_105065503(CYSLTR1),ncbi_105066513(RPS27A),ncbi_105066515(CCDC88A),ncbi_105066520(EFEMP1),ncbi_105066608(P2RY13),ncbi_105066689(PRKCI),ncbi_105066690(SKIL),ncbi_105067058(GPR101),ncbi_105067061(MCF2),ncbi_105067260(DTX2),ncbi_105067263(ZP3),ncb…
GO:0008150	Biological Process	GO:0007610	behavior	7	ncbi_105067894(LOC105067894),ncbi_105071061(VWA1),ncbi_105074647(HIF1A),ncbi_105076570(NAV2),ncbi_105077788(PDE4D),ncbi_105079674(HPRT1),ncbi_105081861(PTEN)
GO:0008150	Biological Process	GO:0032501	multicellular organismal process	76	ncbi_105061988(VSIG1),ncbi_105062272(PLEKHA5),ncbi_105063149(MET),ncbi_105063150(CAV1),ncbi_105063446(WDTC1),ncbi_105063448(SLC9A1),ncbi_105063469(SH3BGRL3),ncbi_105063953(DDX5),ncbi_105064152(MDGA1),ncbi_105065475(SPRY4),ncbi_105066513(RPS27A),ncbi_105066520(EFEMP1),ncbi_105066580(LRIG1),ncbi_105066637(MLF1),ncbi_105066689(PRKCI),ncbi_105066690(SKIL),ncbi_105066691(CLDN11),ncbi_105067061(MCF2),n…
GO:0008150	Biological Process	GO:0050896	response to stimulus	92	ncbi_105061973(PSMD10),ncbi_105063086(NRF1),ncbi_105063149(MET),ncbi_105063150(CAV1),ncbi_105063151(CAV2),ncbi_105063446(WDTC1),ncbi_105063448(SLC9A1),ncbi_105063472(CNKSR1),ncbi_105063953(DDX5),ncbi_105065475(SPRY4),ncbi_105065503(CYSLTR1),ncbi_105066513(RPS27A),ncbi_105066515(CCDC88A),ncbi_105066519(PNPT1),ncbi_105066520(EFEMP1),ncbi_105066608(P2RY13),ncbi_105066636(RSRC1),ncbi_105066689(PRKCI)…
GO:0008150	Biological Process	GO:0044699	single-organism process	176	ncbi_105061973(PSMD10),ncbi_105061988(VSIG1),ncbi_105062272(PLEKHA5),ncbi_105062970(SEPT6),ncbi_105063149(MET),ncbi_105063150(CAV1),ncbi_105063151(CAV2),ncbi_105063418(RCC1),ncbi_105063446(WDTC1),ncbi_105063448(SLC9A1),ncbi_105063469(SH3BGRL3),ncbi_105063472(CNKSR1),ncbi_105063953(DDX5),ncbi_105064152(MDGA1),ncbi_105065475(SPRY4),ncbi_105065503(CYSLTR1),ncbi_105066513(RPS27A),ncbi_105066514(MTIF2…
GO:0003674	Molecular Function	GO:0005488	binding	182	ncbi_105061973(PSMD10),ncbi_105061980(RBM41),ncbi_105062272(PLEKHA5),ncbi_105062970(SEPT6),ncbi_105062971(NKRF),ncbi_105062992(DOCK11),ncbi_105063035(LOC105063035),ncbi_105063086(NRF1),ncbi_105063149(MET),ncbi_105063150(CAV1),ncbi_105063151(CAV2),ncbi_105063417(TRNAU1AP),ncbi_105063418(RCC1),ncbi_105063422(MED18),ncbi_105063446(WDTC1),ncbi_105063448(SLC9A1),ncbi_105063469(SH3BGRL3),ncbi_105063472…
GO:0003674	Molecular Function	GO:0098772	molecular function regulator	15	ncbi_105062992(DOCK11),ncbi_105063023(DENND2A),ncbi_105063150(CAV1),ncbi_105063418(RCC1),ncbi_105063446(WDTC1),ncbi_105063469(SH3BGRL3),ncbi_105067061(MCF2),ncbi_105069401(RAPGEF2),ncbi_105071546(GIT1),ncbi_105072896(PPP1R1C),ncbi_105079220(ABI1),ncbi_105079975(AKT1),ncbi_105080167(ITIH1),ncbi_105080492(ARPP19),ncbi_105082033(APC)
GO:0003674	Molecular Function	GO:0003824	catalytic activity	90	ncbi_105061972(ATG4A),ncbi_105063022(ADCK2),ncbi_105063149(MET),ncbi_105063422(MED18),ncbi_105063469(SH3BGRL3),ncbi_105063953(DDX5),ncbi_105063966(SMURF2),ncbi_105064345(PAPD4),ncbi_105064433(CWC27),ncbi_105066514(MTIF2),ncbi_105066519(PNPT1),ncbi_105066640(GFM1),ncbi_105066689(PRKCI),ncbi_105067060(F9),ncbi_105067063(ATP11C),ncbi_105067244(PLOD3),ncbi_105067513(MOGAT3),ncbi_105067634(TNKS),ncbi_…
GO:0003674	Molecular Function	GO:0005215	transporter activity	16	ncbi_105063448(SLC9A1),ncbi_105067063(ATP11C),ncbi_105067243(AP1S1),ncbi_105067263(ZP3),ncbi_105070147(NXF1),ncbi_105072919(SLC40A1),ncbi_105075342(KCNMA1),ncbi_105075768(SFXN5),ncbi_105075945(GRIA3),ncbi_105076278(MFSD5),ncbi_105076572(ZDHHC13),ncbi_105077774(GLRA2),ncbi_105077777(IPO11),ncbi_105080637(NOX1),ncbi_105082111(LOC105082111),ncbi_105082149(TRPC7)
GO:0003674	Molecular Function	GO:0001071	nucleic acid binding transcription factor activity	15	ncbi_105063086(NRF1),ncbi_105067077(ZIC3),ncbi_105071498(MNT),ncbi_105072868(LOC105072868),ncbi_105074443(ZNF135),ncbi_105074445(ZNF274),ncbi_105074604(TBPL2),ncbi_105074647(HIF1A),ncbi_105076277(RARG),ncbi_105076451(NR1H3),ncbi_105076571(E2F8),ncbi_105077949(CGGBP1),ncbi_105081428(FOXP1),ncbi_105083607(ZBTB18),ncbi_105083641(KLF12)
GO:0003674	Molecular Function	GO:0000988	transcription factor activity, protein binding	6	ncbi_105063422(MED18),ncbi_105063953(DDX5),ncbi_105066690(SKIL),ncbi_105067093(JADE1),ncbi_105074647(HIF1A),ncbi_105076571(E2F8)
GO:0003674	Molecular Function	GO:0060089	molecular transducer activity	24	ncbi_105063149(MET),ncbi_105065503(CYSLTR1),ncbi_105066608(P2RY13),ncbi_105067058(GPR101),ncbi_105067263(ZP3),ncbi_105069401(RAPGEF2),ncbi_105069436(NPR3),ncbi_105070137(GNG3),ncbi_105072217(IL1R1),ncbi_105072219(IL1RL2),ncbi_105072220(IL1RL1),ncbi_105072661(GPR18),ncbi_105072662(LOC105072662),ncbi_105074647(HIF1A),ncbi_105075229(VIPR2),ncbi_105075945(GRIA3),ncbi_105076277(RARG),ncbi_105076376(IT…
GO:0003674	Molecular Function	GO:0005198	structural molecule activity	2	ncbi_105066513(RPS27A),ncbi_105076791(CSRP3)
GO:0003674	Molecular Function	GO:0004871	signal transducer activity	14	ncbi_105063149(MET),ncbi_105065503(CYSLTR1),ncbi_105066608(P2RY13),ncbi_105069436(NPR3),ncbi_105072217(IL1R1),ncbi_105072219(IL1RL2),ncbi_105072220(IL1RL1),ncbi_105072661(GPR18),ncbi_105072662(LOC105072662),ncbi_105075229(VIPR2),ncbi_105075945(GRIA3),ncbi_105076277(RARG),ncbi_105076451(NR1H3),ncbi_105079117(FZD3)
GO:0005575	Cellular Component	GO:0043226	organelle	187	ncbi_105061973(PSMD10),ncbi_105062970(SEPT6),ncbi_105063035(LOC105063035),ncbi_105063036(LOC105063036),ncbi_105063037(UBN2),ncbi_105063086(NRF1),ncbi_105063150(CAV1),ncbi_105063151(CAV2),ncbi_105063417(TRNAU1AP),ncbi_105063418(RCC1),ncbi_105063422(MED18),ncbi_105063446(WDTC1),ncbi_105063448(SLC9A1),ncbi_105063469(SH3BGRL3),ncbi_105063470(CEP85),ncbi_105063473(ZNF593),ncbi_105063953(DDX5),ncbi_105…
GO:0005575	Cellular Component	GO:0044456	synapse part	8	ncbi_105065483(KCTD16),ncbi_105069642(RIMS2),ncbi_105070137(GNG3),ncbi_105075945(GRIA3),ncbi_105077774(GLRA2),ncbi_105079117(FZD3),ncbi_105079220(ABI1),ncbi_105081861(PTEN)
GO:0005575	Cellular Component	GO:0005623	cell	197	ncbi_105061973(PSMD10),ncbi_105062970(SEPT6),ncbi_105062992(DOCK11),ncbi_105063035(LOC105063035),ncbi_105063036(LOC105063036),ncbi_105063037(UBN2),ncbi_105063086(NRF1),ncbi_105063149(MET),ncbi_105063150(CAV1),ncbi_105063151(CAV2),ncbi_105063417(TRNAU1AP),ncbi_105063418(RCC1),ncbi_105063422(MED18),ncbi_105063446(WDTC1),ncbi_105063448(SLC9A1),ncbi_105063469(SH3BGRL3),ncbi_105063470(CEP85),ncbi_1050…
GO:0005575	Cellular Component	GO:0044464	cell part	197	ncbi_105061973(PSMD10),ncbi_105062970(SEPT6),ncbi_105062992(DOCK11),ncbi_105063035(LOC105063035),ncbi_105063036(LOC105063036),ncbi_105063037(UBN2),ncbi_105063086(NRF1),ncbi_105063149(MET),ncbi_105063150(CAV1),ncbi_105063151(CAV2),ncbi_105063417(TRNAU1AP),ncbi_105063418(RCC1),ncbi_105063422(MED18),ncbi_105063446(WDTC1),ncbi_105063448(SLC9A1),ncbi_105063469(SH3BGRL3),ncbi_105063470(CEP85),ncbi_1050…
GO:0005575	Cellular Component	GO:0045202	synapse	8	ncbi_105065483(KCTD16),ncbi_105069642(RIMS2),ncbi_105070137(GNG3),ncbi_105075945(GRIA3),ncbi_105077774(GLRA2),ncbi_105079117(FZD3),ncbi_105079220(ABI1),ncbi_105081861(PTEN)
GO:0005575	Cellular Component	GO:0044422	organelle part	82	ncbi_105061973(PSMD10),ncbi_105062970(SEPT6),ncbi_105063035(LOC105063035),ncbi_105063150(CAV1),ncbi_105063151(CAV2),ncbi_105063418(RCC1),ncbi_105063448(SLC9A1),ncbi_105063470(CEP85),ncbi_105063953(DDX5),ncbi_105064433(CWC27),ncbi_105066513(RPS27A),ncbi_105066514(MTIF2),ncbi_105066519(PNPT1),ncbi_105066636(RSRC1),ncbi_105066690(SKIL),ncbi_105067063(ATP11C),ncbi_105067092(SCLT1),ncbi_105067243(AP1S…
GO:0005575	Cellular Component	GO:0031974	membrane-enclosed lumen	28	ncbi_105061973(PSMD10),ncbi_105063035(LOC105063035),ncbi_105063418(RCC1),ncbi_105063953(DDX5),ncbi_105066513(RPS27A),ncbi_105066519(PNPT1),ncbi_105066636(RSRC1),ncbi_105066690(SKIL),ncbi_105067520(SMC5),ncbi_105068320(NACC1),ncbi_105070147(NXF1),ncbi_105072785(SF3A3),ncbi_105074603(ATG14),ncbi_105074647(HIF1A),ncbi_105075949(CUL4B),ncbi_105076452(ACP2),ncbi_105077084(LIN28B),ncbi_105077949(CGGBP1…
GO:0005575	Cellular Component	GO:0032991	macromolecular complex	64	ncbi_105061973(PSMD10),ncbi_105063035(LOC105063035),ncbi_105063086(NRF1),ncbi_105063150(CAV1),ncbi_105063151(CAV2),ncbi_105063418(RCC1),ncbi_105063422(MED18),ncbi_105063953(DDX5),ncbi_105064433(CWC27),ncbi_105065483(KCTD16),ncbi_105066513(RPS27A),ncbi_105066517(SMEK2),ncbi_105066519(PNPT1),ncbi_105066690(SKIL),ncbi_105067058(GPR101),ncbi_105067092(SCLT1),ncbi_105067243(AP1S1),ncbi_105067520(SMC5)…
GO:0005575	Cellular Component	GO:0030054	cell junction	15	ncbi_105063150(CAV1),ncbi_105063448(SLC9A1),ncbi_105065475(SPRY4),ncbi_105066691(CLDN11),ncbi_105067246(CLDN15),ncbi_105067265(LOC105067265),ncbi_105069401(RAPGEF2),ncbi_105070875(CDC42),ncbi_105071546(GIT1),ncbi_105072103(VAMP5),ncbi_105072784(FHL3),ncbi_105077085(BVES),ncbi_105079975(AKT1),ncbi_105082033(APC),ncbi_105083650(PCDH9)
GO:0005575	Cellular Component	GO:0031012	extracellular matrix	5	ncbi_105067263(ZP3),ncbi_105067269(MAMDC2),ncbi_105071061(VWA1),ncbi_105076570(NAV2),ncbi_105081762(HPSE2)
GO:0005575	Cellular Component	GO:0019012	virion	1	ncbi_105070140(HNRNPUL2)
GO:0005575	Cellular Component	GO:0044423	virion part	1	ncbi_105070140(HNRNPUL2)
GO:0005575	Cellular Component	GO:0009295	nucleoid	1	ncbi_105063955(POLG2)
GO:0005575	Cellular Component	GO:0044421	extracellular region part	15	ncbi_105064152(MDGA1),ncbi_105066520(EFEMP1),ncbi_105066689(PRKCI),ncbi_105067093(JADE1),ncbi_105067263(ZP3),ncbi_105067269(MAMDC2),ncbi_105067510(VGF),ncbi_105071061(VWA1),ncbi_105074796(CMTM3),ncbi_105075228(WDR60),ncbi_105076570(NAV2),ncbi_105079297(ACE2),ncbi_105080167(ITIH1),ncbi_105082110(GDF9),ncbi_105083607(ZBTB18)
GO:0005575	Cellular Component	GO:0005576	extracellular region	15	ncbi_105064152(MDGA1),ncbi_105066520(EFEMP1),ncbi_105066689(PRKCI),ncbi_105067093(JADE1),ncbi_105067263(ZP3),ncbi_105067269(MAMDC2),ncbi_105067510(VGF),ncbi_105071061(VWA1),ncbi_105074796(CMTM3),ncbi_105075228(WDR60),ncbi_105076570(NAV2),ncbi_105079297(ACE2),ncbi_105080167(ITIH1),ncbi_105082110(GDF9),ncbi_105083607(ZBTB18)
GO:0005575	Cellular Component	GO:0044425	membrane part	76	ncbi_105061988(VSIG1),ncbi_105063147(ST7),ncbi_105063149(MET),ncbi_105063150(CAV1),ncbi_105063151(CAV2),ncbi_105063448(SLC9A1),ncbi_105064152(MDGA1),ncbi_105065475(SPRY4),ncbi_105065483(KCTD16),ncbi_105065503(CYSLTR1),ncbi_105066608(P2RY13),ncbi_105066691(CLDN11),ncbi_105067058(GPR101),ncbi_105067063(ATP11C),ncbi_105067165(PCDH11X),ncbi_105067243(AP1S1),ncbi_105067246(CLDN15),ncbi_105067258(LOC10…
GO:0005575	Cellular Component	GO:0016020	membrane	97	ncbi_105061988(VSIG1),ncbi_105063147(ST7),ncbi_105063149(MET),ncbi_105063150(CAV1),ncbi_105063151(CAV2),ncbi_105063418(RCC1),ncbi_105063448(SLC9A1),ncbi_105064152(MDGA1),ncbi_105065475(SPRY4),ncbi_105065483(KCTD16),ncbi_105065503(CYSLTR1),ncbi_105066513(RPS27A),ncbi_105066515(CCDC88A),ncbi_105066608(P2RY13),ncbi_105066689(PRKCI),ncbi_105066691(CLDN11),ncbi_105067058(GPR101),ncbi_105067063(ATP11C)…
GO:0005575	Cellular Component	GO:0044420	extracellular matrix component	1	ncbi_105071061(VWA1)
GO:0005575	Cellular Component	GO:0099512	supramolecular fiber	1	ncbi_105082033(APC)
