# Supplementary material for: Exploring the genomic resources of seven domestic Bactrian camel populations in China through restriction site-associated DNA sequencing
Source: PLoS One. 2021 Apr 29;16(4):e0250168. doi: 10.1371/journal.pone.0250168 (PMC8084232; doi:10.1371/journal.pone.0250168)
Supplement: S13 Table — (XLSX) [file pone.0250168.s013.xlsx]

## Sheet: Table S13
Table S13. Gene Ontology (GO) classification of the selected genes in Qinghai camel.
GO ID (level1)	GO Term (level1)	GO ID (level2)	GO Term (level2)	number_of_other_vs_QH_0.05_fst_pi_sig_intersect (All)	Genes_of_other_vs_QH_0.05_fst_pi_sig_intersect
GO:0008150	Biological Process	GO:0071840	cellular component organization or biogenesis	122	ncbi_105061708(VAV3),ncbi_105061762(ULK4),ncbi_105062042(NSD1),ncbi_105062387(MAGI2),ncbi_105062551(PRKD2),ncbi_105062982(KLHL13),ncbi_105063019(BRAF),ncbi_105063028(KDM7A),ncbi_105063072(MKLN1),ncbi_105063078(CEP41),ncbi_105063081(CPA4),ncbi_105063489(LDLRAP1),ncbi_105063543(HDAC4),ncbi_105063615(RAMP1),ncbi_105063669(LAMTOR5),ncbi_105063789(POU3F2),ncbi_105063815(SUPT7L),ncbi_105063981(GLS),ncb…
GO:0008150	Biological Process	GO:0001906	cell killing	5	ncbi_105070542(CLDN5),ncbi_105075938(SH2D1A),ncbi_105080117(STAT5A),ncbi_105080118(STAT5B),ncbi_105080389(ALB)
GO:0008150	Biological Process	GO:0051179	localization	117	ncbi_105061708(VAV3),ncbi_105061762(ULK4),ncbi_105062387(MAGI2),ncbi_105062551(PRKD2),ncbi_105062553(SLC1A5),ncbi_105062554(AP2S1),ncbi_105063019(BRAF),ncbi_105063023(DENND2A),ncbi_105063076(MEST),ncbi_105063077(COPG2),ncbi_105063078(CEP41),ncbi_105063489(LDLRAP1),ncbi_105063615(RAMP1),ncbi_105063669(LAMTOR5),ncbi_105063789(POU3F2),ncbi_105063815(SUPT7L),ncbi_105063981(GLS),ncbi_105064013(VIL1),n…
GO:0008150	Biological Process	GO:0007610	behavior	17	ncbi_105063019(BRAF),ncbi_105063981(GLS),ncbi_105066533(PEX13),ncbi_105066628(KCNAB1),ncbi_105067013(CDK5),ncbi_105067059(FGF13),ncbi_105067808(ARCN1),ncbi_105068468(CHRNA4),ncbi_105068908(ASTN1),ncbi_105071061(VWA1),ncbi_105078878(LOC105078878),ncbi_105078978(CDH13),ncbi_105079021(PRKCE),ncbi_105080116(STAT3),ncbi_105081310(APPL2),ncbi_105082685(CRTC1),ncbi_105083655(POU4F1)
GO:0008150	Biological Process	GO:0050789	regulation of biological process	223	ncbi_105061708(VAV3),ncbi_105061762(ULK4),ncbi_105062387(MAGI2),ncbi_105062549(GNG8),ncbi_105062551(PRKD2),ncbi_105063019(BRAF),ncbi_105063023(DENND2A),ncbi_105063028(KDM7A),ncbi_105063072(MKLN1),ncbi_105063076(MEST),ncbi_105063489(LDLRAP1),ncbi_105063543(HDAC4),ncbi_105063553(LRRFIP1),ncbi_105063615(RAMP1),ncbi_105063669(LAMTOR5),ncbi_105063670(PROK1),ncbi_105063676(CD53),ncbi_105063712(LOC10506…
GO:0008150	Biological Process	GO:0065007	biological regulation	231	ncbi_105061708(VAV3),ncbi_105061762(ULK4),ncbi_105062387(MAGI2),ncbi_105062549(GNG8),ncbi_105062551(PRKD2),ncbi_105063019(BRAF),ncbi_105063023(DENND2A),ncbi_105063028(KDM7A),ncbi_105063072(MKLN1),ncbi_105063076(MEST),ncbi_105063489(LDLRAP1),ncbi_105063543(HDAC4),ncbi_105063553(LRRFIP1),ncbi_105063615(RAMP1),ncbi_105063669(LAMTOR5),ncbi_105063670(PROK1),ncbi_105063676(CD53),ncbi_105063712(LOC10506…
GO:0008150	Biological Process	GO:0098754	detoxification	1	ncbi_105081305(TXNRD1)
GO:0008150	Biological Process	GO:0048518	positive regulation of biological process	68	ncbi_105061708(VAV3),ncbi_105062387(MAGI2),ncbi_105062551(PRKD2),ncbi_105063019(BRAF),ncbi_105063489(LDLRAP1),ncbi_105063553(LRRFIP1),ncbi_105063615(RAMP1),ncbi_105063670(PROK1),ncbi_105063676(CD53),ncbi_105064021(RNF25),ncbi_105064043(DNAJB2),ncbi_105064076(RHBDD1),ncbi_105066422(SSBP3),ncbi_105066630(TIPARP),ncbi_105066689(PRKCI),ncbi_105066690(SKIL),ncbi_105067013(CDK5),ncbi_105067059(FGF13),n…
GO:0008150	Biological Process	GO:0022610	biological adhesion	26	ncbi_105061708(VAV3),ncbi_105062551(PRKD2),ncbi_105063019(BRAF),ncbi_105063072(MKLN1),ncbi_105064604(LOC105064604),ncbi_105066691(CLDN11),ncbi_105067013(CDK5),ncbi_105067339(TMEM8B),ncbi_105067351(GNE),ncbi_105067831(DSCAML1),ncbi_105068908(ASTN1),ncbi_105069364(PPM1F),ncbi_105070370(MYOC),ncbi_105070580(SCARF2),ncbi_105076190(RND1),ncbi_105076687(ILK),ncbi_105077234(VNN1),ncbi_105078306(MYO1F),n…
GO:0008150	Biological Process	GO:0040011	locomotion	32	ncbi_105061708(VAV3),ncbi_105061762(ULK4),ncbi_105062387(MAGI2),ncbi_105062551(PRKD2),ncbi_105063019(BRAF),ncbi_105063789(POU3F2),ncbi_105064013(VIL1),ncbi_105066533(PEX13),ncbi_105067013(CDK5),ncbi_105067059(FGF13),ncbi_105067347(GLIPR2),ncbi_105068491(KCNQ2),ncbi_105068908(ASTN1),ncbi_105069349(MAPK1),ncbi_105069364(PPM1F),ncbi_105070370(MYOC),ncbi_105070772(ROPN1L),ncbi_105071516(PITPNA),ncbi_…
GO:0008150	Biological Process	GO:0023052	signaling	111	ncbi_105061708(VAV3),ncbi_105061762(ULK4),ncbi_105062387(MAGI2),ncbi_105062549(GNG8),ncbi_105062551(PRKD2),ncbi_105063019(BRAF),ncbi_105063489(LDLRAP1),ncbi_105063543(HDAC4),ncbi_105063615(RAMP1),ncbi_105063669(LAMTOR5),ncbi_105063712(LOC105063712),ncbi_105063777(UFL1),ncbi_105063816(GPN1),ncbi_105063981(GLS),ncbi_105064013(VIL1),ncbi_105064016(RQCD1),ncbi_105064017(PLCD4),ncbi_105064659(NDRG2),n…
GO:0008150	Biological Process	GO:0099531	presynaptic process involved in synaptic transmission	1	ncbi_105063019(BRAF)
GO:0008150	Biological Process	GO:0048519	negative regulation of biological process	56	ncbi_105062387(MAGI2),ncbi_105063019(BRAF),ncbi_105063669(LAMTOR5),ncbi_105063777(UFL1),ncbi_105064013(VIL1),ncbi_105064016(RQCD1),ncbi_105064043(DNAJB2),ncbi_105064659(NDRG2),ncbi_105066049(ZNRF3),ncbi_105066689(PRKCI),ncbi_105067013(CDK5),ncbi_105067059(FGF13),ncbi_105067337(NPR2),ncbi_105067546(RECK),ncbi_105068138(ARHGEF2),ncbi_105069226(UACA),ncbi_105069301(AOAH),ncbi_105069364(PPM1F),ncbi_1…
GO:0008150	Biological Process	GO:0009987	cellular process	307	ncbi_105061708(VAV3),ncbi_105061762(ULK4),ncbi_105062042(NSD1),ncbi_105062387(MAGI2),ncbi_105062549(GNG8),ncbi_105062551(PRKD2),ncbi_105062553(SLC1A5),ncbi_105062729(FKRP),ncbi_105062982(KLHL13),ncbi_105063019(BRAF),ncbi_105063028(KDM7A),ncbi_105063072(MKLN1),ncbi_105063078(CEP41),ncbi_105063081(CPA4),ncbi_105063207(CPA2),ncbi_105063489(LDLRAP1),ncbi_105063543(HDAC4),ncbi_105063551(UBE2F),ncbi_10…
GO:0008150	Biological Process	GO:0032502	developmental process	103	ncbi_105061708(VAV3),ncbi_105061762(ULK4),ncbi_105062387(MAGI2),ncbi_105062549(GNG8),ncbi_105062551(PRKD2),ncbi_105063019(BRAF),ncbi_105063072(MKLN1),ncbi_105063078(CEP41),ncbi_105063543(HDAC4),ncbi_105063670(PROK1),ncbi_105063676(CD53),ncbi_105063789(POU3F2),ncbi_105064013(VIL1),ncbi_105064016(RQCD1),ncbi_105064076(RHBDD1),ncbi_105064371(COL4A3BP),ncbi_105064659(NDRG2),ncbi_105066212(MAB21L1),nc…
GO:0008150	Biological Process	GO:0050896	response to stimulus	144	ncbi_105061708(VAV3),ncbi_105061762(ULK4),ncbi_105062387(MAGI2),ncbi_105062549(GNG8),ncbi_105062551(PRKD2),ncbi_105063019(BRAF),ncbi_105063076(MEST),ncbi_105063489(LDLRAP1),ncbi_105063543(HDAC4),ncbi_105063553(LRRFIP1),ncbi_105063615(RAMP1),ncbi_105063669(LAMTOR5),ncbi_105063712(LOC105063712),ncbi_105063772(MMS22L),ncbi_105063777(UFL1),ncbi_105063789(POU3F2),ncbi_105063816(GPN1),ncbi_105064013(VI…
GO:0008150	Biological Process	GO:0040007	growth	15	ncbi_105063789(POU3F2),ncbi_105064043(DNAJB2),ncbi_105067013(CDK5),ncbi_105067059(FGF13),ncbi_105069364(PPM1F),ncbi_105071592(OMG),ncbi_105075950(MCTS1),ncbi_105076687(ILK),ncbi_105079671(GPC3),ncbi_105080116(STAT3),ncbi_105080117(STAT5A),ncbi_105080118(STAT5B),ncbi_105080124(KAT2A),ncbi_105082139(LOC105082139),ncbi_105082625(CCNG1)
GO:0008150	Biological Process	GO:0032501	multicellular organismal process	117	ncbi_105061708(VAV3),ncbi_105061762(ULK4),ncbi_105062387(MAGI2),ncbi_105062549(GNG8),ncbi_105062551(PRKD2),ncbi_105063019(BRAF),ncbi_105063274(PLXDC2),ncbi_105063543(HDAC4),ncbi_105063553(LRRFIP1),ncbi_105063671(LOC105063671),ncbi_105063712(LOC105063712),ncbi_105063789(POU3F2),ncbi_105063981(GLS),ncbi_105064013(VIL1),ncbi_105064047(DES),ncbi_105064371(COL4A3BP),ncbi_105064659(NDRG2),ncbi_10506621…
GO:0008150	Biological Process	GO:0008152	metabolic process	227	ncbi_105061708(VAV3),ncbi_105061762(ULK4),ncbi_105062042(NSD1),ncbi_105062387(MAGI2),ncbi_105062549(GNG8),ncbi_105062551(PRKD2),ncbi_105062729(FKRP),ncbi_105062982(KLHL13),ncbi_105063019(BRAF),ncbi_105063021(NDUFB2),ncbi_105063023(DENND2A),ncbi_105063028(KDM7A),ncbi_105063078(CEP41),ncbi_105063079(CPA1),ncbi_105063080(CPA5),ncbi_105063081(CPA4),ncbi_105063207(CPA2),ncbi_105063489(LDLRAP1),ncbi_10…
GO:0008150	Biological Process	GO:0051704	multi-organism process	26	ncbi_105063669(LAMTOR5),ncbi_105064013(VIL1),ncbi_105064017(PLCD4),ncbi_105064604(LOC105064604),ncbi_105066691(CLDN11),ncbi_105067337(NPR2),ncbi_105068194(RPS27),ncbi_105068196(CREB3L4),ncbi_105069349(MAPK1),ncbi_105071500(SRR),ncbi_105071517(INPP5K),ncbi_105071640(RAB11FIP4),ncbi_105073831(RPL8),ncbi_105074914(CORIN),ncbi_105076185(CCNT1),ncbi_105077464(RNF216),ncbi_105078306(MYO1F),ncbi_1050793…
GO:0008150	Biological Process	GO:0002376	immune system process	31	ncbi_105061708(VAV3),ncbi_105062551(PRKD2),ncbi_105063019(BRAF),ncbi_105066332(TPD52),ncbi_105066422(SSBP3),ncbi_105066630(TIPARP),ncbi_105066690(SKIL),ncbi_105067063(ATP11C),ncbi_105068468(CHRNA4),ncbi_105069300(ANLN),ncbi_105069349(MAPK1),ncbi_105071507(RPA1),ncbi_105071518(MYO1C),ncbi_105073342(SKAP1),ncbi_105074808(CBFB),ncbi_105075938(SH2D1A),ncbi_105076188(CACNB3),ncbi_105077234(VNN1),ncbi_…
GO:0008150	Biological Process	GO:0044848	biological phase	1	ncbi_105068194(RPS27)
GO:0008150	Biological Process	GO:0048511	rhythmic process	2	ncbi_105080117(STAT5A),ncbi_105080118(STAT5B)
GO:0008150	Biological Process	GO:0000003	reproduction	16	ncbi_105064016(RQCD1),ncbi_105064017(PLCD4),ncbi_105064076(RHBDD1),ncbi_105066630(TIPARP),ncbi_105066691(CLDN11),ncbi_105067337(NPR2),ncbi_105068196(CREB3L4),ncbi_105070186(MAMLD1),ncbi_105070772(ROPN1L),ncbi_105071612(WNT9B),ncbi_105074914(CORIN),ncbi_105079368(CDK16),ncbi_105080116(STAT3),ncbi_105080117(STAT5A),ncbi_105080118(STAT5B),ncbi_105081310(APPL2)
GO:0008150	Biological Process	GO:0022414	reproductive process	15	ncbi_105064016(RQCD1),ncbi_105064017(PLCD4),ncbi_105064076(RHBDD1),ncbi_105066630(TIPARP),ncbi_105066691(CLDN11),ncbi_105067337(NPR2),ncbi_105068196(CREB3L4),ncbi_105070186(MAMLD1),ncbi_105070772(ROPN1L),ncbi_105071612(WNT9B),ncbi_105074914(CORIN),ncbi_105079368(CDK16),ncbi_105080117(STAT5A),ncbi_105080118(STAT5B),ncbi_105081310(APPL2)
GO:0008150	Biological Process	GO:0044699	single-organism process	263	ncbi_105061708(VAV3),ncbi_105061762(ULK4),ncbi_105062042(NSD1),ncbi_105062387(MAGI2),ncbi_105062549(GNG8),ncbi_105062551(PRKD2),ncbi_105062553(SLC1A5),ncbi_105062729(FKRP),ncbi_105062982(KLHL13),ncbi_105063019(BRAF),ncbi_105063021(NDUFB2),ncbi_105063028(KDM7A),ncbi_105063072(MKLN1),ncbi_105063077(COPG2),ncbi_105063078(CEP41),ncbi_105063081(CPA4),ncbi_105063274(PLXDC2),ncbi_105063489(LDLRAP1),ncbi…
GO:0003674	Molecular Function	GO:0098772	molecular function regulator	20	ncbi_105061708(VAV3),ncbi_105063023(DENND2A),ncbi_105064013(VIL1),ncbi_105066628(KCNAB1),ncbi_105067013(CDK5),ncbi_105067036(AGAP3),ncbi_105067059(FGF13),ncbi_105067061(MCF2),ncbi_105067546(RECK),ncbi_105068138(ARHGEF2),ncbi_105068200(DENND4B),ncbi_105074656(PPP2R5E),ncbi_105075300(KCNIP4),ncbi_105078878(LOC105078878),ncbi_105079021(PRKCE),ncbi_105079671(GPC3),ncbi_105081310(APPL2),ncbi_105082139…
GO:0003674	Molecular Function	GO:0003824	catalytic activity	132	ncbi_105061762(ULK4),ncbi_105062042(NSD1),ncbi_105062387(MAGI2),ncbi_105062551(PRKD2),ncbi_105062729(FKRP),ncbi_105062982(KLHL13),ncbi_105063019(BRAF),ncbi_105063022(ADCK2),ncbi_105063028(KDM7A),ncbi_105063079(CPA1),ncbi_105063080(CPA5),ncbi_105063081(CPA4),ncbi_105063207(CPA2),ncbi_105063488(MAN1C1),ncbi_105063543(HDAC4),ncbi_105063551(UBE2F),ncbi_105063671(LOC105063671),ncbi_105063777(UFL1),ncb…
GO:0003674	Molecular Function	GO:0005488	binding	254	ncbi_105061708(VAV3),ncbi_105061762(ULK4),ncbi_105062042(NSD1),ncbi_105062387(MAGI2),ncbi_105062549(GNG8),ncbi_105062551(PRKD2),ncbi_105062552(STRN4),ncbi_105063019(BRAF),ncbi_105063028(KDM7A),ncbi_105063029(PARP12),ncbi_105063079(CPA1),ncbi_105063080(CPA5),ncbi_105063081(CPA4),ncbi_105063205(KLF14),ncbi_105063207(CPA2),ncbi_105063488(MAN1C1),ncbi_105063489(LDLRAP1),ncbi_105063543(HDAC4),ncbi_105…
GO:0003674	Molecular Function	GO:0005215	transporter activity	24	ncbi_105062553(SLC1A5),ncbi_105062554(AP2S1),ncbi_105063615(RAMP1),ncbi_105064371(COL4A3BP),ncbi_105064660(SLC39A2),ncbi_105066628(KCNAB1),ncbi_105067011(ABCB8),ncbi_105067012(ASIC3),ncbi_105067014(SLC4A2),ncbi_105067063(ATP11C),ncbi_105067815(ATP5L),ncbi_105068199(SLC39A1),ncbi_105068468(CHRNA4),ncbi_105068491(KCNQ2),ncbi_105071515(SLC43A2),ncbi_105071516(PITPNA),ncbi_105075300(KCNIP4),ncbi_1050…
GO:0003674	Molecular Function	GO:0005198	structural molecule activity	8	ncbi_105062387(MAGI2),ncbi_105063489(LDLRAP1),ncbi_105064077(COL4A4),ncbi_105064604(LOC105064604),ncbi_105068194(RPS27),ncbi_105073831(RPL8),ncbi_105081023(DMD),ncbi_105082587(COMP)
GO:0003674	Molecular Function	GO:0001071	nucleic acid binding transcription factor activity	21	ncbi_105063789(POU3F2),ncbi_105064655(ZNF219),ncbi_105067077(ZIC3),ncbi_105068196(CREB3L4),ncbi_105068202(GATAD2B),ncbi_105071498(MNT),ncbi_105071616(HIC1),ncbi_105073872(CNBP),ncbi_105074808(CBFB),ncbi_105075156(MEF2A),ncbi_105076034(TAF1B),ncbi_105076688(TAF10),ncbi_105080116(STAT3),ncbi_105080117(STAT5A),ncbi_105080118(STAT5B),ncbi_105081302(NFYB),ncbi_105081728(LBX1),ncbi_105081729(TLX1),ncbi…
GO:0003674	Molecular Function	GO:0016209	antioxidant activity	1	ncbi_105081305(TXNRD1)
GO:0003674	Molecular Function	GO:0000988	transcription factor activity, protein binding	9	ncbi_105063543(HDAC4),ncbi_105063789(POU3F2),ncbi_105066690(SKIL),ncbi_105074808(CBFB),ncbi_105075156(MEF2A),ncbi_105076688(TAF10),ncbi_105080124(KAT2A),ncbi_105082256(PITX1),ncbi_105083456(TDRD3)
GO:0003674	Molecular Function	GO:0060089	molecular transducer activity	34	ncbi_105062387(MAGI2),ncbi_105062549(GNG8),ncbi_105063615(RAMP1),ncbi_105063712(LOC105063712),ncbi_105064017(PLCD4),ncbi_105064604(LOC105064604),ncbi_105067337(NPR2),ncbi_105067338(LOC105067338),ncbi_105067340(LOC105067340),ncbi_105067343(LOC105067343),ncbi_105067344(LOC105067344),ncbi_105067345(LOC105067345),ncbi_105067543(LOC105067543),ncbi_105067544(LOC105067544),ncbi_105067545(LOC105067545),n…
GO:0003674	Molecular Function	GO:0004871	signal transducer activity	26	ncbi_105063019(BRAF),ncbi_105063615(RAMP1),ncbi_105063712(LOC105063712),ncbi_105067337(NPR2),ncbi_105067338(LOC105067338),ncbi_105067340(LOC105067340),ncbi_105067343(LOC105067343),ncbi_105067344(LOC105067344),ncbi_105067345(LOC105067345),ncbi_105067543(LOC105067543),ncbi_105067544(LOC105067544),ncbi_105067545(LOC105067545),ncbi_105068139(RXFP4),ncbi_105068468(CHRNA4),ncbi_105069349(MAPK1),ncbi_10…
GO:0005575	Cellular Component	GO:0032991	macromolecular complex	105	ncbi_105062387(MAGI2),ncbi_105062549(GNG8),ncbi_105062554(AP2S1),ncbi_105062729(FKRP),ncbi_105062982(KLHL13),ncbi_105063077(COPG2),ncbi_105063489(LDLRAP1),ncbi_105063543(HDAC4),ncbi_105063615(RAMP1),ncbi_105063669(LAMTOR5),ncbi_105063772(MMS22L),ncbi_105063789(POU3F2),ncbi_105063814(SLC4A1AP),ncbi_105063815(SUPT7L),ncbi_105064016(RQCD1),ncbi_105064043(DNAJB2),ncbi_105064047(DES),ncbi_105064077(CO…
GO:0005575	Cellular Component	GO:0005623	cell	277	ncbi_105061708(VAV3),ncbi_105062387(MAGI2),ncbi_105062551(PRKD2),ncbi_105062553(SLC1A5),ncbi_105062554(AP2S1),ncbi_105062729(FKRP),ncbi_105062982(KLHL13),ncbi_105063019(BRAF),ncbi_105063021(NDUFB2),ncbi_105063028(KDM7A),ncbi_105063072(MKLN1),ncbi_105063076(MEST),ncbi_105063077(COPG2),ncbi_105063078(CEP41),ncbi_105063489(LDLRAP1),ncbi_105063543(HDAC4),ncbi_105063552(RBM44),ncbi_105063553(LRRFIP1),…
GO:0005575	Cellular Component	GO:0044464	cell part	277	ncbi_105061708(VAV3),ncbi_105062387(MAGI2),ncbi_105062551(PRKD2),ncbi_105062553(SLC1A5),ncbi_105062554(AP2S1),ncbi_105062729(FKRP),ncbi_105062982(KLHL13),ncbi_105063019(BRAF),ncbi_105063021(NDUFB2),ncbi_105063028(KDM7A),ncbi_105063072(MKLN1),ncbi_105063076(MEST),ncbi_105063077(COPG2),ncbi_105063078(CEP41),ncbi_105063489(LDLRAP1),ncbi_105063543(HDAC4),ncbi_105063552(RBM44),ncbi_105063553(LRRFIP1),…
GO:0005575	Cellular Component	GO:0043226	organelle	249	ncbi_105061708(VAV3),ncbi_105062387(MAGI2),ncbi_105062551(PRKD2),ncbi_105062553(SLC1A5),ncbi_105062729(FKRP),ncbi_105063019(BRAF),ncbi_105063021(NDUFB2),ncbi_105063028(KDM7A),ncbi_105063076(MEST),ncbi_105063077(COPG2),ncbi_105063078(CEP41),ncbi_105063274(PLXDC2),ncbi_105063488(MAN1C1),ncbi_105063489(LDLRAP1),ncbi_105063543(HDAC4),ncbi_105063553(LRRFIP1),ncbi_105063669(LAMTOR5),ncbi_105063676(CD53…
GO:0005575	Cellular Component	GO:0031012	extracellular matrix	9	ncbi_105064077(COL4A4),ncbi_105066896(COL4A2),ncbi_105070370(MYOC),ncbi_105071061(VWA1),ncbi_105071612(WNT9B),ncbi_105077166(LOC105077166),ncbi_105079671(GPC3),ncbi_105080392(ADAMTS3),ncbi_105082587(COMP)
GO:0005575	Cellular Component	GO:0019012	virion	2	ncbi_105065263(HNRNPDL),ncbi_105078304(HNRNPM)
GO:0005575	Cellular Component	GO:0044423	virion part	2	ncbi_105065263(HNRNPDL),ncbi_105078304(HNRNPM)
GO:0005575	Cellular Component	GO:0045202	synapse	8	ncbi_105062387(MAGI2),ncbi_105063543(HDAC4),ncbi_105064047(DES),ncbi_105067013(CDK5),ncbi_105068468(CHRNA4),ncbi_105075945(GRIA3),ncbi_105081023(DMD),ncbi_105081932(PKP4)
GO:0005575	Cellular Component	GO:0030054	cell junction	19	ncbi_105062387(MAGI2),ncbi_105063676(CD53),ncbi_105064047(DES),ncbi_105066691(CLDN11),ncbi_105067014(SLC4A2),ncbi_105067059(FGF13),ncbi_105068138(ARHGEF2),ncbi_105069349(MAPK1),ncbi_105070542(CLDN5),ncbi_105070580(SCARF2),ncbi_105073342(SKAP1),ncbi_105073831(RPL8),ncbi_105076190(RND1),ncbi_105076687(ILK),ncbi_105078978(CDH13),ncbi_105079366(UBA1),ncbi_105081023(DMD),ncbi_105081932(PKP4),ncbi_1050…
GO:0005575	Cellular Component	GO:0044420	extracellular matrix component	3	ncbi_105064077(COL4A4),ncbi_105066896(COL4A2),ncbi_105071061(VWA1)
GO:0005575	Cellular Component	GO:0044456	synapse part	6	ncbi_105062387(MAGI2),ncbi_105067013(CDK5),ncbi_105068468(CHRNA4),ncbi_105075945(GRIA3),ncbi_105081023(DMD),ncbi_105081932(PKP4)
GO:0005575	Cellular Component	GO:0099512	supramolecular fiber	4	ncbi_105063489(LDLRAP1),ncbi_105070553(KLHL22),ncbi_105074907(SLAIN2),ncbi_105081699(ARL3)
GO:0005575	Cellular Component	GO:0031974	membrane-enclosed lumen	31	ncbi_105063772(MMS22L),ncbi_105063815(SUPT7L),ncbi_105065263(HNRNPDL),ncbi_105066690(SKIL),ncbi_105067036(AGAP3),ncbi_105068200(DENND4B),ncbi_105068202(GATAD2B),ncbi_105069349(MAPK1),ncbi_105070104(CPSF7),ncbi_105070190(INCENP),ncbi_105070370(MYOC),ncbi_105071507(RPA1),ncbi_105071518(MYO1C),ncbi_105075949(CUL4B),ncbi_105076034(TAF1B),ncbi_105076185(CCNT1),ncbi_105076189(DDX23),ncbi_105076687(ILK)…
GO:0005575	Cellular Component	GO:0016020	membrane	144	ncbi_105061708(VAV3),ncbi_105062387(MAGI2),ncbi_105062549(GNG8),ncbi_105062553(SLC1A5),ncbi_105062554(AP2S1),ncbi_105062729(FKRP),ncbi_105063019(BRAF),ncbi_105063021(NDUFB2),ncbi_105063077(COPG2),ncbi_105063274(PLXDC2),ncbi_105063489(LDLRAP1),ncbi_105063553(LRRFIP1),ncbi_105063615(RAMP1),ncbi_105063676(CD53),ncbi_105063712(LOC105063712),ncbi_105064047(DES),ncbi_105064076(RHBDD1),ncbi_105064604(LO…
GO:0005575	Cellular Component	GO:0009295	nucleoid	1	ncbi_105079065(LRPPRC)
GO:0005575	Cellular Component	GO:0044422	organelle part	101	ncbi_105063021(NDUFB2),ncbi_105063077(COPG2),ncbi_105063078(CEP41),ncbi_105063489(LDLRAP1),ncbi_105063543(HDAC4),ncbi_105063772(MMS22L),ncbi_105063815(SUPT7L),ncbi_105063981(GLS),ncbi_105064013(VIL1),ncbi_105064047(DES),ncbi_105064076(RHBDD1),ncbi_105064433(CWC27),ncbi_105064604(LOC105064604),ncbi_105064659(NDRG2),ncbi_105065263(HNRNPDL),ncbi_105066533(PEX13),ncbi_105066629(SSR3),ncbi_105066690(S…
GO:0005575	Cellular Component	GO:0044425	membrane part	102	ncbi_105062553(SLC1A5),ncbi_105062554(AP2S1),ncbi_105062729(FKRP),ncbi_105063021(NDUFB2),ncbi_105063077(COPG2),ncbi_105063274(PLXDC2),ncbi_105063489(LDLRAP1),ncbi_105063615(RAMP1),ncbi_105063676(CD53),ncbi_105063712(LOC105063712),ncbi_105064076(RHBDD1),ncbi_105065243(TMEM150C),ncbi_105066049(ZNRF3),ncbi_105066533(PEX13),ncbi_105066628(KCNAB1),ncbi_105066629(SSR3),ncbi_105066691(CLDN11),ncbi_10506…
GO:0005575	Cellular Component	GO:0044421	extracellular region part	17	ncbi_105062729(FKRP),ncbi_105063079(CPA1),ncbi_105063552(RBM44),ncbi_105064046(DNPEP),ncbi_105064077(COL4A4),ncbi_105066689(PRKCI),ncbi_105067831(DSCAML1),ncbi_105070370(MYOC),ncbi_105071061(VWA1),ncbi_105071640(RAB11FIP4),ncbi_105077166(LOC105077166),ncbi_105078878(LOC105078878),ncbi_105078978(CDH13),ncbi_105080124(KAT2A),ncbi_105080389(ALB),ncbi_105080392(ADAMTS3),ncbi_105082587(COMP)
GO:0005575	Cellular Component	GO:0005576	extracellular region	17	ncbi_105062729(FKRP),ncbi_105063079(CPA1),ncbi_105063552(RBM44),ncbi_105064046(DNPEP),ncbi_105064077(COL4A4),ncbi_105066689(PRKCI),ncbi_105067831(DSCAML1),ncbi_105070370(MYOC),ncbi_105071061(VWA1),ncbi_105071640(RAB11FIP4),ncbi_105077166(LOC105077166),ncbi_105078878(LOC105078878),ncbi_105078978(CDH13),ncbi_105080124(KAT2A),ncbi_105080389(ALB),ncbi_105080392(ADAMTS3),ncbi_105082587(COMP)
