# Supplementary material for: Exploring the genomic resources of seven domestic Bactrian camel populations in China through restriction site-associated DNA sequencing
Source: PLoS One. 2021 Apr 29;16(4):e0250168. doi: 10.1371/journal.pone.0250168 (PMC8084232; doi:10.1371/journal.pone.0250168)
Supplement: S14 Table — (XLSX) [file pone.0250168.s014.xlsx]

## Sheet: Table S14
Table S14. Gene Ontology (GO) classification of the selected genes in Nanjiang camel.
GO ID (level1)	GO Term (level1)	GO ID (level2)	GO Term (level2)	number_of_other_vs_NJ_0.05_fst_pi_sig_intersect (All)	Genes_of_other_vs_NJ_0.05_fst_pi_sig_intersect
GO:0008150	Biological Process	GO:0071840	cellular component organization or biogenesis	136	ncbi_105061762(ULK4),ncbi_105061897(CNTLN),ncbi_105061901(PSIP1),ncbi_105062629(GFY),ncbi_105062646(FUZ),ncbi_105062675(KLK4),ncbi_105062681(KLK8),ncbi_105063078(CEP41),ncbi_105063081(CPA4),ncbi_105063345(YEATS2),ncbi_105063354(AP2M1),ncbi_105063446(WDTC1),ncbi_105063448(SLC9A1),ncbi_105063699(ST7L),ncbi_105064018(LOC105064018),ncbi_105064020(STK36),ncbi_105064176(MAPK14),ncbi_105064180(LHFPL5),n…
GO:0008150	Biological Process	GO:0048519	negative regulation of biological process	69	ncbi_105062624(CD37),ncbi_105062647(AP2A1),ncbi_105062681(KLK8),ncbi_105063353(DVL3),ncbi_105063354(AP2M1),ncbi_105063446(WDTC1),ncbi_105064016(RQCD1),ncbi_105064176(MAPK14),ncbi_105064554(BCOR),ncbi_105064560(SRPX),ncbi_105064588(ARRDC3),ncbi_105064838(PDPK1),ncbi_105064853(TSC2),ncbi_105064922(CCNF),ncbi_105064928(PKD1),ncbi_105066467(FAF1),ncbi_105066689(PRKCI),ncbi_105067010(NOS3),ncbi_105067…
GO:0008150	Biological Process	GO:0048518	positive regulation of biological process	76	ncbi_105062634(FLT3LG),ncbi_105062646(FUZ),ncbi_105063353(DVL3),ncbi_105063697(WNT2B),ncbi_105064020(STK36),ncbi_105064021(RNF25),ncbi_105064176(MAPK14),ncbi_105064181(LOC105064181),ncbi_105064263(CLPSL2),ncbi_105064588(ARRDC3),ncbi_105064838(PDPK1),ncbi_105064840(ATP6V0C),ncbi_105066515(CCDC88A),ncbi_105066689(PRKCI),ncbi_105066690(SKIL),ncbi_105067013(CDK5),ncbi_105067101(PLK4),ncbi_105067115(I…
GO:0008150	Biological Process	GO:0022414	reproductive process	27	ncbi_105063697(WNT2B),ncbi_105064016(RQCD1),ncbi_105064017(PLCD4),ncbi_105064177(SLC26A8),ncbi_105064922(CCNF),ncbi_105064928(PKD1),ncbi_105065397(SPATA19),ncbi_105066691(CLDN11),ncbi_105067010(NOS3),ncbi_105067101(PLK4),ncbi_105067116(ADAD1),ncbi_105067355(PAX5),ncbi_105068981(PIWIL2),ncbi_105069305(DACH2),ncbi_105070186(MAMLD1),ncbi_105070305(BBS1),ncbi_105075266(NPAS3),ncbi_105075754(ACSL4),nc…
GO:0008150	Biological Process	GO:0032502	developmental process	120	ncbi_105061762(ULK4),ncbi_105062625(TEAD2),ncbi_105062629(GFY),ncbi_105062632(PIH1D1),ncbi_105062634(FLT3LG),ncbi_105062646(FUZ),ncbi_105062675(KLK4),ncbi_105062678(KLK5),ncbi_105062681(KLK8),ncbi_105063078(CEP41),ncbi_105063352(EIF2B5),ncbi_105063353(DVL3),ncbi_105063354(AP2M1),ncbi_105063446(WDTC1),ncbi_105063448(SLC9A1),ncbi_105063697(WNT2B),ncbi_105064016(RQCD1),ncbi_105064020(STK36),ncbi_105…
GO:0008150	Biological Process	GO:0000003	reproduction	27	ncbi_105063697(WNT2B),ncbi_105064016(RQCD1),ncbi_105064017(PLCD4),ncbi_105064177(SLC26A8),ncbi_105064922(CCNF),ncbi_105064928(PKD1),ncbi_105065397(SPATA19),ncbi_105066691(CLDN11),ncbi_105067010(NOS3),ncbi_105067101(PLK4),ncbi_105067116(ADAD1),ncbi_105067355(PAX5),ncbi_105068981(PIWIL2),ncbi_105069305(DACH2),ncbi_105070186(MAMLD1),ncbi_105070305(BBS1),ncbi_105075266(NPAS3),ncbi_105075754(ACSL4),nc…
GO:0008150	Biological Process	GO:0051704	multi-organism process	33	ncbi_105062624(CD37),ncbi_105063354(AP2M1),ncbi_105064017(PLCD4),ncbi_105064176(MAPK14),ncbi_105064177(SLC26A8),ncbi_105064179(SRPK1),ncbi_105064604(LOC105064604),ncbi_105065397(SPATA19),ncbi_105066691(CLDN11),ncbi_105067116(ADAD1),ncbi_105067305(LOC105067305),ncbi_105067355(PAX5),ncbi_105068981(PIWIL2),ncbi_105070303(PELI3),ncbi_105071517(INPP5K),ncbi_105073341(TBX21),ncbi_105074781(CCNH),ncbi_1…
GO:0008150	Biological Process	GO:0022610	biological adhesion	24	ncbi_105064604(LOC105064604),ncbi_105064928(PKD1),ncbi_105066467(FAF1),ncbi_105066691(CLDN11),ncbi_105067013(CDK5),ncbi_105067115(IL2),ncbi_105067165(PCDH11X),ncbi_105067351(GNE),ncbi_105069451(CDH18),ncbi_105074880(RASA1),ncbi_105075304(PCDH7),ncbi_105076014(CASK),ncbi_105077771(ARHGAP6),ncbi_105078962(VIT),ncbi_105079297(ACE2),ncbi_105079406(TFE3),ncbi_105080089(LOC105080089),ncbi_105080611(SRP…
GO:0008150	Biological Process	GO:0040007	growth	17	ncbi_105063446(WDTC1),ncbi_105063699(ST7L),ncbi_105067013(CDK5),ncbi_105071592(OMG),ncbi_105073974(MGLL),ncbi_105075754(ACSL4),ncbi_105075950(MCTS1),ncbi_105076004(DDX3X),ncbi_105076439(NDUFS3),ncbi_105076442(CELF1),ncbi_105079353(KDM6A),ncbi_105079881(UNC79),ncbi_105079975(AKT1),ncbi_105080081(RND2),ncbi_105081861(PTEN),ncbi_105082579(FKBP8),ncbi_105082735(LIMK1)
GO:0008150	Biological Process	GO:0044848	biological phase	2	ncbi_105074781(CCNH),ncbi_105080092(PSME3)
GO:0008150	Biological Process	GO:0040011	locomotion	29	ncbi_105061762(ULK4),ncbi_105062646(FUZ),ncbi_105063354(AP2M1),ncbi_105064176(MAPK14),ncbi_105064177(SLC26A8),ncbi_105064588(ARRDC3),ncbi_105064838(PDPK1),ncbi_105064853(TSC2),ncbi_105066515(CCDC88A),ncbi_105067010(NOS3),ncbi_105067013(CDK5),ncbi_105067347(GLIPR2),ncbi_105069053(ABHD2),ncbi_105070305(BBS1),ncbi_105071516(PITPNA),ncbi_105071518(MYO1C),ncbi_105073341(TBX21),ncbi_105074613(OTX2),ncb…
GO:0008150	Biological Process	GO:0051179	localization	109	ncbi_105061762(ULK4),ncbi_105061897(CNTLN),ncbi_105062629(GFY),ncbi_105062630(SLC17A7),ncbi_105062646(FUZ),ncbi_105062647(AP2A1),ncbi_105063078(CEP41),ncbi_105063349(LOC105063349),ncbi_105063351(HTR3E),ncbi_105063354(AP2M1),ncbi_105063369(ABCC5),ncbi_105063448(SLC9A1),ncbi_105063696(CTTNBP2NL),ncbi_105064176(MAPK14),ncbi_105064177(SLC26A8),ncbi_105064180(LHFPL5),ncbi_105064561(SYTL5),ncbi_1050646…
GO:0008150	Biological Process	GO:0044699	single-organism process	285	ncbi_105061762(ULK4),ncbi_105061897(CNTLN),ncbi_105062624(CD37),ncbi_105062625(TEAD2),ncbi_105062629(GFY),ncbi_105062630(SLC17A7),ncbi_105062631(ALDH16A1),ncbi_105062632(PIH1D1),ncbi_105062634(FLT3LG),ncbi_105062646(FUZ),ncbi_105062649(PNKP),ncbi_105062675(KLK4),ncbi_105062678(KLK5),ncbi_105062679(KLK6),ncbi_105062681(KLK8),ncbi_105062980(IL13RA1),ncbi_105063078(CEP41),ncbi_105063081(CPA4),ncbi_1…
GO:0008150	Biological Process	GO:0008152	metabolic process	241	ncbi_105061762(ULK4),ncbi_105061901(PSIP1),ncbi_105062625(TEAD2),ncbi_105062631(ALDH16A1),ncbi_105062634(FLT3LG),ncbi_105062647(AP2A1),ncbi_105062649(PNKP),ncbi_105062675(KLK4),ncbi_105062676(KLK15),ncbi_105062677(LOC105062677),ncbi_105062678(KLK5),ncbi_105062679(KLK6),ncbi_105062680(KLK7),ncbi_105062681(KLK8),ncbi_105062682(KLK11),ncbi_105062684(LOC105062684),ncbi_105062780(KLK9),ncbi_105062781(…
GO:0008150	Biological Process	GO:0050896	response to stimulus	150	ncbi_105061762(ULK4),ncbi_105061897(CNTLN),ncbi_105061901(PSIP1),ncbi_105062624(CD37),ncbi_105062625(TEAD2),ncbi_105062649(PNKP),ncbi_105062678(KLK5),ncbi_105062679(KLK6),ncbi_105062681(KLK8),ncbi_105062980(IL13RA1),ncbi_105063352(EIF2B5),ncbi_105063353(DVL3),ncbi_105063354(AP2M1),ncbi_105063446(WDTC1),ncbi_105063448(SLC9A1),ncbi_105063697(WNT2B),ncbi_105064016(RQCD1),ncbi_105064017(PLCD4),ncbi_1…
GO:0008150	Biological Process	GO:0050789	regulation of biological process	219	ncbi_105061762(ULK4),ncbi_105061897(CNTLN),ncbi_105061901(PSIP1),ncbi_105062624(CD37),ncbi_105062625(TEAD2),ncbi_105062634(FLT3LG),ncbi_105062646(FUZ),ncbi_105062647(AP2A1),ncbi_105062678(KLK5),ncbi_105062679(KLK6),ncbi_105062681(KLK8),ncbi_105062980(IL13RA1),ncbi_105062992(DOCK11),ncbi_105063345(YEATS2),ncbi_105063353(DVL3),ncbi_105063354(AP2M1),ncbi_105063446(WDTC1),ncbi_105063696(CTTNBP2NL),nc…
GO:0008150	Biological Process	GO:0065007	biological regulation	229	ncbi_105061762(ULK4),ncbi_105061897(CNTLN),ncbi_105061901(PSIP1),ncbi_105062624(CD37),ncbi_105062625(TEAD2),ncbi_105062630(SLC17A7),ncbi_105062634(FLT3LG),ncbi_105062646(FUZ),ncbi_105062647(AP2A1),ncbi_105062678(KLK5),ncbi_105062679(KLK6),ncbi_105062681(KLK8),ncbi_105062980(IL13RA1),ncbi_105062992(DOCK11),ncbi_105063345(YEATS2),ncbi_105063353(DVL3),ncbi_105063354(AP2M1),ncbi_105063446(WDTC1),ncbi…
GO:0008150	Biological Process	GO:0032501	multicellular organismal process	122	ncbi_105061762(ULK4),ncbi_105062625(TEAD2),ncbi_105062629(GFY),ncbi_105062630(SLC17A7),ncbi_105062634(FLT3LG),ncbi_105062675(KLK4),ncbi_105062681(KLK8),ncbi_105063352(EIF2B5),ncbi_105063353(DVL3),ncbi_105063354(AP2M1),ncbi_105063446(WDTC1),ncbi_105063448(SLC9A1),ncbi_105063697(WNT2B),ncbi_105064020(STK36),ncbi_105064176(MAPK14),ncbi_105064177(SLC26A8),ncbi_105064180(LHFPL5),ncbi_105064181(LOC1050…
GO:0008150	Biological Process	GO:0001906	cell killing	1	ncbi_105075938(SH2D1A)
GO:0008150	Biological Process	GO:0007610	behavior	11	ncbi_105062630(SLC17A7),ncbi_105062681(KLK8),ncbi_105067013(CDK5),ncbi_105070305(BBS1),ncbi_105073909(MC4R),ncbi_105075266(NPAS3),ncbi_105079881(UNC79),ncbi_105080111(NAGLU),ncbi_105080611(SRPX2),ncbi_105081861(PTEN),ncbi_105082685(CRTC1)
GO:0008150	Biological Process	GO:0023052	signaling	104	ncbi_105061762(ULK4),ncbi_105061897(CNTLN),ncbi_105062625(TEAD2),ncbi_105062630(SLC17A7),ncbi_105062678(KLK5),ncbi_105062679(KLK6),ncbi_105062980(IL13RA1),ncbi_105063353(DVL3),ncbi_105063354(AP2M1),ncbi_105063697(WNT2B),ncbi_105064016(RQCD1),ncbi_105064017(PLCD4),ncbi_105064020(STK36),ncbi_105064176(MAPK14),ncbi_105064179(SRPK1),ncbi_105064560(SRPX),ncbi_105064588(ARRDC3),ncbi_105064751(SH3BGRL),…
GO:0008150	Biological Process	GO:0002376	immune system process	32	ncbi_105062624(CD37),ncbi_105062634(FLT3LG),ncbi_105063354(AP2M1),ncbi_105064176(MAPK14),ncbi_105064838(PDPK1),ncbi_105066690(SKIL),ncbi_105067063(ATP11C),ncbi_105067115(IL2),ncbi_105067355(PAX5),ncbi_105068403(LYL1),ncbi_105069903(MAPKAP1),ncbi_105070303(PELI3),ncbi_105071507(RPA1),ncbi_105071518(MYO1C),ncbi_105072659(LOC105072659),ncbi_105073193(TNFRSF13C),ncbi_105073341(TBX21),ncbi_105074715(S…
GO:0008150	Biological Process	GO:0048511	rhythmic process	2	ncbi_105067010(NOS3),ncbi_105079433(SUV39H1)
GO:0008150	Biological Process	GO:0009987	cellular process	308	ncbi_105061762(ULK4),ncbi_105061897(CNTLN),ncbi_105061901(PSIP1),ncbi_105062624(CD37),ncbi_105062625(TEAD2),ncbi_105062629(GFY),ncbi_105062630(SLC17A7),ncbi_105062632(PIH1D1),ncbi_105062634(FLT3LG),ncbi_105062646(FUZ),ncbi_105062649(PNKP),ncbi_105062675(KLK4),ncbi_105062678(KLK5),ncbi_105062679(KLK6),ncbi_105062681(KLK8),ncbi_105062980(IL13RA1),ncbi_105063078(CEP41),ncbi_105063081(CPA4),ncbi_1050…
GO:0003674	Molecular Function	GO:0003824	catalytic activity	145	ncbi_105061762(ULK4),ncbi_105062631(ALDH16A1),ncbi_105062649(PNKP),ncbi_105062675(KLK4),ncbi_105062676(KLK15),ncbi_105062677(LOC105062677),ncbi_105062678(KLK5),ncbi_105062679(KLK6),ncbi_105062680(KLK7),ncbi_105062681(KLK8),ncbi_105062682(KLK11),ncbi_105062684(LOC105062684),ncbi_105062780(KLK9),ncbi_105062781(KLK10),ncbi_105063079(CPA1),ncbi_105063080(CPA5),ncbi_105063081(CPA4),ncbi_105063207(CPA2…
GO:0003674	Molecular Function	GO:0005488	binding	263	ncbi_105061762(ULK4),ncbi_105061897(CNTLN),ncbi_105061901(PSIP1),ncbi_105062625(TEAD2),ncbi_105062634(FLT3LG),ncbi_105062647(AP2A1),ncbi_105062678(KLK5),ncbi_105062977(LONRF3),ncbi_105062992(DOCK11),ncbi_105063079(CPA1),ncbi_105063080(CPA5),ncbi_105063081(CPA4),ncbi_105063207(CPA2),ncbi_105063345(YEATS2),ncbi_105063353(DVL3),ncbi_105063354(AP2M1),ncbi_105063355(ABCF3),ncbi_105063369(ABCC5),ncbi_1…
GO:0003674	Molecular Function	GO:0098772	molecular function regulator	22	ncbi_105062992(DOCK11),ncbi_105063446(WDTC1),ncbi_105064181(LOC105064181),ncbi_105064263(CLPSL2),ncbi_105064838(PDPK1),ncbi_105064853(TSC2),ncbi_105067013(CDK5),ncbi_105067036(AGAP3),ncbi_105067143(ANK2),ncbi_105067546(RECK),ncbi_105070655(PPP2R5B),ncbi_105074781(CCNH),ncbi_105074880(RASA1),ncbi_105076919(CHP1),ncbi_105077049(SPINT1),ncbi_105077771(ARHGAP6),ncbi_105079360(RP2),ncbi_105079392(WAS)…
GO:0003674	Molecular Function	GO:0005215	transporter activity	26	ncbi_105062630(SLC17A7),ncbi_105062647(AP2A1),ncbi_105063369(ABCC5),ncbi_105063448(SLC9A1),ncbi_105064177(SLC26A8),ncbi_105064840(ATP6V0C),ncbi_105067011(ABCB8),ncbi_105067012(ASIC3),ncbi_105067014(SLC4A2),ncbi_105067063(ATP11C),ncbi_105068705(SLC7A11),ncbi_105070147(NXF1),ncbi_105071515(SLC43A2),ncbi_105071516(PITPNA),ncbi_105073293(KPNB1),ncbi_105074715(SLC8A3),ncbi_105076445(SLC39A13),ncbi_105…
GO:0003674	Molecular Function	GO:0005198	structural molecule activity	8	ncbi_105064604(LOC105064604),ncbi_105067305(LOC105067305),ncbi_105076447(MYBPC3),ncbi_105080083(RPL27),ncbi_105080103(LOC105080103),ncbi_105081023(DMD),ncbi_105082587(COMP),ncbi_105082734(ELN)
GO:0003674	Molecular Function	GO:0045182	translation regulator activity	1	ncbi_105069309(LOC105069309)
GO:0003674	Molecular Function	GO:0000988	transcription factor activity, protein binding	8	ncbi_105061901(PSIP1),ncbi_105064554(BCOR),ncbi_105066690(SKIL),ncbi_105067533(TLE1),ncbi_105068448(PRPF6),ncbi_105076169(HDAC7),ncbi_105079379(UXT),ncbi_105083243(LDB2)
GO:0003674	Molecular Function	GO:0001071	nucleic acid binding transcription factor activity	16	ncbi_105062625(TEAD2),ncbi_105066544(OTX1),ncbi_105067077(ZIC3),ncbi_105067355(PAX5),ncbi_105071616(HIC1),ncbi_105072003(ALX1),ncbi_105073062(SREBF2),ncbi_105073341(TBX21),ncbi_105073872(CNBP),ncbi_105074613(OTX2),ncbi_105076170(VDR),ncbi_105076451(NR1H3),ncbi_105079378(ELK1),ncbi_105079394(GATA1),ncbi_105079406(TFE3),ncbi_105079494(ZFPM1)
GO:0003674	Molecular Function	GO:0060089	molecular transducer activity	20	ncbi_105064017(PLCD4),ncbi_105064604(LOC105064604),ncbi_105067051(BRS3),ncbi_105068442(OPRL1),ncbi_105068486(NPBWR2),ncbi_105068652(GPR64),ncbi_105069436(NPR3),ncbi_105070137(GNG3),ncbi_105070300(NPAS4),ncbi_105071517(INPP5K),ncbi_105072659(LOC105072659),ncbi_105073909(MC4R),ncbi_105075266(NPAS3),ncbi_105076170(VDR),ncbi_105076451(NR1H3),ncbi_105079297(ACE2),ncbi_105080099(RAMP2),ncbi_105080102(C…
GO:0003674	Molecular Function	GO:0004871	signal transducer activity	13	ncbi_105064176(MAPK14),ncbi_105067051(BRS3),ncbi_105068442(OPRL1),ncbi_105068486(NPBWR2),ncbi_105068652(GPR64),ncbi_105069436(NPR3),ncbi_105071517(INPP5K),ncbi_105073909(MC4R),ncbi_105076170(VDR),ncbi_105076451(NR1H3),ncbi_105080099(RAMP2),ncbi_105080102(CCR10),ncbi_105082260(GFRA3)
GO:0005575	Cellular Component	GO:0043226	organelle	271	ncbi_105061897(CNTLN),ncbi_105061901(PSIP1),ncbi_105061903(SNAPC3),ncbi_105062624(CD37),ncbi_105062625(TEAD2),ncbi_105062629(GFY),ncbi_105062630(SLC17A7),ncbi_105062631(ALDH16A1),ncbi_105062646(FUZ),ncbi_105062649(PNKP),ncbi_105062677(LOC105062677),ncbi_105062678(KLK5),ncbi_105062679(KLK6),ncbi_105062680(KLK7),ncbi_105062682(KLK11),ncbi_105062684(LOC105062684),ncbi_105062981(WDR44),ncbi_105063078…
GO:0005575	Cellular Component	GO:0031974	membrane-enclosed lumen	46	ncbi_105061901(PSIP1),ncbi_105063345(YEATS2),ncbi_105064176(MAPK14),ncbi_105064759(HMGN5),ncbi_105066690(SKIL),ncbi_105067036(AGAP3),ncbi_105068320(NACC1),ncbi_105068448(PRPF6),ncbi_105069903(MAPKAP1),ncbi_105070147(NXF1),ncbi_105071507(RPA1),ncbi_105071518(MYO1C),ncbi_105071543(NSRP1),ncbi_105071641(SUZ12),ncbi_105073062(SREBF2),ncbi_105074781(CCNH),ncbi_105075266(NPAS3),ncbi_105075354(KAT6B),nc…
GO:0005575	Cellular Component	GO:0044456	synapse part	11	ncbi_105062630(SLC17A7),ncbi_105067013(CDK5),ncbi_105070137(GNG3),ncbi_105074685(GPHN),ncbi_105076014(CASK),ncbi_105076443(RAPSN),ncbi_105080611(SRPX2),ncbi_105081023(DMD),ncbi_105081861(PTEN),ncbi_105081932(PKP4),ncbi_105082294(MPP4)
GO:0005575	Cellular Component	GO:0045202	synapse	12	ncbi_105062630(SLC17A7),ncbi_105065396(IGSF9B),ncbi_105067013(CDK5),ncbi_105070137(GNG3),ncbi_105074685(GPHN),ncbi_105076014(CASK),ncbi_105076443(RAPSN),ncbi_105080611(SRPX2),ncbi_105081023(DMD),ncbi_105081861(PTEN),ncbi_105081932(PKP4),ncbi_105082294(MPP4)
GO:0005575	Cellular Component	GO:0032991	macromolecular complex	96	ncbi_105061901(PSIP1),ncbi_105062625(TEAD2),ncbi_105062632(PIH1D1),ncbi_105062647(AP2A1),ncbi_105063345(YEATS2),ncbi_105063352(EIF2B5),ncbi_105063354(AP2M1),ncbi_105064016(RQCD1),ncbi_105064554(BCOR),ncbi_105064604(LOC105064604),ncbi_105064840(ATP6V0C),ncbi_105064853(TSC2),ncbi_105064922(CCNF),ncbi_105064928(PKD1),ncbi_105066467(FAF1),ncbi_105066686(GPR160),ncbi_105066687(PHC3),ncbi_105066690(SKI…
GO:0005575	Cellular Component	GO:0044422	organelle part	118	ncbi_105061901(PSIP1),ncbi_105062629(GFY),ncbi_105062630(SLC17A7),ncbi_105062679(KLK6),ncbi_105062981(WDR44),ncbi_105063078(CEP41),ncbi_105063345(YEATS2),ncbi_105063354(AP2M1),ncbi_105063356(ALG3),ncbi_105063448(SLC9A1),ncbi_105064176(MAPK14),ncbi_105064604(LOC105064604),ncbi_105064759(HMGN5),ncbi_105064840(ATP6V0C),ncbi_105066514(MTIF2),ncbi_105066687(PHC3),ncbi_105066690(SKIL),ncbi_105067036(AG…
GO:0005575	Cellular Component	GO:0005623	cell	286	ncbi_105061897(CNTLN),ncbi_105061901(PSIP1),ncbi_105061903(SNAPC3),ncbi_105062625(TEAD2),ncbi_105062629(GFY),ncbi_105062630(SLC17A7),ncbi_105062632(PIH1D1),ncbi_105062634(FLT3LG),ncbi_105062647(AP2A1),ncbi_105062649(PNKP),ncbi_105062677(LOC105062677),ncbi_105062678(KLK5),ncbi_105062679(KLK6),ncbi_105062680(KLK7),ncbi_105062681(KLK8),ncbi_105062981(WDR44),ncbi_105062992(DOCK11),ncbi_105063078(CEP4…
GO:0005575	Cellular Component	GO:0044464	cell part	286	ncbi_105061897(CNTLN),ncbi_105061901(PSIP1),ncbi_105061903(SNAPC3),ncbi_105062625(TEAD2),ncbi_105062629(GFY),ncbi_105062630(SLC17A7),ncbi_105062632(PIH1D1),ncbi_105062634(FLT3LG),ncbi_105062647(AP2A1),ncbi_105062649(PNKP),ncbi_105062677(LOC105062677),ncbi_105062678(KLK5),ncbi_105062679(KLK6),ncbi_105062680(KLK7),ncbi_105062681(KLK8),ncbi_105062981(WDR44),ncbi_105062992(DOCK11),ncbi_105063078(CEP4…
GO:0005575	Cellular Component	GO:0030054	cell junction	20	ncbi_105063448(SLC9A1),ncbi_105064840(ATP6V0C),ncbi_105064856(SLC9A3R2),ncbi_105066691(CLDN11),ncbi_105067014(SLC4A2),ncbi_105067143(ANK2),ncbi_105067305(LOC105067305),ncbi_105069309(LOC105069309),ncbi_105076014(CASK),ncbi_105076919(CHP1),ncbi_105078963(STRN),ncbi_105079366(UBA1),ncbi_105079392(WAS),ncbi_105079975(AKT1),ncbi_105080083(RPL27),ncbi_105080096(WNK4),ncbi_105081023(DMD),ncbi_105081932…
GO:0005575	Cellular Component	GO:0019012	virion	1	ncbi_105070140(HNRNPUL2)
GO:0005575	Cellular Component	GO:0044423	virion part	1	ncbi_105070140(HNRNPUL2)
GO:0005575	Cellular Component	GO:0031012	extracellular matrix	6	ncbi_105063697(WNT2B),ncbi_105064429(LOC105064429),ncbi_105076014(CASK),ncbi_105078962(VIT),ncbi_105082587(COMP),ncbi_105082734(ELN)
GO:0005575	Cellular Component	GO:0009295	nucleoid	1	ncbi_105069241(POLG)
GO:0005575	Cellular Component	GO:0099512	supramolecular fiber	3	ncbi_105079395(HDAC6),ncbi_105080103(LOC105080103),ncbi_105080104(TUBG2)
GO:0005575	Cellular Component	GO:0044420	extracellular matrix component	2	ncbi_105076014(CASK),ncbi_105082734(ELN)
GO:0005575	Cellular Component	GO:0016020	membrane	143	ncbi_105062624(CD37),ncbi_105062629(GFY),ncbi_105062630(SLC17A7),ncbi_105062634(FLT3LG),ncbi_105062647(AP2A1),ncbi_105062679(KLK6),ncbi_105062981(WDR44),ncbi_105063349(LOC105063349),ncbi_105063351(HTR3E),ncbi_105063354(AP2M1),ncbi_105063356(ALG3),ncbi_105063369(ABCC5),ncbi_105063448(SLC9A1),ncbi_105064177(SLC26A8),ncbi_105064179(SRPK1),ncbi_105064180(LHFPL5),ncbi_105064588(ARRDC3),ncbi_105064604(…
GO:0005575	Cellular Component	GO:0005576	extracellular region	18	ncbi_105062634(FLT3LG),ncbi_105062678(KLK5),ncbi_105062679(KLK6),ncbi_105062681(KLK8),ncbi_105062682(KLK11),ncbi_105063079(CPA1),ncbi_105063697(WNT2B),ncbi_105064751(SH3BGRL),ncbi_105066689(PRKCI),ncbi_105067115(IL2),ncbi_105071509(SERPINF2),ncbi_105077049(SPINT1),ncbi_105077793(ACTBL2),ncbi_105078962(VIT),ncbi_105079297(ACE2),ncbi_105079492(IL17C),ncbi_105080611(SRPX2),ncbi_105082587(COMP)
GO:0005575	Cellular Component	GO:0044425	membrane part	102	ncbi_105062624(CD37),ncbi_105062629(GFY),ncbi_105062630(SLC17A7),ncbi_105062634(FLT3LG),ncbi_105062647(AP2A1),ncbi_105063349(LOC105063349),ncbi_105063351(HTR3E),ncbi_105063354(AP2M1),ncbi_105063356(ALG3),ncbi_105063369(ABCC5),ncbi_105063448(SLC9A1),ncbi_105064177(SLC26A8),ncbi_105064180(LHFPL5),ncbi_105064840(ATP6V0C),ncbi_105064928(PKD1),ncbi_105066655(PPM1L),ncbi_105066691(CLDN11),ncbi_10506701…
GO:0005575	Cellular Component	GO:0044421	extracellular region part	16	ncbi_105062634(FLT3LG),ncbi_105062678(KLK5),ncbi_105062679(KLK6),ncbi_105062681(KLK8),ncbi_105062682(KLK11),ncbi_105063079(CPA1),ncbi_105064751(SH3BGRL),ncbi_105066689(PRKCI),ncbi_105067115(IL2),ncbi_105071509(SERPINF2),ncbi_105077049(SPINT1),ncbi_105077793(ACTBL2),ncbi_105078962(VIT),ncbi_105079297(ACE2),ncbi_105080611(SRPX2),ncbi_105082587(COMP)
