# Supplementary material for: Exploring the genomic resources of seven domestic Bactrian camel populations in China through restriction site-associated DNA sequencing
Source: PLoS One. 2021 Apr 29;16(4):e0250168. doi: 10.1371/journal.pone.0250168 (PMC8084232; doi:10.1371/journal.pone.0250168)
Supplement: S15 Table — (XLSX) [file pone.0250168.s015.xlsx]

## Sheet: Table S15
Table S15. Gene Ontology (GO) classification of the selected genes in Hexi camel.
GO ID (level1)	GO Term (level1)	GO ID (level2)	GO Term (level2)	number_of_other_vs_HX_0.05_fst_pi_sig_intersect (All)	Genes_of_other_vs_HX_0.05_fst_pi_sig_intersect
GO:0008150	Biological Process	GO:0008152	metabolic process	335	ncbi_105061773(KLHL40),ncbi_105061774(HHATL),ncbi_105061780(ZNF662),ncbi_105061972(ATG4A),ncbi_105061973(PSMD10),ncbi_105061975(MID2),ncbi_105061976(TSC22D3),ncbi_105061985(RNF128),ncbi_105062356(ADAM22),ncbi_105062486(ZNF404),ncbi_105062808(INO80C),ncbi_105062835(GMFG),ncbi_105062837(PAF1),ncbi_105062838(MED29),ncbi_105062839(ZFP36),ncbi_105062840(RPS16),ncbi_105062842(SUPT5H),ncbi_105062901(PLE…
GO:0008150	Biological Process	GO:0044848	biological phase	5	ncbi_105061973(PSMD10),ncbi_105069781(PSMC5),ncbi_105075940(STAG2),ncbi_105082123(SKP1),ncbi_105082124(PPP2CA)
GO:0008150	Biological Process	GO:0071840	cellular component organization or biogenesis	137	ncbi_105061777(HIGD1A),ncbi_105061973(PSMD10),ncbi_105062835(GMFG),ncbi_105062837(PAF1),ncbi_105062840(RPS16),ncbi_105062842(SUPT5H),ncbi_105062982(KLHL13),ncbi_105063089(STRIP2),ncbi_105063092(TSPAN33),ncbi_105063292(EIF5A2),ncbi_105063295(TNIK),ncbi_105063345(YEATS2),ncbi_105063446(WDTC1),ncbi_105063448(SLC9A1),ncbi_105063811(BRE),ncbi_105063821(IFT172),ncbi_105064041(TUBA4A),ncbi_105064174(BRP…
GO:0008150	Biological Process	GO:0032502	developmental process	137	ncbi_105061773(KLHL40),ncbi_105061976(TSC22D3),ncbi_105062356(ADAM22),ncbi_105062837(PAF1),ncbi_105062839(ZFP36),ncbi_105062937(SMC6),ncbi_105063089(STRIP2),ncbi_105063158(FOXP2),ncbi_105063295(TNIK),ncbi_105063339(B3GNT5),ncbi_105063446(WDTC1),ncbi_105063448(SLC9A1),ncbi_105063821(IFT172),ncbi_105063826(ZNF513),ncbi_105064030(NHEJ1),ncbi_105064095(WNT10A),ncbi_105064217(SYNGAP1),ncbi_105064659(N…
GO:0008150	Biological Process	GO:0048519	negative regulation of biological process	75	ncbi_105061773(KLHL40),ncbi_105061774(HHATL),ncbi_105061777(HIGD1A),ncbi_105061973(PSMD10),ncbi_105061975(MID2),ncbi_105061976(TSC22D3),ncbi_105061985(RNF128),ncbi_105062835(GMFG),ncbi_105062837(PAF1),ncbi_105062839(ZFP36),ncbi_105062842(SUPT5H),ncbi_105063446(WDTC1),ncbi_105063821(IFT172),ncbi_105063897(GCKR),ncbi_105064217(SYNGAP1),ncbi_105064220(PHF1),ncbi_105064441(CMYA5),ncbi_105064659(NDRG2…
GO:0008150	Biological Process	GO:0007610	behavior	19	ncbi_105062356(ADAM22),ncbi_105063158(FOXP2),ncbi_105064217(SYNGAP1),ncbi_105065277(LOC105065277),ncbi_105066533(PEX13),ncbi_105067059(FGF13),ncbi_105068482(HRH3),ncbi_105069902(PBX3),ncbi_105070644(NRXN2),ncbi_105073203(ROBO1),ncbi_105073246(THRA),ncbi_105073744(NTAN1),ncbi_105075266(NPAS3),ncbi_105079021(PRKCE),ncbi_105079674(HPRT1),ncbi_105081995(LOC105081995),ncbi_105082119(VDAC1),ncbi_105082…
GO:0008150	Biological Process	GO:0048518	positive regulation of biological process	83	ncbi_105061973(PSMD10),ncbi_105061975(MID2),ncbi_105062835(GMFG),ncbi_105062837(PAF1),ncbi_105062839(ZFP36),ncbi_105062842(SUPT5H),ncbi_105063158(FOXP2),ncbi_105063295(TNIK),ncbi_105063810(FOSL2),ncbi_105064220(PHF1),ncbi_105064838(PDPK1),ncbi_105064840(ATP6V0C),ncbi_105064860(NOXO1),ncbi_105064863(RPS2),ncbi_105064902(SLX4),ncbi_105065277(LOC105065277),ncbi_105065309(GLMN),ncbi_105066673(PDCD10)…
GO:0008150	Biological Process	GO:0065007	biological regulation	284	ncbi_105061773(KLHL40),ncbi_105061774(HHATL),ncbi_105061777(HIGD1A),ncbi_105061778(ACKR2),ncbi_105061780(ZNF662),ncbi_105061973(PSMD10),ncbi_105061975(MID2),ncbi_105061976(TSC22D3),ncbi_105061985(RNF128),ncbi_105061988(VSIG1),ncbi_105062356(ADAM22),ncbi_105062486(ZNF404),ncbi_105062808(INO80C),ncbi_105062835(GMFG),ncbi_105062837(PAF1),ncbi_105062838(MED29),ncbi_105062839(ZFP36),ncbi_105062842(SUP…
GO:0008150	Biological Process	GO:0050789	regulation of biological process	270	ncbi_105061773(KLHL40),ncbi_105061774(HHATL),ncbi_105061777(HIGD1A),ncbi_105061778(ACKR2),ncbi_105061780(ZNF662),ncbi_105061973(PSMD10),ncbi_105061975(MID2),ncbi_105061976(TSC22D3),ncbi_105061985(RNF128),ncbi_105062356(ADAM22),ncbi_105062486(ZNF404),ncbi_105062808(INO80C),ncbi_105062835(GMFG),ncbi_105062837(PAF1),ncbi_105062838(MED29),ncbi_105062839(ZFP36),ncbi_105062842(SUPT5H),ncbi_105062900(LO…
GO:0008150	Biological Process	GO:0040007	growth	22	ncbi_105061973(PSMD10),ncbi_105063446(WDTC1),ncbi_105066260(RNF6),ncbi_105066465(CDKN2C),ncbi_105067059(FGF13),ncbi_105069779(LOC105069779),ncbi_105070645(RASGRP2),ncbi_105071642(CRLF3),ncbi_105071921(HNF4A),ncbi_105073203(ROBO1),ncbi_105073300(SP2),ncbi_105075863(NRK),ncbi_105076004(DDX3X),ncbi_105076985(DUOX2),ncbi_105077769(WWC3),ncbi_105078863(PTCH1),ncbi_105079353(KDM6A),ncbi_105079671(GPC3)…
GO:0008150	Biological Process	GO:0051704	multi-organism process	39	ncbi_105061973(PSMD10),ncbi_105061975(MID2),ncbi_105062837(PAF1),ncbi_105062840(RPS16),ncbi_105062842(SUPT5H),ncbi_105063292(EIF5A2),ncbi_105063810(FOSL2),ncbi_105063897(GCKR),ncbi_105064799(NLRC3),ncbi_105069578(LOC105069578),ncbi_105069781(PSMC5),ncbi_105069792(LOC105069792),ncbi_105070659(BATF2),ncbi_105073246(THRA),ncbi_105073248(NR1D1),ncbi_105073831(RPL8),ncbi_105075266(NPAS3),ncbi_10507538…
GO:0008150	Biological Process	GO:0048511	rhythmic process	4	ncbi_105070196(DYRK1A),ncbi_105073248(NR1D1),ncbi_105079433(SUV39H1),ncbi_105082123(SKP1)
GO:0008150	Biological Process	GO:0050896	response to stimulus	179	ncbi_105061777(HIGD1A),ncbi_105061778(ACKR2),ncbi_105061973(PSMD10),ncbi_105061975(MID2),ncbi_105061976(TSC22D3),ncbi_105062356(ADAM22),ncbi_105062837(PAF1),ncbi_105062839(ZFP36),ncbi_105062842(SUPT5H),ncbi_105062900(LOC105062900),ncbi_105062936(VSNL1),ncbi_105062937(SMC6),ncbi_105062980(IL13RA1),ncbi_105062984(SLC6A14),ncbi_105063101(OPN1SW),ncbi_105063158(FOXP2),ncbi_105063295(TNIK),ncbi_105063…
GO:0008150	Biological Process	GO:0051179	localization	127	ncbi_105061778(ACKR2),ncbi_105061972(ATG4A),ncbi_105061973(PSMD10),ncbi_105061975(MID2),ncbi_105062840(RPS16),ncbi_105062984(SLC6A14),ncbi_105063089(STRIP2),ncbi_105063092(TSPAN33),ncbi_105063102(CALU),ncbi_105063292(EIF5A2),ncbi_105063293(SLC2A2),ncbi_105063448(SLC9A1),ncbi_105063823(NRBP1),ncbi_105063825(SNX17),ncbi_105063897(GCKR),ncbi_105064024(PRKAG3),ncbi_105064031(SLC23A3),ncbi_105064217(S…
GO:0008150	Biological Process	GO:0022610	biological adhesion	25	ncbi_105062356(ADAM22),ncbi_105063601(SNED1),ncbi_105064928(PKD1),ncbi_105065277(LOC105065277),ncbi_105065309(GLMN),ncbi_105066467(FAF1),ncbi_105067165(PCDH11X),ncbi_105070660(ARL2),ncbi_105071266(TEK),ncbi_105073203(ROBO1),ncbi_105074863(CDH1),ncbi_105075008(VEZT),ncbi_105076977(B2M),ncbi_105077748(AMELX),ncbi_105077771(ARHGAP6),ncbi_105077945(EPHA3),ncbi_105077954(CADM2),ncbi_105078145(TCF3),nc…
GO:0008150	Biological Process	GO:0023052	signaling	125	ncbi_105061778(ACKR2),ncbi_105061973(PSMD10),ncbi_105061975(MID2),ncbi_105062356(ADAM22),ncbi_105062837(PAF1),ncbi_105062839(ZFP36),ncbi_105062936(VSNL1),ncbi_105062980(IL13RA1),ncbi_105063101(OPN1SW),ncbi_105063295(TNIK),ncbi_105063816(GPN1),ncbi_105063821(IFT172),ncbi_105064095(WNT10A),ncbi_105064217(SYNGAP1),ncbi_105064441(CMYA5),ncbi_105064659(NDRG2),ncbi_105064799(NLRC3),ncbi_105064800(CLUAP…
GO:0008150	Biological Process	GO:0022414	reproductive process	21	ncbi_105063292(EIF5A2),ncbi_105063810(FOSL2),ncbi_105064922(CCNF),ncbi_105064928(PKD1),ncbi_105064931(MEIOB),ncbi_105069792(LOC105069792),ncbi_105070648(SF1),ncbi_105071921(HNF4A),ncbi_105073246(THRA),ncbi_105074798(CCDC79),ncbi_105075266(NPAS3),ncbi_105075863(NRK),ncbi_105076985(DUOX2),ncbi_105078137(DAZAP1),ncbi_105078141(PCSK4),ncbi_105078148(ATP8B3),ncbi_105079022(EPAS1),ncbi_105079394(GATA1)…
GO:0008150	Biological Process	GO:0001906	cell killing	1	ncbi_105076977(B2M)
GO:0008150	Biological Process	GO:0000003	reproduction	21	ncbi_105063292(EIF5A2),ncbi_105063810(FOSL2),ncbi_105064922(CCNF),ncbi_105064928(PKD1),ncbi_105064931(MEIOB),ncbi_105069792(LOC105069792),ncbi_105070648(SF1),ncbi_105071921(HNF4A),ncbi_105073246(THRA),ncbi_105074798(CCDC79),ncbi_105075266(NPAS3),ncbi_105075863(NRK),ncbi_105076985(DUOX2),ncbi_105078137(DAZAP1),ncbi_105078141(PCSK4),ncbi_105078148(ATP8B3),ncbi_105079022(EPAS1),ncbi_105079394(GATA1)…
GO:0008150	Biological Process	GO:0032501	multicellular organismal process	137	ncbi_105061773(KLHL40),ncbi_105061976(TSC22D3),ncbi_105061985(RNF128),ncbi_105061988(VSIG1),ncbi_105062356(ADAM22),ncbi_105062837(PAF1),ncbi_105062839(ZFP36),ncbi_105063101(OPN1SW),ncbi_105063158(FOXP2),ncbi_105063292(EIF5A2),ncbi_105063295(TNIK),ncbi_105063339(B3GNT5),ncbi_105063446(WDTC1),ncbi_105063448(SLC9A1),ncbi_105063821(IFT172),ncbi_105064030(NHEJ1),ncbi_105064095(WNT10A),ncbi_105064217(S…
GO:0008150	Biological Process	GO:0044699	single-organism process	327	ncbi_105061773(KLHL40),ncbi_105061777(HIGD1A),ncbi_105061778(ACKR2),ncbi_105061973(PSMD10),ncbi_105061975(MID2),ncbi_105061976(TSC22D3),ncbi_105061985(RNF128),ncbi_105061988(VSIG1),ncbi_105062356(ADAM22),ncbi_105062835(GMFG),ncbi_105062837(PAF1),ncbi_105062839(ZFP36),ncbi_105062840(RPS16),ncbi_105062842(SUPT5H),ncbi_105062936(VSNL1),ncbi_105062937(SMC6),ncbi_105062970(SEPT6),ncbi_105062980(IL13RA…
GO:0008150	Biological Process	GO:0002376	immune system process	35	ncbi_105061778(ACKR2),ncbi_105061973(PSMD10),ncbi_105061976(TSC22D3),ncbi_105062900(LOC105062900),ncbi_105064030(NHEJ1),ncbi_105064799(NLRC3),ncbi_105064838(PDPK1),ncbi_105065309(GLMN),ncbi_105065757(POLR3K),ncbi_105069578(LOC105069578),ncbi_105069778(CD79B),ncbi_105069781(PSMC5),ncbi_105069792(LOC105069792),ncbi_105069903(MAPKAP1),ncbi_105070659(BATF2),ncbi_105070664(SAC3D1),ncbi_105071266(TEK),…
GO:0008150	Biological Process	GO:0040011	locomotion	26	ncbi_105061975(MID2),ncbi_105063089(STRIP2),ncbi_105064838(PDPK1),ncbi_105064853(TSC2),ncbi_105065754(RHBDF1),ncbi_105066533(PEX13),ncbi_105066673(PDCD10),ncbi_105066825(RNF7),ncbi_105067059(FGF13),ncbi_105068501(LAMA5),ncbi_105068632(SH3KBP1),ncbi_105071266(TEK),ncbi_105072482(PARD3),ncbi_105073092(LOC105073092),ncbi_105073203(ROBO1),ncbi_105073775(LOC105073775),ncbi_105074863(CDH1),ncbi_1050752…
GO:0008150	Biological Process	GO:0009987	cellular process	357	ncbi_105061773(KLHL40),ncbi_105061777(HIGD1A),ncbi_105061778(ACKR2),ncbi_105061972(ATG4A),ncbi_105061973(PSMD10),ncbi_105061975(MID2),ncbi_105061985(RNF128),ncbi_105062356(ADAM22),ncbi_105062835(GMFG),ncbi_105062837(PAF1),ncbi_105062839(ZFP36),ncbi_105062840(RPS16),ncbi_105062842(SUPT5H),ncbi_105062936(VSNL1),ncbi_105062937(SMC6),ncbi_105062970(SEPT6),ncbi_105062971(NKRF),ncbi_105062980(IL13RA1),…
GO:0003674	Molecular Function	GO:0005488	binding	355	ncbi_105061778(ACKR2),ncbi_105061780(ZNF662),ncbi_105061973(PSMD10),ncbi_105061975(MID2),ncbi_105061976(TSC22D3),ncbi_105061980(RBM41),ncbi_105061985(RNF128),ncbi_105062356(ADAM22),ncbi_105062435(PCLO),ncbi_105062483(SMG9),ncbi_105062486(ZNF404),ncbi_105062704(LOC105062704),ncbi_105062835(GMFG),ncbi_105062836(SAMD4B),ncbi_105062837(PAF1),ncbi_105062839(ZFP36),ncbi_105062840(RPS16),ncbi_105062842(…
GO:0003674	Molecular Function	GO:0098772	molecular function regulator	28	ncbi_105062835(GMFG),ncbi_105062992(DOCK11),ncbi_105063446(WDTC1),ncbi_105063897(GCKR),ncbi_105064838(PDPK1),ncbi_105064853(TSC2),ncbi_105064860(NOXO1),ncbi_105064902(SLX4),ncbi_105065309(GLMN),ncbi_105066465(CDKN2C),ncbi_105066858(PCOLCE2),ncbi_105067054(ARHGEF6),ncbi_105067059(FGF13),ncbi_105068481(ADRM1),ncbi_105068900(RABGAP1L),ncbi_105069787(STRADA),ncbi_105071271(PLAA),ncbi_105071281(CDKN2B…
GO:0003674	Molecular Function	GO:0005198	structural molecule activity	12	ncbi_105061990(NUP62CL),ncbi_105062840(RPS16),ncbi_105064041(TUBA4A),ncbi_105064863(RPS2),ncbi_105066199(JPH1),ncbi_105071562(RPL23A),ncbi_105073831(RPL8),ncbi_105075384(LOC105075384),ncbi_105075385(LOC105075385),ncbi_105077471(ACTB),ncbi_105077748(AMELX),ncbi_105081023(DMD)
GO:0003674	Molecular Function	GO:0003824	catalytic activity	162	ncbi_105061972(ATG4A),ncbi_105061985(RNF128),ncbi_105062356(ADAM22),ncbi_105062704(LOC105062704),ncbi_105062982(KLHL13),ncbi_105063295(TNIK),ncbi_105063339(B3GNT5),ncbi_105063816(GPN1),ncbi_105063823(NRBP1),ncbi_105063824(PPM1G),ncbi_105063897(GCKR),ncbi_105064023(LOC105064023),ncbi_105064037(GLB1L),ncbi_105064040(STK16),ncbi_105064041(TUBA4A),ncbi_105064345(PAPD4),ncbi_105064581(ARSK),ncbi_10506…
GO:0003674	Molecular Function	GO:0005215	transporter activity	27	ncbi_105062984(SLC6A14),ncbi_105063293(SLC2A2),ncbi_105063448(SLC9A1),ncbi_105064660(SLC39A2),ncbi_105064840(ATP6V0C),ncbi_105065747(LOC105065747),ncbi_105065748(LOC105065748),ncbi_105069793(LOC105069793),ncbi_105070675(SLC22A20),ncbi_105072765(MFSD2A),ncbi_105073979(SLC14A1),ncbi_105077745(CLCN4),ncbi_105077774(GLRA2),ncbi_105078146(LOC105078146),ncbi_105078148(ATP8B3),ncbi_105078724(SLC12A3),nc…
GO:0003674	Molecular Function	GO:0045182	translation regulator activity	1	ncbi_105082181(PAIP2)
GO:0003674	Molecular Function	GO:0001071	nucleic acid binding transcription factor activity	24	ncbi_105061976(TSC22D3),ncbi_105062840(RPS16),ncbi_105063158(FOXP2),ncbi_105063810(FOSL2),ncbi_105064040(STK16),ncbi_105064655(ZNF219),ncbi_105069578(LOC105069578),ncbi_105069902(PBX3),ncbi_105070648(SF1),ncbi_105070659(BATF2),ncbi_105071921(HNF4A),ncbi_105073093(MKL1),ncbi_105073246(THRA),ncbi_105073248(NR1D1),ncbi_105073872(CNBP),ncbi_105076601(SOX6),ncbi_105077932(MAFK),ncbi_105078145(TCF3),nc…
GO:0003674	Molecular Function	GO:0016209	antioxidant activity	1	ncbi_105080313(GPX1)
GO:0003674	Molecular Function	GO:0000988	transcription factor activity, protein binding	7	ncbi_105067093(JADE1),ncbi_105069781(PSMC5),ncbi_105073093(MKL1),ncbi_105073249(MED24),ncbi_105078145(TCF3),ncbi_105079379(UXT),ncbi_105081445(COPS5)
GO:0003674	Molecular Function	GO:0060089	molecular transducer activity	20	ncbi_105061778(ACKR2),ncbi_105063101(OPN1SW),ncbi_105064651(LOC105064651),ncbi_105067051(BRS3),ncbi_105067058(GPR101),ncbi_105068482(HRH3),ncbi_105070648(SF1),ncbi_105071266(TEK),ncbi_105071921(HNF4A),ncbi_105073246(THRA),ncbi_105073248(NR1D1),ncbi_105073249(MED24),ncbi_105074636(PPM1A),ncbi_105075266(NPAS3),ncbi_105077774(GLRA2),ncbi_105077945(EPHA3),ncbi_105078863(PTCH1),ncbi_105079022(EPAS1),n…
GO:0003674	Molecular Function	GO:0004871	signal transducer activity	13	ncbi_105061778(ACKR2),ncbi_105063101(OPN1SW),ncbi_105064651(LOC105064651),ncbi_105067051(BRS3),ncbi_105068482(HRH3),ncbi_105068653(MAP3K15),ncbi_105070648(SF1),ncbi_105071921(HNF4A),ncbi_105073242(RAPGEFL1),ncbi_105073246(THRA),ncbi_105073248(NR1D1),ncbi_105077945(EPHA3),ncbi_105078863(PTCH1)
GO:0005575	Cellular Component	GO:0005623	cell	371	ncbi_105061773(KLHL40),ncbi_105061774(HHATL),ncbi_105061777(HIGD1A),ncbi_105061778(ACKR2),ncbi_105061780(ZNF662),ncbi_105061973(PSMD10),ncbi_105061975(MID2),ncbi_105061976(TSC22D3),ncbi_105061985(RNF128),ncbi_105062356(ADAM22),ncbi_105062483(SMG9),ncbi_105062486(ZNF404),ncbi_105062808(INO80C),ncbi_105062833(LRFN1),ncbi_105062835(GMFG),ncbi_105062837(PAF1),ncbi_105062838(MED29),ncbi_105062839(ZFP3…
GO:0005575	Cellular Component	GO:0044464	cell part	371	ncbi_105061773(KLHL40),ncbi_105061774(HHATL),ncbi_105061777(HIGD1A),ncbi_105061778(ACKR2),ncbi_105061780(ZNF662),ncbi_105061973(PSMD10),ncbi_105061975(MID2),ncbi_105061976(TSC22D3),ncbi_105061985(RNF128),ncbi_105062356(ADAM22),ncbi_105062483(SMG9),ncbi_105062486(ZNF404),ncbi_105062808(INO80C),ncbi_105062833(LRFN1),ncbi_105062835(GMFG),ncbi_105062837(PAF1),ncbi_105062838(MED29),ncbi_105062839(ZFP3…
GO:0005575	Cellular Component	GO:0043226	organelle	331	ncbi_105061773(KLHL40),ncbi_105061774(HHATL),ncbi_105061777(HIGD1A),ncbi_105061778(ACKR2),ncbi_105061973(PSMD10),ncbi_105061975(MID2),ncbi_105061976(TSC22D3),ncbi_105061985(RNF128),ncbi_105062837(PAF1),ncbi_105062838(MED29),ncbi_105062839(ZFP36),ncbi_105062840(RPS16),ncbi_105062842(SUPT5H),ncbi_105062937(SMC6),ncbi_105062970(SEPT6),ncbi_105062981(WDR44),ncbi_105062984(SLC6A14),ncbi_105063102(CALU…
GO:0005575	Cellular Component	GO:0031974	membrane-enclosed lumen	60	ncbi_105061973(PSMD10),ncbi_105062837(PAF1),ncbi_105062842(SUPT5H),ncbi_105062937(SMC6),ncbi_105063102(CALU),ncbi_105063295(TNIK),ncbi_105063345(YEATS2),ncbi_105063810(FOSL2),ncbi_105063823(NRBP1),ncbi_105063897(GCKR),ncbi_105064174(BRPF3),ncbi_105064650(HNRNPC),ncbi_105064800(CLUAP1),ncbi_105064832(SRRM2),ncbi_105064833(TCEB2),ncbi_105064863(RPS2),ncbi_105065310(RPAP2),ncbi_105066260(RNF6),ncbi_…
GO:0005575	Cellular Component	GO:0032991	macromolecular complex	128	ncbi_105061777(HIGD1A),ncbi_105061973(PSMD10),ncbi_105062808(INO80C),ncbi_105062837(PAF1),ncbi_105062838(MED29),ncbi_105062839(ZFP36),ncbi_105062840(RPS16),ncbi_105062842(SUPT5H),ncbi_105062937(SMC6),ncbi_105062982(KLHL13),ncbi_105063291(RPL22L1),ncbi_105063292(EIF5A2),ncbi_105063345(YEATS2),ncbi_105063811(BRE),ncbi_105063821(IFT172),ncbi_105063825(SNX17),ncbi_105064030(NHEJ1),ncbi_105064041(TUBA…
GO:0005575	Cellular Component	GO:0044422	organelle part	157	ncbi_105061773(KLHL40),ncbi_105061777(HIGD1A),ncbi_105061973(PSMD10),ncbi_105062837(PAF1),ncbi_105062840(RPS16),ncbi_105062842(SUPT5H),ncbi_105062937(SMC6),ncbi_105062970(SEPT6),ncbi_105062981(WDR44),ncbi_105063102(CALU),ncbi_105063292(EIF5A2),ncbi_105063295(TNIK),ncbi_105063345(YEATS2),ncbi_105063448(SLC9A1),ncbi_105063810(FOSL2),ncbi_105063821(IFT172),ncbi_105063823(NRBP1),ncbi_105063825(SNX17)…
GO:0005575	Cellular Component	GO:0030054	cell junction	26	ncbi_105062840(RPS16),ncbi_105063448(SLC9A1),ncbi_105064840(ATP6V0C),ncbi_105064856(SLC9A3R2),ncbi_105064863(RPS2),ncbi_105065277(LOC105065277),ncbi_105067054(ARHGEF6),ncbi_105067059(FGF13),ncbi_105068632(SH3KBP1),ncbi_105071266(TEK),ncbi_105072482(PARD3),ncbi_105073831(RPL8),ncbi_105074392(GDI2),ncbi_105074863(CDH1),ncbi_105075008(VEZT),ncbi_105075269(PRKD1),ncbi_105075385(LOC105075385),ncbi_105…
GO:0005575	Cellular Component	GO:0009295	nucleoid	2	ncbi_105079065(LRPPRC),ncbi_105082119(VDAC1)
GO:0005575	Cellular Component	GO:0031012	extracellular matrix	7	ncbi_105064095(WNT10A),ncbi_105066576(ADAMTS9),ncbi_105068501(LAMA5),ncbi_105077748(AMELX),ncbi_105078142(ADAMTSL5),ncbi_105079671(GPC3),ncbi_105083137(FLRT3)
GO:0005575	Cellular Component	GO:0019012	virion	1	ncbi_105064650(HNRNPC)
GO:0005575	Cellular Component	GO:0044423	virion part	1	ncbi_105064650(HNRNPC)
GO:0005575	Cellular Component	GO:0044420	extracellular matrix component	2	ncbi_105068501(LAMA5),ncbi_105077748(AMELX)
GO:0005575	Cellular Component	GO:0099512	supramolecular fiber	3	ncbi_105077746(MID1),ncbi_105078357(APC2),ncbi_105079395(HDAC6)
GO:0005575	Cellular Component	GO:0044456	synapse part	4	ncbi_105062833(LRFN1),ncbi_105077774(GLRA2),ncbi_105081023(DMD),ncbi_105083343(PDE2A)
GO:0005575	Cellular Component	GO:0045202	synapse	4	ncbi_105062833(LRFN1),ncbi_105077774(GLRA2),ncbi_105081023(DMD),ncbi_105083343(PDE2A)
GO:0005575	Cellular Component	GO:0044421	extracellular region part	17	ncbi_105064024(PRKAG3),ncbi_105064095(WNT10A),ncbi_105064835(ZG16B),ncbi_105064913(PRSS33),ncbi_105065755(SNRNP25),ncbi_105066576(ADAMTS9),ncbi_105067055(RBMX),ncbi_105067093(JADE1),ncbi_105068501(LAMA5),ncbi_105069779(LOC105069779),ncbi_105069781(PSMC5),ncbi_105076977(B2M),ncbi_105077471(ACTB),ncbi_105079349(NDP),ncbi_105079397(PCSK1N),ncbi_105082984(TG),ncbi_105083137(FLRT3)
GO:0005575	Cellular Component	GO:0005576	extracellular region	17	ncbi_105064024(PRKAG3),ncbi_105064095(WNT10A),ncbi_105064835(ZG16B),ncbi_105064913(PRSS33),ncbi_105065755(SNRNP25),ncbi_105066576(ADAMTS9),ncbi_105067055(RBMX),ncbi_105067093(JADE1),ncbi_105068501(LAMA5),ncbi_105069779(LOC105069779),ncbi_105069781(PSMC5),ncbi_105076977(B2M),ncbi_105077471(ACTB),ncbi_105079349(NDP),ncbi_105079397(PCSK1N),ncbi_105082984(TG),ncbi_105083137(FLRT3)
GO:0005575	Cellular Component	GO:0016020	membrane	149	ncbi_105061774(HHATL),ncbi_105061777(HIGD1A),ncbi_105061778(ACKR2),ncbi_105061988(VSIG1),ncbi_105062356(ADAM22),ncbi_105062833(LRFN1),ncbi_105062981(WDR44),ncbi_105062984(SLC6A14),ncbi_105063092(TSPAN33),ncbi_105063101(OPN1SW),ncbi_105063147(ST7),ncbi_105063292(EIF5A2),ncbi_105063293(SLC2A2),ncbi_105063295(TNIK),ncbi_105063339(B3GNT5),ncbi_105063448(SLC9A1),ncbi_105063820(FNDC4),ncbi_105063825(SN…
GO:0005575	Cellular Component	GO:0044425	membrane part	94	ncbi_105061774(HHATL),ncbi_105061777(HIGD1A),ncbi_105061778(ACKR2),ncbi_105061988(VSIG1),ncbi_105062356(ADAM22),ncbi_105062833(LRFN1),ncbi_105062984(SLC6A14),ncbi_105063092(TSPAN33),ncbi_105063101(OPN1SW),ncbi_105063147(ST7),ncbi_105063292(EIF5A2),ncbi_105063293(SLC2A2),ncbi_105063339(B3GNT5),ncbi_105063448(SLC9A1),ncbi_105064651(LOC105064651),ncbi_105064840(ATP6V0C),ncbi_105064860(NOXO1),ncbi_10…
