# Supplementary material for: Exploring the genomic resources of seven domestic Bactrian camel populations in China through restriction site-associated DNA sequencing
Source: PLoS One. 2021 Apr 29;16(4):e0250168. doi: 10.1371/journal.pone.0250168 (PMC8084232; doi:10.1371/journal.pone.0250168)
Supplement: S16 Table — (XLSX) [file pone.0250168.s016.xlsx]

## Sheet: Table S16
Table S16. KEGG enrichment of the selected genes in Sunite camel.
KEGG_A_class	KEGG_B_class	Pathway	other_vs_SNT_0.05_fst_pi_sig_intersect (167)	All (6687)	Pvalue	Qvalue	Pathway ID	Genes	K_IDs
Environmental Information Processing	Membrane transport	ABC transporters	6	48	0.00114099	0.188263	ko02010	ncbi_105067788(ABCG4);ncbi_105072933(ABCA12);ncbi_105079012(ABCG5);ncbi_105079013(ABCG8);ncbi_105081980(ABCB11);ncbi_105083804(ABCC10)	K05680+K05646+K05683+K05684+K05664+K05674
Genetic Information Processing	Translation	Ribosome	10	168	0.00913214	0.701831	ko03010	ncbi_105063044(LOC105063044);ncbi_105064956(LOC105064956);ncbi_105067798(RPS25);ncbi_105068965(LOC105068965);ncbi_105073296(MRPL10);ncbi_105074446(RPS5);ncbi_105075384(LOC105075384);ncbi_105075385(LOC105075385);ncbi_105082689(LOC105082689);ncbi_105083795(MRPL2)	K02987+K02905+K02975+K02987+K02864+K02989+K02978+K02921+K02873+K02886
Metabolism	Glycan biosynthesis and metabolism	Glycosaminoglycan biosynthesis - chondroitin sulfate / dermatan sulfate	3	20	0.0127606	0.701831	ko00532	ncbi_105064051(CHPF);ncbi_105070128(B3GAT3);ncbi_105081306(CHST11)	K00747+K10158+K01017
Genetic Information Processing	Transcription	Basal transcription factors	4	43	0.0217297	0.896349	ko03022	ncbi_105065458(TAF7);ncbi_105069683(GTF2A1);ncbi_105070144(TAF6L);ncbi_105070146(TMEM179B)	K03132+K03122+K03131+K03131
Metabolism	Amino acid metabolism	Lysine degradation	4	51	0.0377862	0.98753	ko00310	ncbi_105067244(PLOD3);ncbi_105067814(KMT2A);ncbi_105079017(CAMKMT);ncbi_105082875(SETD1A)	K13646+K09186+K18826+K11422
Organismal Systems	Digestive system	Cholesterol metabolism	3	34	0.0520282	0.98753	ko04979	ncbi_105079012(ABCG5);ncbi_105079013(ABCG8);ncbi_105081980(ABCB11)	K05683+K05684+K05664
Metabolism	Glycan biosynthesis and metabolism	Mannose type O-glycan biosyntheis	2	15	0.0526115	0.98753	ko00515	ncbi_105063779(FUT9);ncbi_105083493(FUT4)	K03663+K07632
Organismal Systems	Digestive system	Bile secretion	5	86	0.0633024	0.98753	ko04976	ncbi_105077370(SLC22A1);ncbi_105079012(ABCG5);ncbi_105079013(ABCG8);ncbi_105081980(ABCB11);ncbi_105083801(SLC22A7)	K08198+K05683+K05684+K05664+K08204
Organismal Systems	Excretory system	Vasopressin-regulated water reabsorption	3	43	0.0914447	0.98753	ko04962	ncbi_105074797(DYNC1LI2);ncbi_105079011(DYNC2LI1);ncbi_105082783(STX4)	K10416+K10417+K13502
Organismal Systems	Digestive system	Fat digestion and absorption	3	45	0.101503	0.98753	ko04975	ncbi_105067513(MOGAT3);ncbi_105079012(ABCG5);ncbi_105079013(ABCG8)	K14456+K05683+K05684
Genetic Information Processing	Folding, sorting and degradation	Protein export	2	22	0.103448	0.98753	ko03060	ncbi_105077096(SEC63);ncbi_105082032(SRP19)	K09540+K03105
Environmental Information Processing	Signal transduction	Hippo signaling pathway - multiple species	2	22	0.103448	0.98753	ko04392	ncbi_105076619(TEAD1);ncbi_105083612(PAK1)	K09448+K04409
Organismal Systems	Digestive system	Carbohydrate digestion and absorption	3	47	0.111982	0.98753	ko04973	ncbi_105062384(GNAT3);ncbi_105067800(SLC37A4);ncbi_105079598(LOC105079598)	K19729+K08171+K04851
Cellular Processes	Cell growth and death	p53 signaling pathway	4	75	0.11721	0.98753	ko04115	ncbi_105066046(CHEK2);ncbi_105067242(SERPINE1);ncbi_105076884(THBS1);ncbi_105082625(CCNG1)	K06641+K03982+K16857+K10145
Metabolism	Glycan biosynthesis and metabolism	Glycosaminoglycan biosynthesis - heparan sulfate / heparin	2	25	0.128102	0.98753	ko00534	ncbi_105070128(B3GAT3);ncbi_105079665(HS6ST2)	K10158+K08102
Genetic Information Processing	Folding, sorting and degradation	Protein processing in endoplasmic reticulum	7	169	0.129618	0.98753	ko04141	ncbi_105066097(RNF185);ncbi_105066108(XBP1);ncbi_105067801(HYOU1);ncbi_105070129(GANAB);ncbi_105072327(DNAJB11);ncbi_105076963(PDIA3);ncbi_105077096(SEC63)	K10666+K09027+K09486+K05546+K09517+K08056+K09540
Genetic Information Processing	Transcription	RNA polymerase	2	27	0.145223	0.98753	ko03020	ncbi_105070143(POLR2G);ncbi_105083809(POLR1C)	K03015+K03027
Organismal Systems	Development	Dorso-ventral axis formation	2	28	0.153954	0.98753	ko04320	ncbi_105078987(SOS1);ncbi_105083492(PIWIL4)	K03099+K02156
Organismal Systems	Nervous system	GABAergic synapse	4	87	0.172153	0.98753	ko04727	ncbi_105067460(SLC6A1);ncbi_105070137(GNG3);ncbi_105074685(GPHN);ncbi_105079598(LOC105079598)	K05034+K04540+K15376+K04851
Metabolism	Glycan biosynthesis and metabolism	Glycosphingolipid biosynthesis - lacto and neolacto series	2	31	0.1807	0.98753	ko00601	ncbi_105063779(FUT9);ncbi_105083493(FUT4)	K03663+K07632
Metabolism	Lipid metabolism	Glycerolipid metabolism	3	59	0.182222	0.98753	ko00561	ncbi_105065890(DGKE);ncbi_105067513(MOGAT3);ncbi_105072325(DGKG)	K00901+K14456+K00901
Metabolism	Metabolism of cofactors and vitamins	Lipoic acid metabolism	1	8	0.18326	0.98753	ko00785	ncbi_105074950(LIAS)	K03644
Organismal Systems	Nervous system	Synaptic vesicle cycle	3	62	0.201336	0.98753	ko04721	ncbi_105063042(ATP6V0A4);ncbi_105072022(SYT1);ncbi_105082784(STX1B)	K02154+K15290+K08486
Genetic Information Processing	Translation	mRNA surveillance pathway	4	94	0.207659	0.98753	ko03015	ncbi_105065882(MSI2);ncbi_105070147(NXF1);ncbi_105073244(CASC3);ncbi_105083790(PPP2R5D)	K14411+K14284+K14323+K11584
Genetic Information Processing	Folding, sorting and degradation	SNARE interactions in vesicular transport	2	34	0.208073	0.98753	ko04130	ncbi_105082783(STX4);ncbi_105082784(STX1B)	K13502+K08486
Genetic Information Processing	Replication and repair	Homologous recombination	2	35	0.217296	0.98753	ko03440	ncbi_105076904(RAD51);ncbi_105083495(MRE11A)	K04482+K10865
Environmental Information Processing	Signal transduction	Hippo signaling pathway	6	162	0.218205	0.98753	ko04390	ncbi_105064785(INADL);ncbi_105067242(SERPINE1);ncbi_105076619(TEAD1);ncbi_105082033(APC);ncbi_105082174(CTNNA1);ncbi_105083695(DLG3)	K06092+K03982+K09448+K02085+K05691+K12075
Cellular Processes	Cellular community - eukaryotes	Tight junction	6	162	0.218205	0.98753	ko04530	ncbi_105064785(INADL);ncbi_105067246(CLDN15);ncbi_105079598(LOC105079598);ncbi_105082091(RAPGEF6);ncbi_105083695(DLG3);ncbi_105083805(TJAP1)	K06092+K06087+K04851+K08020+K12075+K06105
Genetic Information Processing	Translation	RNA transport	6	163	0.222228	0.98753	ko03013	ncbi_105062264(STRAP);ncbi_105063201(NUP205);ncbi_105068635(EIF1AX);ncbi_105070147(NXF1);ncbi_105073244(CASC3);ncbi_105083807(XPO5)	K13137+K14310+K03236+K14284+K14323+K14289
Environmental Information Processing	Signal transduction	MAPK signaling pathway - fly	3	66	0.227505	0.98753	ko04013	ncbi_105063308(TBL1XR1);ncbi_105077308(TAB2);ncbi_105078987(SOS1)	K04508+K04404+K03099
Genetic Information Processing	Folding, sorting and degradation	Ubiquitin mediated proteolysis	5	139	0.266766	0.98753	ko04120	ncbi_105067816(UBE4A);ncbi_105067865(CBL);ncbi_105068969(RHOBTB2);ncbi_105070869(FBXO4);ncbi_105083794(CUL7)	K10596+K04707+K07868+K10291+K10613
Organismal Systems	Endocrine system	Prolactin signaling pathway	3	73	0.274645	0.98753	ko04917	ncbi_105063982(STAT1);ncbi_105078987(SOS1);ncbi_105079027(SOCS5)	K11220+K03099+K04698
Genetic Information Processing	Replication and repair	Non-homologous end-joining	1	13	0.280416	0.98753	ko03450	ncbi_105083495(MRE11A)	K10865
Metabolism	Amino acid metabolism	Cysteine and methionine metabolism	2	44	0.301081	0.98753	ko00270	ncbi_105065256(ENOPH1);ncbi_105082627(MAT2B)	K09880+K00789
Metabolism	Carbohydrate metabolism	Ascorbate and aldarate metabolism	1	15	0.315979	0.98753	ko00053	ncbi_105074949(UGDH)	K00012
Metabolism	Glycan biosynthesis and metabolism	Glycosphingolipid biosynthesis - globo and isoglobo series	1	15	0.315979	0.98753	ko00603	ncbi_105063779(FUT9)	K03663
Genetic Information Processing	Translation	Aminoacyl-tRNA biosynthesis	2	46	0.319622	0.98753	ko00970	ncbi_105064134(RARS2);ncbi_105083391(DARS)	K01887+K01876
Environmental Information Processing	Signal transduction	Calcium signaling pathway	6	186	0.320293	0.98753	ko04020	ncbi_105065503(CYSLTR1);ncbi_105074715(SLC8A3);ncbi_105077300(GRM1);ncbi_105079598(LOC105079598);ncbi_105082786(ORAI3);ncbi_105082793(PHKG2)	K04322+K05849+K04603+K04851+K16058+K00871
Metabolism	Lipid metabolism	Primary bile acid biosynthesis	1	16	0.3331	0.98753	ko00120	ncbi_105082785(HSD3B7)	K12408
Environmental Information Processing	Signal transduction	Notch signaling pathway	2	48	0.338045	0.98753	ko04330	ncbi_105076914(DLL4);ncbi_105083909(PTCRA)	K06051+K06056
Metabolism	Energy metabolism	Nitrogen metabolism	1	17	0.349795	0.98753	ko00910	ncbi_105074886(CA7)	K01672
Metabolism	Glycan biosynthesis and metabolism	N-Glycan biosynthesis	2	50	0.356318	0.98753	ko00510	ncbi_105067792(DPAGT1);ncbi_105070129(GANAB)	K01001+K05546
Metabolism	Lipid metabolism	Sphingolipid metabolism	2	50	0.356318	0.98753	ko00600	ncbi_105063397(SPTLC2);ncbi_105066083(GAL3ST1)	K00654+K01019
Metabolism	Amino acid metabolism	Arginine and proline metabolism	2	51	0.365388	0.98753	ko00330	ncbi_105075378(P4HA1);ncbi_105076960(LOC105076960)	K00472+K00933
Metabolism	Carbohydrate metabolism	Amino sugar and nucleotide sugar metabolism	2	51	0.365388	0.98753	ko00520	ncbi_105064049(GMPPA);ncbi_105074949(UGDH)	K00966+K00012
Metabolism	Metabolism of other amino acids	Selenocompound metabolism	1	18	0.366075	0.98753	ko00450	ncbi_105081305(TXNRD1)	K00384
Metabolism	Metabolism of cofactors and vitamins	One carbon pool by folate	1	18	0.366075	0.98753	ko00670	ncbi_105081391(ALDH1L2)	K00289
Environmental Information Processing	Signal transduction	ErbB signaling pathway	3	87	0.370802	0.98753	ko04012	ncbi_105067865(CBL);ncbi_105078987(SOS1);ncbi_105083612(PAK1)	K04707+K03099+K04409
Metabolism	Carbohydrate metabolism	Pentose and glucuronate interconversions	1	19	0.381949	0.98753	ko00040	ncbi_105074949(UGDH)	K00012
Metabolism	Energy metabolism	Oxidative phosphorylation	4	126	0.38626	0.98753	ko00190	ncbi_105063042(ATP6V0A4);ncbi_105066291(ATP12A);ncbi_105067815(ATP5L);ncbi_105083557(LOC105083557)	K02154+K01544+K02140+K03968
Organismal Systems	Immune system	Th1 and Th2 cell differentiation	3	90	0.391266	0.98753	ko04658	ncbi_105063980(STAT4);ncbi_105063982(STAT1);ncbi_105076914(DLL4)	K11222+K11220+K06051
Cellular Processes	Cellular community - eukaryotes	Gap junction	3	91	0.398053	0.98753	ko04540	ncbi_105077179(GJA1);ncbi_105077300(GRM1);ncbi_105078987(SOS1)	K07372+K04603+K03099
Metabolism	Metabolism of cofactors and vitamins	Retinol metabolism	2	56	0.409948	0.98753	ko00830	ncbi_105081981(DHRS9);ncbi_105083735(AWAT2)	K11149+K11156
Metabolism	Metabolism of terpenoids and polyketides	Terpenoid backbone biosynthesis	1	21	0.412522	0.98753	ko00900	ncbi_105077392(PDSS2)	K12505
Organismal Systems	Digestive system	Vitamin digestion and absorption	1	22	0.42724	0.98753	ko04977	ncbi_105083735(AWAT2)	K11156
Organismal Systems	Development	Axon guidance	5	174	0.439988	0.98753	ko04360	ncbi_105063783(EPHA7);ncbi_105066098(LIMK2);ncbi_105067425(SRGAP3);ncbi_105077938(EPHA6);ncbi_105083612(PAK1)	K05108+K05744+K07526+K05107+K04409
Environmental Information Processing	Signal transduction	Phosphatidylinositol signaling system	3	98	0.444915	0.98753	ko04070	ncbi_105065890(DGKE);ncbi_105072325(DGKG);ncbi_105076959(PPIP5K1)	K00901+K00901+K13024
Cellular Processes	Transport and catabolism	Endocytosis	7	254	0.450344	0.98753	ko04144	ncbi_105065468(ARAP3);ncbi_105067865(CBL);ncbi_105068967(CHMP7);ncbi_105072372(ACAP2);ncbi_105073241(WIPF2);ncbi_105077369(IGF2R);ncbi_105081309(KIAA1033)	K12490+K04707+K15053+K12489+K19475+K06564+K18465
Cellular Processes	Cell growth and death	Cellular senescence	4	138	0.453946	0.98753	ko04218	ncbi_105066046(CHEK2);ncbi_105067242(SERPINE1);ncbi_105079598(LOC105079598);ncbi_105083495(MRE11A)	K06641+K03982+K04851+K10865
Metabolism	Metabolism of cofactors and vitamins	Folate biosynthesis	1	24	0.455585	0.98753	ko00790	ncbi_105074685(GPHN)	K15376
Genetic Information Processing	Replication and repair	Mismatch repair	1	24	0.455585	0.98753	ko03430	ncbi_105074953(RFC1)	K10754
Organismal Systems	Immune system	Chemokine signaling pathway	5	182	0.479133	0.98753	ko04062	ncbi_105063982(STAT1);ncbi_105067867(CXCR5);ncbi_105070137(GNG3);ncbi_105078987(SOS1);ncbi_105083612(PAK1)	K11220+K04190+K04540+K03099+K04409
Organismal Systems	Immune system	T cell receptor signaling pathway	3	104	0.483926	0.98753	ko04660	ncbi_105078075(CARD11);ncbi_105078987(SOS1);ncbi_105083612(PAK1)	K07367+K03099+K04409
Metabolism	Carbohydrate metabolism	Pentose phosphate pathway	1	27	0.495508	0.98753	ko00030	ncbi_105062342(DERA)	K01619
Metabolism	Glycan biosynthesis and metabolism	Other types of O-glycan biosynthesis	1	27	0.495508	0.98753	ko00514	ncbi_105067244(PLOD3)	K13646
Organismal Systems	Excretory system	Collecting duct acid secretion	1	28	0.508159	0.98753	ko04966	ncbi_105063042(ATP6V0A4)	K02154
Organismal Systems	Nervous system	Long-term potentiation	2	68	0.510031	0.98753	ko04720	ncbi_105068636(RPS6KA3);ncbi_105077300(GRM1)	K04373+K04603
Organismal Systems	Nervous system	Retrograde endocannabinoid signaling	4	149	0.513791	0.98753	ko04723	ncbi_105070137(GNG3);ncbi_105077300(GRM1);ncbi_105079598(LOC105079598);ncbi_105083557(LOC105083557)	K04540+K04603+K04851+K03968
Metabolism	Metabolism of cofactors and vitamins	Nicotinate and nicotinamide metabolism	1	30	0.532521	0.98753	ko00760	ncbi_105073794(NAPRT)	K00763
Metabolism	Metabolism of cofactors and vitamins	Porphyrin and chlorophyll metabolism	1	30	0.532521	0.98753	ko00860	ncbi_105067794(HMBS)	K01749
Environmental Information Processing	Signal transduction	Phospholipase D signaling pathway	4	157	0.555394	0.98753	ko04072	ncbi_105065890(DGKE);ncbi_105072325(DGKG);ncbi_105077300(GRM1);ncbi_105078987(SOS1)	K00901+K00901+K04603+K03099
Organismal Systems	Nervous system	Glutamatergic synapse	3	116	0.557754	0.98753	ko04724	ncbi_105070137(GNG3);ncbi_105077300(GRM1);ncbi_105079598(LOC105079598)	K04540+K04603+K04851
Metabolism	Carbohydrate metabolism	Fructose and mannose metabolism	1	33	0.566833	0.98753	ko00051	ncbi_105064049(GMPPA)	K00966
Genetic Information Processing	Folding, sorting and degradation	RNA degradation	2	76	0.570354	0.98753	ko03018	ncbi_105063054(CNOT4);ncbi_105063142(LSM8)	K10643+K12627
Organismal Systems	Nervous system	Neurotrophin signaling pathway	3	119	0.575211	0.98753	ko04722	ncbi_105068636(RPS6KA3);ncbi_105078987(SOS1);ncbi_105081349(IRAK3)	K04373+K03099+K04732
Organismal Systems	Sensory system	Taste transduction	2	77	0.57751	0.98753	ko04742	ncbi_105062384(GNAT3);ncbi_105077300(GRM1)	K19729+K04603
Organismal Systems	Immune system	Toll and Imd signaling pathway	1	34	0.577704	0.98753	ko04624	ncbi_105077308(TAB2)	K04404
Environmental Information Processing	Signal transduction	Jak-STAT signaling pathway	4	162	0.580425	0.98753	ko04630	ncbi_105063980(STAT4);ncbi_105063982(STAT1);ncbi_105078987(SOS1);ncbi_105079027(SOCS5)	K11222+K11220+K03099+K04698
Cellular Processes	Cell growth and death	Necroptosis	3	120	0.580935	0.98753	ko04217	ncbi_105063980(STAT4);ncbi_105063982(STAT1);ncbi_105068967(CHMP7)	K11222+K11220+K15053
Cellular Processes	Transport and catabolism	Peroxisome	2	80	0.598453	0.98753	ko04146	ncbi_105066533(PEX13);ncbi_105083788(PEX6)	K13344+K13339
Organismal Systems	Immune system	Leukocyte transendothelial migration	3	124	0.603343	0.98753	ko04670	ncbi_105067246(CLDN15);ncbi_105074941(RHOH);ncbi_105082174(CTNNA1)	K06087+K07873+K05691
Organismal Systems	Immune system	B cell receptor signaling pathway	2	81	0.60526	0.98753	ko04662	ncbi_105078075(CARD11);ncbi_105078987(SOS1)	K07367+K03099
Genetic Information Processing	Replication and repair	DNA replication	1	37	0.608718	0.98753	ko03030	ncbi_105074953(RFC1)	K10754
Cellular Processes	Cell growth and death	Cell cycle	3	125	0.608821	0.98753	ko04110	ncbi_105064131(ORC3);ncbi_105066046(CHEK2);ncbi_105073240(CDC6)	K02605+K06641+K02213
Organismal Systems	Immune system	NOD-like receptor signaling pathway	3	125	0.608821	0.98753	ko04621	ncbi_105063982(STAT1);ncbi_105067787(NLRX1);ncbi_105077308(TAB2)	K11220+K12653+K04404
Cellular Processes	Cell growth and death	Apoptosis - fly	1	38	0.618544	0.98753	ko04214	ncbi_105077308(TAB2)	K04404
Organismal Systems	Circulatory system	Cardiac muscle contraction	2	83	0.618613	0.98753	ko04260	ncbi_105074715(SLC8A3);ncbi_105079598(LOC105079598)	K05849+K04851
Cellular Processes	Transport and catabolism	Lysosome	3	127	0.619628	0.98753	ko04142	ncbi_105063042(ATP6V0A4);ncbi_105067243(AP1S1);ncbi_105077369(IGF2R)	K02154+K12394+K06564
Organismal Systems	Nervous system	Dopaminergic synapse	3	127	0.619628	0.98753	ko04728	ncbi_105070137(GNG3);ncbi_105079598(LOC105079598);ncbi_105083790(PPP2R5D)	K04540+K04851+K11584
Environmental Information Processing	Signal transduction	Apelin signaling pathway	3	130	0.635458	0.98753	ko04371	ncbi_105067242(SERPINE1);ncbi_105070137(GNG3);ncbi_105074715(SLC8A3)	K03982+K04540+K05849
Environmental Information Processing	Signaling molecules and interaction	ECM-receptor interaction	2	86	0.637992	0.98753	ko04512	ncbi_105076884(THBS1);ncbi_105082690(HMMR)	K16857+K06267
Metabolism	Nucleotide metabolism	Purine metabolism	4	179	0.65922	0.98753	ko00230	ncbi_105066712(GMPS);ncbi_105070143(POLR2G);ncbi_105081461(PDE7A);ncbi_105083809(POLR1C)	K01951+K03015+K18436+K03027
Environmental Information Processing	Signal transduction	FoxO signaling pathway	3	135	0.660818	0.98753	ko04068	ncbi_105077300(GRM1);ncbi_105078987(SOS1);ncbi_105081451(LOC105081451)	K04603+K03099+K13304
Genetic Information Processing	Folding, sorting and degradation	Proteasome	1	43	0.664115	0.98753	ko03050	ncbi_105081946(PSMD14)	K03030
Organismal Systems	Digestive system	Protein digestion and absorption	2	91	0.66857	0.98753	ko04974	ncbi_105074715(SLC8A3);ncbi_105079015(SLC3A1)	K05849+K14210
Metabolism	Amino acid metabolism	Glycine, serine and threonine metabolism	1	45	0.680789	0.98753	ko00260	ncbi_105083787(GNMT)	K00552
Metabolism	Lipid metabolism	Ether lipid metabolism	1	46	0.688815	0.98753	ko00565	ncbi_105066083(GAL3ST1)	K01019
Genetic Information Processing	Replication and repair	Nucleotide excision repair	1	46	0.688815	0.98753	ko03420	ncbi_105074953(RFC1)	K10754
Organismal Systems	Immune system	C-type lectin receptor signaling pathway	2	95	0.691514	0.98753	ko04625	ncbi_105063982(STAT1);ncbi_105083612(PAK1)	K11220+K04409
Metabolism	Nucleotide metabolism	Pyrimidine metabolism	2	96	0.697043	0.98753	ko00240	ncbi_105070143(POLR2G);ncbi_105083809(POLR1C)	K03015+K03027
Organismal Systems	Endocrine system	GnRH signaling pathway	2	96	0.697043	0.98753	ko04912	ncbi_105078987(SOS1);ncbi_105079598(LOC105079598)	K03099+K04851
Organismal Systems	Endocrine system	Insulin signaling pathway	3	143	0.698717	0.98753	ko04910	ncbi_105067865(CBL);ncbi_105078987(SOS1);ncbi_105082793(PHKG2)	K04707+K03099+K00871
Environmental Information Processing	Signal transduction	NF-kappa B signaling pathway	2	98	0.707856	0.98753	ko04064	ncbi_105077308(TAB2);ncbi_105078075(CARD11)	K04404+K07367
Organismal Systems	Immune system	Fc gamma R-mediated phagocytosis	2	98	0.707856	0.98753	ko04666	ncbi_105066098(LIMK2);ncbi_105083612(PAK1)	K05744+K04409
Organismal Systems	Environmental adaptation	Thermogenesis	4	191	0.70854	0.98753	ko04714	ncbi_105067815(ATP5L);ncbi_105068636(RPS6KA3);ncbi_105078987(SOS1);ncbi_105083557(LOC105083557)	K02140+K04373+K03099+K03968
Metabolism	Lipid metabolism	Glycerophospholipid metabolism	2	99	0.713142	0.98753	ko00564	ncbi_105065890(DGKE);ncbi_105072325(DGKG)	K00901+K00901
Organismal Systems	Immune system	Toll-like receptor signaling pathway	2	99	0.713142	0.98753	ko04620	ncbi_105063982(STAT1);ncbi_105077308(TAB2)	K11220+K04404
Organismal Systems	Environmental adaptation	Circadian entrainment	2	99	0.713142	0.98753	ko04713	ncbi_105070137(GNG3);ncbi_105079598(LOC105079598)	K04540+K04851
Genetic Information Processing	Replication and repair	Fanconi anemia pathway	1	50	0.718962	0.98753	ko03460	ncbi_105076904(RAD51)	K04482
Metabolism	Global and overview maps	Metabolic pathways	29	1263	0.724521	0.98753	ko01100	ncbi_105063042(ATP6V0A4);ncbi_105063397(SPTLC2);ncbi_105063779(FUT9);ncbi_105064049(GMPPA);ncbi_105064051(CHPF);ncbi_105065256(ENOPH1);ncbi_105065890(DGKE);ncbi_105066083(GAL3ST1);ncbi_105066712(GMPS);ncbi_105067513(MOGAT3);ncbi_105067792(DPAGT1);ncbi_105067794(HMBS);ncbi_105067815(ATP5L);ncbi_105070128(B3GAT3);ncbi_105070129(GANAB);ncbi_105070143(POLR2G);ncbi_105072325(DGKG);ncbi_105073794(NAPRT…	K02154+K00654+K03663+K00966+K00747+K09880+K00901+K01019+K01951+K14456+K01001+K01749+K02140+K10158+K05546+K03015+K00901+K00763+K15376+K00012+K03644+K00472+K00933+K11149+K00789+K12408+K07632+K03968+K03027
Cellular Processes	Cell motility	Regulation of actin cytoskeleton	5	241	0.725741	0.98753	ko04810	ncbi_105065464(DIAPH1);ncbi_105066098(LIMK2);ncbi_105078987(SOS1);ncbi_105082033(APC);ncbi_105083612(PAK1)	K05740+K05744+K03099+K02085+K04409
Organismal Systems	Excretory system	Endocrine and other factor-regulated calcium reabsorption	1	51	0.726033	0.98753	ko04961	ncbi_105074715(SLC8A3)	K05849
Organismal Systems	Circulatory system	Adrenergic signaling in cardiomyocytes	3	151	0.733345	0.98753	ko04261	ncbi_105074715(SLC8A3);ncbi_105079598(LOC105079598);ncbi_105083790(PPP2R5D)	K05849+K04851+K11584
Organismal Systems	Immune system	Cytosolic DNA-sensing pathway	1	53	0.73965	0.98753	ko04623	ncbi_105083809(POLR1C)	K03027
Organismal Systems	Digestive system	Mineral absorption	1	53	0.73965	0.98753	ko04978	ncbi_105074715(SLC8A3)	K05849
Cellular Processes	Transport and catabolism	Phagosome	3	154	0.745503	0.98753	ko04145	ncbi_105063042(ATP6V0A4);ncbi_105074797(DYNC1LI2);ncbi_105076884(THBS1)	K02154+K10416+K16857
Environmental Information Processing	Signal transduction	Hippo signaling pathway -fly	1	55	0.752594	0.98753	ko04391	ncbi_105076619(TEAD1)	K09448
Environmental Information Processing	Signal transduction	MAPK signaling pathway	6	302	0.772898	0.98753	ko04010	ncbi_105067633(DUSP4);ncbi_105068636(RPS6KA3);ncbi_105077308(TAB2);ncbi_105078987(SOS1);ncbi_105079598(LOC105079598);ncbi_105083612(PAK1)	K04459+K04373+K04404+K03099+K04851+K04409
Organismal Systems	Nervous system	Cholinergic synapse	2	112	0.77485	0.98753	ko04725	ncbi_105070137(GNG3);ncbi_105079598(LOC105079598)	K04540+K04851
Organismal Systems	Endocrine system	Estrogen signaling pathway	2	113	0.779083	0.98753	ko04915	ncbi_105077300(GRM1);ncbi_105078987(SOS1)	K04603+K03099
Cellular Processes	Cellular community - eukaryotes	Focal adhesion	4	213	0.785154	0.98753	ko04510	ncbi_105065464(DIAPH1);ncbi_105076884(THBS1);ncbi_105078987(SOS1);ncbi_105083612(PAK1)	K05740+K16857+K03099+K04409
Organismal Systems	Nervous system	Long-term depression	1	61	0.78771	0.98753	ko04730	ncbi_105077300(GRM1)	K04603
Organismal Systems	Immune system	Natural killer cell mediated cytotoxicity	2	116	0.791371	0.98753	ko04650	ncbi_105078987(SOS1);ncbi_105083612(PAK1)	K03099+K04409
Metabolism	Xenobiotics biodegradation and metabolism	Drug metabolism - other enzymes	1	62	0.79306	0.98753	ko00983	ncbi_105066712(GMPS)	K01951
Cellular Processes	Cell growth and death	Oocyte meiosis	2	119	0.803056	0.98753	ko04114	ncbi_105068636(RPS6KA3);ncbi_105083790(PPP2R5D)	K04373+K11584
Organismal Systems	Nervous system	Serotonergic synapse	2	119	0.803056	0.98753	ko04726	ncbi_105070137(GNG3);ncbi_105079598(LOC105079598)	K04540+K04851
Organismal Systems	Endocrine system	Cortisol synthesis and secretion	1	64	0.803363	0.98753	ko04927	ncbi_105079598(LOC105079598)	K04851
Organismal Systems	Endocrine system	Renin secretion	1	65	0.808321	0.98753	ko04924	ncbi_105079598(LOC105079598)	K04851
Environmental Information Processing	Signal transduction	Rap1 signaling pathway	4	222	0.811542	0.98753	ko04015	ncbi_105065468(ARAP3);ncbi_105076884(THBS1);ncbi_105079717(MAGI3);ncbi_105082091(RAPGEF6)	K12490+K16857+K06112+K08020
Environmental Information Processing	Signal transduction	Sphingolipid signaling pathway	2	122	0.81416	0.98753	ko04071	ncbi_105063397(SPTLC2);ncbi_105083790(PPP2R5D)	K00654+K11584
Organismal Systems	Immune system	Fc epsilon RI signaling pathway	1	68	0.822462	0.98753	ko04664	ncbi_105078987(SOS1)	K03099
Organismal Systems	Immune system	RIG-I-like receptor signaling pathway	1	69	0.826941	0.98753	ko04622	ncbi_105067787(NLRX1)	K12653
Environmental Information Processing	Signal transduction	Ras signaling pathway	4	228	0.827633	0.98753	ko04014	ncbi_105070137(GNG3);ncbi_105078987(SOS1);ncbi_105080728(SHOC2);ncbi_105083612(PAK1)	K04540+K03099+K19613+K04409
Metabolism	Global and overview maps	Biosynthesis of amino acids	1	70	0.831309	0.98753	ko01230	ncbi_105082627(MAT2B)	K00789
Organismal Systems	Immune system	Antigen processing and presentation	1	70	0.831309	0.98753	ko04612	ncbi_105076963(PDIA3)	K08056
Organismal Systems	Endocrine system	Relaxin signaling pathway	2	128	0.834712	0.98753	ko04926	ncbi_105070137(GNG3);ncbi_105078987(SOS1)	K04540+K03099
Organismal Systems	Development	Osteoclast differentiation	2	130	0.841096	0.98753	ko04380	ncbi_105063982(STAT1);ncbi_105077308(TAB2)	K11220+K04404
Environmental Information Processing	Signal transduction	mTOR signaling pathway	2	132	0.847257	0.98753	ko04150	ncbi_105068636(RPS6KA3);ncbi_105078987(SOS1)	K04373+K03099
Organismal Systems	Endocrine system	Thyroid hormone signaling pathway	2	133	0.850256	0.98753	ko04919	ncbi_105063982(STAT1);ncbi_105065467(HDAC3)	K11220+K11404
Organismal Systems	Immune system	IL-17 signaling pathway	1	75	0.851554	0.98753	ko04657	ncbi_105077308(TAB2)	K04404
Environmental Information Processing	Signal transduction	Wnt signaling pathway	2	135	0.856094	0.98753	ko04310	ncbi_105063308(TBL1XR1);ncbi_105082033(APC)	K04508+K02085
Organismal Systems	Immune system	Complement and coagulation cascades	1	77	0.858958	0.98753	ko04610	ncbi_105067242(SERPINE1)	K03982
Environmental Information Processing	Signal transduction	TGF-beta signaling pathway	1	82	0.875902	0.98753	ko04350	ncbi_105076884(THBS1)	K16857
Cellular Processes	Cellular community - eukaryotes	Adherens junction	1	82	0.875902	0.98753	ko04520	ncbi_105082174(CTNNA1)	K05691
Genetic Information Processing	Translation	Ribosome biogenesis in eukaryotes	1	84	0.882099	0.98753	ko03008	ncbi_105070147(NXF1)	K14284
Organismal Systems	Endocrine system	Insulin secretion	1	91	0.901462	0.98753	ko04911	ncbi_105079598(LOC105079598)	K04851
Environmental Information Processing	Signal transduction	cAMP signaling pathway	3	212	0.904607	0.98753	ko04024	ncbi_105065468(ARAP3);ncbi_105079598(LOC105079598);ncbi_105083612(PAK1)	K12490+K04851+K04409
Organismal Systems	Endocrine system	Progesterone-mediated oocyte maturation	1	93	0.906388	0.98753	ko04914	ncbi_105068636(RPS6KA3)	K04373
Organismal Systems	Endocrine system	Aldosterone synthesis and secretion	1	98	0.91766	0.98753	ko04925	ncbi_105079598(LOC105079598)	K04851
Organismal Systems	Endocrine system	Glucagon signaling pathway	1	99	0.919747	0.98753	ko04922	ncbi_105082793(PHKG2)	K00871
Organismal Systems	Immune system	Th17 cell differentiation	1	100	0.921782	0.98753	ko04659	ncbi_105063982(STAT1)	K11220
Environmental Information Processing	Signal transduction	cGMP - PKG signaling pathway	2	169	0.92829	0.98753	ko04022	ncbi_105074715(SLC8A3);ncbi_105079598(LOC105079598)	K05849+K04851
Environmental Information Processing	Signaling molecules and interaction	Neuroactive ligand-receptor interaction	4	285	0.93089	0.98753	ko04080	ncbi_105065503(CYSLTR1);ncbi_105077300(GRM1);ncbi_105083367(GLRA3);ncbi_105083496(GPR83)	K04322+K04603+K05195+K04210
Organismal Systems	Sensory system	Inflammatory mediator regulation of TRP channels	1	110	0.939507	0.98753	ko04750	ncbi_105064050(ASIC4)	K04831
Environmental Information Processing	Signal transduction	PI3K-Akt signaling pathway	5	348	0.940813	0.98753	ko04151	ncbi_105070137(GNG3);ncbi_105076884(THBS1);ncbi_105078987(SOS1);ncbi_105081451(LOC105081451);ncbi_105083790(PPP2R5D)	K04540+K16857+K03099+K13304+K11584
Environmental Information Processing	Signal transduction	HIF-1 signaling pathway	1	113	0.944	0.98753	ko04066	ncbi_105067242(SERPINE1)	K03982
Environmental Information Processing	Signal transduction	TNF signaling pathway	1	113	0.944	0.98753	ko04668	ncbi_105077308(TAB2)	K04404
Environmental Information Processing	Signaling molecules and interaction	Cytokine-cytokine receptor interaction	3	246	0.949256	0.98753	ko04060	ncbi_105066269(TNFRSF19);ncbi_105067867(CXCR5);ncbi_105083736(EDA)	K05155+K04190+K05480
Environmental Information Processing	Signal transduction	AMPK signaling pathway	1	124	0.957814	0.98753	ko04152	ncbi_105083790(PPP2R5D)	K11584
Genetic Information Processing	Transcription	Spliceosome	1	133	0.966553	0.98753	ko03040	ncbi_105063142(LSM8)	K12627
Organismal Systems	Circulatory system	Vascular smooth muscle contraction	1	136	0.969045	0.98753	ko04270	ncbi_105079598(LOC105079598)	K04851
Cellular Processes	Cellular community - eukaryotes	Signaling pathways regulating pluripotency of stem cells	1	144	0.974825	0.98753	ko04550	ncbi_105082033(APC)	K02085
Environmental Information Processing	Signaling molecules and interaction	Cell adhesion molecules (CAMs)	1	153	0.980055	0.98753	ko04514	ncbi_105067246(CLDN15)	K06087
Organismal Systems	Endocrine system	Oxytocin signaling pathway	1	156	0.981545	0.98753	ko04921	ncbi_105079598(LOC105079598)	K04851
Organismal Systems	Sensory system	Olfactory transduction	1	771	1	1	ko04740	ncbi_105074715(SLC8A3)	K05849
