# Supplementary material for: Exploring the genomic resources of seven domestic Bactrian camel populations in China through restriction site-associated DNA sequencing
Source: PLoS One. 2021 Apr 29;16(4):e0250168. doi: 10.1371/journal.pone.0250168 (PMC8084232; doi:10.1371/journal.pone.0250168)
Supplement: S17 Table — (XLSX) [file pone.0250168.s017.xlsx]

## Sheet: Table S17
Table S17. KEGG enrichment of the selected genes in Alashan camel.
KEGG_A_class	KEGG_B_class	Pathway	other_vs_ALS_0.05_fst_pi_sig_intersect (212)	All (6687)	Pvalue	Qvalue	Pathway ID	Genes	K_IDs
Metabolism	Amino acid metabolism	Histidine metabolism	4	24	0.00633684	0.687912	ko00340	ncbi_105077991(FTCD);ncbi_105079346(LOC105079346);ncbi_105079347(LOC105079347);ncbi_105079348(MAOB)	K13990+K00274+K00274+K00274
Organismal Systems	Endocrine system	Renin-angiotensin system	4	25	0.00735979	0.687912	ko04614	ncbi_105062985(AGTR2);ncbi_105077087(PREP);ncbi_105079297(ACE2);ncbi_105083548(PRCP)	K04167+K01322+K09708+K01285
Metabolism	Amino acid metabolism	Glycine, serine and threonine metabolism	5	45	0.0133154	0.687912	ko00260	ncbi_105079346(LOC105079346);ncbi_105079347(LOC105079347);ncbi_105079348(MAOB);ncbi_105080188(ALAS1);ncbi_105081784(PGAM1)	K00274+K00274+K00274+K00643+K01834
Metabolism	Metabolism of cofactors and vitamins	One carbon pool by folate	3	18	0.0180345	0.687912	ko00670	ncbi_105070227(GART);ncbi_105077991(FTCD);ncbi_105081391(ALDH1L2)	K11787+K13990+K00289
Metabolism	Amino acid metabolism	Arginine and proline metabolism	5	51	0.021991	0.687912	ko00330	ncbi_105079346(LOC105079346);ncbi_105079347(LOC105079347);ncbi_105079348(MAOB);ncbi_105081174(SAT1);ncbi_105081776(HOGA1)	K00274+K00274+K00274+K00657+K18123
Metabolism	Metabolism of cofactors and vitamins	Lipoic acid metabolism	2	8	0.0246938	0.687912	ko00785	ncbi_105073706(ACSM3);ncbi_105074950(LIAS)	K01896+K03644
Metabolism	Lipid metabolism	Synthesis and degradation of ketone bodies	2	9	0.0310946	0.687912	ko00072	ncbi_105070849(HMGCL);ncbi_105070856(OXCT1)	K01640+K01027
Cellular Processes	Cell growth and death	Apoptosis - fly	4	38	0.0312294	0.687912	ko04214	ncbi_105069349(MAPK1);ncbi_105075026(APAF1);ncbi_105078431(SAV1);ncbi_105080199(PARP3)	K04371+K02084+K16686+K10798
Genetic Information Processing	Folding, sorting and degradation	Ubiquitin mediated proteolysis	9	139	0.0320788	0.687912	ko04120	ncbi_105062972(UBE2A);ncbi_105063085(UBE2H);ncbi_105063286(UBE2E2);ncbi_105069351(PPIL2);ncbi_105069630(UBR5);ncbi_105070869(FBXO4);ncbi_105074993(UBE2N);ncbi_105078752(UBE2R2);ncbi_105081524(HUWE1)	K10573+K10576+K06689+K10598+K10593+K10291+K10580+K02207+K10592
Metabolism	Amino acid metabolism	Phenylalanine metabolism	3	24	0.0389489	0.751713	ko00360	ncbi_105079346(LOC105079346);ncbi_105079347(LOC105079347);ncbi_105079348(MAOB)	K00274+K00274+K00274
Metabolism	Carbohydrate metabolism	Butanoate metabolism	3	26	0.0477917	0.780177	ko00650	ncbi_105070849(HMGCL);ncbi_105070856(OXCT1);ncbi_105073706(ACSM3)	K01640+K01027+K01896
Genetic Information Processing	Translation	Ribosome biogenesis in eukaryotes	6	84	0.0497606	0.780177	ko03008	ncbi_105061967(NXT2);ncbi_105069172(IMP3);ncbi_105073701(LOC105073701);ncbi_105078750(NOL6);ncbi_105079644(UTP14A);ncbi_105081592(GNL3L)	K14285+K14560+K14570+K14544+K14567+K14538
Cellular Processes	Transport and catabolism	Autophagy - other eukaryotes	3	27	0.0525508	0.780177	ko04136	ncbi_105076463(ATG13);ncbi_105082045(ATG12);ncbi_105083296(ATG16L2)	K08331+K08336+K17890
Organismal Systems	Immune system	B cell receptor signaling pathway	5	81	0.113616	0.988458	ko04662	ncbi_105069349(MAPK1);ncbi_105074336(LOC105074336);ncbi_105074337(LOC105074337);ncbi_105074483(LOC105074483);ncbi_105080742(BTK)	K04371+K06512+K06512+K06512+K07370
Environmental Information Processing	Signal transduction	Apelin signaling pathway	7	130	0.118277	0.988458	ko04371	ncbi_105063448(SLC9A1);ncbi_105068121(MEF2D);ncbi_105069058(PLIN1);ncbi_105069349(MAPK1);ncbi_105074715(SLC8A3);ncbi_105076187(ADCY6);ncbi_105079021(PRKCE)	K05742+K09262+K08768+K04371+K05849+K08046+K18050
Organismal Systems	Development	Osteoclast differentiation	7	130	0.118277	0.988458	ko04380	ncbi_105069349(MAPK1);ncbi_105074336(LOC105074336);ncbi_105074337(LOC105074337);ncbi_105074483(LOC105074483);ncbi_105080637(NOX1);ncbi_105080742(BTK);ncbi_105083553(GAB2)	K04371+K06512+K06512+K06512+K08008+K07370+K08091
Metabolism	Carbohydrate metabolism	Pentose and glucuronate interconversions	2	19	0.120301	0.988458	ko00040	ncbi_105074949(UGDH);ncbi_105076982(SORD)	K00012+K00008
Organismal Systems	Endocrine system	Regulation of lipolysis in adipocyte	4	60	0.121739	0.988458	ko04923	ncbi_105069058(PLIN1);ncbi_105073974(MGLL);ncbi_105076187(ADCY6);ncbi_105078748(AQP7)	K08768+K01054+K08046+K08771
Metabolism	Lipid metabolism	Steroid biosynthesis	2	20	0.130995	0.988458	ko00100	ncbi_105072505(LOC105072505);ncbi_105077990(LSS)	K05917+K01852
Metabolism	Amino acid metabolism	Tyrosine metabolism	3	40	0.132379	0.988458	ko00350	ncbi_105079346(LOC105079346);ncbi_105079347(LOC105079347);ncbi_105079348(MAOB)	K00274+K00274+K00274
Metabolism	Carbohydrate metabolism	Glycolysis / Gluconeogenesis	4	63	0.138557	0.988458	ko00010	ncbi_105067884(LOC105067884);ncbi_105071003(ENO1);ncbi_105081784(PGAM1);ncbi_105082834(ALDOA)	K00161+K01689+K01834+K01623
Genetic Information Processing	Translation	RNA transport	8	163	0.145577	0.988458	ko03013	ncbi_105061967(NXT2);ncbi_105062966(UPF3B);ncbi_105063201(NUP205);ncbi_105069173(SNUPN);ncbi_105069309(LOC105069309);ncbi_105071349(FMR1);ncbi_105075944(THOC2);ncbi_105081178(EIF2S3)	K14285+K14328+K14310+K13151+K13126+K15516+K12879+K03242
Organismal Systems	Digestive system	Protein digestion and absorption	5	91	0.16159	0.988458	ko04974	ncbi_105061970(COL4A5);ncbi_105061971(COL4A6);ncbi_105074715(SLC8A3);ncbi_105079297(ACE2);ncbi_105083548(PRCP)	K06237+K06237+K05849+K09708+K01285
Genetic Information Processing	Replication and repair	Mismatch repair	2	24	0.175623	0.988458	ko03430	ncbi_105074953(RFC1);ncbi_105077310(PMS2)	K10754+K10858
Genetic Information Processing	Translation	mRNA surveillance pathway	5	94	0.177373	0.988458	ko03015	ncbi_105061967(NXT2);ncbi_105062966(UPF3B);ncbi_105069309(LOC105069309);ncbi_105071059(SSU72);ncbi_105080644(CSTF2)	K14285+K14328+K13126+K15544+K14407
Metabolism	Amino acid metabolism	Tryptophan metabolism	3	47	0.186078	0.988458	ko00380	ncbi_105079346(LOC105079346);ncbi_105079347(LOC105079347);ncbi_105079348(MAOB)	K00274+K00274+K00274
Metabolism	Glycan biosynthesis and metabolism	Glycosylphosphatidylinositol(GPI)-anchor biosynthesis	2	25	0.187133	0.988458	ko00563	ncbi_105063457(PIGV);ncbi_105067316(PIGO)	K07542+K05288
Genetic Information Processing	Folding, sorting and degradation	RNA degradation	4	76	0.220467	0.988458	ko03018	ncbi_105063054(CNOT4);ncbi_105069309(LOC105069309);ncbi_105071003(ENO1);ncbi_105081783(EXOSC1)	K10643+K13126+K01689+K07573
Organismal Systems	Endocrine system	Melanogenesis	5	102	0.22205	0.988458	ko04916	ncbi_105063697(WNT2B);ncbi_105067006(KITLG);ncbi_105069349(MAPK1);ncbi_105076187(ADCY6);ncbi_105079117(FZD3)	K00182+K05461+K04371+K08046+K02329
Metabolism	Xenobiotics biodegradation and metabolism	Drug metabolism - cytochrome P450	3	53	0.235812	0.988458	ko00982	ncbi_105079346(LOC105079346);ncbi_105079347(LOC105079347);ncbi_105079348(MAOB)	K00274+K00274+K00274
Environmental Information Processing	Signal transduction	mTOR signaling pathway	6	132	0.240812	0.988458	ko04150	ncbi_105063697(WNT2B);ncbi_105064748(RPS6KA6);ncbi_105069349(MAPK1);ncbi_105069817(CAB39);ncbi_105076098(ATP6V1E1);ncbi_105079117(FZD3)	K00182+K04373+K04371+K08272+K02150+K02329
Metabolism	Carbohydrate metabolism	Galactose metabolism	2	30	0.245865	0.988458	ko00052	ncbi_105070850(GALE);ncbi_105080779(GLA)	K01784+K01189
Metabolism	Metabolism of cofactors and vitamins	Porphyrin and chlorophyll metabolism	2	30	0.245865	0.988458	ko00860	ncbi_105077747(LOC105077747);ncbi_105080188(ALAS1)	K01764+K00643
Cellular Processes	Transport and catabolism	Peroxisome	4	80	0.247907	0.988458	ko04146	ncbi_105069060(PEX11A);ncbi_105070849(HMGCL);ncbi_105072463(PHYH);ncbi_105078272(PEX11G)	K13351+K01640+K00477+K13353
Environmental Information Processing	Signal transduction	Rap1 signaling pathway	9	222	0.271581	0.988458	ko04015	ncbi_105066689(PRKCI);ncbi_105067006(KITLG);ncbi_105067059(FGF13);ncbi_105068776(RALB);ncbi_105069349(MAPK1);ncbi_105070882(RAP1GAP);ncbi_105072507(KRIT1);ncbi_105076187(ADCY6);ncbi_105082019(EFNA5)	K06069+K05461+K04358+K07835+K04371+K17700+K17705+K08046+K05462
Metabolism	Carbohydrate metabolism	Fructose and mannose metabolism	2	33	0.281493	0.988458	ko00051	ncbi_105076982(SORD);ncbi_105082834(ALDOA)	K00008+K01623
Genetic Information Processing	Translation	Ribosome	7	168	0.283772	0.988458	ko03010	ncbi_105062968(RPL39);ncbi_105066513(RPS27A);ncbi_105071064(MRPL20);ncbi_105074338(RPS9);ncbi_105074952(RPL9);ncbi_105080754(RPL36A);ncbi_105083676(RPS4X)	K02924+K02977+K02887+K02997+K02940+K02929+K02987
Environmental Information Processing	Signaling molecules and interaction	ECM-receptor interaction	4	86	0.290305	0.988458	ko04512	ncbi_105061970(COL4A5);ncbi_105061971(COL4A6);ncbi_105071124(HSPG2);ncbi_105077423(LAMA2)	K06237+K06237+K06255+K05637
Environmental Information Processing	Signal transduction	Hedgehog signaling pathway	2	34	0.293353	0.988458	ko04340	ncbi_105063091(SMO);ncbi_105076198(DHH)	K06226+K11990
Organismal Systems	Immune system	Toll and Imd signaling pathway	2	34	0.293353	0.988458	ko04624	ncbi_105063286(UBE2E2);ncbi_105074993(UBE2N)	K06689+K10580
Metabolism	Metabolism of other amino acids	Taurine and hypotaurine metabolism	1	11	0.298584	0.988458	ko00430	ncbi_105082044(CDO1)	K00456
Organismal Systems	Nervous system	Synaptic vesicle cycle	3	62	0.313753	0.988458	ko04721	ncbi_105067318(UNC13B);ncbi_105072022(SYT1);ncbi_105076098(ATP6V1E1)	K15293+K15290+K02150
Organismal Systems	Circulatory system	Adrenergic signaling in cardiomyocytes	6	151	0.345632	0.988458	ko04261	ncbi_105062985(AGTR2);ncbi_105063448(SLC9A1);ncbi_105069349(MAPK1);ncbi_105074715(SLC8A3);ncbi_105076187(ADCY6);ncbi_105076188(CACNB3)	K04167+K05742+K04371+K05849+K08046+K04864
Organismal Systems	Excretory system	Aldosterone-regulated sodium reabsorption	2	39	0.352068	0.988458	ko04960	ncbi_105063456(SFN);ncbi_105069349(MAPK1)	K06644+K04371
Organismal Systems	Immune system	Fc epsilon RI signaling pathway	3	68	0.36625	0.988458	ko04664	ncbi_105069349(MAPK1);ncbi_105080742(BTK);ncbi_105083553(GAB2)	K04371+K07370+K08091
Organismal Systems	Immune system	RIG-I-like receptor signaling pathway	3	69	0.374955	0.988458	ko04622	ncbi_105076004(DDX3X);ncbi_105081359(TBK1);ncbi_105082045(ATG12)	K11594+K05410+K08336
Environmental Information Processing	Signal transduction	NF-kappa B signaling pathway	4	98	0.377201	0.988458	ko04064	ncbi_105073193(TNFRSF13C);ncbi_105080199(PARP3);ncbi_105080742(BTK);ncbi_105082043(TICAM2)	K05151+K10798+K07370+K05409
Environmental Information Processing	Signal transduction	Phospholipase D signaling pathway	6	157	0.379874	0.988458	ko04072	ncbi_105067006(KITLG);ncbi_105068776(RALB);ncbi_105069349(MAPK1);ncbi_105076187(ADCY6);ncbi_105077348(CYTH3);ncbi_105083553(GAB2)	K05461+K07835+K04371+K08046+K18441+K08091
Metabolism	Carbohydrate metabolism	Ascorbate and aldarate metabolism	1	15	0.383543	0.988458	ko00053	ncbi_105074949(UGDH)	K00012
Metabolism	Glycan biosynthesis and metabolism	Glycosphingolipid biosynthesis - globo and isoglobo series	1	15	0.383543	0.988458	ko00603	ncbi_105080779(GLA)	K01189
Metabolism	Global and overview maps	Biosynthesis of amino acids	3	70	0.383637	0.988458	ko01230	ncbi_105071003(ENO1);ncbi_105081784(PGAM1);ncbi_105082834(ALDOA)	K01689+K01834+K01623
Organismal Systems	Immune system	Toll-like receptor signaling pathway	4	99	0.384456	0.988458	ko04620	ncbi_105069349(MAPK1);ncbi_105080186(TLR9);ncbi_105081359(TBK1);ncbi_105082043(TICAM2)	K04371+K10161+K05410+K05409
Organismal Systems	Immune system	Th17 cell differentiation	4	100	0.391702	0.988458	ko04659	ncbi_105067114(IL21);ncbi_105067115(IL2);ncbi_105069349(MAPK1);ncbi_105077802(IL6ST)	K05434+K05429+K04371+K05060
Organismal Systems	Excretory system	Vasopressin-regulated water reabsorption	2	43	0.397823	0.988458	ko04962	ncbi_105076187(ADCY6);ncbi_105078749(AQP3)	K08046+K09876
Environmental Information Processing	Signal transduction	Hippo signaling pathway	6	162	0.40847	0.988458	ko04390	ncbi_105063697(WNT2B);ncbi_105066689(PRKCI);ncbi_105072864(BMP8B);ncbi_105078431(SAV1);ncbi_105079084(AMOT);ncbi_105079117(FZD3)	K00182+K06069+K16622+K16686+K16819+K02329
Metabolism	Amino acid metabolism	Cysteine and methionine metabolism	2	44	0.409035	0.988458	ko00270	ncbi_105065256(ENOPH1);ncbi_105082044(CDO1)	K09880+K00456
Genetic Information Processing	Transcription	Spliceosome	5	133	0.414417	0.988458	ko03040	ncbi_105072769(PPIE);ncbi_105075944(THOC2);ncbi_105076189(DDX23);ncbi_105080722(SMNDC1);ncbi_105082531(CHERP)	K09564+K12879+K12858+K12839+K12841
Organismal Systems	Immune system	IL-17 signaling pathway	3	75	0.426575	0.988458	ko04657	ncbi_105069349(MAPK1);ncbi_105070451(LOC105070451);ncbi_105081359(TBK1)	K04371+K13908+K05410
Organismal Systems	Circulatory system	Vascular smooth muscle contraction	5	136	0.433336	0.988458	ko04270	ncbi_105067337(NPR2);ncbi_105069349(MAPK1);ncbi_105072912(CALCRL);ncbi_105076187(ADCY6);ncbi_105079021(PRKCE)	K12324+K04371+K04577+K08046+K18050
Metabolism	Metabolism of other amino acids	Selenocompound metabolism	1	18	0.440466	0.988458	ko00450	ncbi_105072462(SEPHS1)	K01008
Organismal Systems	Immune system	Intestinal immune network for IgA production	2	47	0.442041	0.988458	ko04672	ncbi_105067115(IL2);ncbi_105073193(TNFRSF13C)	K05429+K05151
Environmental Information Processing	Signal transduction	cGMP - PKG signaling pathway	6	169	0.448299	0.988458	ko04022	ncbi_105067337(NPR2);ncbi_105068121(MEF2D);ncbi_105069349(MAPK1);ncbi_105074715(SLC8A3);ncbi_105076187(ADCY6);ncbi_105079021(PRKCE)	K12324+K09262+K04371+K05849+K08046+K18050
Genetic Information Processing	Folding, sorting and degradation	Protein processing in endoplasmic reticulum	6	169	0.448299	0.988458	ko04141	ncbi_105063286(UBE2E2);ncbi_105067314(VCP);ncbi_105073956(SEC61A1);ncbi_105074731(ERO1L);ncbi_105077339(EIF2AK1);ncbi_105078743(DNAJA1)	K06689+K13525+K10956+K10950+K16194+K09502
Environmental Information Processing	Membrane transport	ABC transporters	2	48	0.452817	0.988458	ko02010	ncbi_105067419(ABCA1);ncbi_105072933(ABCA12)	K05641+K05646
Metabolism	Glycan biosynthesis and metabolism	Other glycan degradation	1	19	0.458253	0.988458	ko00511	ncbi_105071121(FUCA1)	K01206
Metabolism	Lipid metabolism	Sphingolipid metabolism	2	50	0.474011	0.988458	ko00600	ncbi_105080779(GLA);ncbi_105081867(SGMS1)	K01189+K04714
Genetic Information Processing	Replication and repair	Fanconi anemia pathway	2	50	0.474011	0.988458	ko03460	ncbi_105067315(FANCG);ncbi_105077310(PMS2)	K10894+K10858
Metabolism	Glycan biosynthesis and metabolism	Glycosaminoglycan biosynthesis - chondroitin sulfate / dermatan sulfate	1	20	0.475477	0.988458	ko00532	ncbi_105079424(CHST7)	K04743
Organismal Systems	Development	Axon guidance	6	174	0.476417	0.988458	ko04360	ncbi_105063091(SMO);ncbi_105069349(MAPK1);ncbi_105073133(ROBO2);ncbi_105076190(RND1);ncbi_105079117(FZD3);ncbi_105082019(EFNA5)	K06226+K04371+K06754+K07531+K02329+K05462
Metabolism	Global and overview maps	Carbon metabolism	4	112	0.477134	0.988458	ko01200	ncbi_105067884(LOC105067884);ncbi_105071003(ENO1);ncbi_105081784(PGAM1);ncbi_105082834(ALDOA)	K00161+K01689+K01834+K01623
Cellular Processes	Cellular community - eukaryotes	Signaling pathways regulating pluripotency of stem cells	5	144	0.483065	0.988458	ko04550	ncbi_105063697(WNT2B);ncbi_105066690(SKIL);ncbi_105069349(MAPK1);ncbi_105077802(IL6ST);ncbi_105079117(FZD3)	K00182+K18499+K04371+K05060+K02329
Environmental Information Processing	Signal transduction	HIF-1 signaling pathway	4	113	0.484069	0.988458	ko04066	ncbi_105067884(LOC105067884);ncbi_105069349(MAPK1);ncbi_105071003(ENO1);ncbi_105082834(ALDOA)	K00161+K04371+K01689+K01623
Metabolism	Amino acid metabolism	Valine, leucine and isoleucine degradation	2	51	0.484422	0.988458	ko00280	ncbi_105070849(HMGCL);ncbi_105070856(OXCT1)	K01640+K01027
Metabolism	Carbohydrate metabolism	Amino sugar and nucleotide sugar metabolism	2	51	0.484422	0.988458	ko00520	ncbi_105070850(GALE);ncbi_105074949(UGDH)	K01784+K00012
Organismal Systems	Excretory system	Endocrine and other factor-regulated calcium reabsorption	2	51	0.484422	0.988458	ko04961	ncbi_105074715(SLC8A3);ncbi_105076187(ADCY6)	K05849+K08046
Environmental Information Processing	Signal transduction	MAPK signaling pathway	10	302	0.490671	0.988458	ko04010	ncbi_105064748(RPS6KA6);ncbi_105067006(KITLG);ncbi_105067059(FGF13);ncbi_105067633(DUSP4);ncbi_105069349(MAPK1);ncbi_105074636(PPM1A);ncbi_105076188(CACNB3);ncbi_105080190(DUSP7);ncbi_105082019(EFNA5);ncbi_105082827(TAOK2)	K04373+K05461+K04358+K04459+K04371+K04457+K04864+K04459+K05462+K04429
Cellular Processes	Transport and catabolism	Autophagy - animal	4	114	0.490968	0.988458	ko04140	ncbi_105069349(MAPK1);ncbi_105076463(ATG13);ncbi_105082045(ATG12);ncbi_105083296(ATG16L2)	K04371+K08331+K08336+K17890
Metabolism	Metabolism of terpenoids and polyketides	Terpenoid backbone biosynthesis	1	21	0.492156	0.988458	ko00900	ncbi_105077392(PDSS2)	K12505
Organismal Systems	Circulatory system	Cardiac muscle contraction	3	83	0.492901	0.988458	ko04260	ncbi_105063448(SLC9A1);ncbi_105074715(SLC8A3);ncbi_105076188(CACNB3)	K05742+K05849+K04864
Organismal Systems	Nervous system	Glutamatergic synapse	4	116	0.504651	0.988458	ko04724	ncbi_105064346(HOMER1);ncbi_105069349(MAPK1);ncbi_105075945(GRIA3);ncbi_105076187(ADCY6)	K15010+K04371+K05199+K08046
Genetic Information Processing	Folding, sorting and degradation	Protein export	1	22	0.508308	0.988458	ko03060	ncbi_105073956(SEC61A1)	K10956
Environmental Information Processing	Signal transduction	Hippo signaling pathway - multiple species	1	22	0.508308	0.988458	ko04392	ncbi_105078431(SAV1)	K16686
Organismal Systems	Digestive system	Bile secretion	3	86	0.516802	0.988458	ko04976	ncbi_105063448(SLC9A1);ncbi_105063451(NR0B2);ncbi_105076187(ADCY6)	K05742+K08563+K08046
Environmental Information Processing	Signal transduction	Hippo signaling pathway -fly	2	55	0.524764	0.988458	ko04391	ncbi_105066689(PRKCI);ncbi_105078431(SAV1)	K06069+K16686
Organismal Systems	Nervous system	Serotonergic synapse	4	119	0.524868	0.988458	ko04726	ncbi_105069349(MAPK1);ncbi_105079346(LOC105079346);ncbi_105079347(LOC105079347);ncbi_105079348(MAOB)	K04371+K00274+K00274+K00274
Environmental Information Processing	Signal transduction	Sphingolipid signaling pathway	4	122	0.544686	0.988458	ko04071	ncbi_105069349(MAPK1);ncbi_105079021(PRKCE);ncbi_105081867(SGMS1);ncbi_105083553(GAB2)	K04371+K18050+K04714+K08091
Organismal Systems	Immune system	Th1 and Th2 cell differentiation	3	90	0.547711	0.988458	ko04658	ncbi_105067115(IL2);ncbi_105069349(MAPK1);ncbi_105076914(DLL4)	K05429+K04371+K06051
Environmental Information Processing	Signal transduction	Hedgehog signaling pathway - fly	1	25	0.553757	0.988458	ko04341	ncbi_105063091(SMO)	K06226
Environmental Information Processing	Signaling molecules and interaction	Neuroactive ligand-receptor interaction	9	285	0.554126	0.988458	ko04080	ncbi_105062985(AGTR2);ncbi_105063049(CHRM2);ncbi_105067051(BRS3);ncbi_105070848(CNR2);ncbi_105072912(CALCRL);ncbi_105075229(VIPR2);ncbi_105075945(GRIA3);ncbi_105076917(MCHR2);ncbi_105082259(LOC105082259)	K04167+K04130+K04170+K04278+K04577+K04590+K05199+K05054+K04208
Cellular Processes	Cellular community - eukaryotes	Gap junction	3	91	0.555257	0.988458	ko04540	ncbi_105069349(MAPK1);ncbi_105076187(ADCY6);ncbi_105076201(LOC105076201)	K04371+K08046+K07374
Organismal Systems	Endocrine system	Parathyroid hormone synthesis, secretion and action	3	91	0.555257	0.988458	ko04928	ncbi_105068121(MEF2D);ncbi_105069349(MAPK1);ncbi_105076187(ADCY6)	K09262+K04371+K08046
Organismal Systems	Digestive system	Salivary secretion	3	91	0.555257	0.988458	ko04970	ncbi_105063448(SLC9A1);ncbi_105070451(LOC105070451);ncbi_105076187(ADCY6)	K05742+K13908+K08046
Metabolism	Lipid metabolism	Glycerolipid metabolism	2	59	0.562939	0.988458	ko00561	ncbi_105073974(MGLL);ncbi_105080779(GLA)	K01054+K01189
Organismal Systems	Immune system	NOD-like receptor signaling pathway	4	125	0.564075	0.988458	ko04621	ncbi_105069349(MAPK1);ncbi_105081359(TBK1);ncbi_105082045(ATG12);ncbi_105083296(ATG16L2)	K04371+K05410+K08336+K17890
Organismal Systems	Sensory system	Phototransduction	1	26	0.567957	0.988458	ko04744	ncbi_105061968(GUCY2F)	K12322
Organismal Systems	Environmental adaptation	Thermogenesis	6	191	0.568279	0.988458	ko04714	ncbi_105064748(RPS6KA6);ncbi_105065669(ATP5H);ncbi_105069058(PLIN1);ncbi_105072864(BMP8B);ncbi_105073974(MGLL);ncbi_105076187(ADCY6)	K04373+K02138+K08768+K16622+K01054+K08046
Organismal Systems	Endocrine system	Progesterone-mediated oocyte maturation	3	93	0.570124	0.988458	ko04914	ncbi_105064748(RPS6KA6);ncbi_105069349(MAPK1);ncbi_105076187(ADCY6)	K04373+K04371+K08046
Cellular Processes	Transport and catabolism	Lysosome	4	127	0.57675	0.988458	ko04142	ncbi_105071121(FUCA1);ncbi_105078274(MCOLN1);ncbi_105080779(GLA);ncbi_105082227(AP3S1)	K01206+K04992+K01189+K12399
Organismal Systems	Nervous system	Dopaminergic synapse	4	127	0.57675	0.988458	ko04728	ncbi_105075945(GRIA3);ncbi_105079346(LOC105079346);ncbi_105079347(LOC105079347);ncbi_105079348(MAOB)	K05199+K00274+K00274+K00274
Organismal Systems	Nervous system	Long-term depression	2	61	0.58119	0.988458	ko04730	ncbi_105069349(MAPK1);ncbi_105075945(GRIA3)	K04371+K05199
Metabolism	Carbohydrate metabolism	Pentose phosphate pathway	1	27	0.581708	0.988458	ko00030	ncbi_105082834(ALDOA)	K01623
Organismal Systems	Endocrine system	Relaxin signaling pathway	4	128	0.583009	0.988458	ko04926	ncbi_105061970(COL4A5);ncbi_105061971(COL4A6);ncbi_105069349(MAPK1);ncbi_105076187(ADCY6)	K06237+K06237+K04371+K08046
Cellular Processes	Cellular community - eukaryotes	Tight junction	5	162	0.5885	0.988458	ko04530	ncbi_105066689(PRKCI);ncbi_105066691(CLDN11);ncbi_105076201(LOC105076201);ncbi_105079021(PRKCE);ncbi_105079084(AMOT)	K06069+K06087+K07374+K18050+K16819
Environmental Information Processing	Signal transduction	Ras signaling pathway	7	228	0.58962	0.988458	ko04014	ncbi_105067006(KITLG);ncbi_105067059(FGF13);ncbi_105068776(RALB);ncbi_105069349(MAPK1);ncbi_105081359(TBK1);ncbi_105082019(EFNA5);ncbi_105083553(GAB2)	K05461+K04358+K07835+K04371+K05410+K05462+K08091
Organismal Systems	Development	Dorso-ventral axis formation	1	28	0.595023	0.988458	ko04320	ncbi_105069349(MAPK1)	K04371
Organismal Systems	Excretory system	Collecting duct acid secretion	1	28	0.595023	0.988458	ko04966	ncbi_105076098(ATP6V1E1)	K02150
Organismal Systems	Immune system	Platelet activation	4	130	0.595368	0.988458	ko04611	ncbi_105066689(PRKCI);ncbi_105069349(MAPK1);ncbi_105076187(ADCY6);ncbi_105080742(BTK)	K06069+K04371+K08046+K07370
Organismal Systems	Immune system	Fc gamma R-mediated phagocytosis	3	98	0.605928	0.988458	ko04666	ncbi_105069349(MAPK1);ncbi_105079021(PRKCE);ncbi_105083553(GAB2)	K04371+K18050+K08091
Cellular Processes	Cell growth and death	Apoptosis - multiple species	1	29	0.607916	0.988458	ko04215	ncbi_105075026(APAF1)	K02084
Metabolism	Lipid metabolism	Glycerophospholipid metabolism	3	99	0.612849	0.988458	ko00564	ncbi_105070851(LYPLA2);ncbi_105074335(MBOAT7);ncbi_105078404(PNPLA6)	K06130+K13516+K14676
Organismal Systems	Environmental adaptation	Circadian entrainment	3	99	0.612849	0.988458	ko04713	ncbi_105069349(MAPK1);ncbi_105075945(GRIA3);ncbi_105076187(ADCY6)	K04371+K05199+K08046
Cellular Processes	Cell growth and death	Apoptosis	4	133	0.613497	0.988458	ko04210	ncbi_105069349(MAPK1);ncbi_105075026(APAF1);ncbi_105076201(LOC105076201);ncbi_105080199(PARP3)	K04371+K02084+K07374+K10798
Metabolism	Carbohydrate metabolism	Citrate cycle (TCA cycle)	1	30	0.6204	0.988458	ko00020	ncbi_105067884(LOC105067884)	K00161
Metabolism	Carbohydrate metabolism	Glyoxylate and dicarboxylate metabolism	1	30	0.6204	0.988458	ko00630	ncbi_105081776(HOGA1)	K18123
Metabolism	Metabolism of cofactors and vitamins	Nicotinate and nicotinamide metabolism	1	30	0.6204	0.988458	ko00760	ncbi_105072771(NT5C1A)	K01081
Cellular Processes	Cell growth and death	Ferroptosis	1	30	0.6204	0.988458	ko04216	ncbi_105081174(SAT1)	K00657
Environmental Information Processing	Signal transduction	MAPK signaling pathway - fly	2	66	0.624352	0.988458	ko04013	ncbi_105063286(UBE2E2);ncbi_105069349(MAPK1)	K06689+K04371
Organismal Systems	Nervous system	Long-term potentiation	2	68	0.640633	0.988458	ko04720	ncbi_105064748(RPS6KA6);ncbi_105069349(MAPK1)	K04373+K04371
Organismal Systems	Immune system	Antigen processing and presentation	2	70	0.656355	0.988458	ko04612	ncbi_105072753(NFYC);ncbi_105081302(NFYB)	K08066+K08065
Genetic Information Processing	Replication and repair	Base excision repair	1	34	0.666504	0.988458	ko03410	ncbi_105080199(PARP3)	K10798
Organismal Systems	Digestive system	Cholesterol metabolism	1	34	0.666504	0.988458	ko04979	ncbi_105067419(ABCA1)	K05641
Environmental Information Processing	Signal transduction	cAMP signaling pathway	6	212	0.669894	0.988458	ko04024	ncbi_105063049(CHRM2);ncbi_105063448(SLC9A1);ncbi_105069349(MAPK1);ncbi_105075229(VIPR2);ncbi_105075945(GRIA3);ncbi_105076187(ADCY6)	K04130+K05742+K04371+K04590+K05199+K08046
Metabolism	Nucleotide metabolism	Purine metabolism	5	179	0.676432	0.988458	ko00230	ncbi_105061968(GUCY2F);ncbi_105067337(NPR2);ncbi_105070227(GART);ncbi_105072771(NT5C1A);ncbi_105076187(ADCY6)	K12322+K12324+K11787+K01081+K08046
Organismal Systems	Endocrine system	PPAR signaling pathway	2	73	0.678907	0.988458	ko03320	ncbi_105069058(PLIN1);ncbi_105078748(AQP7)	K08768+K08771
Organismal Systems	Endocrine system	Thyroid hormone synthesis	2	74	0.686153	0.988458	ko04918	ncbi_105076187(ADCY6);ncbi_105076984(DUOXA2)	K08046+K17232
Cellular Processes	Cell growth and death	p53 signaling pathway	2	75	0.693264	0.988458	ko04115	ncbi_105063456(SFN);ncbi_105075026(APAF1)	K06644+K02084
Organismal Systems	Nervous system	Cholinergic synapse	3	112	0.695308	0.988458	ko04725	ncbi_105063049(CHRM2);ncbi_105069349(MAPK1);ncbi_105076187(ADCY6)	K04130+K04371+K08046
Genetic Information Processing	Replication and repair	DNA replication	1	37	0.697384	0.988458	ko03030	ncbi_105074953(RFC1)	K10754
Organismal Systems	Nervous system	Retrograde endocannabinoid signaling	4	149	0.701388	0.988458	ko04723	ncbi_105069349(MAPK1);ncbi_105073974(MGLL);ncbi_105075945(GRIA3);ncbi_105076187(ADCY6)	K04371+K01054+K05199+K08046
Metabolism	Carbohydrate metabolism	Pyruvate metabolism	1	38	0.707032	0.988458	ko00620	ncbi_105067884(LOC105067884)	K00161
Cellular Processes	Transport and catabolism	Mitophagy - animal	1	38	0.707032	0.988458	ko04137	ncbi_105081359(TBK1)	K05410
Cellular Processes	Cell growth and death	Oocyte meiosis	3	119	0.73391	0.988458	ko04114	ncbi_105064748(RPS6KA6);ncbi_105069349(MAPK1);ncbi_105076187(ADCY6)	K04373+K04371+K08046
Organismal Systems	Sensory system	Olfactory transduction	22	771	0.734831	0.988458	ko04740	ncbi_105067338(LOC105067338);ncbi_105067340(LOC105067340);ncbi_105067343(LOC105067343);ncbi_105067344(LOC105067344);ncbi_105067345(LOC105067345);ncbi_105067543(LOC105067543);ncbi_105067544(LOC105067544);ncbi_105067545(LOC105067545);ncbi_105074715(SLC8A3);ncbi_105076677(LOC105076677);ncbi_105076678(LOC105076678);ncbi_105076679(LOC105076679);ncbi_105076680(LOC105076680);ncbi_105076681(LOC105076681)…	K04257+K04257+K04257+K04257+K04257+K04257+K04257+K04257+K05849+K04257+K04257+K04257+K04257+K04257+K04257+K04257+K04257+K04257+K04257+K04257+K04257+K04257
Organismal Systems	Endocrine system	Oxytocin signaling pathway	4	156	0.735033	0.988458	ko04921	ncbi_105067337(NPR2);ncbi_105069349(MAPK1);ncbi_105076187(ADCY6);ncbi_105076188(CACNB3)	K12324+K04371+K08046+K04864
Organismal Systems	Aging	Longevity regulating pathway - worm	2	82	0.7394	0.988458	ko04212	ncbi_105072507(KRIT1);ncbi_105080199(PARP3)	K17705+K10798
Environmental Information Processing	Signal transduction	TGF-beta signaling pathway	2	82	0.7394	0.988458	ko04350	ncbi_105069349(MAPK1);ncbi_105072864(BMP8B)	K04371+K16622
Organismal Systems	Digestive system	Gastric acid secretion	2	82	0.7394	0.988458	ko04971	ncbi_105063448(SLC9A1);ncbi_105076187(ADCY6)	K05742+K08046
Genetic Information Processing	Transcription	Basal transcription factors	1	43	0.750865	0.988458	ko03022	ncbi_105080729(TAF7L)	K03132
Genetic Information Processing	Folding, sorting and degradation	Proteasome	1	43	0.750865	0.988458	ko03050	ncbi_105081946(PSMD14)	K03030
Environmental Information Processing	Signal transduction	Jak-STAT signaling pathway	4	162	0.761552	0.988458	ko04630	ncbi_105067049(FHL1);ncbi_105067114(IL21);ncbi_105067115(IL2);ncbi_105077802(IL6ST)	K14365+K05434+K05429+K05060
Organismal Systems	Digestive system	Fat digestion and absorption	1	45	0.766512	0.988458	ko04975	ncbi_105067419(ABCA1)	K05641
Environmental Information Processing	Signal transduction	ErbB signaling pathway	2	87	0.76863	0.988458	ko04012	ncbi_105069349(MAPK1);ncbi_105075323(NRG3)	K04371+K05457
Genetic Information Processing	Replication and repair	Nucleotide excision repair	1	46	0.773964	0.988458	ko03420	ncbi_105074953(RFC1)	K10754
Environmental Information Processing	Signal transduction	PI3K-Akt signaling pathway	9	348	0.782303	0.988458	ko04151	ncbi_105061970(COL4A5);ncbi_105061971(COL4A6);ncbi_105063049(CHRM2);ncbi_105067006(KITLG);ncbi_105067059(FGF13);ncbi_105067115(IL2);ncbi_105069349(MAPK1);ncbi_105077423(LAMA2);ncbi_105082019(EFNA5)	K06237+K06237+K04130+K05461+K04358+K05429+K04371+K05637+K05462
Cellular Processes	Cell motility	Regulation of actin cytoskeleton	6	241	0.783018	0.988458	ko04810	ncbi_105063049(CHRM2);ncbi_105063448(SLC9A1);ncbi_105065937(DIAPH2);ncbi_105067059(FGF13);ncbi_105068119(IQGAP3);ncbi_105069349(MAPK1)	K04130+K05742+K05745+K04358+K05767+K04371
Environmental Information Processing	Signal transduction	Notch signaling pathway	1	48	0.788166	0.988458	ko04330	ncbi_105076914(DLL4)	K06051
Environmental Information Processing	Signaling molecules and interaction	Cytokine-cytokine receptor interaction	6	246	0.799217	0.988458	ko04060	ncbi_105061746(CX3CR1);ncbi_105067114(IL21);ncbi_105067115(IL2);ncbi_105072864(BMP8B);ncbi_105073193(TNFRSF13C);ncbi_105077802(IL6ST)	K04192+K05434+K05429+K16622+K05151+K05060
Organismal Systems	Endocrine system	Thyroid hormone signaling pathway	3	133	0.79949	0.988458	ko04919	ncbi_105063448(SLC9A1);ncbi_105069174(SIN3A);ncbi_105069349(MAPK1)	K05742+K11644+K04371
Environmental Information Processing	Signal transduction	FoxO signaling pathway	3	135	0.807666	0.988458	ko04068	ncbi_105064346(HOMER1);ncbi_105069349(MAPK1);ncbi_105082045(ATG12)	K15010+K04371+K08336
Metabolism	Amino acid metabolism	Lysine degradation	1	51	0.807821	0.988458	ko00310	ncbi_105076349(KMT2D)	K09187
Organismal Systems	Immune system	C-type lectin receptor signaling pathway	2	95	0.80949	0.988458	ko04625	ncbi_105067115(IL2);ncbi_105069349(MAPK1)	K05429+K04371
Metabolism	Nucleotide metabolism	Pyrimidine metabolism	2	96	0.814121	0.988458	ko00240	ncbi_105072771(NT5C1A);ncbi_105074794(TK2)	K01081+K00857
Organismal Systems	Aging	Longevity regulating pathway - mammal	2	96	0.814121	0.988458	ko04211	ncbi_105076187(ADCY6);ncbi_105076463(ATG13)	K08046+K08331
Organismal Systems	Endocrine system	GnRH signaling pathway	2	96	0.814121	0.988458	ko04912	ncbi_105069349(MAPK1);ncbi_105076187(ADCY6)	K04371+K08046
Organismal Systems	Immune system	Cytosolic DNA-sensing pathway	1	53	0.819905	0.988458	ko04623	ncbi_105081359(TBK1)	K05410
Organismal Systems	Digestive system	Mineral absorption	1	53	0.819905	0.988458	ko04978	ncbi_105074715(SLC8A3)	K05849
Organismal Systems	Endocrine system	Aldosterone synthesis and secretion	2	98	0.823083	0.988458	ko04925	ncbi_105076187(ADCY6);ncbi_105079021(PRKCE)	K08046+K18050
Cellular Processes	Transport and catabolism	Endocytosis	6	254	0.823188	0.988458	ko04144	ncbi_105066689(PRKCI);ncbi_105068632(SH3KBP1);ncbi_105077348(CYTH3);ncbi_105081309(KIAA1033);ncbi_105081514(ARFGEF1);ncbi_105083292(ARAP1)	K06069+K12470+K18441+K18465+K18442+K18439
Organismal Systems	Endocrine system	Glucagon signaling pathway	2	99	0.827418	0.988458	ko04922	ncbi_105067884(LOC105067884);ncbi_105081784(PGAM1)	K00161+K01834
Organismal Systems	Digestive system	Pancreatic secretion	2	101	0.835803	0.988458	ko04972	ncbi_105063448(SLC9A1);ncbi_105076187(ADCY6)	K05742+K08046
Organismal Systems	Immune system	T cell receptor signaling pathway	2	104	0.847694	0.988458	ko04660	ncbi_105067115(IL2);ncbi_105069349(MAPK1)	K05429+K04371
Environmental Information Processing	Signal transduction	VEGF signaling pathway	1	61	0.861133	0.988458	ko04370	ncbi_105069349(MAPK1)	K04371
Organismal Systems	Endocrine system	Ovarian Steroidogenesis	1	61	0.861133	0.988458	ko04913	ncbi_105076187(ADCY6)	K08046
Metabolism	Xenobiotics biodegradation and metabolism	Drug metabolism - other enzymes	1	62	0.865576	0.988458	ko00983	ncbi_105074794(TK2)	K00857
Organismal Systems	Sensory system	Inflammatory mediator regulation of TRP channels	2	110	0.869165	0.988458	ko04750	ncbi_105076187(ADCY6);ncbi_105079021(PRKCE)	K08046+K18050
Cellular Processes	Transport and catabolism	Phagosome	3	154	0.872216	0.988458	ko04145	ncbi_105073956(SEC61A1);ncbi_105076098(ATP6V1E1);ncbi_105076201(LOC105076201)	K10956+K02150+K07374
Organismal Systems	Endocrine system	Cortisol synthesis and secretion	1	64	0.874042	0.988458	ko04927	ncbi_105076187(ADCY6)	K08046
Organismal Systems	Endocrine system	Renin secretion	1	65	0.878074	0.988458	ko04924	ncbi_105076187(ADCY6)	K08046
Organismal Systems	Endocrine system	Estrogen signaling pathway	2	113	0.87883	0.988458	ko04915	ncbi_105069349(MAPK1);ncbi_105076187(ADCY6)	K04371+K08046
Organismal Systems	Nervous system	Neurotrophin signaling pathway	2	119	0.896218	0.988458	ko04722	ncbi_105064748(RPS6KA6);ncbi_105069349(MAPK1)	K04373+K04371
Cellular Processes	Cell growth and death	Necroptosis	2	120	0.898881	0.988458	ko04217	ncbi_105080199(PARP3);ncbi_105082043(TICAM2)	K10798+K05409
Organismal Systems	Endocrine system	Prolactin signaling pathway	1	73	0.90603	0.988458	ko04917	ncbi_105069349(MAPK1)	K04371
Organismal Systems	Aging	Longevity regulating pathway - multiple species	1	74	0.909042	0.988458	ko04213	ncbi_105076187(ADCY6)	K08046
Cellular Processes	Cellular community - eukaryotes	Focal adhesion	4	213	0.911523	0.988458	ko04510	ncbi_105061970(COL4A5);ncbi_105061971(COL4A6);ncbi_105069349(MAPK1);ncbi_105077423(LAMA2)	K06237+K06237+K04371+K05637
Metabolism	Energy metabolism	Oxidative phosphorylation	2	126	0.913571	0.988458	ko00190	ncbi_105065669(ATP5H);ncbi_105076098(ATP6V1E1)	K02138+K02150
Organismal Systems	Immune system	Complement and coagulation cascades	1	77	0.917514	0.988458	ko04610	ncbi_105072913(TFPI)	K03909
Organismal Systems	Sensory system	Taste transduction	1	77	0.917514	0.988458	ko04742	ncbi_105076187(ADCY6)	K08046
Cellular Processes	Cellular community - eukaryotes	Adherens junction	1	82	0.929924	0.988458	ko04520	ncbi_105069349(MAPK1)	K04371
Environmental Information Processing	Signal transduction	Wnt signaling pathway	2	135	0.931913	0.988458	ko04310	ncbi_105063697(WNT2B);ncbi_105079117(FZD3)	K00182+K02329
Organismal Systems	Immune system	Chemokine signaling pathway	3	182	0.932667	0.988458	ko04062	ncbi_105061746(CX3CR1);ncbi_105069349(MAPK1);ncbi_105076187(ADCY6)	K04192+K04371+K08046
Metabolism	Global and overview maps	Metabolic pathways	32	1263	0.939344	0.988458	ko01100	ncbi_105063457(PIGV);ncbi_105065256(ENOPH1);ncbi_105065669(ATP5H);ncbi_105067316(PIGO);ncbi_105067884(LOC105067884);ncbi_105070227(GART);ncbi_105070849(HMGCL);ncbi_105070850(GALE);ncbi_105071003(ENO1);ncbi_105072462(SEPHS1);ncbi_105072505(LOC105072505);ncbi_105072771(NT5C1A);ncbi_105073706(ACSM3);ncbi_105073974(MGLL);ncbi_105074794(TK2);ncbi_105074949(UGDH);ncbi_105074950(LIAS);ncbi_105076098(ATP…	K07542+K09880+K02138+K05288+K00161+K11787+K01640+K01784+K01689+K01008+K05917+K01081+K01896+K01054+K00857+K00012+K03644+K02150+K00008+K01852+K13990+K00274+K00274+K00274+K00643+K01189+K00657+K18123+K01834+K04714+K00456+K01623
Organismal Systems	Nervous system	GABAergic synapse	1	87	0.940474	0.988458	ko04727	ncbi_105076187(ADCY6)	K08046
Organismal Systems	Endocrine system	Insulin signaling pathway	2	143	0.945077	0.988458	ko04910	ncbi_105066689(PRKCI);ncbi_105069349(MAPK1)	K06069+K04371
Organismal Systems	Endocrine system	Insulin secretion	1	91	0.947763	0.988458	ko04911	ncbi_105076187(ADCY6)	K08046
Organismal Systems	Immune system	Hematopoietic cell lineage	1	95	0.954163	0.988458	ko04640	ncbi_105067006(KITLG)	K05461
Environmental Information Processing	Signaling molecules and interaction	Cell adhesion molecules (CAMs)	2	153	0.958157	0.988458	ko04514	ncbi_105066691(CLDN11);ncbi_105073010(LOC105073010)	K06087+K07377
Environmental Information Processing	Signal transduction	TNF signaling pathway	1	113	0.97457	0.988458	ko04668	ncbi_105069349(MAPK1)	K04371
Organismal Systems	Immune system	Natural killer cell mediated cytotoxicity	1	116	0.976952	0.988458	ko04650	ncbi_105069349(MAPK1)	K04371
Environmental Information Processing	Signal transduction	AMPK signaling pathway	1	124	0.982273	0.988458	ko04152	ncbi_105069817(CAB39)	K08272
Organismal Systems	Immune system	Leukocyte transendothelial migration	1	124	0.982273	0.988458	ko04670	ncbi_105066691(CLDN11)	K06087
Cellular Processes	Cell growth and death	Cell cycle	1	125	0.982846	0.988458	ko04110	ncbi_105063456(SFN)	K06644
Environmental Information Processing	Signal transduction	Calcium signaling pathway	2	186	0.983337	0.988458	ko04020	ncbi_105063049(CHRM2);ncbi_105074715(SLC8A3)	K04130+K05849
Cellular Processes	Cell growth and death	Cellular senescence	1	138	0.988811	0.988811	ko04218	ncbi_105069349(MAPK1)	K04371
