# Supplementary material for: Exploring the genomic resources of seven domestic Bactrian camel populations in China through restriction site-associated DNA sequencing
Source: PLoS One. 2021 Apr 29;16(4):e0250168. doi: 10.1371/journal.pone.0250168 (PMC8084232; doi:10.1371/journal.pone.0250168)
Supplement: S18 Table — (XLSX) [file pone.0250168.s018.xlsx]

## Sheet: Table S18
Table S18. KEGG enrichment of the selected genes in Dongjiang camel.
KEGG_A_class	KEGG_B_class	Pathway	other_vs_DJ_0.05_fst_pi_sig_intersect (188)	All (6687)	Pvalue	Qvalue	Pathway ID	Genes	K_IDs
Organismal Systems	Digestive system	Cholesterol metabolism	4	34	0.0145188	0.703233	ko04979	ncbi_105063489(LDLRAP1);ncbi_105063641(SORT1);ncbi_105078301(ANGPTL4);ncbi_105079013(ABCG8)	K12474+K12388+K08767+K05684
Metabolism	Amino acid metabolism	Arginine biosynthesis	3	19	0.0152069	0.703233	ko00220	ncbi_105064559(OTC);ncbi_105073858(GPT);ncbi_105078663(GOT2)	K00611+K00814+K14455
Environmental Information Processing	Signal transduction	Phosphatidylinositol signaling system	7	98	0.0199989	0.703233	ko04070	ncbi_105064017(PLCD4);ncbi_105070139(MTMR1);ncbi_105070162(MTM1);ncbi_105072023(DGKQ);ncbi_105072520(LOC105072520);ncbi_105072928(INPP1);ncbi_105076925(ITPKA)	K05857+K18081+K01108+K00901+K00901+K01107+K00911
Metabolism	Glycan biosynthesis and metabolism	Glycosylphosphatidylinositol(GPI)-anchor biosynthesis	3	25	0.0319282	0.703233	ko00563	ncbi_105070200(PIGP);ncbi_105071912(PIGG);ncbi_105079293(PIGA)	K03861+K05310+K03857
Organismal Systems	Endocrine system	Renin-angiotensin system	3	25	0.0319282	0.703233	ko04614	ncbi_105062985(AGTR2);ncbi_105079297(ACE2);ncbi_105083548(PRCP)	K04167+K09708+K01285
Cellular Processes	Transport and catabolism	Autophagy - other eukaryotes	3	27	0.0389871	0.703233	ko04136	ncbi_105061972(ATG4A);ncbi_105068435(ATG4D);ncbi_105082045(ATG12)	K08342+K08342+K08336
Genetic Information Processing	Translation	RNA transport	9	163	0.0398083	0.703233	ko03013	ncbi_105061990(NUP62CL);ncbi_105063827(EIF2B4);ncbi_105069654(LOC105069654);ncbi_105069702(NUP214);ncbi_105070147(NXF1);ncbi_105071349(FMR1);ncbi_105071817(RAE1);ncbi_105075944(THOC2);ncbi_105077834(PAIP1)	K14306+K03680+K03250+K14317+K14284+K15516+K14298+K12879+K14322
Organismal Systems	Endocrine system	Parathyroid hormone synthesis, secretion and action	6	91	0.042429	0.703233	ko04928	ncbi_105063046(CREB3L2);ncbi_105068229(ARHGEF11);ncbi_105068383(PDE4A);ncbi_105074785(MEF2C);ncbi_105076170(VDR);ncbi_105077788(PDE4D)	K09048+K12331+K13293+K04454+K08539+K13293
Organismal Systems	Digestive system	Protein digestion and absorption	6	91	0.042429	0.703233	ko04974	ncbi_105061970(COL4A5);ncbi_105072759(COL9A2);ncbi_105075952(ATP1B4);ncbi_105079297(ACE2);ncbi_105079684(XPNPEP2);ncbi_105083548(PRCP)	K06237+K08131+K01540+K09708+K14208+K01285
Organismal Systems	Development	Dorso-ventral axis formation	3	28	0.0427891	0.703233	ko04320	ncbi_105062297(KRAS);ncbi_105069100(CPEB1);ncbi_105079218(NOTCH2)	K07827+K02602+K02599
Metabolism	Carbohydrate metabolism	Inositol phosphate metabolism	5	70	0.046367	0.703233	ko00562	ncbi_105064017(PLCD4);ncbi_105070139(MTMR1);ncbi_105070162(MTM1);ncbi_105072928(INPP1);ncbi_105076925(ITPKA)	K05857+K18081+K01108+K01107+K00911
Metabolism	Global and overview maps	Biosynthesis of amino acids	5	70	0.046367	0.703233	ko01230	ncbi_105061977(PRPS1);ncbi_105064559(OTC);ncbi_105073858(GPT);ncbi_105076175(PFKM);ncbi_105078663(GOT2)	K00948+K00611+K00814+K00850+K14455
Organismal Systems	Excretory system	Endocrine and other factor-regulated calcium reabsorption	4	51	0.0542923	0.760092	ko04961	ncbi_105065851(CLTC);ncbi_105068392(LOC105068392);ncbi_105075952(ATP1B4);ncbi_105076170(VDR)	K04646+K01528+K01540+K08539
Organismal Systems	Digestive system	Mineral absorption	4	53	0.0609685	0.792591	ko04978	ncbi_105068637(S100G);ncbi_105073818(SLC39A4);ncbi_105075952(ATP1B4);ncbi_105076170(VDR)	K14734+K14710+K01540+K08539
Organismal Systems	Endocrine system	Thyroid hormone signaling pathway	7	133	0.0803424	0.803786	ko04919	ncbi_105062297(KRAS);ncbi_105064017(PLCD4);ncbi_105074647(HIF1A);ncbi_105075952(ATP1B4);ncbi_105076175(PFKM);ncbi_105079218(NOTCH2);ncbi_105083729(MED12)	K07827+K05857+K08268+K01540+K00850+K02599+K15162
Metabolism	Global and overview maps	2-Oxocarboxylic acid metabolism	2	17	0.0811234	0.803786	ko01210	ncbi_105073858(GPT);ncbi_105078663(GOT2)	K00814+K14455
Metabolism	Metabolism of cofactors and vitamins	Biotin metabolism	1	3	0.0820057	0.803786	ko00780	ncbi_105070401(HLCS)	K01942
Environmental Information Processing	Signal transduction	FoxO signaling pathway	7	135	0.0854242	0.803786	ko04068	ncbi_105061987(IRS4);ncbi_105062297(KRAS);ncbi_105064346(HOMER1);ncbi_105068387(CDKN2D);ncbi_105081451(LOC105081451);ncbi_105082045(ATG12);ncbi_105083692(FOXO4)	K17446+K07827+K15010+K06623+K13304+K08336+K12358
Organismal Systems	Nervous system	Long-term depression	4	61	0.0917433	0.803786	ko04730	ncbi_105062297(KRAS);ncbi_105067876(GRID2);ncbi_105068402(CACNA1A);ncbi_105075945(GRIA3)	K07827+K05207+K04344+K05199
Metabolism	Global and overview maps	Carbon metabolism	6	112	0.0949785	0.803786	ko01200	ncbi_105061977(PRPS1);ncbi_105072927(HIBCH);ncbi_105073858(GPT);ncbi_105076175(PFKM);ncbi_105078663(GOT2);ncbi_105081204(SDHA)	K00948+K05605+K00814+K00850+K14455+K00234
Organismal Systems	Nervous system	Synaptic vesicle cycle	4	62	0.0960291	0.803786	ko04721	ncbi_105065851(CLTC);ncbi_105067318(UNC13B);ncbi_105068392(LOC105068392);ncbi_105068402(CACNA1A)	K04646+K15293+K01528+K04344
Cellular Processes	Transport and catabolism	Autophagy - animal	6	114	0.10126	0.803786	ko04140	ncbi_105061972(ATG4A);ncbi_105061987(IRS4);ncbi_105062297(KRAS);ncbi_105068435(ATG4D);ncbi_105074647(HIF1A);ncbi_105082045(ATG12)	K08342+K17446+K07827+K08342+K08268+K08336
Cellular Processes	Transport and catabolism	Endocytosis	11	254	0.101577	0.803786	ko04144	ncbi_105063489(LDLRAP1);ncbi_105065732(RAB11FIP3);ncbi_105065851(CLTC);ncbi_105068392(LOC105068392);ncbi_105068632(SH3KBP1);ncbi_105073819(VPS28);ncbi_105077099(SNX3);ncbi_105078302(RAB11B);ncbi_105081474(LOC105081474);ncbi_105083690(IL2RG);ncbi_105083693(SNX12)	K12474+K12485+K04646+K01528+K12470+K12184+K17918+K07905+K12495+K05070+K17918
Metabolism	Metabolism of terpenoids and polyketides	Terpenoid backbone biosynthesis	2	21	0.116563	0.869069	ko00900	ncbi_105072761(ZMPSTE24);ncbi_105077392(PDSS2)	K06013+K12505
Genetic Information Processing	Transcription	Basal transcription factors	3	43	0.119378	0.869069	ko03022	ncbi_105070144(TAF6L);ncbi_105070146(TMEM179B);ncbi_105083683(TAF1)	K03131+K03131+K03125
Environmental Information Processing	Signal transduction	AMPK signaling pathway	6	124	0.135803	0.910384	ko04152	ncbi_105061987(IRS4);ncbi_105063046(CREB3L2);ncbi_105069817(CAB39);ncbi_105076175(PFKM);ncbi_105078302(RAB11B);ncbi_105083790(PPP2R5D)	K17446+K09048+K08272+K00850+K07905+K11584
Cellular Processes	Cell growth and death	Cell cycle	6	125	0.139533	0.910384	ko04110	ncbi_105065197(ORC4);ncbi_105066465(CDKN2C);ncbi_105068387(CDKN2D);ncbi_105074888(E2F4);ncbi_105080725(SMC3);ncbi_105081484(SMC1A)	K02606+K06622+K06623+K04682+K06669+K06636
Metabolism	Metabolism of cofactors and vitamins	Folate biosynthesis	2	24	0.145214	0.910384	ko00790	ncbi_105074685(GPHN);ncbi_105076585(TPH1)	K15376+K00502
Cellular Processes	Transport and catabolism	Lysosome	6	127	0.147135	0.910384	ko04142	ncbi_105063641(SORT1);ncbi_105065851(CLTC);ncbi_105068388(AP1M2);ncbi_105069250(AP3B2);ncbi_105072051(IDUA);ncbi_105082227(AP3S1)	K12388+K04646+K12393+K12397+K01217+K12399
Environmental Information Processing	Signal transduction	Notch signaling pathway	3	48	0.151622	0.910384	ko04330	ncbi_105072089(CTBP1);ncbi_105079218(NOTCH2);ncbi_105083909(PTCRA)	K04496+K02599+K06056
Metabolism	Glycan biosynthesis and metabolism	Glycosaminoglycan biosynthesis - heparan sulfate / heparin	2	25	0.155065	0.910384	ko00534	ncbi_105070128(B3GAT3);ncbi_105079665(HS6ST2)	K10158+K08102
Genetic Information Processing	Folding, sorting and degradation	RNA degradation	4	76	0.164965	0.911238	ko03018	ncbi_105063142(LSM8);ncbi_105064016(RQCD1);ncbi_105076175(PFKM);ncbi_105078666(CNOT1)	K12627+K12606+K00850+K12604
Metabolism	Glycan biosynthesis and metabolism	N-Glycan biosynthesis	3	50	0.165224	0.911238	ko00510	ncbi_105063488(MAN1C1);ncbi_105070129(GANAB);ncbi_105083556(ALG8)	K01230+K05546+K03849
Metabolism	Carbohydrate metabolism	Pentose phosphate pathway	2	27	0.175125	0.937432	ko00030	ncbi_105061977(PRPS1);ncbi_105076175(PFKM)	K00948+K00850
Metabolism	Amino acid metabolism	Phenylalanine, tyrosine and tryptophan biosynthesis	1	7	0.181032	0.941365	ko00400	ncbi_105078663(GOT2)	K14455
Cellular Processes	Transport and catabolism	Peroxisome	4	80	0.187274	0.946772	ko04146	ncbi_105063829(MPV17);ncbi_105065733(DECR2);ncbi_105082017(NUDT12);ncbi_105083788(PEX6)	K13348+K13237+K03426+K13339
Environmental Information Processing	Signal transduction	TGF-beta signaling pathway	4	82	0.198778	0.977772	ko04350	ncbi_105065196(ACVR2A);ncbi_105071819(BMP7);ncbi_105074888(E2F4);ncbi_105081926(ACVR1C)	K04670+K16621+K04682+K13568
Metabolism	Metabolism of cofactors and vitamins	Nicotinate and nicotinamide metabolism	2	30	0.205898	0.986141	ko00760	ncbi_105077832(NNT);ncbi_105082017(NUDT12)	K00323+K03426
Organismal Systems	Nervous system	GABAergic synapse	4	87	0.228415	0.987863	ko04727	ncbi_105068402(CACNA1A);ncbi_105070087(GABRE);ncbi_105070137(GNG3);ncbi_105074685(GPHN)	K04344+K05185+K04540+K15376
Metabolism	Nucleotide metabolism	Purine metabolism	7	179	0.238495	0.987863	ko00230	ncbi_105061977(PRPS1);ncbi_105068383(PDE4A);ncbi_105070143(POLR2G);ncbi_105070676(POLA2);ncbi_105071933(PDE6B);ncbi_105077788(PDE4D);ncbi_105079674(HPRT1)	K00948+K13293+K03015+K02321+K13756+K13293+K00760
Organismal Systems	Nervous system	Retrograde endocannabinoid signaling	6	149	0.241586	0.987863	ko04723	ncbi_105068402(CACNA1A);ncbi_105070087(GABRE);ncbi_105070137(GNG3);ncbi_105075945(GRIA3);ncbi_105079364(NDUFB11);ncbi_105083557(LOC105083557)	K04344+K05185+K04540+K05199+K11351+K03968
Genetic Information Processing	Folding, sorting and degradation	SNARE interactions in vesicular transport	2	34	0.247689	0.987863	ko04130	ncbi_105068318(STX10);ncbi_105070148(STX5)	K08498+K08490
Metabolism	Metabolism of other amino acids	Taurine and hypotaurine metabolism	1	11	0.269427	0.987863	ko00430	ncbi_105071295(ADO)	K10712
Genetic Information Processing	Translation	mRNA surveillance pathway	4	94	0.271576	0.987863	ko03015	ncbi_105070147(NXF1);ncbi_105073855(CPSF1);ncbi_105080644(CSTF2);ncbi_105083790(PPP2R5D)	K14284+K14401+K14407+K11584
Environmental Information Processing	Signal transduction	PI3K-Akt signaling pathway	12	348	0.273167	0.987863	ko04151	ncbi_105061970(COL4A5);ncbi_105062297(KRAS);ncbi_105062387(MAGI2);ncbi_105063046(CREB3L2);ncbi_105065517(FGF16);ncbi_105068230(NTRK1);ncbi_105070137(GNG3);ncbi_105072759(COL9A2);ncbi_105079294(FIGF);ncbi_105081451(LOC105081451);ncbi_105083690(IL2RG);ncbi_105083790(PPP2R5D)	K06237+K07827+K05629+K09048+K04358+K03176+K04540+K08131+K05449+K13304+K05070+K11584
Genetic Information Processing	Replication and repair	DNA replication	2	37	0.279236	0.987863	ko03030	ncbi_105065935(RPA4);ncbi_105070676(POLA2)	K10741+K02321
Organismal Systems	Nervous system	Dopaminergic synapse	5	127	0.285886	0.987863	ko04728	ncbi_105063046(CREB3L2);ncbi_105068402(CACNA1A);ncbi_105070137(GNG3);ncbi_105075945(GRIA3);ncbi_105083790(PPP2R5D)	K09048+K04344+K04540+K05199+K11584
Metabolism	Amino acid metabolism	Alanine, aspartate and glutamate metabolism	2	38	0.289743	0.987863	ko00250	ncbi_105073858(GPT);ncbi_105078663(GOT2)	K00814+K14455
Cellular Processes	Transport and catabolism	Mitophagy - animal	2	38	0.289743	0.987863	ko04137	ncbi_105062297(KRAS);ncbi_105074647(HIF1A)	K07827+K08268
Organismal Systems	Endocrine system	Relaxin signaling pathway	5	128	0.291369	0.987863	ko04926	ncbi_105061970(COL4A5);ncbi_105062297(KRAS);ncbi_105063046(CREB3L2);ncbi_105070137(GNG3);ncbi_105079294(FIGF)	K06237+K07827+K09048+K04540+K05449
Organismal Systems	Excretory system	Aldosterone-regulated sodium reabsorption	2	39	0.300231	0.987863	ko04960	ncbi_105062297(KRAS);ncbi_105075952(ATP1B4)	K07827+K01540
Genetic Information Processing	Transcription	Spliceosome	5	133	0.319041	0.987863	ko03040	ncbi_105063142(LSM8);ncbi_105066789(SNRNP40);ncbi_105075014(SNRPF);ncbi_105075944(THOC2);ncbi_105078304(HNRNPM)	K12627+K12857+K11098+K12879+K12887
Organismal Systems	Excretory system	Vasopressin-regulated water reabsorption	2	43	0.341867	0.987863	ko04962	ncbi_105063046(CREB3L2);ncbi_105078302(RAB11B)	K09048+K07905
Genetic Information Processing	Folding, sorting and degradation	Ubiquitin mediated proteolysis	5	139	0.352643	0.987863	ko04120	ncbi_105068384(KEAP1);ncbi_105077746(MID1);ncbi_105079366(UBA1);ncbi_105081524(HUWE1);ncbi_105083794(CUL7)	K10456+K08285+K03178+K10592+K10613
Organismal Systems	Digestive system	Fat digestion and absorption	2	45	0.362407	0.987863	ko04975	ncbi_105078663(GOT2);ncbi_105079013(ABCG8)	K14455+K05684
Organismal Systems	Development	Axon guidance	6	174	0.36446	0.987863	ko04360	ncbi_105062297(KRAS);ncbi_105071819(BMP7);ncbi_105073133(ROBO2);ncbi_105075013(NTN4);ncbi_105079117(FZD3);ncbi_105083710(EFNB1)	K07827+K16621+K06754+K06845+K02329+K05463
Metabolism	Lipid metabolism	Primary bile acid biosynthesis	1	16	0.366688	0.987863	ko00120	ncbi_105063045(AKR1D1)	K00251
Metabolism	Amino acid metabolism	Tryptophan metabolism	2	47	0.382706	0.987863	ko00380	ncbi_105076585(TPH1);ncbi_105079003(HAAO)	K00502+K00452
Organismal Systems	Nervous system	Cholinergic synapse	4	112	0.386754	0.987863	ko04725	ncbi_105062297(KRAS);ncbi_105063046(CREB3L2);ncbi_105068402(CACNA1A);ncbi_105070137(GNG3)	K07827+K09048+K04344+K04540
Organismal Systems	Nervous system	Glutamatergic synapse	4	116	0.412361	0.987863	ko04724	ncbi_105064346(HOMER1);ncbi_105068402(CACNA1A);ncbi_105070137(GNG3);ncbi_105075945(GRIA3)	K15010+K04344+K04540+K05199
Genetic Information Processing	Replication and repair	Fanconi anemia pathway	2	50	0.412623	0.987863	ko03460	ncbi_105064771(USP1);ncbi_105065935(RPA4)	K11832+K10741
Metabolism	Global and overview maps	Metabolic pathways	37	1263	0.418699	0.987863	ko01100	ncbi_105061977(PRPS1);ncbi_105063045(AKR1D1);ncbi_105063488(MAN1C1);ncbi_105064017(PLCD4);ncbi_105064559(OTC);ncbi_105068638(CTPS2);ncbi_105070128(B3GAT3);ncbi_105070129(GANAB);ncbi_105070139(MTMR1);ncbi_105070143(POLR2G);ncbi_105070162(MTM1);ncbi_105070200(PIGP);ncbi_105070401(HLCS);ncbi_105070676(POLA2);ncbi_105071295(ADO);ncbi_105072023(DGKQ);ncbi_105072051(IDUA);ncbi_105072520(LOC105072520);n…	K00948+K00251+K01230+K05857+K00611+K01937+K10158+K05546+K18081+K03015+K01108+K03861+K01942+K02321+K10712+K00901+K01217+K00901+K05605+K01107+K00814+K15376+K00850+K00502+K00911+K00323+K14455+K00452+K03857+K11351+K00760+K00234+K08683+K00710+K03426+K03849+K03968
Metabolism	Glycan biosynthesis and metabolism	Glycosaminoglycan degradation	1	19	0.418744	0.987863	ko00531	ncbi_105072051(IDUA)	K01217
Genetic Information Processing	Translation	Ribosome biogenesis in eukaryotes	3	84	0.422137	0.987863	ko03008	ncbi_105070147(NXF1);ncbi_105071596(UTP6);ncbi_105079644(UTP14A)	K14284+K14557+K14567
Metabolism	Amino acid metabolism	Valine, leucine and isoleucine degradation	2	51	0.422438	0.987863	ko00280	ncbi_105072927(HIBCH);ncbi_105081500(HSD17B10)	K05605+K08683
Cellular Processes	Cell growth and death	Oocyte meiosis	4	119	0.431424	0.987863	ko04114	ncbi_105069100(CPEB1);ncbi_105080725(SMC3);ncbi_105081484(SMC1A);ncbi_105083790(PPP2R5D)	K02602+K06669+K06636+K11584
Organismal Systems	Nervous system	Serotonergic synapse	4	119	0.431424	0.987863	ko04726	ncbi_105062297(KRAS);ncbi_105068402(CACNA1A);ncbi_105070137(GNG3);ncbi_105076585(TPH1)	K07827+K04344+K04540+K00502
Metabolism	Glycan biosynthesis and metabolism	Glycosaminoglycan biosynthesis - chondroitin sulfate / dermatan sulfate	1	20	0.435132	0.987863	ko00532	ncbi_105070128(B3GAT3)	K10158
Genetic Information Processing	Folding, sorting and degradation	Protein export	1	22	0.466543	0.987863	ko03060	ncbi_105077096(SEC63)	K09540
Organismal Systems	Excretory system	Proximal tubule bicarbonate reclamation	1	22	0.466543	0.987863	ko04964	ncbi_105075952(ATP1B4)	K01540
Organismal Systems	Digestive system	Vitamin digestion and absorption	1	22	0.466543	0.987863	ko04977	ncbi_105083735(AWAT2)	K11156
Metabolism	Amino acid metabolism	Phenylalanine metabolism	1	24	0.496215	0.987863	ko00360	ncbi_105078663(GOT2)	K14455
Genetic Information Processing	Replication and repair	Mismatch repair	1	24	0.496215	0.987863	ko03430	ncbi_105065935(RPA4)	K10741
Metabolism	Lipid metabolism	Glycerolipid metabolism	2	59	0.497696	0.987863	ko00561	ncbi_105072023(DGKQ);ncbi_105072520(LOC105072520)	K00901+K00901
Environmental Information Processing	Signal transduction	Apelin signaling pathway	4	130	0.499663	0.987863	ko04371	ncbi_105062297(KRAS);ncbi_105070137(GNG3);ncbi_105074785(MEF2C);ncbi_105074863(CDH1)	K07827+K04540+K04454+K05689
Metabolism	Nucleotide metabolism	Pyrimidine metabolism	3	96	0.509772	0.987863	ko00240	ncbi_105068638(CTPS2);ncbi_105070143(POLR2G);ncbi_105070676(POLA2)	K01937+K03015+K02321
Organismal Systems	Aging	Longevity regulating pathway - mammal	3	96	0.509772	0.987863	ko04211	ncbi_105061987(IRS4);ncbi_105062297(KRAS);ncbi_105063046(CREB3L2)	K17446+K07827+K09048
Environmental Information Processing	Signal transduction	Hedgehog signaling pathway - fly	1	25	0.510429	0.987863	ko04341	ncbi_105064020(STK36)	K06228
Environmental Information Processing	Signal transduction	cGMP - PKG signaling pathway	5	169	0.518534	0.987863	ko04022	ncbi_105061987(IRS4);ncbi_105062990(SLC25A5);ncbi_105063046(CREB3L2);ncbi_105074785(MEF2C);ncbi_105075952(ATP1B4)	K17446+K05863+K09048+K04454+K01540
Cellular Processes	Cell motility	Regulation of actin cytoskeleton	7	241	0.520172	0.987863	ko04810	ncbi_105062297(KRAS);ncbi_105063442(WASF2);ncbi_105065517(FGF16);ncbi_105065937(DIAPH2);ncbi_105068104(INSRR);ncbi_105072504(MYL5);ncbi_105082280(ABI2)	K07827+K05748+K04358+K05745+K05086+K12753+K05751
Organismal Systems	Sensory system	Phototransduction	1	26	0.524245	0.987863	ko04744	ncbi_105071933(PDE6B)	K13756
Genetic Information Processing	Transcription	RNA polymerase	1	27	0.537673	0.987863	ko03020	ncbi_105070143(POLR2G)	K03015
Organismal Systems	Endocrine system	Melanogenesis	3	102	0.550939	0.987863	ko04916	ncbi_105062297(KRAS);ncbi_105063046(CREB3L2);ncbi_105079117(FZD3)	K07827+K09048+K02329
Environmental Information Processing	Signal transduction	cAMP signaling pathway	6	212	0.552594	0.987863	ko04024	ncbi_105063046(CREB3L2);ncbi_105068383(PDE4A);ncbi_105070228(CNGA2);ncbi_105075945(GRIA3);ncbi_105075952(ATP1B4);ncbi_105077788(PDE4D)	K09048+K13293+K04949+K05199+K01540+K13293
Metabolism	Carbohydrate metabolism	Citrate cycle (TCA cycle)	1	30	0.575735	0.987863	ko00020	ncbi_105081204(SDHA)	K00234
Metabolism	Carbohydrate metabolism	Galactose metabolism	1	30	0.575735	0.987863	ko00052	ncbi_105076175(PFKM)	K00850
Metabolism	Glycan biosynthesis and metabolism	Mucin type O-glycan biosynthesis	1	30	0.575735	0.987863	ko00512	ncbi_105081923(GALNT5)	K00710
Metabolism	Metabolism of cofactors and vitamins	Porphyrin and chlorophyll metabolism	1	30	0.575735	0.987863	ko00860	ncbi_105077747(LOC105077747)	K01764
Cellular Processes	Cellular community - eukaryotes	Signaling pathways regulating pluripotency of stem cells	4	144	0.581002	0.987863	ko04550	ncbi_105062297(KRAS);ncbi_105065196(ACVR2A);ncbi_105079117(FZD3);ncbi_105081926(ACVR1C)	K07827+K04670+K02329+K13568
Organismal Systems	Immune system	RIG-I-like receptor signaling pathway	2	69	0.582553	0.987863	ko04622	ncbi_105076004(DDX3X);ncbi_105082045(ATG12)	K11594+K08336
Metabolism	Carbohydrate metabolism	Propanoate metabolism	1	31	0.587717	0.987863	ko00640	ncbi_105072927(HIBCH)	K05605
Environmental Information Processing	Signal transduction	Rap1 signaling pathway	6	222	0.598193	0.987863	ko04015	ncbi_105062297(KRAS);ncbi_105062387(MAGI2);ncbi_105065517(FGF16);ncbi_105074863(CDH1);ncbi_105079294(FIGF);ncbi_105079717(MAGI3)	K07827+K05629+K04358+K05689+K05449+K06112
Metabolism	Metabolism of other amino acids	beta-Alanine metabolism	1	32	0.599362	0.987863	ko00410	ncbi_105072927(HIBCH)	K05605
Metabolism	Carbohydrate metabolism	Fructose and mannose metabolism	1	33	0.61068	0.987863	ko00051	ncbi_105076175(PFKM)	K00850
Organismal Systems	Endocrine system	PPAR signaling pathway	2	73	0.613433	0.987863	ko03320	ncbi_105066787(FABP3);ncbi_105078301(ANGPTL4)	K08752+K08767
Organismal Systems	Circulatory system	Adrenergic signaling in cardiomyocytes	4	151	0.618746	0.987863	ko04261	ncbi_105062985(AGTR2);ncbi_105063046(CREB3L2);ncbi_105075952(ATP1B4);ncbi_105083790(PPP2R5D)	K04167+K09048+K01540+K11584
Organismal Systems	Aging	Longevity regulating pathway - multiple species	2	74	0.620876	0.987863	ko04213	ncbi_105061987(IRS4);ncbi_105062297(KRAS)	K17446+K07827
Organismal Systems	Endocrine system	Thyroid hormone synthesis	2	74	0.620876	0.987863	ko04918	ncbi_105063046(CREB3L2);ncbi_105075952(ATP1B4)	K09048+K01540
Environmental Information Processing	Signal transduction	Ras signaling pathway	6	228	0.624347	0.987863	ko04014	ncbi_105062297(KRAS);ncbi_105065517(FGF16);ncbi_105068230(NTRK1);ncbi_105070137(GNG3);ncbi_105079294(FIGF);ncbi_105083692(FOXO4)	K07827+K04358+K03176+K04540+K05449+K12358
Organismal Systems	Environmental adaptation	Thermogenesis	5	191	0.628176	0.987863	ko04714	ncbi_105062297(KRAS);ncbi_105063046(CREB3L2);ncbi_105079364(NDUFB11);ncbi_105081204(SDHA);ncbi_105083557(LOC105083557)	K07827+K09048+K11351+K00234+K03968
Genetic Information Processing	Replication and repair	Homologous recombination	1	35	0.63237	0.987863	ko03440	ncbi_105065935(RPA4)	K10741
Organismal Systems	Sensory system	Taste transduction	2	77	0.642547	0.987863	ko04742	ncbi_105068402(CACNA1A);ncbi_105083699(P2RY4)	K04344+K04271
Environmental Information Processing	Signal transduction	Phospholipase D signaling pathway	4	157	0.649372	0.987863	ko04072	ncbi_105062297(KRAS);ncbi_105068392(LOC105068392);ncbi_105072023(DGKQ);ncbi_105072520(LOC105072520)	K07827+K01528+K00901+K00901
Organismal Systems	Nervous system	Neurotrophin signaling pathway	3	119	0.655795	0.987863	ko04722	ncbi_105062297(KRAS);ncbi_105063641(SORT1);ncbi_105068230(NTRK1)	K07827+K12388+K03176
Metabolism	Carbohydrate metabolism	Pyruvate metabolism	1	38	0.662672	0.987863	ko00620	ncbi_105078613(LDHD)	K00102
Cellular Processes	Cell growth and death	Apoptosis - fly	1	38	0.662672	0.987863	ko04214	ncbi_105062297(KRAS)	K07827
Environmental Information Processing	Signal transduction	Sphingolipid signaling pathway	3	122	0.672372	0.987863	ko04071	ncbi_105062297(KRAS);ncbi_105068385(S1PR5);ncbi_105083790(PPP2R5D)	K07827+K04295+K11584
Environmental Information Processing	Signal transduction	Hippo signaling pathway	4	162	0.673628	0.987863	ko04390	ncbi_105071819(BMP7);ncbi_105074863(CDH1);ncbi_105079084(AMOT);ncbi_105079117(FZD3)	K16621+K05689+K16819+K02329
Cellular Processes	Cellular community - eukaryotes	Adherens junction	2	82	0.676488	0.987863	ko04520	ncbi_105063442(WASF2);ncbi_105074863(CDH1)	K05748+K05689
Metabolism	Amino acid metabolism	Tyrosine metabolism	1	40	0.68148	0.987863	ko00350	ncbi_105078663(GOT2)	K14455
Metabolism	Energy metabolism	Oxidative phosphorylation	3	126	0.693558	0.987863	ko00190	ncbi_105079364(NDUFB11);ncbi_105081204(SDHA);ncbi_105083557(LOC105083557)	K11351+K00234+K03968
Environmental Information Processing	Signaling molecules and interaction	Cytokine-cytokine receptor interaction	6	246	0.696707	0.987863	ko04060	ncbi_105065196(ACVR2A);ncbi_105071819(BMP7);ncbi_105074241(TNFRSF17);ncbi_105081926(ACVR1C);ncbi_105083690(IL2RG);ncbi_105083736(EDA)	K04670+K16621+K05153+K13568+K05070+K05480
Environmental Information Processing	Signaling molecules and interaction	Neuroactive ligand-receptor interaction	7	285	0.696983	0.987863	ko04080	ncbi_105062985(AGTR2);ncbi_105067051(BRS3);ncbi_105067876(GRID2);ncbi_105068385(S1PR5);ncbi_105070087(GABRE);ncbi_105075945(GRIA3);ncbi_105083699(P2RY4)	K04167+K04170+K05207+K04295+K05185+K05199+K04271
Genetic Information Processing	Translation	Ribosome	4	168	0.701187	0.987863	ko03010	ncbi_105063813(MRPL33);ncbi_105069102(RPS17);ncbi_105071562(RPL23A);ncbi_105083795(MRPL2)	K02913+K02962+K02893+K02886
Environmental Information Processing	Signaling molecules and interaction	ECM-receptor interaction	2	86	0.701726	0.987863	ko04512	ncbi_105061970(COL4A5);ncbi_105072759(COL9A2)	K06237+K08131
Organismal Systems	Digestive system	Bile secretion	2	86	0.701726	0.987863	ko04976	ncbi_105075952(ATP1B4);ncbi_105079013(ABCG8)	K01540+K05684
Genetic Information Processing	Folding, sorting and degradation	Protein processing in endoplasmic reticulum	4	169	0.705615	0.987863	ko04141	ncbi_105063488(MAN1C1);ncbi_105064043(DNAJB2);ncbi_105070129(GANAB);ncbi_105077096(SEC63)	K01230+K09508+K05546+K09540
Genetic Information Processing	Folding, sorting and degradation	Proteasome	1	43	0.707753	0.987863	ko03050	ncbi_105063643(PSMA5)	K02729
Environmental Information Processing	Signal transduction	ErbB signaling pathway	2	87	0.707776	0.987863	ko04012	ncbi_105062297(KRAS);ncbi_105080376(BTC)	K07827+K09783
Metabolism	Amino acid metabolism	Cysteine and methionine metabolism	1	44	0.716022	0.987863	ko00270	ncbi_105078663(GOT2)	K14455
Environmental Information Processing	Signal transduction	mTOR signaling pathway	3	132	0.72339	0.987863	ko04150	ncbi_105062297(KRAS);ncbi_105069817(CAB39);ncbi_105079117(FZD3)	K07827+K08272+K02329
Metabolism	Amino acid metabolism	Glycine, serine and threonine metabolism	1	45	0.724059	0.987863	ko00260	ncbi_105083787(GNMT)	K00552
Organismal Systems	Immune system	Th1 and Th2 cell differentiation	2	90	0.725316	0.987863	ko04658	ncbi_105079218(NOTCH2);ncbi_105083690(IL2RG)	K02599+K05070
Organismal Systems	Endocrine system	Insulin secretion	2	91	0.730963	0.987863	ko04911	ncbi_105063046(CREB3L2);ncbi_105075952(ATP1B4)	K09048+K01540
Organismal Systems	Digestive system	Salivary secretion	2	91	0.730963	0.987863	ko04970	ncbi_105075952(ATP1B4);ncbi_105080434(MUC7)	K01540+K13909
Genetic Information Processing	Translation	Aminoacyl-tRNA biosynthesis	1	46	0.731869	0.987863	ko00970	ncbi_105063637(SARS)	K01875
Genetic Information Processing	Replication and repair	Nucleotide excision repair	1	46	0.731869	0.987863	ko03420	ncbi_105065935(RPA4)	K10741
Environmental Information Processing	Signal transduction	Wnt signaling pathway	3	135	0.737441	0.987863	ko04310	ncbi_105066573(PRICKLE2);ncbi_105072089(CTBP1);ncbi_105079117(FZD3)	K04511+K04496+K02329
Organismal Systems	Immune system	Intestinal immune network for IgA production	1	47	0.73946	0.987863	ko04672	ncbi_105074241(TNFRSF17)	K05153
Organismal Systems	Digestive system	Carbohydrate digestion and absorption	1	47	0.73946	0.987863	ko04973	ncbi_105075952(ATP1B4)	K01540
Organismal Systems	Endocrine system	Progesterone-mediated oocyte maturation	2	93	0.741963	0.987863	ko04914	ncbi_105062297(KRAS);ncbi_105069100(CPEB1)	K07827+K02602
Environmental Information Processing	Membrane transport	ABC transporters	1	48	0.746837	0.987863	ko02010	ncbi_105079013(ABCG8)	K05684
Cellular Processes	Cell growth and death	Cellular senescence	3	138	0.750926	0.987863	ko04218	ncbi_105062297(KRAS);ncbi_105062990(SLC25A5);ncbi_105074888(E2F4)	K07827+K05863+K04682
Environmental Information Processing	Signal transduction	MAPK signaling pathway	7	302	0.752731	0.987863	ko04010	ncbi_105062297(KRAS);ncbi_105065517(FGF16);ncbi_105067633(DUSP4);ncbi_105068230(NTRK1);ncbi_105068402(CACNA1A);ncbi_105074785(MEF2C);ncbi_105079294(FIGF)	K07827+K04358+K04459+K03176+K04344+K04454+K05449
Metabolism	Amino acid metabolism	Arginine and proline metabolism	1	51	0.767743	0.987863	ko00330	ncbi_105078663(GOT2)	K14455
Organismal Systems	Immune system	Fc gamma R-mediated phagocytosis	2	98	0.767799	0.987863	ko04666	ncbi_105063442(WASF2);ncbi_105068392(LOC105068392)	K05748+K01528
Organismal Systems	Endocrine system	Aldosterone synthesis and secretion	2	98	0.767799	0.987863	ko04925	ncbi_105063046(CREB3L2);ncbi_105075952(ATP1B4)	K09048+K01540
Organismal Systems	Endocrine system	Insulin signaling pathway	3	143	0.772168	0.987863	ko04910	ncbi_105061987(IRS4);ncbi_105062297(KRAS);ncbi_105071555(FLOT2)	K17446+K07827+K07192
Metabolism	Lipid metabolism	Glycerophospholipid metabolism	2	99	0.77269	0.987863	ko00564	ncbi_105072023(DGKQ);ncbi_105072520(LOC105072520)	K00901+K00901
Organismal Systems	Environmental adaptation	Circadian entrainment	2	99	0.77269	0.987863	ko04713	ncbi_105070137(GNG3);ncbi_105075945(GRIA3)	K04540+K05199
Organismal Systems	Endocrine system	Glucagon signaling pathway	2	99	0.77269	0.987863	ko04922	ncbi_105063046(CREB3L2);ncbi_105076175(PFKM)	K09048+K00850
Environmental Information Processing	Signal transduction	Calcium signaling pathway	4	186	0.773726	0.987863	ko04020	ncbi_105062990(SLC25A5);ncbi_105064017(PLCD4);ncbi_105068402(CACNA1A);ncbi_105076925(ITPKA)	K05863+K05857+K04344+K00911
Organismal Systems	Immune system	Th17 cell differentiation	2	100	0.777491	0.987863	ko04659	ncbi_105074647(HIF1A);ncbi_105083690(IL2RG)	K08268+K05070
Metabolism	Metabolism of cofactors and vitamins	Retinol metabolism	1	56	0.79884	0.987863	ko00830	ncbi_105083735(AWAT2)	K11156
Metabolism	Lipid metabolism	Steroid hormone biosynthesis	1	59	0.815471	0.987863	ko00140	ncbi_105063045(AKR1D1)	K00251
Organismal Systems	Endocrine system	Regulation of lipolysis in adipocyte	1	60	0.820705	0.987863	ko04923	ncbi_105061987(IRS4)	K17446
Environmental Information Processing	Signal transduction	VEGF signaling pathway	1	61	0.825792	0.987863	ko04370	ncbi_105062297(KRAS)	K07827
Metabolism	Xenobiotics biodegradation and metabolism	Drug metabolism - other enzymes	1	62	0.830735	0.987863	ko00983	ncbi_105079674(HPRT1)	K00760
Environmental Information Processing	Signal transduction	HIF-1 signaling pathway	2	113	0.832277	0.987863	ko04066	ncbi_105074647(HIF1A);ncbi_105076175(PFKM)	K08268+K00850
Environmental Information Processing	Signal transduction	TNF signaling pathway	2	113	0.832277	0.987863	ko04668	ncbi_105063046(CREB3L2);ncbi_105079294(FIGF)	K09048+K05449
Organismal Systems	Endocrine system	Estrogen signaling pathway	2	113	0.832277	0.987863	ko04915	ncbi_105062297(KRAS);ncbi_105063046(CREB3L2)	K07827+K09048
Metabolism	Carbohydrate metabolism	Glycolysis / Gluconeogenesis	1	63	0.835538	0.987863	ko00010	ncbi_105076175(PFKM)	K00850
Organismal Systems	Endocrine system	Cortisol synthesis and secretion	1	64	0.840206	0.987863	ko04927	ncbi_105063046(CREB3L2)	K09048
Organismal Systems	Immune system	Natural killer cell mediated cytotoxicity	2	116	0.843066	0.987863	ko04650	ncbi_105062297(KRAS);ncbi_105075938(SH2D1A)	K07827+K07990
Environmental Information Processing	Signal transduction	MAPK signaling pathway - fly	1	66	0.849149	0.987863	ko04013	ncbi_105062297(KRAS)	K07827
Cellular Processes	Cellular community - eukaryotes	Focal adhesion	4	213	0.855828	0.987863	ko04510	ncbi_105061970(COL4A5);ncbi_105072504(MYL5);ncbi_105072759(COL9A2);ncbi_105079294(FIGF)	K06237+K12753+K08131+K05449
Organismal Systems	Immune system	Fc epsilon RI signaling pathway	1	68	0.857595	0.987863	ko04664	ncbi_105062297(KRAS)	K07827
Organismal Systems	Nervous system	Long-term potentiation	1	68	0.857595	0.987863	ko04720	ncbi_105062297(KRAS)	K07827
Organismal Systems	Endocrine system	Prolactin signaling pathway	1	73	0.876707	0.996167	ko04917	ncbi_105062297(KRAS)	K07827
Organismal Systems	Endocrine system	Adipocytokine signaling pathway	1	75	0.883617	0.996167	ko04920	ncbi_105061987(IRS4)	K17446
Cellular Processes	Cell growth and death	Apoptosis	2	133	0.893168	0.996167	ko04210	ncbi_105062297(KRAS);ncbi_105068230(NTRK1)	K07827+K03176
Organismal Systems	Immune system	B cell receptor signaling pathway	1	81	0.90212	0.996167	ko04662	ncbi_105062297(KRAS)	K07827
Organismal Systems	Aging	Longevity regulating pathway - worm	1	82	0.904905	0.996167	ko04212	ncbi_105074647(HIF1A)	K08268
Organismal Systems	Digestive system	Gastric acid secretion	1	82	0.904905	0.996167	ko04971	ncbi_105075952(ATP1B4)	K01540
Organismal Systems	Circulatory system	Cardiac muscle contraction	1	83	0.907612	0.996167	ko04260	ncbi_105075952(ATP1B4)	K01540
Cellular Processes	Cellular community - eukaryotes	Gap junction	1	91	0.92668	0.996167	ko04540	ncbi_105062297(KRAS)	K07827
Organismal Systems	Immune system	C-type lectin receptor signaling pathway	1	95	0.934691	0.996167	ko04625	ncbi_105062297(KRAS)	K07827
Organismal Systems	Endocrine system	GnRH signaling pathway	1	96	0.936553	0.996167	ko04912	ncbi_105062297(KRAS)	K07827
Organismal Systems	Endocrine system	Oxytocin signaling pathway	2	156	0.937647	0.996167	ko04921	ncbi_105062297(KRAS);ncbi_105074785(MEF2C)	K07827+K04454
Organismal Systems	Digestive system	Pancreatic secretion	1	101	0.945103	0.996167	ko04972	ncbi_105075952(ATP1B4)	K01540
Organismal Systems	Immune system	T cell receptor signaling pathway	1	104	0.949672	0.996167	ko04660	ncbi_105062297(KRAS)	K07827
Organismal Systems	Sensory system	Inflammatory mediator regulation of TRP channels	1	110	0.957705	0.996167	ko04750	ncbi_105068230(NTRK1)	K03176
Organismal Systems	Immune system	Chemokine signaling pathway	2	182	0.966758	0.996167	ko04062	ncbi_105062297(KRAS);ncbi_105070137(GNG3)	K07827+K04540
Cellular Processes	Cell growth and death	Necroptosis	1	120	0.968359	0.996167	ko04217	ncbi_105062990(SLC25A5)	K05863
Organismal Systems	Immune system	Leukocyte transendothelial migration	1	124	0.971831	0.996167	ko04670	ncbi_105072504(MYL5)	K12753
Organismal Systems	Immune system	NOD-like receptor signaling pathway	1	125	0.972638	0.996167	ko04621	ncbi_105082045(ATG12)	K08336
Organismal Systems	Development	Osteoclast differentiation	1	130	0.97634	0.996167	ko04380	ncbi_105080637(NOX1)	K08008
Organismal Systems	Circulatory system	Vascular smooth muscle contraction	1	136	0.980131	0.996167	ko04270	ncbi_105068229(ARHGEF11)	K12331
Environmental Information Processing	Signaling molecules and interaction	Cell adhesion molecules (CAMs)	1	153	0.987896	0.996167	ko04514	ncbi_105074863(CDH1)	K05689
Cellular Processes	Cellular community - eukaryotes	Tight junction	1	162	0.990694	0.996167	ko04530	ncbi_105079084(AMOT)	K16819
Environmental Information Processing	Signal transduction	Jak-STAT signaling pathway	1	162	0.990694	0.996167	ko04630	ncbi_105083690(IL2RG)	K05070
Organismal Systems	Sensory system	Olfactory transduction	5	771	0.999999	0.999999	ko04740	ncbi_105070228(CNGA2);ncbi_105076334(LOC105076334);ncbi_105076335(LOC105076335);ncbi_105076336(LOC105076336);ncbi_105076337(LOC105076337)	K04949+K04257+K04257+K04257+K04257
