# Supplementary material for: Exploring the genomic resources of seven domestic Bactrian camel populations in China through restriction site-associated DNA sequencing
Source: PLoS One. 2021 Apr 29;16(4):e0250168. doi: 10.1371/journal.pone.0250168 (PMC8084232; doi:10.1371/journal.pone.0250168)
Supplement: S19 Table — (XLSX) [file pone.0250168.s019.xlsx]

## Sheet: Table S19
Table S19. KEGG enrichment of the selected genes in Beijiang camel.
KEGG_A_class	KEGG_B_class	Pathway	other_vs_BJ_0.05_fst_pi_sig_intersect (130)	All (6687)	Pvalue	Qvalue	Pathway ID	Genes	K_IDs
Cellular Processes	Transport and catabolism	Autophagy - animal	7	114	0.00656197	0.830667	ko04140	ncbi_105061972(ATG4A);ncbi_105072102(VAMP8);ncbi_105074603(ATG14);ncbi_105074647(HIF1A);ncbi_105079975(AKT1);ncbi_105081861(PTEN);ncbi_105082045(ATG12)	K08342+K08512+K17889+K08268+K04456+K01110+K08336
Environmental Information Processing	Signal transduction	MAPK signaling pathway	12	302	0.0141237	0.830667	ko04010	ncbi_105063149(MET);ncbi_105067633(DUSP4);ncbi_105068402(CACNA1A);ncbi_105069401(RAPGEF2);ncbi_105070875(CDC42);ncbi_105071547(TAOK1);ncbi_105072217(IL1R1);ncbi_105072288(MAP4K4);ncbi_105072941(ERBB4);ncbi_105077056(PLA2G4F);ncbi_105079582(CACNA2D3);ncbi_105079975(AKT1)	K05099+K04459+K04344+K08018+K04393+K04429+K04386+K04407+K05085+K16342+K04860+K04456
Metabolism	Amino acid metabolism	Lysine biosynthesis	1	1	0.0194407	0.830667	ko00300	ncbi_105073348(AADAT)	K00825
Metabolism	Nucleotide metabolism	Purine metabolism	8	179	0.0229518	0.830667	ko00230	ncbi_105066519(PNPT1);ncbi_105067938(PAPSS1);ncbi_105070143(POLR2G);ncbi_105072897(PDE1A);ncbi_105077788(PDE4D);ncbi_105079550(FHIT);ncbi_105079674(HPRT1);ncbi_105079973(ADSSL1)	K00962+K13811+K03015+K13755+K13293+K01522+K00760+K01939
Genetic Information Processing	Folding, sorting and degradation	SNARE interactions in vesicular transport	3	34	0.0277056	0.830667	ko04130	ncbi_105068318(STX10);ncbi_105072102(VAMP8);ncbi_105072103(VAMP5)	K08498+K08512+K08514
Metabolism	Lipid metabolism	Fatty acid degradation	3	38	0.0369416	0.830667	ko00071	ncbi_105067892(LOC105067892);ncbi_105067894(LOC105067894);ncbi_105072312(EHHADH)	K13952+K13951+K07514
Metabolism	Biosynthesis of other secondary metabolites	Monobactam biosynthesis	1	2	0.0385063	0.830667	ko00261	ncbi_105067938(PAPSS1)	K13811
Genetic Information Processing	Transcription	Basal transcription factors	3	43	0.050422	0.830667	ko03022	ncbi_105070144(TAF6L);ncbi_105070146(TMEM179B);ncbi_105074604(TBPL2)	K03131+K03131+K03120
Genetic Information Processing	Folding, sorting and degradation	Ubiquitin mediated proteolysis	6	139	0.0531772	0.830667	ko04120	ncbi_105062972(UBE2A);ncbi_105063085(UBE2H);ncbi_105063966(SMURF2);ncbi_105075949(CUL4B);ncbi_105076453(DDB2);ncbi_105082189(UBE2D2)	K10573+K10576+K04678+K10609+K10140+K06689
Cellular Processes	Cellular community - eukaryotes	Focal adhesion	8	213	0.0551137	0.830667	ko04510	ncbi_105063149(MET);ncbi_105063150(CAV1);ncbi_105063151(CAV2);ncbi_105070875(CDC42);ncbi_105075749(PAK3);ncbi_105076376(ITGB7);ncbi_105079975(AKT1);ncbi_105081861(PTEN)	K05099+K06278+K12958+K04393+K05733+K06590+K04456+K01110
Cellular Processes	Cellular community - eukaryotes	Signaling pathways regulating pluripotency of stem cells	6	144	0.0611058	0.830667	ko04550	ncbi_105066690(SKIL);ncbi_105067077(ZIC3);ncbi_105070874(WNT4);ncbi_105079117(FZD3);ncbi_105079975(AKT1);ncbi_105082033(APC)	K18499+K18487+K00408+K02329+K04456+K02085
Organismal Systems	Aging	Longevity regulating pathway - worm	4	82	0.0749116	0.830667	ko04212	ncbi_105066517(SMEK2);ncbi_105074647(HIF1A);ncbi_105079975(AKT1);ncbi_105081861(PTEN)	K17491+K08268+K04456+K01110
Organismal Systems	Nervous system	Glutamatergic synapse	5	116	0.0749226	0.830667	ko04724	ncbi_105064346(HOMER1);ncbi_105068402(CACNA1A);ncbi_105070137(GNG3);ncbi_105075945(GRIA3);ncbi_105077056(PLA2G4F)	K15010+K04344+K04540+K05199+K16342
Metabolism	Amino acid metabolism	Lysine degradation	3	51	0.0762083	0.830667	ko00310	ncbi_105067244(PLOD3);ncbi_105072312(EHHADH);ncbi_105073348(AADAT)	K13646+K07514+K00825
Organismal Systems	Digestive system	Mineral absorption	3	53	0.0834095	0.830667	ko04978	ncbi_105068637(S100G);ncbi_105072493(STEAP1);ncbi_105072919(SLC40A1)	K14734+K14737+K14685
Cellular Processes	Cellular community - eukaryotes	Tight junction	6	162	0.0951745	0.830667	ko04530	ncbi_105066689(PRKCI);ncbi_105066691(CLDN11);ncbi_105067246(CLDN15);ncbi_105067265(LOC105067265);ncbi_105069401(RAPGEF2);ncbi_105070875(CDC42)	K06069+K06087+K06087+K06098+K08018+K04393
Cellular Processes	Transport and catabolism	Autophagy - other eukaryotes	2	27	0.0960626	0.830667	ko04136	ncbi_105061972(ATG4A);ncbi_105082045(ATG12)	K08342+K08336
Organismal Systems	Immune system	Platelet activation	5	130	0.108536	0.830667	ko04611	ncbi_105066607(P2RY12);ncbi_105066689(PRKCI);ncbi_105072102(VAMP8);ncbi_105077056(PLA2G4F);ncbi_105079975(AKT1)	K04298+K06069+K08512+K16342+K04456
Metabolism	Metabolism of cofactors and vitamins	Nicotinate and nicotinamide metabolism	2	30	0.114732	0.830667	ko00760	ncbi_105082017(NUDT12);ncbi_105083238(BST1)	K03426+K18152
Environmental Information Processing	Signal transduction	VEGF signaling pathway	3	61	0.11491	0.830667	ko04370	ncbi_105070875(CDC42);ncbi_105077056(PLA2G4F);ncbi_105079975(AKT1)	K04393+K16342+K04456
Organismal Systems	Nervous system	Long-term depression	3	61	0.11491	0.830667	ko04730	ncbi_105068402(CACNA1A);ncbi_105075945(GRIA3);ncbi_105077056(PLA2G4F)	K04344+K05199+K16342
Metabolism	Nucleotide metabolism	Pyrimidine metabolism	4	96	0.116316	0.830667	ko00240	ncbi_105066519(PNPT1);ncbi_105068638(CTPS2);ncbi_105069645(DPYS);ncbi_105070143(POLR2G)	K00962+K01937+K01464+K03015
Organismal Systems	Endocrine system	Thyroid hormone signaling pathway	5	133	0.116566	0.830667	ko04919	ncbi_105063448(SLC9A1);ncbi_105066706(MED12L);ncbi_105070874(WNT4);ncbi_105074647(HIF1A);ncbi_105079975(AKT1)	K05742+K15162+K00408+K08268+K04456
Metabolism	Carbohydrate metabolism	Glycolysis / Gluconeogenesis	3	63	0.123401	0.830667	ko00010	ncbi_105067884(LOC105067884);ncbi_105067892(LOC105067892);ncbi_105067894(LOC105067894)	K00161+K13952+K13951
Metabolism	Metabolism of other amino acids	beta-Alanine metabolism	2	32	0.12765	0.830667	ko00410	ncbi_105069645(DPYS);ncbi_105072312(EHHADH)	K01464+K07514
Organismal Systems	Immune system	T cell receptor signaling pathway	4	104	0.143636	0.830667	ko04660	ncbi_105070875(CDC42);ncbi_105075749(PAK3);ncbi_105079975(AKT1);ncbi_105082107(IL4)	K04393+K05733+K04456+K05430
Metabolism	Metabolism of cofactors and vitamins	Riboflavin metabolism	1	8	0.145416	0.830667	ko00740	ncbi_105076452(ACP2)	K14410
Organismal Systems	Immune system	Fc epsilon RI signaling pathway	3	68	0.145572	0.830667	ko04664	ncbi_105077056(PLA2G4F);ncbi_105079975(AKT1);ncbi_105082107(IL4)	K16342+K04456+K05430
Environmental Information Processing	Signal transduction	Ras signaling pathway	7	228	0.15498	0.830667	ko04014	ncbi_105063149(MET);ncbi_105067259(LOC105067259);ncbi_105070137(GNG3);ncbi_105070875(CDC42);ncbi_105075749(PAK3);ncbi_105077056(PLA2G4F);ncbi_105079975(AKT1)	K05099+K17630+K04540+K04393+K05733+K16342+K04456
Metabolism	Energy metabolism	Sulfur metabolism	1	9	0.16205	0.830667	ko00920	ncbi_105067938(PAPSS1)	K13811
Metabolism	Carbohydrate metabolism	Pyruvate metabolism	2	38	0.168169	0.830667	ko00620	ncbi_105067884(LOC105067884);ncbi_105083741(GLO1)	K00161+K01759
Environmental Information Processing	Signal transduction	HIF-1 signaling pathway	4	113	0.177063	0.830667	ko04066	ncbi_105067242(SERPINE1);ncbi_105067884(LOC105067884);ncbi_105074647(HIF1A);ncbi_105079975(AKT1)	K03982+K00161+K08268+K04456
Cellular Processes	Cell growth and death	p53 signaling pathway	3	75	0.178575	0.830667	ko04115	ncbi_105067242(SERPINE1);ncbi_105076453(DDB2);ncbi_105081861(PTEN)	K03982+K10140+K01110
Metabolism	Amino acid metabolism	Tyrosine metabolism	2	40	0.182128	0.830667	ko00350	ncbi_105067892(LOC105067892);ncbi_105067894(LOC105067894)	K13952+K13951
Metabolism	Global and overview maps	Metabolic pathways	29	1263	0.184599	0.830667	ko01100	ncbi_105067513(MOGAT3);ncbi_105067884(LOC105067884);ncbi_105067892(LOC105067892);ncbi_105067894(LOC105067894);ncbi_105067938(PAPSS1);ncbi_105068638(CTPS2);ncbi_105069645(DPYS);ncbi_105070129(GANAB);ncbi_105070143(POLR2G);ncbi_105072100(MAT2A);ncbi_105072312(EHHADH);ncbi_105072325(DGKG);ncbi_105072787(INPP5B);ncbi_105073348(AADAT);ncbi_105075771(SPR);ncbi_105075948(C1GALT1C1);ncbi_105076375(CSAD);…	K14456+K00161+K13952+K13951+K13811+K01937+K01464+K05546+K03015+K00789+K07514+K00901+K01099+K00825+K00072+K09653+K01594+K14410+K12317+K16342+K00760+K01939+K05286+K07965+K01110+K03426+K00418+K18152+K07632
Cellular Processes	Cell motility	Regulation of actin cytoskeleton	7	241	0.188251	0.830667	ko04810	ncbi_105063448(SLC9A1);ncbi_105065937(DIAPH2);ncbi_105070875(CDC42);ncbi_105071546(GIT1);ncbi_105075749(PAK3);ncbi_105076376(ITGB7);ncbi_105082033(APC)	K05742+K05745+K04393+K05737+K05733+K06590+K02085
Metabolism	Metabolism of cofactors and vitamins	Ubiquinone and other terpenoid-quinone biosynthesis	1	11	0.194359	0.830667	ko00130	ncbi_105072101(GGCX)	K10106
Metabolism	Metabolism of other amino acids	Taurine and hypotaurine metabolism	1	11	0.194359	0.830667	ko00430	ncbi_105076375(CSAD)	K01594
Organismal Systems	Nervous system	Neurotrophin signaling pathway	4	119	0.200689	0.830667	ko04722	ncbi_105070875(CDC42);ncbi_105074445(ZNF274);ncbi_105075746(LOC105075746);ncbi_105079975(AKT1)	K04393+K12458+K12465+K04456
Environmental Information Processing	Signal transduction	Hippo signaling pathway	5	162	0.207048	0.830667	ko04390	ncbi_105066689(PRKCI);ncbi_105067242(SERPINE1);ncbi_105070874(WNT4);ncbi_105079117(FZD3);ncbi_105082033(APC)	K06069+K03982+K00408+K02329+K02085
Organismal Systems	Circulatory system	Cardiac muscle contraction	3	83	0.21849	0.830667	ko04260	ncbi_105063448(SLC9A1);ncbi_105079582(CACNA2D3);ncbi_105082111(LOC105082111)	K05742+K04860+K00418
Cellular Processes	Transport and catabolism	Endocytosis	7	254	0.224198	0.830667	ko04144	ncbi_105063150(CAV1);ncbi_105063151(CAV2);ncbi_105063966(SMURF2);ncbi_105066689(PRKCI);ncbi_105070875(CDC42);ncbi_105071546(GIT1);ncbi_105076455(ARFGAP2)	K06278+K12958+K04678+K06069+K04393+K05737+K12493
Genetic Information Processing	Replication and repair	Nucleotide excision repair	2	46	0.224867	0.830667	ko03420	ncbi_105075949(CUL4B);ncbi_105076453(DDB2)	K10609+K10140
Genetic Information Processing	Replication and repair	Non-homologous end-joining	1	13	0.225432	0.830667	ko03450	ncbi_105083495(MRE11A)	K10865
Environmental Information Processing	Signal transduction	cAMP signaling pathway	6	212	0.230354	0.830667	ko04024	ncbi_105063448(SLC9A1);ncbi_105066707(SUCNR1);ncbi_105075229(VIPR2);ncbi_105075945(GRIA3);ncbi_105077788(PDE4D);ncbi_105079975(AKT1)	K05742+K10042+K04590+K05199+K13293+K04456
Metabolism	Amino acid metabolism	Tryptophan metabolism	2	47	0.232075	0.830667	ko00380	ncbi_105072312(EHHADH);ncbi_105073348(AADAT)	K07514+K00825
Organismal Systems	Immune system	Intestinal immune network for IgA production	2	47	0.232075	0.830667	ko04672	ncbi_105076376(ITGB7);ncbi_105082107(IL4)	K06590+K05430
Organismal Systems	Nervous system	Dopaminergic synapse	4	127	0.23355	0.830667	ko04728	ncbi_105068402(CACNA1A);ncbi_105070137(GNG3);ncbi_105075945(GRIA3);ncbi_105079975(AKT1)	K04344+K04540+K05199+K04456
Environmental Information Processing	Signal transduction	ErbB signaling pathway	3	87	0.239104	0.830667	ko04012	ncbi_105072941(ERBB4);ncbi_105075749(PAK3);ncbi_105079975(AKT1)	K05085+K05733+K04456
Environmental Information Processing	Signal transduction	Apelin signaling pathway	4	130	0.246205	0.830667	ko04371	ncbi_105063448(SLC9A1);ncbi_105067242(SERPINE1);ncbi_105070137(GNG3);ncbi_105079975(AKT1)	K05742+K03982+K04540+K04456
Organismal Systems	Development	Axon guidance	5	174	0.249883	0.830667	ko04360	ncbi_105063149(MET);ncbi_105070874(WNT4);ncbi_105070875(CDC42);ncbi_105075749(PAK3);ncbi_105079117(FZD3)	K05099+K00408+K04393+K05733+K02329
Environmental Information Processing	Signal transduction	mTOR signaling pathway	4	132	0.254726	0.830667	ko04150	ncbi_105070874(WNT4);ncbi_105079117(FZD3);ncbi_105079975(AKT1);ncbi_105081861(PTEN)	K00408+K02329+K04456+K01110
Metabolism	Glycan biosynthesis and metabolism	Mannose type O-glycan biosyntheis	1	15	0.255315	0.830667	ko00515	ncbi_105083493(FUT4)	K07632
Organismal Systems	Digestive system	Salivary secretion	3	91	0.260036	0.830667	ko04970	ncbi_105063448(SLC9A1);ncbi_105075342(KCNMA1);ncbi_105083238(BST1)	K05742+K04936+K18152
Environmental Information Processing	Signal transduction	FoxO signaling pathway	4	135	0.267622	0.830667	ko04068	ncbi_105064346(HOMER1);ncbi_105079975(AKT1);ncbi_105081861(PTEN);ncbi_105082045(ATG12)	K15010+K04456+K01110+K08336
Metabolism	Xenobiotics biodegradation and metabolism	Metabolism of xenobiotics by cytochrome P450	2	53	0.27552	0.830667	ko00980	ncbi_105067892(LOC105067892);ncbi_105067894(LOC105067894)	K13952+K13951
Metabolism	Xenobiotics biodegradation and metabolism	Drug metabolism - cytochrome P450	2	53	0.27552	0.830667	ko00982	ncbi_105067892(LOC105067892);ncbi_105067894(LOC105067894)	K13952+K13951
Genetic Information Processing	Translation	mRNA surveillance pathway	3	94	0.275893	0.830667	ko03015	ncbi_105070147(NXF1);ncbi_105071059(SSU72);ncbi_105080644(CSTF2)	K14284+K15544+K14407
Cellular Processes	Cell growth and death	Cellular senescence	4	138	0.280636	0.830667	ko04218	ncbi_105067242(SERPINE1);ncbi_105079975(AKT1);ncbi_105081861(PTEN);ncbi_105083495(MRE11A)	K03982+K04456+K01110+K10865
Metabolism	Global and overview maps	2-Oxocarboxylic acid metabolism	1	17	0.284054	0.830667	ko01210	ncbi_105073348(AADAT)	K00825
Organismal Systems	Endocrine system	GnRH signaling pathway	3	96	0.286521	0.830667	ko04912	ncbi_105070875(CDC42);ncbi_105077056(PLA2G4F);ncbi_105083071(GNRH2)	K04393+K16342+K05252
Environmental Information Processing	Signal transduction	Phosphatidylinositol signaling system	3	98	0.297183	0.830667	ko04070	ncbi_105072325(DGKG);ncbi_105072787(INPP5B);ncbi_105081861(PTEN)	K00901+K01099+K01110
Organismal Systems	Immune system	Fc gamma R-mediated phagocytosis	3	98	0.297183	0.830667	ko04666	ncbi_105070875(CDC42);ncbi_105077056(PLA2G4F);ncbi_105079975(AKT1)	K04393+K16342+K04456
Metabolism	Metabolism of cofactors and vitamins	Retinol metabolism	2	56	0.297239	0.830667	ko00830	ncbi_105067892(LOC105067892);ncbi_105067894(LOC105067894)	K13952+K13951
Metabolism	Metabolism of other amino acids	Selenocompound metabolism	1	18	0.298008	0.830667	ko00450	ncbi_105067938(PAPSS1)	K13811
Organismal Systems	Endocrine system	Glucagon signaling pathway	3	99	0.302524	0.830667	ko04922	ncbi_105066517(SMEK2);ncbi_105067884(LOC105067884);ncbi_105079975(AKT1)	K17491+K00161+K04456
Organismal Systems	Immune system	Th17 cell differentiation	3	100	0.30787	0.830667	ko04659	ncbi_105072217(IL1R1);ncbi_105074647(HIF1A);ncbi_105082107(IL4)	K04386+K08268+K05430
Metabolism	Glycan biosynthesis and metabolism	Glycosaminoglycan degradation	1	19	0.311692	0.830667	ko00531	ncbi_105081762(HPSE2)	K07965
Metabolism	Metabolism of cofactors and vitamins	Pantothenate and CoA biosynthesis	1	19	0.311692	0.830667	ko00770	ncbi_105069645(DPYS)	K01464
Organismal Systems	Digestive system	Pancreatic secretion	3	101	0.31322	0.830667	ko04972	ncbi_105063448(SLC9A1);ncbi_105075342(KCNMA1);ncbi_105083238(BST1)	K05742+K04936+K18152
Metabolism	Lipid metabolism	Glycerolipid metabolism	2	59	0.318863	0.830667	ko00561	ncbi_105067513(MOGAT3);ncbi_105072325(DGKG)	K14456+K00901
Metabolism	Glycan biosynthesis and metabolism	Glycosaminoglycan biosynthesis - chondroitin sulfate / dermatan sulfate	1	20	0.325111	0.830667	ko00532	ncbi_105079424(CHST7)	K04743
Organismal Systems	Nervous system	Retrograde endocannabinoid signaling	4	149	0.329072	0.830667	ko04723	ncbi_105068402(CACNA1A);ncbi_105070137(GNG3);ncbi_105075945(GRIA3);ncbi_105079563(ABHD6)	K04344+K04540+K05199+K13700
Organismal Systems	Endocrine system	Ovarian Steroidogenesis	2	61	0.333197	0.830667	ko04913	ncbi_105077056(PLA2G4F);ncbi_105082110(GDF9)	K16342+K05498
Metabolism	Xenobiotics biodegradation and metabolism	Drug metabolism - other enzymes	2	62	0.340332	0.830667	ko00983	ncbi_105069645(DPYS);ncbi_105079674(HPRT1)	K01464+K00760
Organismal Systems	Nervous system	Synaptic vesicle cycle	2	62	0.340332	0.830667	ko04721	ncbi_105068402(CACNA1A);ncbi_105080486(UNC13C)	K04344+K15293
Organismal Systems	Endocrine system	Renin secretion	2	65	0.361593	0.830667	ko04924	ncbi_105072897(PDE1A);ncbi_105075342(KCNMA1)	K13755+K04936
Organismal Systems	Nervous system	Cholinergic synapse	3	112	0.372029	0.830667	ko04725	ncbi_105068402(CACNA1A);ncbi_105070137(GNG3);ncbi_105079975(AKT1)	K04344+K04540+K04456
Metabolism	Metabolism of cofactors and vitamins	Folate biosynthesis	1	24	0.376242	0.830667	ko00790	ncbi_105075771(SPR)	K00072
Metabolism	Glycan biosynthesis and metabolism	Glycosylphosphatidylinositol(GPI)-anchor biosynthesis	1	25	0.388412	0.830667	ko00563	ncbi_105080479(PIGB)	K05286
Metabolism	Lipid metabolism	alpha-Linolenic acid metabolism	1	25	0.388412	0.830667	ko00592	ncbi_105077056(PLA2G4F)	K16342
Environmental Information Processing	Signal transduction	Hedgehog signaling pathway - fly	1	25	0.388412	0.830667	ko04341	ncbi_105063966(SMURF2)	K04678
Organismal Systems	Endocrine system	Renin-angiotensin system	1	25	0.388412	0.830667	ko04614	ncbi_105079297(ACE2)	K09708
Metabolism	Carbohydrate metabolism	Inositol phosphate metabolism	2	70	0.396443	0.830667	ko00562	ncbi_105072787(INPP5B);ncbi_105081861(PTEN)	K01099+K01110
Metabolism	Carbohydrate metabolism	Butanoate metabolism	1	26	0.400346	0.830667	ko00650	ncbi_105072312(EHHADH)	K07514
Organismal Systems	Nervous system	Serotonergic synapse	3	119	0.409037	0.830667	ko04726	ncbi_105068402(CACNA1A);ncbi_105070137(GNG3);ncbi_105077056(PLA2G4F)	K04344+K04540+K16342
Metabolism	Glycan biosynthesis and metabolism	Other types of O-glycan biosynthesis	1	27	0.412049	0.830667	ko00514	ncbi_105067244(PLOD3)	K13646
Genetic Information Processing	Transcription	RNA polymerase	1	27	0.412049	0.830667	ko03020	ncbi_105070143(POLR2G)	K03015
Organismal Systems	Endocrine system	PPAR signaling pathway	2	73	0.416939	0.830667	ko03320	ncbi_105072312(EHHADH);ncbi_105076451(NR1H3)	K07514+K08536
Organismal Systems	Development	Dorso-ventral axis formation	1	28	0.423526	0.830667	ko04320	ncbi_105083492(PIWIL4)	K02156
Environmental Information Processing	Signal transduction	Rap1 signaling pathway	5	222	0.434184	0.830667	ko04015	ncbi_105063149(MET);ncbi_105066689(PRKCI);ncbi_105069401(RAPGEF2);ncbi_105070875(CDC42);ncbi_105079975(AKT1)	K05099+K06069+K08018+K04393+K04456
Metabolism	Carbohydrate metabolism	Starch and sucrose metabolism	1	29	0.43478	0.830667	ko00500	ncbi_105076937(GANC)	K12317
Organismal Systems	Immune system	Leukocyte transendothelial migration	3	124	0.435082	0.830667	ko04670	ncbi_105066691(CLDN11);ncbi_105067246(CLDN15);ncbi_105070875(CDC42)	K06087+K06087+K04393
Organismal Systems	Immune system	Complement and coagulation cascades	2	77	0.443718	0.830667	ko04610	ncbi_105067060(F9);ncbi_105067242(SERPINE1)	K01321+K03982
Organismal Systems	Sensory system	Taste transduction	2	77	0.443718	0.830667	ko04742	ncbi_105068402(CACNA1A);ncbi_105072897(PDE1A)	K04344+K13755
Metabolism	Carbohydrate metabolism	Citrate cycle (TCA cycle)	1	30	0.445816	0.830667	ko00020	ncbi_105067884(LOC105067884)	K00161
Metabolism	Carbohydrate metabolism	Galactose metabolism	1	30	0.445816	0.830667	ko00052	ncbi_105076937(GANC)	K12317
Metabolism	Glycan biosynthesis and metabolism	Mucin type O-glycan biosynthesis	1	30	0.445816	0.830667	ko00512	ncbi_105075948(C1GALT1C1)	K09653
Cellular Processes	Cell growth and death	Ferroptosis	1	30	0.445816	0.830667	ko04216	ncbi_105072919(SLC40A1)	K14685
Cellular Processes	Transport and catabolism	Lysosome	3	127	0.450512	0.830667	ko04142	ncbi_105067243(AP1S1);ncbi_105076452(ACP2);ncbi_105082227(AP3S1)	K12394+K14410+K12399
Metabolism	Glycan biosynthesis and metabolism	Glycosphingolipid biosynthesis - lacto and neolacto series	1	31	0.456638	0.830667	ko00601	ncbi_105083493(FUT4)	K07632
Metabolism	Carbohydrate metabolism	Propanoate metabolism	1	31	0.456638	0.830667	ko00640	ncbi_105072312(EHHADH)	K07514
Cellular Processes	Transport and catabolism	Peroxisome	2	80	0.463355	0.830667	ko04146	ncbi_105072312(EHHADH);ncbi_105082017(NUDT12)	K07514+K03426
Organismal Systems	Development	Osteoclast differentiation	3	130	0.465772	0.830667	ko04380	ncbi_105072217(IL1R1);ncbi_105079975(AKT1);ncbi_105080637(NOX1)	K04386+K04456+K08008
Cellular Processes	Cellular community - eukaryotes	Adherens junction	2	82	0.476222	0.830667	ko04520	ncbi_105063149(MET);ncbi_105070875(CDC42)	K05099+K04393
Environmental Information Processing	Signal transduction	Hedgehog signaling pathway	1	34	0.487863	0.830667	ko04340	ncbi_105063966(SMURF2)	K04678
Organismal Systems	Immune system	Toll and Imd signaling pathway	1	34	0.487863	0.830667	ko04624	ncbi_105082189(UBE2D2)	K06689
Genetic Information Processing	Translation	Ribosome biogenesis in eukaryotes	2	84	0.488902	0.830667	ko03008	ncbi_105070147(NXF1);ncbi_105079644(UTP14A)	K14284+K14567
Environmental Information Processing	Signal transduction	Wnt signaling pathway	3	135	0.490789	0.830667	ko04310	ncbi_105070874(WNT4);ncbi_105079117(FZD3);ncbi_105082033(APC)	K00408+K02329+K02085
Environmental Information Processing	Signal transduction	Calcium signaling pathway	4	186	0.491255	0.830667	ko04020	ncbi_105065503(CYSLTR1);ncbi_105068402(CACNA1A);ncbi_105072897(PDE1A);ncbi_105072941(ERBB4)	K04322+K04344+K13755+K05085
Genetic Information Processing	Replication and repair	Homologous recombination	1	35	0.49787	0.834268	ko03440	ncbi_105083495(MRE11A)	K10865
Organismal Systems	Nervous system	GABAergic synapse	2	87	0.507562	0.842916	ko04727	ncbi_105068402(CACNA1A);ncbi_105070137(GNG3)	K04344+K04540
Environmental Information Processing	Signal transduction	PI3K-Akt signaling pathway	7	348	0.519027	0.845348	ko04151	ncbi_105063149(MET);ncbi_105070137(GNG3);ncbi_105072941(ERBB4);ncbi_105076376(ITGB7);ncbi_105079975(AKT1);ncbi_105081861(PTEN);ncbi_105082107(IL4)	K05099+K04540+K05085+K06590+K04456+K01110+K05430
Metabolism	Amino acid metabolism	Alanine, aspartate and glutamate metabolism	1	38	0.526742	0.845348	ko00250	ncbi_105079973(ADSSL1)	K01939
Cellular Processes	Transport and catabolism	Mitophagy - animal	1	38	0.526742	0.845348	ko04137	ncbi_105074647(HIF1A)	K08268
Organismal Systems	Endocrine system	Insulin secretion	2	91	0.531751	0.845348	ko04911	ncbi_105069642(RIMS2);ncbi_105075342(KCNMA1)	K15297+K04936
Organismal Systems	Digestive system	Protein digestion and absorption	2	91	0.531751	0.845348	ko04974	ncbi_105079297(ACE2);ncbi_105079684(XPNPEP2)	K09708+K14208
Metabolism	Lipid metabolism	Linoleic acid metabolism	1	40	0.545068	0.859176	ko00591	ncbi_105077056(PLA2G4F)	K16342
Organismal Systems	Immune system	Hematopoietic cell lineage	2	95	0.555127	0.859245	ko04640	ncbi_105072217(IL1R1);ncbi_105082107(IL4)	K04386+K05430
Organismal Systems	Circulatory system	Adrenergic signaling in cardiomyocytes	3	151	0.566738	0.859245	ko04261	ncbi_105063448(SLC9A1);ncbi_105079582(CACNA2D3);ncbi_105079975(AKT1)	K05742+K04860+K04456
Organismal Systems	Excretory system	Vasopressin-regulated water reabsorption	1	43	0.571246	0.859245	ko04962	ncbi_105074797(DYNC1LI2)	K10416
Environmental Information Processing	Signaling molecules and interaction	Cell adhesion molecules (CAMs)	3	153	0.575743	0.859245	ko04514	ncbi_105066691(CLDN11);ncbi_105067246(CLDN15);ncbi_105076376(ITGB7)	K06087+K06087+K06590
Metabolism	Lipid metabolism	Glycerophospholipid metabolism	2	99	0.577674	0.859245	ko00564	ncbi_105072325(DGKG);ncbi_105077056(PLA2G4F)	K00901+K16342
Organismal Systems	Environmental adaptation	Circadian entrainment	2	99	0.577674	0.859245	ko04713	ncbi_105070137(GNG3);ncbi_105075945(GRIA3)	K04540+K05199
Metabolism	Amino acid metabolism	Cysteine and methionine metabolism	1	44	0.579635	0.859245	ko00270	ncbi_105072100(MAT2A)	K00789
Organismal Systems	Digestive system	Fat digestion and absorption	1	45	0.587862	0.859245	ko04975	ncbi_105067513(MOGAT3)	K14456
Environmental Information Processing	Signal transduction	Phospholipase D signaling pathway	3	157	0.593404	0.859245	ko04072	ncbi_105072325(DGKG);ncbi_105077056(PLA2G4F);ncbi_105079975(AKT1)	K00901+K16342+K04456
Organismal Systems	Endocrine system	Melanogenesis	2	102	0.594036	0.859245	ko04916	ncbi_105070874(WNT4);ncbi_105079117(FZD3)	K00408+K02329
Metabolism	Lipid metabolism	Ether lipid metabolism	1	46	0.595928	0.859245	ko00565	ncbi_105077056(PLA2G4F)	K16342
Organismal Systems	Digestive system	Carbohydrate digestion and absorption	1	47	0.603838	0.859486	ko04973	ncbi_105079975(AKT1)	K04456
Environmental Information Processing	Membrane transport	ABC transporters	1	48	0.611594	0.859486	ko02010	ncbi_105078602(ABCB5)	K05660
Environmental Information Processing	Signal transduction	Notch signaling pathway	1	48	0.611594	0.859486	ko04330	ncbi_105067260(DTX2)	K06058
Genetic Information Processing	Translation	RNA transport	3	163	0.619001	0.859486	ko03013	ncbi_105070147(NXF1);ncbi_105071349(FMR1);ncbi_105079562(RPP14)	K14284+K15516+K14529
Metabolism	Global and overview maps	Fatty acid metabolism	1	49	0.6192	0.859486	ko01212	ncbi_105072312(EHHADH)	K07514
Metabolism	Glycan biosynthesis and metabolism	N-Glycan biosynthesis	1	50	0.626657	0.862599	ko00510	ncbi_105070129(GANAB)	K05546
Metabolism	Amino acid metabolism	Valine, leucine and isoleucine degradation	1	51	0.63397	0.862599	ko00280	ncbi_105072312(EHHADH)	K07514
Organismal Systems	Sensory system	Inflammatory mediator regulation of TRP channels	2	110	0.635355	0.862599	ko04750	ncbi_105072217(IL1R1);ncbi_105077056(PLA2G4F)	K04386+K16342
Metabolism	Global and overview maps	Carbon metabolism	2	112	0.645162	0.869566	ko01200	ncbi_105067884(LOC105067884);ncbi_105072312(EHHADH)	K00161+K07514
Environmental Information Processing	Signaling molecules and interaction	Neuroactive ligand-receptor interaction	5	285	0.656262	0.878164	ko04080	ncbi_105065503(CYSLTR1);ncbi_105066608(P2RY13);ncbi_105075229(VIPR2);ncbi_105075945(GRIA3);ncbi_105077774(GLRA2)	K04322+K08388+K04590+K05199+K05194
Environmental Information Processing	Signal transduction	Hippo signaling pathway -fly	1	55	0.661826	0.879284	ko04391	ncbi_105066689(PRKCI)	K06069
Cellular Processes	Cell growth and death	Oocyte meiosis	2	119	0.677861	0.894199	ko04114	ncbi_105076279(ESPL1);ncbi_105081681(SLK)	K02365+K08836
Environmental Information Processing	Signal transduction	Sphingolipid signaling pathway	2	122	0.691113	0.896037	ko04071	ncbi_105079975(AKT1);ncbi_105081861(PTEN)	K04456+K01110
Organismal Systems	Immune system	Chemokine signaling pathway	3	182	0.692748	0.896037	ko04062	ncbi_105070137(GNG3);ncbi_105070875(CDC42);ncbi_105079975(AKT1)	K04540+K04393+K04456
Organismal Systems	Endocrine system	Regulation of lipolysis in adipocyte	1	60	0.693706	0.896037	ko04923	ncbi_105079975(AKT1)	K04456
Environmental Information Processing	Signal transduction	AMPK signaling pathway	2	124	0.699698	0.897544	ko04152	ncbi_105079975(AKT1);ncbi_105081469(RAB2A)	K04456+K07877
Organismal Systems	Endocrine system	Relaxin signaling pathway	2	128	0.716281	0.912522	ko04926	ncbi_105070137(GNG3);ncbi_105079975(AKT1)	K04540+K04456
Environmental Information Processing	Signal transduction	MAPK signaling pathway - fly	1	66	0.728047	0.91469	ko04013	ncbi_105082189(UBE2D2)	K06689
Genetic Information Processing	Transcription	Spliceosome	2	133	0.735931	0.91469	ko03040	ncbi_105063953(DDX5);ncbi_105072785(SF3A3)	K12823+K12827
Organismal Systems	Immune system	RIG-I-like receptor signaling pathway	1	69	0.743756	0.91469	ko04622	ncbi_105082045(ATG12)	K08336
Organismal Systems	Circulatory system	Vascular smooth muscle contraction	2	136	0.747161	0.91469	ko04270	ncbi_105075342(KCNMA1);ncbi_105077056(PLA2G4F)	K04936+K16342
Metabolism	Global and overview maps	Biosynthesis of amino acids	1	70	0.748789	0.91469	ko01230	ncbi_105072100(MAT2A)	K00789
Metabolism	Lipid metabolism	Arachidonic acid metabolism	1	72	0.758563	0.91469	ko00590	ncbi_105077056(PLA2G4F)	K16342
Organismal Systems	Endocrine system	Prolactin signaling pathway	1	73	0.763308	0.91469	ko04917	ncbi_105079975(AKT1)	K04456
Organismal Systems	Aging	Longevity regulating pathway - multiple species	1	74	0.767961	0.91469	ko04213	ncbi_105079975(AKT1)	K04456
Organismal Systems	Endocrine system	Insulin signaling pathway	2	143	0.771793	0.91469	ko04910	ncbi_105066689(PRKCI);ncbi_105079975(AKT1)	K06069+K04456
Organismal Systems	Immune system	IL-17 signaling pathway	1	75	0.772522	0.91469	ko04657	ncbi_105082107(IL4)	K05430
Organismal Systems	Endocrine system	Adipocytokine signaling pathway	1	75	0.772522	0.91469	ko04920	ncbi_105079975(AKT1)	K04456
Genetic Information Processing	Folding, sorting and degradation	RNA degradation	1	76	0.776995	0.91469	ko03018	ncbi_105066519(PNPT1)	K00962
Organismal Systems	Immune system	B cell receptor signaling pathway	1	81	0.798081	0.917568	ko04662	ncbi_105079975(AKT1)	K04456
Environmental Information Processing	Signal transduction	TGF-beta signaling pathway	1	82	0.802055	0.917568	ko04350	ncbi_105063966(SMURF2)	K04678
Organismal Systems	Digestive system	Gastric acid secretion	1	82	0.802055	0.917568	ko04971	ncbi_105063448(SLC9A1)	K05742
Organismal Systems	Endocrine system	Oxytocin signaling pathway	2	156	0.812064	0.917568	ko04921	ncbi_105077056(PLA2G4F);ncbi_105079582(CACNA2D3)	K16342+K04860
Environmental Information Processing	Signaling molecules and interaction	ECM-receptor interaction	1	86	0.817188	0.917568	ko04512	ncbi_105076376(ITGB7)	K06590
Organismal Systems	Digestive system	Bile secretion	1	86	0.817188	0.917568	ko04976	ncbi_105063448(SLC9A1)	K05742
Environmental Information Processing	Signal transduction	Jak-STAT signaling pathway	2	162	0.828437	0.917568	ko04630	ncbi_105079975(AKT1);ncbi_105082107(IL4)	K04456+K05430
Organismal Systems	Immune system	Th1 and Th2 cell differentiation	1	90	0.831172	0.917568	ko04658	ncbi_105082107(IL4)	K05430
Organismal Systems	Endocrine system	Parathyroid hormone synthesis, secretion and action	1	91	0.834499	0.917568	ko04928	ncbi_105077788(PDE4D)	K13293
Organismal Systems	Endocrine system	Progesterone-mediated oocyte maturation	1	93	0.840959	0.917568	ko04914	ncbi_105079975(AKT1)	K04456
Environmental Information Processing	Signal transduction	cGMP - PKG signaling pathway	2	169	0.84592	0.917568	ko04022	ncbi_105075342(KCNMA1);ncbi_105079975(AKT1)	K04936+K04456
Genetic Information Processing	Folding, sorting and degradation	Protein processing in endoplasmic reticulum	2	169	0.84592	0.917568	ko04141	ncbi_105070129(GANAB);ncbi_105082189(UBE2D2)	K05546+K06689
Organismal Systems	Immune system	C-type lectin receptor signaling pathway	1	95	0.847169	0.917568	ko04625	ncbi_105079975(AKT1)	K04456
Organismal Systems	Aging	Longevity regulating pathway - mammal	1	96	0.850183	0.917568	ko04211	ncbi_105079975(AKT1)	K04456
Environmental Information Processing	Signal transduction	NF-kappa B signaling pathway	1	98	0.856035	0.917568	ko04064	ncbi_105072217(IL1R1)	K04386
Organismal Systems	Immune system	Toll-like receptor signaling pathway	1	99	0.858875	0.917568	ko04620	ncbi_105079975(AKT1)	K04456
Environmental Information Processing	Signaling molecules and interaction	Cytokine-cytokine receptor interaction	3	246	0.863304	0.917568	ko04060	ncbi_105072217(IL1R1);ncbi_105082107(IL4);ncbi_105082110(GDF9)	K04386+K05430+K05498
Environmental Information Processing	Signal transduction	TNF signaling pathway	1	113	0.893266	0.938686	ko04668	ncbi_105079975(AKT1)	K04456
Organismal Systems	Endocrine system	Estrogen signaling pathway	1	113	0.893266	0.938686	ko04915	ncbi_105079975(AKT1)	K04456
Cellular Processes	Cell growth and death	Necroptosis	1	120	0.907198	0.943044	ko04217	ncbi_105077056(PLA2G4F)	K16342
Cellular Processes	Cell growth and death	Cell cycle	1	125	0.91603	0.943044	ko04110	ncbi_105076279(ESPL1)	K02365
Organismal Systems	Immune system	NOD-like receptor signaling pathway	1	125	0.91603	0.943044	ko04621	ncbi_105082045(ATG12)	K08336
Metabolism	Energy metabolism	Oxidative phosphorylation	1	126	0.917693	0.943044	ko00190	ncbi_105082111(LOC105082111)	K00418
Cellular Processes	Cell growth and death	Apoptosis	1	133	0.928457	0.948863	ko04210	ncbi_105079975(AKT1)	K04456
Cellular Processes	Transport and catabolism	Phagosome	1	154	0.953058	0.968681	ko04145	ncbi_105074797(DYNC1LI2)	K10416
Genetic Information Processing	Translation	Ribosome	1	168	0.964581	0.975066	ko03010	ncbi_105066513(RPS27A)	K02977
Organismal Systems	Environmental adaptation	Thermogenesis	1	191	0.977732	0.983017	ko04714	ncbi_105082111(LOC105082111)	K00418
Organismal Systems	Sensory system	Olfactory transduction	1	771	1	1	ko04740	ncbi_105072897(PDE1A)	K13755
