# Supplementary material for: Exploring the genomic resources of seven domestic Bactrian camel populations in China through restriction site-associated DNA sequencing
Source: PLoS One. 2021 Apr 29;16(4):e0250168. doi: 10.1371/journal.pone.0250168 (PMC8084232; doi:10.1371/journal.pone.0250168)
Supplement: S20 Table — (XLSX) [file pone.0250168.s020.xlsx]

## Sheet: Table S20
Table S20. KEGG enrichment of the selected genes in Qinghai camel.
KEGG_A_class	KEGG_B_class	Pathway	other_vs_QH_0.05_fst_pi_sig_intersect (211)	All (6687)	Pvalue	Qvalue	Pathway ID	Genes	K_IDs
Organismal Systems	Excretory system	Vasopressin-regulated water reabsorption	6	43	0.00211161	0.392759	ko04962	ncbi_105068196(CREB3L4);ncbi_105069393(RAB11A);ncbi_105076187(ADCY6);ncbi_105078302(RAB11B);ncbi_105079011(DYNC2LI1);ncbi_105080121(RAB5C)	K09048+K07904+K08046+K07905+K10417+K07889
Environmental Information Processing	Signaling molecules and interaction	ECM-receptor interaction	7	86	0.0184324	0.647285	ko04512	ncbi_105064077(COL4A4);ncbi_105066896(COL4A2);ncbi_105071124(HSPG2);ncbi_105077423(LAMA2);ncbi_105081942(ITGB6);ncbi_105082587(COMP);ncbi_105082690(HMMR)	K06237+K06237+K06255+K05637+K06589+K04659+K06267
Metabolism	Metabolism of cofactors and vitamins	Pantothenate and CoA biosynthesis	3	19	0.0206663	0.647285	ko00770	ncbi_105077234(VNN1);ncbi_105077235(LOC105077235);ncbi_105077236(VNN2)	K08069+K08069+K08069
Organismal Systems	Development	Axon guidance	11	174	0.0213943	0.647285	ko04360	ncbi_105062385(GNAI1);ncbi_105067013(CDK5);ncbi_105067906(PPP3CA);ncbi_105069349(MAPK1);ncbi_105071544(SSH2);ncbi_105074068(PLXNA1);ncbi_105076190(RND1);ncbi_105076687(ILK);ncbi_105077938(EPHA6);ncbi_105078883(EPHA5);ncbi_105083612(PAK1)	K04630+K02090+K04348+K04371+K05766+K06820+K07531+K06272+K05107+K05106+K04409
Organismal Systems	Excretory system	Endocrine and other factor-regulated calcium reabsorption	5	51	0.0215945	0.647285	ko04961	ncbi_105062554(AP2S1);ncbi_105067350(CLTA);ncbi_105069393(RAB11A);ncbi_105075952(ATP1B4);ncbi_105076187(ADCY6)	K11827+K04644+K07904+K01540+K08046
Organismal Systems	Endocrine system	Parathyroid hormone synthesis, secretion and action	7	91	0.0243602	0.647285	ko04928	ncbi_105062385(GNAI1);ncbi_105063019(BRAF);ncbi_105068196(CREB3L4);ncbi_105069349(MAPK1);ncbi_105075156(MEF2A);ncbi_105076187(ADCY6);ncbi_105076616(PTH)	K04630+K04365+K09048+K04371+K09260+K08046+K05261
Organismal Systems	Digestive system	Protein digestion and absorption	7	91	0.0243602	0.647285	ko04974	ncbi_105062553(SLC1A5);ncbi_105063079(CPA1);ncbi_105063207(CPA2);ncbi_105064077(COL4A4);ncbi_105066896(COL4A2);ncbi_105075568(COL24A1);ncbi_105075952(ATP1B4)	K05616+K08779+K01298+K06237+K06237+K19721+K01540
Cellular Processes	Cellular community - eukaryotes	Focal adhesion	12	213	0.0366094	0.657143	ko04510	ncbi_105061708(VAV3);ncbi_105061760(CTNNB1);ncbi_105063019(BRAF);ncbi_105064077(COL4A4);ncbi_105066896(COL4A2);ncbi_105069349(MAPK1);ncbi_105075244(ARHGAP5);ncbi_105076687(ILK);ncbi_105077423(LAMA2);ncbi_105081942(ITGB6);ncbi_105082587(COMP);ncbi_105083612(PAK1)	K05730+K02105+K04365+K06237+K06237+K04371+K13709+K06272+K05637+K06589+K04659+K04409
Organismal Systems	Endocrine system	Melanogenesis	7	102	0.0417312	0.657143	ko04916	ncbi_105061760(CTNNB1);ncbi_105062385(GNAI1);ncbi_105068196(CREB3L4);ncbi_105069349(MAPK1);ncbi_105071486(WNT3);ncbi_105071612(WNT9B);ncbi_105076187(ADCY6)	K02105+K04630+K09048+K04371+K00312+K01064+K08046
Organismal Systems	Endocrine system	Relaxin signaling pathway	8	128	0.0488757	0.657143	ko04926	ncbi_105062385(GNAI1);ncbi_105062549(GNG8);ncbi_105064077(COL4A4);ncbi_105066896(COL4A2);ncbi_105068139(RXFP4);ncbi_105068196(CREB3L4);ncbi_105069349(MAPK1);ncbi_105076187(ADCY6)	K04630+K04544+K06237+K06237+K08398+K09048+K04371+K08046
Organismal Systems	Digestive system	Bile secretion	6	86	0.0536737	0.657143	ko04976	ncbi_105064373(HMGCR);ncbi_105067014(SLC4A2);ncbi_105075952(ATP1B4);ncbi_105076187(ADCY6);ncbi_105079012(ABCG5);ncbi_105079013(ABCG8)	K00021+K13855+K01540+K08046+K05683+K05684
Genetic Information Processing	Replication and repair	Nucleotide excision repair	4	46	0.0560907	0.657143	ko03420	ncbi_105065935(RPA4);ncbi_105070099(DDB1);ncbi_105071507(RPA1);ncbi_105075949(CUL4B)	K10741+K10610+K07466+K10609
Environmental Information Processing	Signal transduction	MAPK signaling pathway - fly	5	66	0.056484	0.657143	ko04013	ncbi_105063019(BRAF);ncbi_105063308(TBL1XR1);ncbi_105069349(MAPK1);ncbi_105075156(MEF2A);ncbi_105075703(KSR2)	K04365+K04508+K04371+K09260+K18529
Genetic Information Processing	Transcription	Spliceosome	8	133	0.0587497	0.657143	ko03040	ncbi_105071514(PRPF8);ncbi_105073844(LOC105073844);ncbi_105076189(DDX23);ncbi_105077118(CDC40);ncbi_105078304(HNRNPM);ncbi_105078981(SRSF7);ncbi_105082531(CHERP);ncbi_105083830(CDC5L)	K12856+K12870+K12858+K12816+K12887+K12896+K12841+K12860
Organismal Systems	Nervous system	Cholinergic synapse	7	112	0.0631971	0.657143	ko04725	ncbi_105062385(GNAI1);ncbi_105062549(GNG8);ncbi_105068196(CREB3L4);ncbi_105068468(CHRNA4);ncbi_105068491(KCNQ2);ncbi_105069349(MAPK1);ncbi_105076187(ADCY6)	K04630+K04544+K09048+K04806+K04927+K04371+K08046
Genetic Information Processing	Folding, sorting and degradation	Ubiquitin mediated proteolysis	8	139	0.0721591	0.657143	ko04120	ncbi_105062982(KLHL13);ncbi_105063551(UBE2F);ncbi_105067816(UBE4A);ncbi_105068472(BIRC7);ncbi_105069351(PPIL2);ncbi_105070099(DDB1);ncbi_105075949(CUL4B);ncbi_105079366(UBA1)	K10447+K10687+K10596+K16061+K10598+K10610+K10609+K03178
Organismal Systems	Nervous system	Glutamatergic synapse	7	116	0.073373	0.657143	ko04724	ncbi_105062385(GNAI1);ncbi_105062549(GNG8);ncbi_105063981(GLS);ncbi_105067906(PPP3CA);ncbi_105069349(MAPK1);ncbi_105075945(GRIA3);ncbi_105076187(ADCY6)	K04630+K04544+K01425+K04348+K04371+K05199+K08046
Genetic Information Processing	Translation	mRNA surveillance pathway	6	94	0.0758965	0.657143	ko03015	ncbi_105066527(PAPOLG);ncbi_105070104(CPSF7);ncbi_105071059(SSU72);ncbi_105071502(SMG6);ncbi_105074656(PPP2R5E);ncbi_105080937(LOC105080937)	K14376+K14398+K15544+K11124+K11584+K14284
Organismal Systems	Endocrine system	Prolactin signaling pathway	5	73	0.0798525	0.657143	ko04917	ncbi_105069349(MAPK1);ncbi_105080116(STAT3);ncbi_105080117(STAT5A);ncbi_105080118(STAT5B);ncbi_105082102(IRF1)	K04371+K04692+K11223+K11224+K09444
Cellular Processes	Cellular community - eukaryotes	Signaling pathways regulating pluripotency of stem cells	8	144	0.0846515	0.657143	ko04550	ncbi_105061760(CTNNB1);ncbi_105066690(SKIL);ncbi_105067077(ZIC3);ncbi_105067879(SMARCAD1);ncbi_105069349(MAPK1);ncbi_105071486(WNT3);ncbi_105071612(WNT9B);ncbi_105080116(STAT3)	K02105+K18499+K18487+K14439+K04371+K00312+K01064+K04692
Metabolism	Xenobiotics biodegradation and metabolism	Metabolism of xenobiotics by cytochrome P450	4	53	0.0851721	0.657143	ko00980	ncbi_105070352(ALDH3B1);ncbi_105083867(LOC105083867);ncbi_105083868(GSTA4);ncbi_105083932(LOC105083932)	K00129+K00799+K00799+K00799
Metabolism	Xenobiotics biodegradation and metabolism	Drug metabolism - cytochrome P450	4	53	0.0851721	0.657143	ko00982	ncbi_105070352(ALDH3B1);ncbi_105083867(LOC105083867);ncbi_105083868(GSTA4);ncbi_105083932(LOC105083932)	K00129+K00799+K00799+K00799
Environmental Information Processing	Signal transduction	cGMP - PKG signaling pathway	9	169	0.0859528	0.657143	ko04022	ncbi_105062385(GNAI1);ncbi_105067337(NPR2);ncbi_105067906(PPP3CA);ncbi_105068196(CREB3L4);ncbi_105069349(MAPK1);ncbi_105075156(MEF2A);ncbi_105075952(ATP1B4);ncbi_105076187(ADCY6);ncbi_105079021(PRKCE)	K04630+K12324+K04348+K09048+K04371+K09260+K01540+K08046+K18050
Organismal Systems	Digestive system	Cholesterol metabolism	3	34	0.0907282	0.657143	ko04979	ncbi_105063489(LDLRAP1);ncbi_105079012(ABCG5);ncbi_105079013(ABCG8)	K12474+K05683+K05684
Metabolism	Metabolism of other amino acids	D-Glutamine and D-glutamate metabolism	1	3	0.0917191	0.657143	ko00471	ncbi_105063981(GLS)	K01425
Environmental Information Processing	Signal transduction	Rap1 signaling pathway	11	222	0.0918587	0.657143	ko04015	ncbi_105061708(VAV3);ncbi_105061760(CTNNB1);ncbi_105062385(GNAI1);ncbi_105062387(MAGI2);ncbi_105062551(PRKD2);ncbi_105063019(BRAF);ncbi_105066689(PRKCI);ncbi_105067059(FGF13);ncbi_105069349(MAPK1);ncbi_105073342(SKAP1);ncbi_105076187(ADCY6)	K05730+K02105+K04630+K05629+K06070+K04365+K06069+K04358+K04371+K17699+K08046
Organismal Systems	Digestive system	Pancreatic secretion	6	101	0.099041	0.682282	ko04972	ncbi_105063079(CPA1);ncbi_105063207(CPA2);ncbi_105067014(SLC4A2);ncbi_105069393(RAB11A);ncbi_105075952(ATP1B4);ncbi_105076187(ADCY6)	K08779+K01298+K13855+K07904+K01540+K08046
Organismal Systems	Immune system	Chemokine signaling pathway	9	182	0.120984	0.728551	ko04062	ncbi_105061708(VAV3);ncbi_105062385(GNAI1);ncbi_105062549(GNG8);ncbi_105063019(BRAF);ncbi_105069349(MAPK1);ncbi_105076187(ADCY6);ncbi_105080116(STAT3);ncbi_105080118(STAT5B);ncbi_105083612(PAK1)	K05730+K04630+K04544+K04365+K04371+K08046+K04692+K11224+K04409
Organismal Systems	Nervous system	Long-term depression	4	61	0.125659	0.728551	ko04730	ncbi_105062385(GNAI1);ncbi_105063019(BRAF);ncbi_105069349(MAPK1);ncbi_105075945(GRIA3)	K04630+K04365+K04371+K05199
Organismal Systems	Nervous system	Synaptic vesicle cycle	4	62	0.13121	0.728551	ko04721	ncbi_105062554(AP2S1);ncbi_105067318(UNC13B);ncbi_105067350(CLTA);ncbi_105070354(TCIRG1)	K11827+K15293+K04644+K02154
Environmental Information Processing	Signal transduction	ErbB signaling pathway	5	87	0.139513	0.728551	ko04012	ncbi_105063019(BRAF);ncbi_105069349(MAPK1);ncbi_105080117(STAT5A);ncbi_105080118(STAT5B);ncbi_105083612(PAK1)	K04365+K04371+K11223+K11224+K04409
Metabolism	Metabolism of terpenoids and polyketides	Terpenoid backbone biosynthesis	2	21	0.140818	0.728551	ko00900	ncbi_105064373(HMGCR);ncbi_105077169(NUS1)	K00021+K19177
Organismal Systems	Excretory system	Proximal tubule bicarbonate reclamation	2	22	0.151834	0.728551	ko04964	ncbi_105063981(GLS);ncbi_105075952(ATP1B4)	K01425+K01540
Organismal Systems	Immune system	Natural killer cell mediated cytotoxicity	6	116	0.159512	0.728551	ko04650	ncbi_105061708(VAV3);ncbi_105063019(BRAF);ncbi_105067906(PPP3CA);ncbi_105069349(MAPK1);ncbi_105075938(SH2D1A);ncbi_105083612(PAK1)	K05730+K04365+K04348+K04371+K07990+K04409
Metabolism	Amino acid metabolism	Cysteine and methionine metabolism	3	44	0.160779	0.728551	ko00270	ncbi_105065256(ENOPH1);ncbi_105082044(CDO1);ncbi_105082627(MAT2B)	K09880+K00456+K00789
Genetic Information Processing	Translation	Ribosome	8	168	0.160863	0.728551	ko03010	ncbi_105064604(LOC105064604);ncbi_105068194(RPS27);ncbi_105071064(MRPL20);ncbi_105073831(RPL8);ncbi_105076686(MRPL17);ncbi_105077239(RPS12);ncbi_105081392(LOC105081392);ncbi_105082689(LOC105082689)	K02998+K02978+K02887+K02938+K02879+K02951+K02953+K02873
Organismal Systems	Immune system	RIG-I-like receptor signaling pathway	4	69	0.172701	0.728551	ko04622	ncbi_105070100(DAK);ncbi_105074812(TRADD);ncbi_105080125(DHX58);ncbi_105082045(ATG12)	K00863+K03171+K12649+K08336
Genetic Information Processing	Replication and repair	Mismatch repair	2	24	0.174334	0.728551	ko03430	ncbi_105065935(RPA4);ncbi_105071507(RPA1)	K10741+K07466
Cellular Processes	Transport and catabolism	Endocytosis	11	254	0.178434	0.728551	ko04144	ncbi_105062554(AP2S1);ncbi_105063489(LDLRAP1);ncbi_105066689(PRKCI);ncbi_105067036(AGAP3);ncbi_105067350(CLTA);ncbi_105068470(ARFGAP1);ncbi_105069393(RAB11A);ncbi_105071640(RAB11FIP4);ncbi_105078302(RAB11B);ncbi_105080121(RAB5C);ncbi_105081309(KIAA1033)	K11827+K12474+K06069+K12491+K04644+K12492+K07904+K12485+K07905+K07889+K18465
Environmental Information Processing	Signal transduction	Hedgehog signaling pathway - fly	2	25	0.185776	0.728551	ko04341	ncbi_105081701(SUFU);ncbi_105082234(CSNK1G3)	K06229+K08958
Environmental Information Processing	Signal transduction	Sphingolipid signaling pathway	6	122	0.18737	0.728551	ko04071	ncbi_105062385(GNAI1);ncbi_105069349(MAPK1);ncbi_105074656(PPP2R5E);ncbi_105074658(SGPP1);ncbi_105074812(TRADD);ncbi_105079021(PRKCE)	K04630+K04371+K11584+K04716+K03171+K18050
Environmental Information Processing	Signaling molecules and interaction	Neuroactive ligand-receptor interaction	12	285	0.188786	0.728551	ko04080	ncbi_105068139(RXFP4);ncbi_105068468(CHRNA4);ncbi_105075945(GRIA3);ncbi_105076917(MCHR2);ncbi_105077230(LOC105077230);ncbi_105077231(TAAR5);ncbi_105077232(LOC105077232);ncbi_105077233(TAAR1);ncbi_105077432(LOC105077432);ncbi_105077433(LOC105077433);ncbi_105077434(LOC105077434);ncbi_105079301(GRPR)	K08398+K04806+K05199+K05054+K05051+K05051+K05051+K05051+K05051+K05051+K05051+K04169
Organismal Systems	Nervous system	Retrograde endocannabinoid signaling	7	149	0.190666	0.728551	ko04723	ncbi_105062385(GNAI1);ncbi_105062549(GNG8);ncbi_105063021(NDUFB2);ncbi_105069349(MAPK1);ncbi_105070353(NDUFS8);ncbi_105075945(GRIA3);ncbi_105076187(ADCY6)	K04630+K04544+K03958+K04371+K03941+K05199+K08046
Environmental Information Processing	Membrane transport	ABC transporters	3	48	0.19234	0.728551	ko02010	ncbi_105067011(ABCB8);ncbi_105079012(ABCG5);ncbi_105079013(ABCG8)	K05655+K05683+K05684
Organismal Systems	Immune system	Fc gamma R-mediated phagocytosis	5	98	0.196704	0.728551	ko04666	ncbi_105061708(VAV3);ncbi_105069349(MAPK1);ncbi_105077116(WASF1);ncbi_105079021(PRKCE);ncbi_105083612(PAK1)	K05730+K04371+K05753+K18050+K04409
Organismal Systems	Endocrine system	Aldosterone synthesis and secretion	5	98	0.196704	0.728551	ko04925	ncbi_105062551(PRKD2);ncbi_105068196(CREB3L4);ncbi_105075952(ATP1B4);ncbi_105076187(ADCY6);ncbi_105079021(PRKCE)	K06070+K09048+K01540+K08046+K18050
Environmental Information Processing	Signal transduction	AMPK signaling pathway	6	124	0.197056	0.728551	ko04152	ncbi_105064373(HMGCR);ncbi_105068196(CREB3L4);ncbi_105068252(CRTC2);ncbi_105074656(PPP2R5E);ncbi_105076175(PFKM);ncbi_105078302(RAB11B)	K00021+K09048+K16333+K11584+K00850+K07905
Organismal Systems	Immune system	Leukocyte transendothelial migration	6	124	0.197056	0.728551	ko04670	ncbi_105061708(VAV3);ncbi_105061760(CTNNB1);ncbi_105062385(GNAI1);ncbi_105066691(CLDN11);ncbi_105070542(CLDN5);ncbi_105075244(ARHGAP5)	K05730+K02105+K04630+K06087+K06087+K13709
Organismal Systems	Circulatory system	Adrenergic signaling in cardiomyocytes	7	151	0.199462	0.728551	ko04261	ncbi_105062385(GNAI1);ncbi_105068196(CREB3L4);ncbi_105069349(MAPK1);ncbi_105074656(PPP2R5E);ncbi_105075952(ATP1B4);ncbi_105076187(ADCY6);ncbi_105076188(CACNB3)	K04630+K09048+K04371+K11584+K01540+K08046+K04864
Organismal Systems	Environmental adaptation	Circadian entrainment	5	99	0.202269	0.728551	ko04713	ncbi_105062385(GNAI1);ncbi_105062549(GNG8);ncbi_105069349(MAPK1);ncbi_105075945(GRIA3);ncbi_105076187(ADCY6)	K04630+K04544+K04371+K05199+K08046
Organismal Systems	Immune system	Th17 cell differentiation	5	100	0.207887	0.728551	ko04659	ncbi_105067906(PPP3CA);ncbi_105069349(MAPK1);ncbi_105080116(STAT3);ncbi_105080117(STAT5A);ncbi_105080118(STAT5B)	K04348+K04371+K04692+K11223+K11224
Genetic Information Processing	Replication and repair	Fanconi anemia pathway	3	50	0.208667	0.728551	ko03460	ncbi_105064372(POLK);ncbi_105065935(RPA4);ncbi_105071507(RPA1)	K03511+K10741+K07466
Organismal Systems	Nervous system	Dopaminergic synapse	6	127	0.211929	0.728551	ko04728	ncbi_105062385(GNAI1);ncbi_105062549(GNG8);ncbi_105067906(PPP3CA);ncbi_105068196(CREB3L4);ncbi_105074656(PPP2R5E);ncbi_105075945(GRIA3)	K04630+K04544+K04348+K09048+K11584+K05199
Metabolism	Amino acid metabolism	Lysine degradation	3	51	0.216944	0.728551	ko00310	ncbi_105062042(NSD1);ncbi_105067814(KMT2A);ncbi_105070355(SUV420H1)	K15588+K09186+K11429
Organismal Systems	Development	Dorso-ventral axis formation	2	28	0.220649	0.728551	ko04320	ncbi_105063019(BRAF);ncbi_105069349(MAPK1)	K04365+K04371
Metabolism	Metabolism of other amino acids	Glutathione metabolism	3	52	0.225289	0.728551	ko00480	ncbi_105083867(LOC105083867);ncbi_105083868(GSTA4);ncbi_105083932(LOC105083932)	K00799+K00799+K00799
Environmental Information Processing	Signal transduction	cAMP signaling pathway	9	212	0.226048	0.728551	ko04024	ncbi_105061708(VAV3);ncbi_105062385(GNAI1);ncbi_105063019(BRAF);ncbi_105068196(CREB3L4);ncbi_105069349(MAPK1);ncbi_105075945(GRIA3);ncbi_105075952(ATP1B4);ncbi_105076187(ADCY6);ncbi_105083612(PAK1)	K05730+K04630+K04365+K09048+K04371+K05199+K01540+K08046+K04409
Environmental Information Processing	Signal transduction	Apelin signaling pathway	6	130	0.227183	0.728551	ko04371	ncbi_105062385(GNAI1);ncbi_105062549(GNG8);ncbi_105069349(MAPK1);ncbi_105075156(MEF2A);ncbi_105076187(ADCY6);ncbi_105079021(PRKCE)	K04630+K04544+K04371+K09260+K08046+K18050
Metabolism	Carbohydrate metabolism	Starch and sucrose metabolism	2	29	0.2324	0.732565	ko00500	ncbi_105066601(GBE1);ncbi_105083313(PGM2L1)	K00700+K11809
Organismal Systems	Endocrine system	Thyroid hormone signaling pathway	6	133	0.242781	0.732565	ko04919	ncbi_105061760(CTNNB1);ncbi_105064017(PLCD4);ncbi_105069349(MAPK1);ncbi_105075952(ATP1B4);ncbi_105076175(PFKM);ncbi_105080124(KAT2A)	K02105+K05857+K04371+K01540+K00850+K06062
Metabolism	Carbohydrate metabolism	Galactose metabolism	2	30	0.244189	0.732565	ko00052	ncbi_105076175(PFKM);ncbi_105078980(GALM)	K00850+K01785
Metabolism	Glycan biosynthesis and metabolism	Mucin type O-glycan biosynthesis	2	30	0.244189	0.732565	ko00512	ncbi_105075948(C1GALT1C1);ncbi_105083615(B3GNT6)	K09653+K00739
Organismal Systems	Circulatory system	Vascular smooth muscle contraction	6	136	0.258688	0.753256	ko04270	ncbi_105063019(BRAF);ncbi_105063615(RAMP1);ncbi_105067337(NPR2);ncbi_105069349(MAPK1);ncbi_105076187(ADCY6);ncbi_105079021(PRKCE)	K04365+K08447+K12324+K04371+K08046+K18050
Organismal Systems	Digestive system	Gastric acid secretion	4	82	0.259185	0.753256	ko04971	ncbi_105062385(GNAI1);ncbi_105067014(SLC4A2);ncbi_105075952(ATP1B4);ncbi_105076187(ADCY6)	K04630+K13855+K01540+K08046
Metabolism	Carbohydrate metabolism	Fructose and mannose metabolism	2	33	0.279644	0.796951	ko00051	ncbi_105070100(DAK);ncbi_105076175(PFKM)	K00863+K00850
Genetic Information Processing	Folding, sorting and degradation	Protein processing in endoplasmic reticulum	7	169	0.28479	0.796951	ko04141	ncbi_105063488(MAN1C1);ncbi_105064043(DNAJB2);ncbi_105066629(SSR3);ncbi_105067134(SEC24D);ncbi_105068137(SSR2);ncbi_105070543(UFD1L);ncbi_105070787(MARCH6)	K01230+K09508+K13251+K14007+K13250+K14016+K10661
Environmental Information Processing	Signal transduction	Hedgehog signaling pathway	2	34	0.291451	0.796951	ko04340	ncbi_105081701(SUFU);ncbi_105082234(CSNK1G3)	K06229+K08958
Organismal Systems	Nervous system	GABAergic synapse	4	87	0.294533	0.796951	ko04727	ncbi_105062385(GNAI1);ncbi_105062549(GNG8);ncbi_105063981(GLS);ncbi_105076187(ADCY6)	K04630+K04544+K01425+K08046
Metabolism	Metabolism of other amino acids	Taurine and hypotaurine metabolism	1	11	0.29739	0.796951	ko00430	ncbi_105082044(CDO1)	K00456
Genetic Information Processing	Replication and repair	Homologous recombination	2	35	0.303234	0.796951	ko03440	ncbi_105065935(RPA4);ncbi_105071507(RPA1)	K10741+K07466
Environmental Information Processing	Signal transduction	PI3K-Akt signaling pathway	13	348	0.304212	0.796951	ko04151	ncbi_105062387(MAGI2);ncbi_105062549(GNG8);ncbi_105064077(COL4A4);ncbi_105066896(COL4A2);ncbi_105067059(FGF13);ncbi_105068196(CREB3L4);ncbi_105068252(CRTC2);ncbi_105069349(MAPK1);ncbi_105074656(PPP2R5E);ncbi_105077423(LAMA2);ncbi_105081451(LOC105081451);ncbi_105081942(ITGB6);ncbi_105082587(COMP)	K05629+K04544+K06237+K06237+K04358+K09048+K16333+K04371+K11584+K05637+K13304+K06589+K04659
Metabolism	Xenobiotics biodegradation and metabolism	Drug metabolism - other enzymes	3	62	0.311193	0.803916	ko00983	ncbi_105083867(LOC105083867);ncbi_105083868(GSTA4);ncbi_105083932(LOC105083932)	K00799+K00799+K00799
Organismal Systems	Immune system	Th1 and Th2 cell differentiation	4	90	0.316042	0.804098	ko04658	ncbi_105067906(PPP3CA);ncbi_105069349(MAPK1);ncbi_105080117(STAT5A);ncbi_105080118(STAT5B)	K04348+K04371+K11223+K11224
Metabolism	Carbohydrate metabolism	Glycolysis / Gluconeogenesis	3	63	0.31991	0.804098	ko00010	ncbi_105070352(ALDH3B1);ncbi_105076175(PFKM);ncbi_105078980(GALM)	K00129+K00850+K01785
Genetic Information Processing	Replication and repair	DNA replication	2	37	0.326687	0.806806	ko03030	ncbi_105065935(RPA4);ncbi_105071507(RPA1)	K10741+K07466
Organismal Systems	Endocrine system	Renin secretion	3	65	0.337348	0.806806	ko04924	ncbi_105062385(GNAI1);ncbi_105067906(PPP3CA);ncbi_105076187(ADCY6)	K04630+K04348+K08046
Organismal Systems	Endocrine system	Progesterone-mediated oocyte maturation	4	93	0.337682	0.806806	ko04914	ncbi_105062385(GNAI1);ncbi_105063019(BRAF);ncbi_105069349(MAPK1);ncbi_105076187(ADCY6)	K04630+K04365+K04371+K08046
Cellular Processes	Cell growth and death	Apoptosis - fly	2	38	0.338338	0.806806	ko04214	ncbi_105063019(BRAF);ncbi_105069349(MAPK1)	K04365+K04371
Organismal Systems	Excretory system	Aldosterone-regulated sodium reabsorption	2	39	0.349928	0.808629	ko04960	ncbi_105069349(MAPK1);ncbi_105075952(ATP1B4)	K04371+K01540
Cellular Processes	Cell motility	Regulation of actin cytoskeleton	9	241	0.350403	0.808629	ko04810	ncbi_105061708(VAV3);ncbi_105063019(BRAF);ncbi_105065937(DIAPH2);ncbi_105067059(FGF13);ncbi_105069349(MAPK1);ncbi_105071544(SSH2);ncbi_105077116(WASF1);ncbi_105081942(ITGB6);ncbi_105083612(PAK1)	K05730+K04365+K05745+K04358+K04371+K05766+K05753+K06589+K04409
Organismal Systems	Immune system	C-type lectin receptor signaling pathway	4	95	0.352145	0.808629	ko04625	ncbi_105067906(PPP3CA);ncbi_105069349(MAPK1);ncbi_105082102(IRF1);ncbi_105083612(PAK1)	K04348+K04371+K09444+K04409
Cellular Processes	Transport and catabolism	Phagosome	6	154	0.358583	0.813372	ko04145	ncbi_105070354(TCIRG1);ncbi_105071619(RILP);ncbi_105075951(LAMP2);ncbi_105080121(RAB5C);ncbi_105081941(PLA2R1);ncbi_105082587(COMP)	K02154+K13883+K06528+K07889+K06560+K04659
Organismal Systems	Nervous system	Long-term potentiation	3	68	0.363451	0.814481	ko04720	ncbi_105063019(BRAF);ncbi_105067906(PPP3CA);ncbi_105069349(MAPK1)	K04365+K04348+K04371
Organismal Systems	Endocrine system	Oxytocin signaling pathway	6	156	0.369949	0.815225	ko04921	ncbi_105062385(GNAI1);ncbi_105067337(NPR2);ncbi_105067906(PPP3CA);ncbi_105069349(MAPK1);ncbi_105076187(ADCY6);ncbi_105076188(CACNB3)	K04630+K12324+K04348+K04371+K08046+K04864
Cellular Processes	Transport and catabolism	Lysosome	5	127	0.372549	0.815225	ko04142	ncbi_105067350(CLTA);ncbi_105070354(TCIRG1);ncbi_105075951(LAMP2);ncbi_105076828(TPP1);ncbi_105082227(AP3S1)	K04644+K02154+K06528+K01279+K12399
Organismal Systems	Endocrine system	Glucagon signaling pathway	4	99	0.381068	0.824171	ko04922	ncbi_105067906(PPP3CA);ncbi_105068196(CREB3L4);ncbi_105068252(CRTC2);ncbi_105076175(PFKM)	K04348+K09048+K16333+K00850
Organismal Systems	Endocrine system	Thyroid hormone synthesis	3	74	0.415076	0.855248	ko04918	ncbi_105068196(CREB3L4);ncbi_105075952(ATP1B4);ncbi_105076187(ADCY6)	K09048+K01540+K08046
Organismal Systems	Immune system	T cell receptor signaling pathway	4	104	0.41702	0.855248	ko04660	ncbi_105061708(VAV3);ncbi_105067906(PPP3CA);ncbi_105069349(MAPK1);ncbi_105083612(PAK1)	K05730+K04348+K04371+K04409
Organismal Systems	Digestive system	Fat digestion and absorption	2	45	0.417787	0.855248	ko04975	ncbi_105079012(ABCG5);ncbi_105079013(ABCG8)	K05683+K05684
Metabolism	Energy metabolism	Nitrogen metabolism	1	17	0.420577	0.855248	ko00910	ncbi_105070579(LOC105070579)	K01672
Environmental Information Processing	Signal transduction	FoxO signaling pathway	5	135	0.423026	0.855248	ko04068	ncbi_105063019(BRAF);ncbi_105069349(MAPK1);ncbi_105080116(STAT3);ncbi_105081451(LOC105081451);ncbi_105082045(ATG12)	K04365+K04371+K04692+K13304+K08336
Environmental Information Processing	Signal transduction	Wnt signaling pathway	5	135	0.423026	0.855248	ko04310	ncbi_105061760(CTNNB1);ncbi_105063308(TBL1XR1);ncbi_105067906(PPP3CA);ncbi_105071486(WNT3);ncbi_105071612(WNT9B)	K02105+K04508+K04348+K00312+K01064
Genetic Information Processing	Folding, sorting and degradation	RNA degradation	3	76	0.432009	0.864017	ko03018	ncbi_105064016(RQCD1);ncbi_105067806(DDX6);ncbi_105076175(PFKM)	K12606+K12614+K00850
Metabolism	Metabolism of other amino acids	Selenocompound metabolism	1	18	0.438907	0.868475	ko00450	ncbi_105081305(TXNRD1)	K00384
Metabolism	Amino acid metabolism	Arginine biosynthesis	1	19	0.456659	0.887004	ko00220	ncbi_105063981(GLS)	K01425
Organismal Systems	Immune system	B cell receptor signaling pathway	3	81	0.473513	0.887004	ko04662	ncbi_105061708(VAV3);ncbi_105067906(PPP3CA);ncbi_105069349(MAPK1)	K05730+K04348+K04371
Metabolism	Glycan biosynthesis and metabolism	Glycosaminoglycan biosynthesis - chondroitin sulfate / dermatan sulfate	1	20	0.473853	0.887004	ko00532	ncbi_105082088(CHSY3)	K13499
Environmental Information Processing	Signal transduction	TNF signaling pathway	4	113	0.480373	0.887004	ko04668	ncbi_105068196(CREB3L4);ncbi_105069349(MAPK1);ncbi_105074812(TRADD);ncbi_105082102(IRF1)	K09048+K04371+K03171+K09444
Organismal Systems	Endocrine system	Estrogen signaling pathway	4	113	0.480373	0.887004	ko04915	ncbi_105062385(GNAI1);ncbi_105068196(CREB3L4);ncbi_105069349(MAPK1);ncbi_105076187(ADCY6)	K04630+K09048+K04371+K08046
Organismal Systems	Aging	Longevity regulating pathway - worm	3	82	0.481652	0.887004	ko04212	ncbi_105083867(LOC105083867);ncbi_105083868(GSTA4);ncbi_105083932(LOC105083932)	K00799+K00799+K00799
Cellular Processes	Cellular community - eukaryotes	Adherens junction	3	82	0.481652	0.887004	ko04520	ncbi_105061760(CTNNB1);ncbi_105069349(MAPK1);ncbi_105077116(WASF1)	K02105+K04371+K05753
Genetic Information Processing	Translation	Ribosome biogenesis in eukaryotes	3	84	0.497751	0.907663	ko03008	ncbi_105076013(LOC105076013);ncbi_105080937(LOC105080937);ncbi_105083945(NVL)	K07936+K14284+K14571
Environmental Information Processing	Signal transduction	Hippo signaling pathway - multiple species	1	22	0.506631	0.909228	ko04392	ncbi_105083612(PAK1)	K04409
Cellular Processes	Cell growth and death	Oocyte meiosis	4	119	0.521109	0.909228	ko04114	ncbi_105067906(PPP3CA);ncbi_105069349(MAPK1);ncbi_105074656(PPP2R5E);ncbi_105076187(ADCY6)	K04348+K04371+K11584+K08046
Organismal Systems	Nervous system	Serotonergic synapse	4	119	0.521109	0.909228	ko04726	ncbi_105062385(GNAI1);ncbi_105062549(GNG8);ncbi_105063019(BRAF);ncbi_105069349(MAPK1)	K04630+K04544+K04365+K04371
Cellular Processes	Cell growth and death	Necroptosis	4	120	0.527755	0.909228	ko04217	ncbi_105074812(TRADD);ncbi_105080116(STAT3);ncbi_105080117(STAT5A);ncbi_105080118(STAT5B)	K03171+K04692+K11223+K11224
Metabolism	Amino acid metabolism	Histidine metabolism	1	24	0.537377	0.909228	ko00340	ncbi_105070352(ALDH3B1)	K00129
Metabolism	Amino acid metabolism	Phenylalanine metabolism	1	24	0.537377	0.909228	ko00360	ncbi_105070352(ALDH3B1)	K00129
Cellular Processes	Cellular community - eukaryotes	Gap junction	3	91	0.552018	0.909228	ko04540	ncbi_105062385(GNAI1);ncbi_105069349(MAPK1);ncbi_105076187(ADCY6)	K04630+K04371+K08046
Organismal Systems	Endocrine system	Insulin secretion	3	91	0.552018	0.909228	ko04911	ncbi_105068196(CREB3L4);ncbi_105075952(ATP1B4);ncbi_105076187(ADCY6)	K09048+K01540+K08046
Organismal Systems	Digestive system	Salivary secretion	3	91	0.552018	0.909228	ko04970	ncbi_105067014(SLC4A2);ncbi_105075952(ATP1B4);ncbi_105076187(ADCY6)	K13855+K01540+K08046
Metabolism	Glycan biosynthesis and metabolism	Glycosaminoglycan biosynthesis - heparan sulfate / heparin	1	25	0.552027	0.909228	ko00534	ncbi_105079665(HS6ST2)	K08102
Metabolism	Energy metabolism	Oxidative phosphorylation	4	126	0.566657	0.909228	ko00190	ncbi_105063021(NDUFB2);ncbi_105067815(ATP5L);ncbi_105070353(NDUFS8);ncbi_105070354(TCIRG1)	K03958+K02140+K03941+K02154
Organismal Systems	Endocrine system	Regulation of lipolysis in adipocyte	2	60	0.569532	0.909228	ko04923	ncbi_105062385(GNAI1);ncbi_105076187(ADCY6)	K04630+K08046
Environmental Information Processing	Signal transduction	VEGF signaling pathway	2	61	0.578584	0.909228	ko04370	ncbi_105067906(PPP3CA);ncbi_105069349(MAPK1)	K04348+K04371
Metabolism	Carbohydrate metabolism	Pentose phosphate pathway	1	27	0.579956	0.909228	ko00030	ncbi_105076175(PFKM)	K00850
Cellular Processes	Transport and catabolism	Autophagy - other eukaryotes	1	27	0.579956	0.909228	ko04136	ncbi_105082045(ATG12)	K08336
Cellular Processes	Cellular community - eukaryotes	Tight junction	5	162	0.584254	0.909228	ko04530	ncbi_105066689(PRKCI);ncbi_105066691(CLDN11);ncbi_105068195(RAB13);ncbi_105070542(CLDN5);ncbi_105079021(PRKCE)	K06069+K06087+K06109+K06087+K18050
Environmental Information Processing	Signal transduction	Ras signaling pathway	7	228	0.584558	0.909228	ko04014	ncbi_105062549(GNG8);ncbi_105067059(FGF13);ncbi_105069349(MAPK1);ncbi_105071593(NF1);ncbi_105075703(KSR2);ncbi_105080121(RAB5C);ncbi_105083612(PAK1)	K04544+K04358+K04371+K08052+K18529+K07889+K04409
Organismal Systems	Immune system	Platelet activation	4	130	0.591595	0.909228	ko04611	ncbi_105062385(GNAI1);ncbi_105066689(PRKCI);ncbi_105069349(MAPK1);ncbi_105076187(ADCY6)	K04630+K06069+K04371+K08046
Organismal Systems	Excretory system	Collecting duct acid secretion	1	28	0.593264	0.909228	ko04966	ncbi_105070354(TCIRG1)	K02154
Environmental Information Processing	Signal transduction	mTOR signaling pathway	4	132	0.603747	0.909228	ko04150	ncbi_105063019(BRAF);ncbi_105069349(MAPK1);ncbi_105071486(WNT3);ncbi_105071612(WNT9B)	K04365+K04371+K00312+K01064
Organismal Systems	Endocrine system	Cortisol synthesis and secretion	2	64	0.604904	0.909228	ko04927	ncbi_105068196(CREB3L4);ncbi_105076187(ADCY6)	K09048+K08046
Cellular Processes	Cell growth and death	Apoptosis - multiple species	1	29	0.606152	0.909228	ko04215	ncbi_105068472(BIRC7)	K16061
Metabolism	Carbohydrate metabolism	Propanoate metabolism	1	31	0.630722	0.938514	ko00640	ncbi_105072011(ACSS3)	K01908
Organismal Systems	Immune system	Fc epsilon RI signaling pathway	2	68	0.638044	0.940879	ko04664	ncbi_105061708(VAV3);ncbi_105069349(MAPK1)	K05730+K04371
Metabolism	Metabolism of other amino acids	beta-Alanine metabolism	1	32	0.642428	0.940879	ko00410	ncbi_105070352(ALDH3B1)	K00129
Metabolism	Carbohydrate metabolism	Inositol phosphate metabolism	2	70	0.653782	0.942663	ko00562	ncbi_105064017(PLCD4);ncbi_105071517(INPP5K)	K05857+K01106
Metabolism	Global and overview maps	Biosynthesis of amino acids	2	70	0.653782	0.942663	ko01230	ncbi_105076175(PFKM);ncbi_105082627(MAT2B)	K00850+K00789
Genetic Information Processing	Folding, sorting and degradation	SNARE interactions in vesicular transport	1	34	0.664744	0.946412	ko04130	ncbi_105070359(VAMP4)	K08513
Organismal Systems	Endocrine system	Insulin signaling pathway	4	143	0.666559	0.946412	ko04910	ncbi_105063019(BRAF);ncbi_105066689(PRKCI);ncbi_105069349(MAPK1);ncbi_105071517(INPP5K)	K04365+K06069+K04371+K01106
Organismal Systems	Sensory system	Inflammatory mediator regulation of TRP channels	3	110	0.680418	0.957564	ko04750	ncbi_105067012(ASIC3);ncbi_105076187(ADCY6);ncbi_105079021(PRKCE)	K04830+K08046+K18050
Organismal Systems	Immune system	IL-17 signaling pathway	2	75	0.690748	0.957564	ko04657	ncbi_105069349(MAPK1);ncbi_105074812(TRADD)	K04371+K03171
Organismal Systems	Endocrine system	Adipocytokine signaling pathway	2	75	0.690748	0.957564	ko04920	ncbi_105074812(TRADD);ncbi_105080116(STAT3)	K03171+K04692
Environmental Information Processing	Signal transduction	HIF-1 signaling pathway	3	113	0.697998	0.957564	ko04066	ncbi_105069349(MAPK1);ncbi_105076175(PFKM);ncbi_105080116(STAT3)	K04371+K00850+K04692
Cellular Processes	Transport and catabolism	Autophagy - animal	3	114	0.703694	0.957564	ko04140	ncbi_105069349(MAPK1);ncbi_105075951(LAMP2);ncbi_105082045(ATG12)	K04371+K06528+K08336
Metabolism	Amino acid metabolism	Alanine, aspartate and glutamate metabolism	1	38	0.705303	0.957564	ko00250	ncbi_105063981(GLS)	K01425
Metabolism	Amino acid metabolism	Tyrosine metabolism	1	40	0.723711	0.966534	ko00350	ncbi_105070352(ALDH3B1)	K00129
Organismal Systems	Environmental adaptation	Thermogenesis	5	191	0.726695	0.966534	ko04714	ncbi_105063021(NDUFB2);ncbi_105067815(ATP5L);ncbi_105068196(CREB3L4);ncbi_105070353(NDUFS8);ncbi_105076187(ADCY6)	K03958+K02140+K09048+K03941+K08046
Organismal Systems	Nervous system	Neurotrophin signaling pathway	3	119	0.730952	0.966534	ko04722	ncbi_105063019(BRAF);ncbi_105069349(MAPK1);ncbi_105075746(LOC105075746)	K04365+K04371+K12465
Organismal Systems	Circulatory system	Cardiac muscle contraction	2	83	0.743103	0.966534	ko04260	ncbi_105075952(ATP1B4);ncbi_105076188(CACNB3)	K01540+K04864
Environmental Information Processing	Signal transduction	MAPK signaling pathway	8	302	0.74453	0.966534	ko04010	ncbi_105063019(BRAF);ncbi_105067059(FGF13);ncbi_105067906(PPP3CA);ncbi_105069349(MAPK1);ncbi_105071593(NF1);ncbi_105074812(TRADD);ncbi_105076188(CACNB3);ncbi_105083612(PAK1)	K04365+K04358+K04348+K04371+K08052+K03171+K04864+K04409
Genetic Information Processing	Transcription	Basal transcription factors	1	43	0.7492	0.966534	ko03022	ncbi_105076688(TAF10)	K03134
Environmental Information Processing	Signal transduction	Hippo signaling pathway	4	162	0.758287	0.966534	ko04390	ncbi_105061760(CTNNB1);ncbi_105066689(PRKCI);ncbi_105071486(WNT3);ncbi_105071612(WNT9B)	K02105+K06069+K00312+K01064
Genetic Information Processing	Translation	RNA transport	4	163	0.762526	0.966534	ko03013	ncbi_105068193(NUP210L);ncbi_105076013(LOC105076013);ncbi_105078984(GEMIN6);ncbi_105080937(LOC105080937)	K14314+K07936+K13134+K14284
Metabolism	Amino acid metabolism	Glycine, serine and threonine metabolism	1	45	0.764878	0.966534	ko00260	ncbi_105071500(SRR)	K12235
Genetic Information Processing	Translation	Aminoacyl-tRNA biosynthesis	1	46	0.772347	0.966534	ko00970	ncbi_105066917(CARS2)	K01883
Organismal Systems	Digestive system	Carbohydrate digestion and absorption	1	47	0.77958	0.966534	ko04973	ncbi_105075952(ATP1B4)	K01540
Environmental Information Processing	Signal transduction	Notch signaling pathway	1	48	0.786584	0.966534	ko04330	ncbi_105080124(KAT2A)	K06062
Metabolism	Glycan biosynthesis and metabolism	N-Glycan biosynthesis	1	50	0.799935	0.966534	ko00510	ncbi_105063488(MAN1C1)	K01230
Metabolism	Lipid metabolism	Sphingolipid metabolism	1	50	0.799935	0.966534	ko00600	ncbi_105074658(SGPP1)	K04716
Metabolism	Amino acid metabolism	Valine, leucine and isoleucine degradation	1	51	0.806296	0.966534	ko00280	ncbi_105082072(HIBADH)	K00020
Metabolism	Amino acid metabolism	Arginine and proline metabolism	1	51	0.806296	0.966534	ko00330	ncbi_105083345(P4HA3)	K00472
Metabolism	Carbohydrate metabolism	Amino sugar and nucleotide sugar metabolism	1	51	0.806296	0.966534	ko00520	ncbi_105067351(GNE)	K12409
Organismal Systems	Aging	Longevity regulating pathway - mammal	2	96	0.812024	0.966534	ko04211	ncbi_105068196(CREB3L4);ncbi_105076187(ADCY6)	K09048+K08046
Organismal Systems	Endocrine system	GnRH signaling pathway	2	96	0.812024	0.966534	ko04912	ncbi_105069349(MAPK1);ncbi_105076187(ADCY6)	K04371+K08046
Organismal Systems	Digestive system	Mineral absorption	1	53	0.818419	0.966534	ko04978	ncbi_105075952(ATP1B4)	K01540
Environmental Information Processing	Signal transduction	Phosphatidylinositol signaling system	2	98	0.821034	0.966534	ko04070	ncbi_105064017(PLCD4);ncbi_105071517(INPP5K)	K05857+K01106
Environmental Information Processing	Signal transduction	Hippo signaling pathway -fly	1	55	0.829787	0.970694	ko04391	ncbi_105066689(PRKCI)	K06069
Metabolism	Metabolism of cofactors and vitamins	Retinol metabolism	1	56	0.835202	0.970922	ko00830	ncbi_105078898(BCO1)	K00515
Metabolism	Lipid metabolism	Glycerolipid metabolism	1	59	0.850441	0.982497	ko00561	ncbi_105070100(DAK)	K00863
Organismal Systems	Endocrine system	Ovarian Steroidogenesis	1	61	0.859812	0.98287	ko04913	ncbi_105076187(ADCY6)	K08046
Metabolism	Global and overview maps	Carbon metabolism	2	112	0.873982	0.98287	ko01200	ncbi_105070100(DAK);ncbi_105076175(PFKM)	K00863+K00850
Environmental Information Processing	Signal transduction	Jak-STAT signaling pathway	3	162	0.891274	0.98287	ko04630	ncbi_105080116(STAT3);ncbi_105080117(STAT5A);ncbi_105080118(STAT5B)	K04692+K11223+K11224
Organismal Systems	Immune system	Antigen processing and presentation	1	70	0.895254	0.98287	ko04612	ncbi_105081302(NFYB)	K08065
Organismal Systems	Endocrine system	PPAR signaling pathway	1	73	0.904959	0.98287	ko03320	ncbi_105076687(ILK)	K06272
Organismal Systems	Aging	Longevity regulating pathway - multiple species	1	74	0.907991	0.98287	ko04213	ncbi_105076187(ADCY6)	K08046
Organismal Systems	Immune system	NOD-like receptor signaling pathway	2	125	0.909879	0.98287	ko04621	ncbi_105069349(MAPK1);ncbi_105082045(ATG12)	K04371+K08336
Cellular Processes	Cell growth and death	p53 signaling pathway	1	75	0.910927	0.98287	ko04115	ncbi_105082625(CCNG1)	K10145
Organismal Systems	Immune system	Complement and coagulation cascades	1	77	0.916521	0.98287	ko04610	ncbi_105067060(F9)	K01321
Organismal Systems	Sensory system	Taste transduction	1	77	0.916521	0.98287	ko04742	ncbi_105076187(ADCY6)	K08046
Organismal Systems	Development	Osteoclast differentiation	2	130	0.920952	0.98287	ko04380	ncbi_105067906(PPP3CA);ncbi_105069349(MAPK1)	K04348+K04371
Cellular Processes	Transport and catabolism	Peroxisome	1	80	0.924264	0.98287	ko04146	ncbi_105066533(PEX13)	K13344
Cellular Processes	Cell growth and death	Apoptosis	2	133	0.92697	0.98287	ko04210	ncbi_105069349(MAPK1);ncbi_105074812(TRADD)	K04371+K03171
Environmental Information Processing	Signal transduction	TGF-beta signaling pathway	1	82	0.929025	0.98287	ko04350	ncbi_105069349(MAPK1)	K04371
Cellular Processes	Cell growth and death	Cellular senescence	2	138	0.936054	0.98287	ko04218	ncbi_105067906(PPP3CA);ncbi_105069349(MAPK1)	K04348+K04371
Environmental Information Processing	Signal transduction	Calcium signaling pathway	3	186	0.937461	0.98287	ko04020	ncbi_105064017(PLCD4);ncbi_105067906(PPP3CA);ncbi_105079301(GRPR)	K05857+K04348+K04169
Environmental Information Processing	Signaling molecules and interaction	Cell adhesion molecules (CAMs)	2	153	0.957319	0.98287	ko04514	ncbi_105066691(CLDN11);ncbi_105070542(CLDN5)	K06087+K06087
Environmental Information Processing	Signal transduction	NF-kappa B signaling pathway	1	98	0.957807	0.98287	ko04064	ncbi_105074812(TRADD)	K03171
Metabolism	Lipid metabolism	Glycerophospholipid metabolism	1	99	0.959158	0.98287	ko00564	ncbi_105070431(CHKA)	K14156
Organismal Systems	Immune system	Toll-like receptor signaling pathway	1	99	0.959158	0.98287	ko04620	ncbi_105069349(MAPK1)	K04371
Environmental Information Processing	Signal transduction	Phospholipase D signaling pathway	2	157	0.961733	0.98287	ko04072	ncbi_105069349(MAPK1);ncbi_105076187(ADCY6)	K04371+K08046
Metabolism	Nucleotide metabolism	Purine metabolism	2	179	0.979198	0.993188	ko00230	ncbi_105067337(NPR2);ncbi_105076187(ADCY6)	K12324+K08046
Cellular Processes	Cell growth and death	Cell cycle	1	125	0.982508	0.993188	ko04110	ncbi_105070576(CDC45)	K06628
Metabolism	Global and overview maps	Metabolic pathways	27	1263	0.993528	0.997363	ko01100	ncbi_105063021(NDUFB2);ncbi_105063488(MAN1C1);ncbi_105063981(GLS);ncbi_105064017(PLCD4);ncbi_105064373(HMGCR);ncbi_105065256(ENOPH1);ncbi_105066601(GBE1);ncbi_105067351(GNE);ncbi_105067815(ATP5L);ncbi_105070100(DAK);ncbi_105070352(ALDH3B1);ncbi_105070353(NDUFS8);ncbi_105070354(TCIRG1);ncbi_105070431(CHKA);ncbi_105071500(SRR);ncbi_105071517(INPP5K);ncbi_105072011(ACSS3);ncbi_105075948(C1GALT1C1);n…	K03958+K01230+K01425+K05857+K00021+K09880+K00700+K12409+K02140+K00863+K00129+K03941+K02154+K14156+K12235+K01106+K01908+K09653+K00850+K00515+K01785+K00456+K00020+K13499+K00789+K00472+K00739
Organismal Systems	Sensory system	Olfactory transduction	13	771	0.997363	0.997363	ko04740	ncbi_105063712(LOC105063712);ncbi_105067338(LOC105067338);ncbi_105067340(LOC105067340);ncbi_105067343(LOC105067343);ncbi_105067344(LOC105067344);ncbi_105067345(LOC105067345);ncbi_105067543(LOC105067543);ncbi_105067544(LOC105067544);ncbi_105067545(LOC105067545);ncbi_105076334(LOC105076334);ncbi_105076335(LOC105076335);ncbi_105076336(LOC105076336);ncbi_105076337(LOC105076337)	K04257+K04257+K04257+K04257+K04257+K04257+K04257+K04257+K04257+K04257+K04257+K04257+K04257
