# Supplementary material for: Exploring the genomic resources of seven domestic Bactrian camel populations in China through restriction site-associated DNA sequencing
Source: PLoS One. 2021 Apr 29;16(4):e0250168. doi: 10.1371/journal.pone.0250168 (PMC8084232; doi:10.1371/journal.pone.0250168)
Supplement: S21 Table — (XLSX) [file pone.0250168.s021.xlsx]

## Sheet: Table S21
Table S21. KEGG enrichment of the selected genes in Nanjiang camel.
KEGG_A_class	KEGG_B_class	Pathway	other_vs_NJ_0.05_fst_pi_sig_intersect (187)	All (6687)	Pvalue	Qvalue	Pathway ID	Genes	K_IDs
Organismal Systems	Excretory system	Endocrine and other factor-regulated calcium reabsorption	7	51	0.000488331	0.0937595	ko04961	ncbi_105062647(AP2A1);ncbi_105062677(LOC105062677);ncbi_105063354(AP2M1);ncbi_105067350(CLTA);ncbi_105074715(SLC8A3);ncbi_105075952(ATP1B4);ncbi_105076170(VDR)	K11824+K01325+K11826+K04644+K05849+K01540+K08539
Metabolism	Carbohydrate metabolism	Inositol phosphate metabolism	7	70	0.00323705	0.308435	ko00562	ncbi_105064017(PLCD4);ncbi_105070139(MTMR1);ncbi_105070162(MTM1);ncbi_105071517(INPP5K);ncbi_105072928(INPP1);ncbi_105081861(PTEN);ncbi_105082578(ISYNA1)	K05857+K18081+K01108+K01106+K01107+K01110+K01858
Metabolism	Amino acid metabolism	Tyrosine metabolism	5	40	0.0048193	0.308435	ko00350	ncbi_105080089(LOC105080089);ncbi_105080090(AOC3);ncbi_105080091(AOC2);ncbi_105082311(LOC105082311);ncbi_105082336(LOC105082336)	K00276+K00276+K00276+K00157+K00157
Organismal Systems	Nervous system	Synaptic vesicle cycle	6	62	0.00740094	0.355245	ko04721	ncbi_105062630(SLC17A7);ncbi_105062647(AP2A1);ncbi_105063354(AP2M1);ncbi_105064840(ATP6V0C);ncbi_105067350(CLTA);ncbi_105068402(CACNA1A)	K12302+K11824+K11826+K02155+K04644+K04344
Metabolism	Metabolism of other amino acids	beta-Alanine metabolism	4	32	0.0115457	0.41584	ko00410	ncbi_105072927(HIBCH);ncbi_105080089(LOC105080089);ncbi_105080090(AOC3);ncbi_105080091(AOC2)	K05605+K00276+K00276+K00276
Organismal Systems	Nervous system	Serotonergic synapse	8	119	0.0180163	0.41584	ko04726	ncbi_105063141(KCND2);ncbi_105063348(LOC105063348);ncbi_105063349(LOC105063349);ncbi_105063351(HTR3E);ncbi_105063370(LOC105063370);ncbi_105068402(CACNA1A);ncbi_105070137(GNG3);ncbi_105079376(ARAF)	K04892+K04819+K04819+K04819+K04819+K04344+K04540+K08845
Organismal Systems	Endocrine system	Insulin signaling pathway	9	143	0.0184688	0.41584	ko04910	ncbi_105063159(PPP1R3A);ncbi_105064838(PDPK1);ncbi_105064853(TSC2);ncbi_105066689(PRKCI);ncbi_105071517(INPP5K);ncbi_105079376(ARAF);ncbi_105079378(ELK1);ncbi_105079975(AKT1);ncbi_105080088(G6PC)	K07189+K06276+K07207+K06069+K01106+K08845+K04375+K04456+K01084
Environmental Information Processing	Signal transduction	Phosphatidylinositol signaling system	7	98	0.0194818	0.41584	ko04070	ncbi_105064017(PLCD4);ncbi_105070139(MTMR1);ncbi_105070162(MTM1);ncbi_105071517(INPP5K);ncbi_105072325(DGKG);ncbi_105072928(INPP1);ncbi_105081861(PTEN)	K05857+K18081+K01108+K01106+K00901+K01107+K01110
Metabolism	Metabolism of cofactors and vitamins	Vitamin B6 metabolism	2	8	0.0194925	0.41584	ko00750	ncbi_105082311(LOC105082311);ncbi_105082336(LOC105082336)	K00157+K00157
Metabolism	Amino acid metabolism	Phenylalanine metabolism	3	24	0.0282834	0.543041	ko00360	ncbi_105080089(LOC105080089);ncbi_105080090(AOC3);ncbi_105080091(AOC2)	K00276+K00276+K00276
Environmental Information Processing	Signal transduction	FoxO signaling pathway	8	135	0.0350294	0.592206	ko04068	ncbi_105064176(MAPK14);ncbi_105064346(HOMER1);ncbi_105064838(PDPK1);ncbi_105067101(PLK4);ncbi_105079376(ARAF);ncbi_105079975(AKT1);ncbi_105080088(G6PC);ncbi_105081861(PTEN)	K04441+K15010+K06276+K08863+K08845+K04456+K01084+K01110
Genetic Information Processing	Replication and repair	Nucleotide excision repair	4	46	0.038799	0.592206	ko03420	ncbi_105071507(RPA1);ncbi_105074781(CCNH);ncbi_105075949(CUL4B);ncbi_105076453(DDB2)	K07466+K06634+K10609+K10140
Organismal Systems	Digestive system	Protein digestion and absorption	6	91	0.0415144	0.592206	ko04974	ncbi_105063079(CPA1);ncbi_105063207(CPA2);ncbi_105074715(SLC8A3);ncbi_105075952(ATP1B4);ncbi_105079297(ACE2);ncbi_105082734(ELN)	K08779+K01298+K05849+K01540+K09708+K14211
Organismal Systems	Immune system	RIG-I-like receptor signaling pathway	5	69	0.0431817	0.592206	ko04622	ncbi_105064176(MAPK14);ncbi_105073294(LOC105073294);ncbi_105073340(LOC105073340);ncbi_105076004(DDX3X);ncbi_105079403(OTUD5)	K04441+K12652+K12652+K11594+K12655
Genetic Information Processing	Replication and repair	Fanconi anemia pathway	4	50	0.0502936	0.622887	ko03460	ncbi_105069055(FANCI);ncbi_105071507(RPA1);ncbi_105077129(REV3L);ncbi_105080080(BRCA1)	K10895+K07466+K02350+K10605
Environmental Information Processing	Signal transduction	Sphingolipid signaling pathway	7	122	0.0543546	0.622887	ko04071	ncbi_105064176(MAPK14);ncbi_105064838(PDPK1);ncbi_105067010(NOS3);ncbi_105070655(PPP2R5B);ncbi_105079975(AKT1);ncbi_105081861(PTEN);ncbi_105081974(CERS6)	K04441+K06276+K13242+K11584+K04456+K01110+K04710
Metabolism	Biosynthesis of other secondary metabolites	Monobactam biosynthesis	1	2	0.0551515	0.622887	ko00261	ncbi_105081864(PAPSS2)	K13811
Organismal Systems	Sensory system	Taste transduction	5	77	0.0637043	0.679513	ko04742	ncbi_105063348(LOC105063348);ncbi_105063349(LOC105063349);ncbi_105063351(HTR3E);ncbi_105063370(LOC105063370);ncbi_105068402(CACNA1A)	K04819+K04819+K04819+K04819+K04344
Genetic Information Processing	Replication and repair	Homologous recombination	3	35	0.0733124	0.731184	ko03440	ncbi_105071507(RPA1);ncbi_105074701(RAD51B);ncbi_105080080(BRCA1)	K07466+K10869+K10605
Environmental Information Processing	Signal transduction	mTOR signaling pathway	7	132	0.076165	0.731184	ko04150	ncbi_105063353(DVL3);ncbi_105063697(WNT2B);ncbi_105064838(PDPK1);ncbi_105064853(TSC2);ncbi_105079975(AKT1);ncbi_105081861(PTEN);ncbi_105082297(STRADB)	K02353+K00182+K06276+K07207+K04456+K01110+K17532
Genetic Information Processing	Translation	Ribosome biogenesis in eukaryotes	5	84	0.0854647	0.750111	ko03008	ncbi_105070147(NXF1);ncbi_105071596(UTP6);ncbi_105073991(LOC105073991);ncbi_105076013(LOC105076013);ncbi_105082749(SBDS)	K14284+K14557+K07936+K07936+K14574
Genetic Information Processing	Translation	RNA transport	8	163	0.0859503	0.750111	ko03013	ncbi_105063329(FXR1);ncbi_105063352(EIF2B5);ncbi_105069309(LOC105069309);ncbi_105069654(LOC105069654);ncbi_105070147(NXF1);ncbi_105073293(KPNB1);ncbi_105073991(LOC105073991);ncbi_105076013(LOC105076013)	K15516+K03240+K13126+K03250+K14284+K14293+K07936+K07936
Organismal Systems	Excretory system	Aldosterone-regulated sodium reabsorption	3	39	0.0945473	0.768708	ko04960	ncbi_105064838(PDPK1);ncbi_105064856(SLC9A3R2);ncbi_105075952(ATP1B4)	K06276+K13358+K01540
Cellular Processes	Transport and catabolism	Autophagy - animal	6	114	0.0993388	0.768708	ko04140	ncbi_105064838(PDPK1);ncbi_105064853(TSC2);ncbi_105075951(LAMP2);ncbi_105079975(AKT1);ncbi_105080094(BECN1);ncbi_105081861(PTEN)	K06276+K07207+K06528+K04456+K08334+K01110
Cellular Processes	Cellular community - eukaryotes	Signaling pathways regulating pluripotency of stem cells	7	144	0.108237	0.768708	ko04550	ncbi_105063353(DVL3);ncbi_105063697(WNT2B);ncbi_105064176(MAPK14);ncbi_105066544(OTX1);ncbi_105066690(SKIL);ncbi_105067077(ZIC3);ncbi_105079975(AKT1)	K02353+K00182+K04441+K09326+K18499+K18487+K04456
Genetic Information Processing	Transcription	Basal transcription factors	3	43	0.11798	0.768708	ko03022	ncbi_105070144(TAF6L);ncbi_105070146(TMEM179B);ncbi_105074781(CCNH)	K03131+K03131+K06634
Genetic Information Processing	Translation	mRNA surveillance pathway	5	94	0.122426	0.768708	ko03015	ncbi_105069309(LOC105069309);ncbi_105070147(NXF1);ncbi_105070655(PPP2R5B);ncbi_105071502(SMG6);ncbi_105080644(CSTF2)	K13126+K14284+K11584+K11124+K14407
Organismal Systems	Nervous system	Retrograde endocannabinoid signaling	7	149	0.12345	0.768708	ko04723	ncbi_105062630(SLC17A7);ncbi_105064176(MAPK14);ncbi_105068402(CACNA1A);ncbi_105070137(GNG3);ncbi_105073974(MGLL);ncbi_105076439(NDUFS3);ncbi_105079364(NDUFB11)	K12302+K04441+K04344+K04540+K01054+K03936+K11351
Environmental Information Processing	Signal transduction	Hippo signaling pathway - multiple species	2	22	0.124849	0.768708	ko04392	ncbi_105062625(TEAD2);ncbi_105069608(STK3)	K09448+K04412
Metabolism	Amino acid metabolism	Glycine, serine and threonine metabolism	3	45	0.130431	0.768708	ko00260	ncbi_105080089(LOC105080089);ncbi_105080090(AOC3);ncbi_105080091(AOC2)	K00276+K00276+K00276
Environmental Information Processing	Signal transduction	AMPK signaling pathway	6	124	0.133375	0.768708	ko04152	ncbi_105064838(PDPK1);ncbi_105064853(TSC2);ncbi_105070655(PPP2R5B);ncbi_105079975(AKT1);ncbi_105080088(G6PC);ncbi_105082297(STRADB)	K06276+K07207+K11584+K04456+K01084+K17532
Organismal Systems	Immune system	Fc gamma R-mediated phagocytosis	5	98	0.139002	0.768708	ko04666	ncbi_105077116(WASF1);ncbi_105079392(WAS);ncbi_105079975(AKT1);ncbi_105082635(DOCK2);ncbi_105082735(LIMK1)	K05753+K05747+K04456+K12367+K05743
Organismal Systems	Immune system	Intestinal immune network for IgA production	3	47	0.143323	0.768708	ko04672	ncbi_105067115(IL2);ncbi_105073193(TNFRSF13C);ncbi_105080102(CCR10)	K05429+K05151+K04185
Organismal Systems	Digestive system	Carbohydrate digestion and absorption	3	47	0.143323	0.768708	ko04973	ncbi_105075952(ATP1B4);ncbi_105079975(AKT1);ncbi_105080088(G6PC)	K01540+K04456+K01084
Cellular Processes	Transport and catabolism	Lysosome	6	127	0.144551	0.768708	ko04142	ncbi_105064840(ATP6V0C);ncbi_105067350(CLTA);ncbi_105070308(CTSF);ncbi_105075951(LAMP2);ncbi_105076452(ACP2);ncbi_105080111(NAGLU)	K02155+K04644+K01373+K06528+K14410+K01205
Environmental Information Processing	Membrane transport	ABC transporters	3	48	0.149922	0.768708	ko02010	ncbi_105063369(ABCC5);ncbi_105064923(LOC105064923);ncbi_105067011(ABCB8)	K05668+K05643+K05655
Organismal Systems	Digestive system	Pancreatic secretion	5	101	0.152049	0.768708	ko04972	ncbi_105063079(CPA1);ncbi_105063207(CPA2);ncbi_105063448(SLC9A1);ncbi_105067014(SLC4A2);ncbi_105075952(ATP1B4)	K08779+K01298+K05742+K13855+K01540
Organismal Systems	Endocrine system	Renin-angiotensin system	2	25	0.153755	0.768708	ko04614	ncbi_105062677(LOC105062677);ncbi_105079297(ACE2)	K01325+K09708
Environmental Information Processing	Signal transduction	Apelin signaling pathway	6	130	0.156144	0.768708	ko04371	ncbi_105063448(SLC9A1);ncbi_105067010(NOS3);ncbi_105070137(GNG3);ncbi_105074715(SLC8A3);ncbi_105079975(AKT1);ncbi_105080094(BECN1)	K05742+K13242+K04540+K05849+K04456+K08334
Organismal Systems	Endocrine system	Thyroid hormone signaling pathway	6	133	0.168133	0.793949	ko04919	ncbi_105063448(SLC9A1);ncbi_105064017(PLCD4);ncbi_105064838(PDPK1);ncbi_105064853(TSC2);ncbi_105075952(ATP1B4);ncbi_105079975(AKT1)	K05742+K05857+K06276+K07207+K01540+K04456
Metabolism	Amino acid metabolism	Valine, leucine and isoleucine degradation	3	51	0.170277	0.793949	ko00280	ncbi_105072927(HIBCH);ncbi_105082311(LOC105082311);ncbi_105082336(LOC105082336)	K05605+K00157+K00157
Genetic Information Processing	Transcription	RNA polymerase	2	27	0.173676	0.793949	ko03020	ncbi_105068983(POLR3D);ncbi_105070143(POLR2G)	K03026+K03015
Organismal Systems	Digestive system	Mineral absorption	3	53	0.184266	0.822768	ko04978	ncbi_105074715(SLC8A3);ncbi_105075952(ATP1B4);ncbi_105076170(VDR)	K05849+K01540+K08539
Genetic Information Processing	Folding, sorting and degradation	Ubiquitin mediated proteolysis	6	139	0.193221	0.834378	ko04120	ncbi_105063085(UBE2H);ncbi_105075949(CUL4B);ncbi_105076453(DDB2);ncbi_105079366(UBA1);ncbi_105080080(BRCA1);ncbi_105081524(HUWE1)	K10576+K10609+K10140+K03178+K10605+K10592
Environmental Information Processing	Signal transduction	Hippo signaling pathway -fly	3	55	0.198547	0.834378	ko04391	ncbi_105062625(TEAD2);ncbi_105066689(PRKCI);ncbi_105069608(STK3)	K09448+K06069+K04412
Metabolism	Metabolism of cofactors and vitamins	Riboflavin metabolism	1	8	0.2031	0.834378	ko00740	ncbi_105076452(ACP2)	K14410
Metabolism	Metabolism of cofactors and vitamins	Nicotinate and nicotinamide metabolism	2	30	0.204249	0.834378	ko00760	ncbi_105082311(LOC105082311);ncbi_105082336(LOC105082336)	K00157+K00157
Metabolism	Energy metabolism	Sulfur metabolism	1	9	0.225412	0.881925	ko00920	ncbi_105081864(PAPSS2)	K13811
Organismal Systems	Nervous system	GABAergic synapse	4	87	0.22563	0.881925	ko04727	ncbi_105068402(CACNA1A);ncbi_105070137(GNG3);ncbi_105074685(GPHN);ncbi_105082298(TRAK2)	K04344+K04540+K15376+K15374
Environmental Information Processing	Signal transduction	VEGF signaling pathway	3	61	0.242793	0.881925	ko04370	ncbi_105064176(MAPK14);ncbi_105067010(NOS3);ncbi_105079975(AKT1)	K04441+K13242+K04456
Organismal Systems	Circulatory system	Adrenergic signaling in cardiomyocytes	6	151	0.247196	0.881925	ko04261	ncbi_105063448(SLC9A1);ncbi_105064176(MAPK14);ncbi_105070655(PPP2R5B);ncbi_105074715(SLC8A3);ncbi_105075952(ATP1B4);ncbi_105079975(AKT1)	K05742+K04441+K11584+K05849+K01540+K04456
Organismal Systems	Endocrine system	Progesterone-mediated oocyte maturation	4	93	0.262232	0.881925	ko04914	ncbi_105064176(MAPK14);ncbi_105079376(ARAF);ncbi_105079975(AKT1);ncbi_105082163(CDC25C)	K04441+K08845+K04456+K05867
Environmental Information Processing	Signal transduction	PI3K-Akt signaling pathway	12	348	0.267221	0.881925	ko04151	ncbi_105062634(FLT3LG);ncbi_105064838(PDPK1);ncbi_105064853(TSC2);ncbi_105067010(NOS3);ncbi_105067115(IL2);ncbi_105070137(GNG3);ncbi_105070655(PPP2R5B);ncbi_105079975(AKT1);ncbi_105080080(BRCA1);ncbi_105080088(G6PC);ncbi_105081861(PTEN);ncbi_105082587(COMP)	K05454+K06276+K07207+K13242+K05429+K04540+K11584+K04456+K10605+K01084+K01110+K04659
Metabolism	Global and overview maps	Metabolic pathways	39	1263	0.269473	0.881925	ko01100	ncbi_105063356(ALG3);ncbi_105064017(PLCD4);ncbi_105064840(ATP6V0C);ncbi_105067010(NOS3);ncbi_105067351(GNE);ncbi_105068983(POLR3D);ncbi_105070129(GANAB);ncbi_105070139(MTMR1);ncbi_105070143(POLR2G);ncbi_105070162(MTM1);ncbi_105071517(INPP5K);ncbi_105072325(DGKG);ncbi_105072927(HIBCH);ncbi_105072928(INPP1);ncbi_105073974(MGLL);ncbi_105074685(GPHN);ncbi_105075355(ADK);ncbi_105075754(ACSL4);ncbi_105…	K03845+K05857+K02155+K13242+K12409+K03026+K05546+K18081+K03015+K01108+K01106+K00901+K05605+K01107+K01054+K15376+K00856+K01897+K09653+K03936+K14410+K02350+K11351+K01824+K01939+K01084+K00276+K00276+K00276+K02318+K00044+K01205+K01110+K13811+K04710+K15374+K00157+K00157+K01858
Genetic Information Processing	Replication and repair	DNA replication	2	37	0.277166	0.881925	ko03030	ncbi_105071507(RPA1);ncbi_105074003(MCM2)	K07466+K02540
Cellular Processes	Transport and catabolism	Endocytosis	9	254	0.280303	0.881925	ko04144	ncbi_105062647(AP2A1);ncbi_105063354(AP2M1);ncbi_105066689(PRKCI);ncbi_105067036(AGAP3);ncbi_105067350(CLTA);ncbi_105070652(EHD1);ncbi_105079392(WAS);ncbi_105080098(VPS25);ncbi_105081474(LOC105081474)	K11824+K11826+K06069+K12491+K04644+K12483+K05747+K12189+K12495
Organismal Systems	Nervous system	Dopaminergic synapse	5	127	0.282196	0.881925	ko04728	ncbi_105064176(MAPK14);ncbi_105068402(CACNA1A);ncbi_105070137(GNG3);ncbi_105070655(PPP2R5B);ncbi_105079975(AKT1)	K04441+K04344+K04540+K11584+K04456
Organismal Systems	Immune system	Fc epsilon RI signaling pathway	3	68	0.296134	0.881925	ko04664	ncbi_105064176(MAPK14);ncbi_105064838(PDPK1);ncbi_105079975(AKT1)	K04441+K06276+K04456
Organismal Systems	Development	Osteoclast differentiation	5	130	0.298574	0.881925	ko04380	ncbi_105064176(MAPK14);ncbi_105076446(SPI1);ncbi_105079445(LOC105079445);ncbi_105079975(AKT1);ncbi_105080637(NOX1)	K04441+K09438+K08009+K04456+K08008
Genetic Information Processing	Transcription	Spliceosome	5	133	0.315105	0.881925	ko03040	ncbi_105068448(PRPF6);ncbi_105071514(PRPF8);ncbi_105073844(LOC105073844);ncbi_105077118(CDC40);ncbi_105079400(PQBP1)	K12855+K12856+K12870+K12816+K12865
Metabolism	Lipid metabolism	Fatty acid biosynthesis	1	14	0.327986	0.881925	ko00061	ncbi_105075754(ACSL4)	K01897
Genetic Information Processing	Translation	Ribosome	6	168	0.329711	0.881925	ko03010	ncbi_105064563(LOC105064563);ncbi_105064604(LOC105064604);ncbi_105067305(LOC105067305);ncbi_105070301(MRPL11);ncbi_105080083(RPL27);ncbi_105081996(LOC105081996)	K02905+K02998+K02921+K02867+K02901+K02940
Organismal Systems	Immune system	T cell receptor signaling pathway	4	104	0.331713	0.881925	ko04660	ncbi_105064176(MAPK14);ncbi_105064838(PDPK1);ncbi_105067115(IL2);ncbi_105079975(AKT1)	K04441+K06276+K05429+K04456
Organismal Systems	Endocrine system	PPAR signaling pathway	3	73	0.334694	0.881925	ko03320	ncbi_105064838(PDPK1);ncbi_105075754(ACSL4);ncbi_105076451(NR1H3)	K06276+K01897+K08536
Environmental Information Processing	Signal transduction	MAPK signaling pathway	10	302	0.337097	0.881925	ko04010	ncbi_105062634(FLT3LG);ncbi_105064176(MAPK14);ncbi_105068402(CACNA1A);ncbi_105069608(STK3);ncbi_105070649(MAP4K2);ncbi_105071593(NF1);ncbi_105074880(RASA1);ncbi_105079376(ARAF);ncbi_105079378(ELK1);ncbi_105079975(AKT1)	K05454+K04441+K04344+K04412+K04414+K08052+K04352+K08845+K04375+K04456
Genetic Information Processing	Folding, sorting and degradation	Proteasome	2	43	0.3395	0.881925	ko03050	ncbi_105076444(PSMC3);ncbi_105080092(PSME3)	K03065+K06698
Cellular Processes	Cell growth and death	Cellular senescence	5	138	0.342903	0.881925	ko04218	ncbi_105064176(MAPK14);ncbi_105064853(TSC2);ncbi_105067103(SLC25A31);ncbi_105079975(AKT1);ncbi_105081861(PTEN)	K04441+K07207+K05863+K04456+K01110
Cellular Processes	Cell growth and death	p53 signaling pathway	3	75	0.350117	0.881925	ko04115	ncbi_105064853(TSC2);ncbi_105076453(DDB2);ncbi_105081861(PTEN)	K07207+K10140+K01110
Organismal Systems	Endocrine system	Adipocytokine signaling pathway	3	75	0.350117	0.881925	ko04920	ncbi_105075754(ACSL4);ncbi_105079975(AKT1);ncbi_105080088(G6PC)	K01897+K04456+K01084
Metabolism	Amino acid metabolism	Tryptophan metabolism	2	47	0.380177	0.881925	ko00380	ncbi_105082311(LOC105082311);ncbi_105082336(LOC105082336)	K00157+K00157
Metabolism	Nucleotide metabolism	Purine metabolism	6	179	0.384974	0.881925	ko00230	ncbi_105068983(POLR3D);ncbi_105070143(POLR2G);ncbi_105075355(ADK);ncbi_105078758(NUDT2);ncbi_105079973(ADSSL1);ncbi_105081864(PAPSS2)	K03026+K03015+K00856+K01518+K01939+K13811
Environmental Information Processing	Signal transduction	Notch signaling pathway	2	48	0.390188	0.881925	ko04330	ncbi_105063353(DVL3);ncbi_105076914(DLL4)	K02353+K06051
Metabolism	Metabolism of other amino acids	Selenocompound metabolism	1	18	0.400222	0.881925	ko00450	ncbi_105081864(PAPSS2)	K13811
Organismal Systems	Aging	Longevity regulating pathway - worm	3	82	0.403666	0.881925	ko04212	ncbi_105064176(MAPK14);ncbi_105079975(AKT1);ncbi_105081861(PTEN)	K04441+K04456+K01110
Cellular Processes	Cellular community - eukaryotes	Adherens junction	3	82	0.403666	0.881925	ko04520	ncbi_105070307(LOC105070307);ncbi_105077116(WASF1);ncbi_105079392(WAS)	K05699+K05753+K05747
Organismal Systems	Digestive system	Gastric acid secretion	3	82	0.403666	0.881925	ko04971	ncbi_105063448(SLC9A1);ncbi_105067014(SLC4A2);ncbi_105075952(ATP1B4)	K05742+K13855+K01540
Organismal Systems	Nervous system	Glutamatergic synapse	4	116	0.408422	0.881925	ko04724	ncbi_105062630(SLC17A7);ncbi_105064346(HOMER1);ncbi_105068402(CACNA1A);ncbi_105070137(GNG3)	K12302+K15010+K04344+K04540
Metabolism	Glycan biosynthesis and metabolism	N-Glycan biosynthesis	2	50	0.409991	0.881925	ko00510	ncbi_105063356(ALG3);ncbi_105070129(GANAB)	K03845+K05546
Organismal Systems	Circulatory system	Cardiac muscle contraction	3	83	0.411228	0.881925	ko04260	ncbi_105063448(SLC9A1);ncbi_105074715(SLC8A3);ncbi_105075952(ATP1B4)	K05742+K05849+K01540
Metabolism	Amino acid metabolism	Arginine biosynthesis	1	19	0.41704	0.881925	ko00220	ncbi_105067010(NOS3)	K13242
Metabolism	Glycan biosynthesis and metabolism	Glycosaminoglycan degradation	1	19	0.41704	0.881925	ko00531	ncbi_105080111(NAGLU)	K01205
Metabolism	Metabolism of cofactors and vitamins	Pantothenate and CoA biosynthesis	1	19	0.41704	0.881925	ko00770	ncbi_105080109(COASY)	K02318
Metabolism	Carbohydrate metabolism	Amino sugar and nucleotide sugar metabolism	2	51	0.419775	0.881925	ko00520	ncbi_105064839(AMDHD2);ncbi_105067351(GNE)	K01443+K12409
Cellular Processes	Cell growth and death	Oocyte meiosis	4	119	0.427413	0.881925	ko04114	ncbi_105064176(MAPK14);ncbi_105070655(PPP2R5B);ncbi_105081484(SMC1A);ncbi_105082163(CDC25C)	K04441+K11584+K06636+K05867
Cellular Processes	Transport and catabolism	Phagosome	5	154	0.432296	0.881925	ko04145	ncbi_105064840(ATP6V0C);ncbi_105071619(RILP);ncbi_105075951(LAMP2);ncbi_105079445(LOC105079445);ncbi_105082587(COMP)	K02155+K13883+K06528+K08009+K04659
Metabolism	Lipid metabolism	Steroid biosynthesis	1	20	0.433389	0.881925	ko00100	ncbi_105079388(EBP)	K01824
Metabolism	Glycan biosynthesis and metabolism	Glycosaminoglycan biosynthesis - chondroitin sulfate / dermatan sulfate	1	20	0.433389	0.881925	ko00532	ncbi_105079424(CHST7)	K04743
Organismal Systems	Digestive system	Bile secretion	3	86	0.433728	0.881925	ko04976	ncbi_105063448(SLC9A1);ncbi_105067014(SLC4A2);ncbi_105075952(ATP1B4)	K05742+K13855+K01540
Metabolism	Xenobiotics biodegradation and metabolism	Drug metabolism - cytochrome P450	2	53	0.439093	0.881925	ko00982	ncbi_105082311(LOC105082311);ncbi_105082336(LOC105082336)	K00157+K00157
Environmental Information Processing	Signal transduction	ErbB signaling pathway	3	87	0.44116	0.881925	ko04012	ncbi_105079376(ARAF);ncbi_105079378(ELK1);ncbi_105079975(AKT1)	K08845+K04375+K04456
Organismal Systems	Environmental adaptation	Thermogenesis	6	191	0.445324	0.881925	ko04714	ncbi_105064176(MAPK14);ncbi_105064853(TSC2);ncbi_105073974(MGLL);ncbi_105075754(ACSL4);ncbi_105076439(NDUFS3);ncbi_105079364(NDUFB11)	K04441+K07207+K01054+K01897+K03936+K11351
Organismal Systems	Immune system	Leukocyte transendothelial migration	4	124	0.458703	0.881925	ko04670	ncbi_105064176(MAPK14);ncbi_105066691(CLDN11);ncbi_105070307(LOC105070307);ncbi_105079445(LOC105079445)	K04441+K06087+K05699+K08009
Organismal Systems	Immune system	Th1 and Th2 cell differentiation	3	90	0.463226	0.881925	ko04658	ncbi_105064176(MAPK14);ncbi_105067115(IL2);ncbi_105076914(DLL4)	K04441+K05429+K06051
Organismal Systems	Excretory system	Proximal tubule bicarbonate reclamation	1	22	0.464731	0.881925	ko04964	ncbi_105075952(ATP1B4)	K01540
Cellular Processes	Cell growth and death	Cell cycle	4	125	0.464896	0.881925	ko04110	ncbi_105074003(MCM2);ncbi_105074781(CCNH);ncbi_105081484(SMC1A);ncbi_105082163(CDC25C)	K02540+K06634+K06636+K05867
Metabolism	Metabolism of cofactors and vitamins	Retinol metabolism	2	56	0.467401	0.881925	ko00830	ncbi_105082311(LOC105082311);ncbi_105082336(LOC105082336)	K00157+K00157
Organismal Systems	Digestive system	Salivary secretion	3	91	0.470498	0.881925	ko04970	ncbi_105063448(SLC9A1);ncbi_105067014(SLC4A2);ncbi_105075952(ATP1B4)	K05742+K13855+K01540
Environmental Information Processing	Signal transduction	Hippo signaling pathway	5	162	0.476236	0.881925	ko04390	ncbi_105062625(TEAD2);ncbi_105063353(DVL3);ncbi_105063697(WNT2B);ncbi_105066689(PRKCI);ncbi_105069608(STK3)	K09448+K02353+K00182+K06069+K04412
Environmental Information Processing	Signal transduction	Jak-STAT signaling pathway	5	162	0.476236	0.881925	ko04630	ncbi_105062980(IL13RA1);ncbi_105067115(IL2);ncbi_105079975(AKT1);ncbi_105082311(LOC105082311);ncbi_105082336(LOC105082336)	K05076+K05429+K04456+K00157+K00157
Organismal Systems	Endocrine system	Relaxin signaling pathway	4	128	0.483321	0.881925	ko04926	ncbi_105064176(MAPK14);ncbi_105067010(NOS3);ncbi_105070137(GNG3);ncbi_105079975(AKT1)	K04441+K13242+K04540+K04456
Metabolism	Metabolism of cofactors and vitamins	Folate biosynthesis	1	24	0.494348	0.881925	ko00790	ncbi_105074685(GPHN)	K15376
Genetic Information Processing	Replication and repair	Mismatch repair	1	24	0.494348	0.881925	ko03430	ncbi_105071507(RPA1)	K07466
Metabolism	Lipid metabolism	Glycerolipid metabolism	2	59	0.49485	0.881925	ko00561	ncbi_105072325(DGKG);ncbi_105073974(MGLL)	K00901+K01054
Organismal Systems	Immune system	Platelet activation	4	130	0.495466	0.881925	ko04611	ncbi_105064176(MAPK14);ncbi_105066689(PRKCI);ncbi_105067010(NOS3);ncbi_105079975(AKT1)	K04441+K06069+K13242+K04456
Organismal Systems	Immune system	C-type lectin receptor signaling pathway	3	95	0.499134	0.881925	ko04625	ncbi_105064176(MAPK14);ncbi_105067115(IL2);ncbi_105079975(AKT1)	K04441+K05429+K04456
Organismal Systems	Endocrine system	Regulation of lipolysis in adipocyte	2	60	0.5038	0.881925	ko04923	ncbi_105073974(MGLL);ncbi_105079975(AKT1)	K01054+K04456
Metabolism	Nucleotide metabolism	Pyrimidine metabolism	3	96	0.506172	0.881925	ko00240	ncbi_105068983(POLR3D);ncbi_105070143(POLR2G);ncbi_105078758(NUDT2)	K03026+K03015+K01518
Metabolism	Glycan biosynthesis and metabolism	Glycosaminoglycan biosynthesis - heparan sulfate / heparin	1	25	0.508539	0.881925	ko00534	ncbi_105079665(HS6ST2)	K08102
Environmental Information Processing	Signal transduction	Hedgehog signaling pathway - fly	1	25	0.508539	0.881925	ko04341	ncbi_105064020(STK36)	K06228
Organismal Systems	Nervous system	Long-term depression	2	61	0.512648	0.881925	ko04730	ncbi_105068402(CACNA1A);ncbi_105079376(ARAF)	K04344+K08845
Environmental Information Processing	Signal transduction	cGMP - PKG signaling pathway	5	169	0.513765	0.881925	ko04022	ncbi_105067010(NOS3);ncbi_105067103(SLC25A31);ncbi_105074715(SLC8A3);ncbi_105075952(ATP1B4);ncbi_105079975(AKT1)	K13242+K05863+K05849+K01540+K04456
Cellular Processes	Cell motility	Regulation of actin cytoskeleton	7	241	0.514456	0.881925	ko04810	ncbi_105063448(SLC9A1);ncbi_105070307(LOC105070307);ncbi_105077116(WASF1);ncbi_105077755(TMSB4X);ncbi_105079376(ARAF);ncbi_105079392(WAS);ncbi_105082735(LIMK1)	K05742+K05699+K05753+K05764+K08845+K05747+K05743
Organismal Systems	Immune system	Toll-like receptor signaling pathway	3	99	0.526977	0.894591	ko04620	ncbi_105064176(MAPK14);ncbi_105077754(TLR8);ncbi_105079975(AKT1)	K04441+K10170+K04456
Cellular Processes	Transport and catabolism	Autophagy - other eukaryotes	1	27	0.535744	0.894591	ko04136	ncbi_105080094(BECN1)	K08334
Organismal Systems	Development	Dorso-ventral axis formation	1	28	0.54878	0.894591	ko04320	ncbi_105068981(PIWIL2)	K02156
Organismal Systems	Excretory system	Collecting duct acid secretion	1	28	0.54878	0.894591	ko04966	ncbi_105064840(ATP6V0C)	K02155
Cellular Processes	Cellular community - eukaryotes	Focal adhesion	6	213	0.551974	0.894591	ko04510	ncbi_105064838(PDPK1);ncbi_105070307(LOC105070307);ncbi_105079378(ELK1);ncbi_105079975(AKT1);ncbi_105081861(PTEN);ncbi_105082587(COMP)	K06276+K05699+K04375+K04456+K01110+K04659
Environmental Information Processing	Signal transduction	MAPK signaling pathway - fly	2	66	0.55531	0.894591	ko04013	ncbi_105064176(MAPK14);ncbi_105074880(RASA1)	K04441+K04352
Metabolism	Carbohydrate metabolism	Starch and sucrose metabolism	1	29	0.561451	0.894591	ko00500	ncbi_105080088(G6PC)	K01084
Cellular Processes	Cell growth and death	Apoptosis - multiple species	1	29	0.561451	0.894591	ko04215	ncbi_105080094(BECN1)	K08334
Metabolism	Carbohydrate metabolism	Galactose metabolism	1	30	0.573768	0.894591	ko00052	ncbi_105080088(G6PC)	K01084
Metabolism	Glycan biosynthesis and metabolism	Mucin type O-glycan biosynthesis	1	30	0.573768	0.894591	ko00512	ncbi_105075948(C1GALT1C1)	K09653
Cellular Processes	Cell growth and death	Ferroptosis	1	30	0.573768	0.894591	ko04216	ncbi_105075754(ACSL4)	K01897
Organismal Systems	Immune system	Chemokine signaling pathway	5	182	0.580309	0.894591	ko04062	ncbi_105070137(GNG3);ncbi_105079392(WAS);ncbi_105079975(AKT1);ncbi_105080102(CCR10);ncbi_105082635(DOCK2)	K04540+K05747+K04456+K04185+K12367
Metabolism	Carbohydrate metabolism	Propanoate metabolism	1	31	0.585741	0.894591	ko00640	ncbi_105072927(HIBCH)	K05605
Environmental Information Processing	Signal transduction	Calcium signaling pathway	5	186	0.599804	0.894591	ko04020	ncbi_105064017(PLCD4);ncbi_105067010(NOS3);ncbi_105067103(SLC25A31);ncbi_105068402(CACNA1A);ncbi_105074715(SLC8A3)	K05857+K13242+K05863+K04344+K05849
Organismal Systems	Endocrine system	Prolactin signaling pathway	2	73	0.610499	0.894591	ko04917	ncbi_105064176(MAPK14);ncbi_105079975(AKT1)	K04441+K04456
Organismal Systems	Nervous system	Cholinergic synapse	3	112	0.611195	0.894591	ko04725	ncbi_105068402(CACNA1A);ncbi_105070137(GNG3);ncbi_105079975(AKT1)	K04344+K04540+K04456
Environmental Information Processing	Signal transduction	HIF-1 signaling pathway	3	113	0.617247	0.894591	ko04066	ncbi_105067010(NOS3);ncbi_105079373(TIMP1);ncbi_105079975(AKT1)	K13242+K16451+K04456
Environmental Information Processing	Signal transduction	Ras signaling pathway	6	228	0.619142	0.894591	ko04014	ncbi_105062634(FLT3LG);ncbi_105070137(GNG3);ncbi_105071593(NF1);ncbi_105074880(RASA1);ncbi_105079378(ELK1);ncbi_105079975(AKT1)	K05454+K04540+K08052+K04352+K04375+K04456
Genetic Information Processing	Replication and repair	Base excision repair	1	34	0.61969	0.894591	ko03410	ncbi_105064857(NTHL1)	K10773
Genetic Information Processing	Folding, sorting and degradation	SNARE interactions in vesicular transport	1	34	0.61969	0.894591	ko04130	ncbi_105068318(STX10)	K08498
Organismal Systems	Immune system	Toll and Imd signaling pathway	1	34	0.61969	0.894591	ko04624	ncbi_105064176(MAPK14)	K04441
Genetic Information Processing	Folding, sorting and degradation	RNA degradation	2	76	0.632513	0.906087	ko03018	ncbi_105064016(RQCD1);ncbi_105069309(LOC105069309)	K12606+K13126
Organismal Systems	Immune system	Complement and coagulation cascades	2	77	0.639633	0.906087	ko04610	ncbi_105067060(F9);ncbi_105071509(SERPINF2)	K01321+K03983
Organismal Systems	Nervous system	Neurotrophin signaling pathway	3	119	0.652214	0.906087	ko04722	ncbi_105064176(MAPK14);ncbi_105064838(PDPK1);ncbi_105079975(AKT1)	K04441+K06276+K04456
Metabolism	Lipid metabolism	Fatty acid degradation	1	38	0.660688	0.906087	ko00071	ncbi_105075754(ACSL4)	K01897
Metabolism	Amino acid metabolism	Alanine, aspartate and glutamate metabolism	1	38	0.660688	0.906087	ko00250	ncbi_105079973(ADSSL1)	K01939
Cellular Processes	Transport and catabolism	Mitophagy - animal	1	38	0.660688	0.906087	ko04137	ncbi_105080094(BECN1)	K08334
Cellular Processes	Cell growth and death	Apoptosis - fly	1	38	0.660688	0.906087	ko04214	ncbi_105069608(STK3)	K04412
Cellular Processes	Cellular community - eukaryotes	Tight junction	4	162	0.669528	0.911698	ko04530	ncbi_105066689(PRKCI);ncbi_105066691(CLDN11);ncbi_105070307(LOC105070307);ncbi_105079392(WAS)	K06069+K06087+K05699+K05747
Organismal Systems	Immune system	NOD-like receptor signaling pathway	3	125	0.68486	0.926007	ko04621	ncbi_105064176(MAPK14);ncbi_105064420(ERBB2IP);ncbi_105079445(LOC105079445)	K04441+K12796+K08009
Metabolism	Energy metabolism	Oxidative phosphorylation	3	126	0.690074	0.926533	ko00190	ncbi_105064840(ATP6V0C);ncbi_105076439(NDUFS3);ncbi_105079364(NDUFB11)	K02155+K03936+K11351
Organismal Systems	Digestive system	Fat digestion and absorption	1	45	0.722135	0.940577	ko04975	ncbi_105064181(LOC105064181)	K14460
Organismal Systems	Development	Axon guidance	4	174	0.723167	0.940577	ko04360	ncbi_105064921(NTN3);ncbi_105067013(CDK5);ncbi_105074880(RASA1);ncbi_105082735(LIMK1)	K06844+K02090+K04352+K05743
Cellular Processes	Cell growth and death	Apoptosis	3	133	0.724779	0.940577	ko04210	ncbi_105064838(PDPK1);ncbi_105070308(CTSF);ncbi_105079975(AKT1)	K06276+K01373+K04456
Organismal Systems	Endocrine system	Parathyroid hormone synthesis, secretion and action	2	91	0.72823	0.940577	ko04928	ncbi_105076170(VDR);ncbi_105079376(ARAF)	K08539+K08845
Genetic Information Processing	Translation	Aminoacyl-tRNA biosynthesis	1	46	0.729958	0.940577	ko00970	ncbi_105083391(DARS)	K01876
Environmental Information Processing	Signal transduction	Wnt signaling pathway	3	135	0.734123	0.940577	ko04310	ncbi_105063353(DVL3);ncbi_105063697(WNT2B);ncbi_105071510(SERPINF1)	K02353+K00182+K19614
Organismal Systems	Immune system	Hematopoietic cell lineage	2	95	0.749921	0.940577	ko04640	ncbi_105062624(CD37);ncbi_105062634(FLT3LG)	K06475+K05454
Metabolism	Global and overview maps	Fatty acid metabolism	1	49	0.752137	0.940577	ko01212	ncbi_105075754(ACSL4)	K01897
Organismal Systems	Aging	Longevity regulating pathway - mammal	2	96	0.755107	0.940577	ko04211	ncbi_105064853(TSC2);ncbi_105079975(AKT1)	K07207+K04456
Organismal Systems	Endocrine system	GnRH signaling pathway	2	96	0.755107	0.940577	ko04912	ncbi_105064176(MAPK14);ncbi_105079378(ELK1)	K04441+K04375
Metabolism	Lipid metabolism	Sphingolipid metabolism	1	50	0.75912	0.940577	ko00600	ncbi_105081974(CERS6)	K04710
Metabolism	Amino acid metabolism	Lysine degradation	1	51	0.765907	0.940577	ko00310	ncbi_105079433(SUV39H1)	K11419
Metabolism	Amino acid metabolism	Arginine and proline metabolism	1	51	0.765907	0.940577	ko00330	ncbi_105067010(NOS3)	K13242
Organismal Systems	Endocrine system	Glucagon signaling pathway	2	99	0.770115	0.940577	ko04922	ncbi_105079975(AKT1);ncbi_105080088(G6PC)	K04456+K01084
Organismal Systems	Immune system	Th17 cell differentiation	2	100	0.774937	0.940577	ko04659	ncbi_105064176(MAPK14);ncbi_105067115(IL2)	K04441+K05429
Organismal Systems	Immune system	Cytosolic DNA-sensing pathway	1	53	0.778915	0.940577	ko04623	ncbi_105068983(POLR3D)	K03026
Organismal Systems	Endocrine system	Melanogenesis	2	102	0.784319	0.941183	ko04916	ncbi_105063353(DVL3);ncbi_105063697(WNT2B)	K02353+K00182
Metabolism	Lipid metabolism	Steroid hormone biosynthesis	1	59	0.813781	0.958768	ko00140	ncbi_105080110(HSD17B1)	K00044
Organismal Systems	Sensory system	Inflammatory mediator regulation of TRP channels	2	110	0.818505	0.958768	ko04750	ncbi_105064176(MAPK14);ncbi_105067012(ASIC3)	K04441+K04830
Environmental Information Processing	Signal transduction	Phospholipase D signaling pathway	3	157	0.821105	0.958768	ko04072	ncbi_105064853(TSC2);ncbi_105072325(DGKG);ncbi_105079975(AKT1)	K07207+K00901+K04456
Organismal Systems	Endocrine system	Ovarian Steroidogenesis	1	61	0.824141	0.958768	ko04913	ncbi_105080110(HSD17B1)	K00044
Environmental Information Processing	Signal transduction	TNF signaling pathway	2	113	0.830028	0.958768	ko04668	ncbi_105064176(MAPK14);ncbi_105079975(AKT1)	K04441+K04456
Organismal Systems	Endocrine system	Estrogen signaling pathway	2	113	0.830028	0.958768	ko04915	ncbi_105067010(NOS3);ncbi_105079975(AKT1)	K13242+K04456
Metabolism	Carbohydrate metabolism	Glycolysis / Gluconeogenesis	1	63	0.833928	0.958768	ko00010	ncbi_105080088(G6PC)	K01084
Organismal Systems	Immune system	Natural killer cell mediated cytotoxicity	2	116	0.840891	0.961018	ko04650	ncbi_105075938(SH2D1A);ncbi_105079376(ARAF)	K07990+K08845
Organismal Systems	Nervous system	Long-term potentiation	1	68	0.856089	0.971283	ko04720	ncbi_105079376(ARAF)	K08845
Organismal Systems	Immune system	Antigen processing and presentation	1	70	0.864107	0.971283	ko04612	ncbi_105080092(PSME3)	K06698
Organismal Systems	Aging	Longevity regulating pathway - multiple species	1	74	0.878833	0.971283	ko04213	ncbi_105079975(AKT1)	K04456
Organismal Systems	Endocrine system	Thyroid hormone synthesis	1	74	0.878833	0.971283	ko04918	ncbi_105075952(ATP1B4)	K01540
Organismal Systems	Immune system	IL-17 signaling pathway	1	75	0.882259	0.971283	ko04657	ncbi_105064176(MAPK14)	K04441
Cellular Processes	Transport and catabolism	Peroxisome	1	80	0.897998	0.971283	ko04146	ncbi_105075754(ACSL4)	K01897
Organismal Systems	Circulatory system	Vascular smooth muscle contraction	2	136	0.89862	0.971283	ko04270	ncbi_105079376(ARAF);ncbi_105080099(RAMP2)	K08845+K08448
Organismal Systems	Immune system	B cell receptor signaling pathway	1	81	0.900885	0.971283	ko04662	ncbi_105079975(AKT1)	K04456
Environmental Information Processing	Signaling molecules and interaction	ECM-receptor interaction	1	86	0.914145	0.971283	ko04512	ncbi_105082587(COMP)	K04659
Environmental Information Processing	Signaling molecules and interaction	Cytokine-cytokine receptor interaction	4	246	0.9187	0.971283	ko04060	ncbi_105062980(IL13RA1);ncbi_105067115(IL2);ncbi_105073193(TNFRSF13C);ncbi_105080102(CCR10)	K05076+K05429+K05151+K04185
Organismal Systems	Endocrine system	Insulin secretion	1	91	0.925639	0.971283	ko04911	ncbi_105075952(ATP1B4)	K01540
Environmental Information Processing	Signaling molecules and interaction	Cell adhesion molecules (CAMs)	2	153	0.931734	0.971283	ko04514	ncbi_105066691(CLDN11);ncbi_105080101(CNTNAP1)	K06087+K07379
Organismal Systems	Endocrine system	Oxytocin signaling pathway	2	156	0.936401	0.971283	ko04921	ncbi_105067010(NOS3);ncbi_105079378(ELK1)	K13242+K04375
Environmental Information Processing	Signal transduction	NF-kappa B signaling pathway	1	98	0.939205	0.971283	ko04064	ncbi_105073193(TNFRSF13C)	K05151
Organismal Systems	Endocrine system	Aldosterone synthesis and secretion	1	98	0.939205	0.971283	ko04925	ncbi_105075952(ATP1B4)	K01540
Environmental Information Processing	Signal transduction	cAMP signaling pathway	3	212	0.940192	0.971283	ko04024	ncbi_105063448(SLC9A1);ncbi_105075952(ATP1B4);ncbi_105079975(AKT1)	K05742+K01540+K04456
Metabolism	Lipid metabolism	Glycerophospholipid metabolism	1	99	0.94093	0.971283	ko00564	ncbi_105072325(DGKG)	K00901
Organismal Systems	Environmental adaptation	Circadian entrainment	1	99	0.94093	0.971283	ko04713	ncbi_105070137(GNG3)	K04540
Environmental Information Processing	Signal transduction	Rap1 signaling pathway	3	222	0.951622	0.97189	ko04015	ncbi_105064176(MAPK14);ncbi_105066689(PRKCI);ncbi_105079975(AKT1)	K04441+K06069+K04456
Genetic Information Processing	Folding, sorting and degradation	Protein processing in endoplasmic reticulum	2	169	0.953358	0.97189	ko04141	ncbi_105067104(HSPA4L);ncbi_105070129(GANAB)	K09485+K05546
Metabolism	Global and overview maps	Carbon metabolism	1	112	0.959389	0.97189	ko01200	ncbi_105072927(HIBCH)	K05605
Environmental Information Processing	Signaling molecules and interaction	Neuroactive ligand-receptor interaction	4	285	0.961766	0.97189	ko04080	ncbi_105067051(BRS3);ncbi_105068442(OPRL1);ncbi_105068486(NPBWR2);ncbi_105073909(MC4R)	K04170+K04216+K08377+K04202
Cellular Processes	Cell growth and death	Necroptosis	1	120	0.967764	0.972831	ko04217	ncbi_105067103(SLC25A31)	K05863
Organismal Systems	Sensory system	Olfactory transduction	1	771	1	1	ko04740	ncbi_105074715(SLC8A3)	K05849
