# Supplementary material for: Exploring the genomic resources of seven domestic Bactrian camel populations in China through restriction site-associated DNA sequencing
Source: PLoS One. 2021 Apr 29;16(4):e0250168. doi: 10.1371/journal.pone.0250168 (PMC8084232; doi:10.1371/journal.pone.0250168)
Supplement: S22 Table — (XLSX) [file pone.0250168.s022.xlsx]

## Sheet: Table S22
Table S22. KEGG enrichment of the selected genes in Hexi camel.
KEGG_A_class	KEGG_B_class	Pathway	other_vs_HX_0.05_fst_pi_sig_intersect (220)	All (6687)	Pvalue	Qvalue	Pathway ID	Genes	K_IDs
Genetic Information Processing	Translation	Ribosome	12	168	0.00917238	0.609272	ko03010	ncbi_105062840(RPS16);ncbi_105063291(RPL22L1);ncbi_105064863(RPS2);ncbi_105064867(RPL3L);ncbi_105068903(MRPS14);ncbi_105071562(RPL23A);ncbi_105073296(MRPL10);ncbi_105073831(RPL8);ncbi_105075384(LOC105075384);ncbi_105075385(LOC105075385);ncbi_105078138(RPS15);ncbi_105083814(MRPS18A)	K02960+K02891+K02981+K02925+K02954+K02893+K02864+K02938+K02978+K02921+K02958+K02963
Genetic Information Processing	Translation	mRNA surveillance pathway	8	94	0.0118674	0.609272	ko03015	ncbi_105065882(MSI2);ncbi_105067166(PABPC5);ncbi_105073244(CASC3);ncbi_105077253(HBS1L);ncbi_105077381(LOC105077381);ncbi_105078137(DAZAP1);ncbi_105080644(CSTF2);ncbi_105082124(PPP2CA)	K14411+K13126+K14323+K14416+K14416+K14411+K14407+K04382
Cellular Processes	Transport and catabolism	Autophagy - animal	9	114	0.0124845	0.609272	ko04140	ncbi_105061972(ATG4A);ncbi_105061987(IRS4);ncbi_105064838(PDPK1);ncbi_105064853(TSC2);ncbi_105067395(STX17);ncbi_105073915(RAB7A);ncbi_105074689(EIF2S1);ncbi_105075951(LAMP2);ncbi_105082124(PPP2CA)	K08342+K17446+K06276+K07207+K08491+K07897+K03237+K06528+K04382
Genetic Information Processing	Folding, sorting and degradation	Ubiquitin mediated proteolysis	10	139	0.0159798	0.609272	ko04120	ncbi_105062972(UBE2A);ncbi_105062982(KLHL13);ncbi_105064833(TCEB2);ncbi_105066825(RNF7);ncbi_105070991(UBE4B);ncbi_105075942(XIAP);ncbi_105075949(CUL4B);ncbi_105077746(MID1);ncbi_105082123(SKP1);ncbi_105082126(UBE2B)	K10573+K10447+K03873+K10611+K10597+K04725+K10609+K08285+K03094+K10574
Cellular Processes	Cellular community - eukaryotes	Tight junction	11	162	0.01753	0.609272	ko04530	ncbi_105064024(PRKAG3);ncbi_105064041(TUBA4A);ncbi_105072482(PARD3);ncbi_105074687(MPP5);ncbi_105077471(ACTB);ncbi_105079021(PRKCE);ncbi_105080261(RHOA);ncbi_105081538(MYH15);ncbi_105082124(PPP2CA);ncbi_105082730(CLDN3);ncbi_105082731(CLDN4)	K07200+K07374+K04237+K06091+K05692+K18050+K04513+K10352+K04382+K06087+K06087
Environmental Information Processing	Signal transduction	AMPK signaling pathway	9	124	0.020651	0.609272	ko04152	ncbi_105061987(IRS4);ncbi_105064024(PRKAG3);ncbi_105064838(PDPK1);ncbi_105064853(TSC2);ncbi_105069787(STRADA);ncbi_105071921(HNF4A);ncbi_105082021(CREB5);ncbi_105082124(PPP2CA);ncbi_105082297(STRADB)	K17446+K07200+K06276+K07207+K08271+K07292+K09047+K04382+K17532
Organismal Systems	Digestive system	Cholesterol metabolism	4	34	0.0244052	0.609272	ko04979	ncbi_105064023(LOC105064023);ncbi_105079013(ABCG8);ncbi_105081982(LRP2);ncbi_105082119(VDAC1)	K00488+K05684+K06233+K05862
Environmental Information Processing	Signal transduction	mTOR signaling pathway	9	132	0.0295329	0.609272	ko04150	ncbi_105064094(WNT6);ncbi_105064095(WNT10A);ncbi_105064838(PDPK1);ncbi_105064853(TSC2);ncbi_105068636(RPS6KA3);ncbi_105069787(STRADA);ncbi_105074688(ATP6V1D);ncbi_105080261(RHOA);ncbi_105082297(STRADB)	K00445+K01357+K06276+K07207+K04373+K08271+K02149+K04513+K17532
Genetic Information Processing	Transcription	Spliceosome	9	133	0.0308059	0.609272	ko03040	ncbi_105064650(HNRNPC);ncbi_105066812(U2SURP);ncbi_105067055(RBMX);ncbi_105069785(DDX42);ncbi_105073844(LOC105073844);ncbi_105074334(RBM17);ncbi_105078981(SRSF7);ncbi_105079400(PQBP1);ncbi_105082133(DDX46)	K12884+K12842+K12885+K12835+K12870+K12840+K12896+K12865+K12811
Environmental Information Processing	Signal transduction	Hippo signaling pathway	10	162	0.0405904	0.682496	ko04390	ncbi_105064094(WNT6);ncbi_105064095(WNT10A);ncbi_105072482(PARD3);ncbi_105072864(BMP8B);ncbi_105074687(MPP5);ncbi_105074863(CDH1);ncbi_105077471(ACTB);ncbi_105078357(APC2);ncbi_105082121(TCF7);ncbi_105082124(PPP2CA)	K00445+K01357+K04237+K16622+K06091+K05689+K05692+K02085+K02620+K04382
Environmental Information Processing	Signal transduction	Hedgehog signaling pathway - fly	3	25	0.0474313	0.682496	ko04341	ncbi_105063091(SMO);ncbi_105078863(PTCH1);ncbi_105082123(SKP1)	K06226+K06225+K03094
Organismal Systems	Endocrine system	Renin-angiotensin system	3	25	0.0474313	0.682496	ko04614	ncbi_105069792(LOC105069792);ncbi_105069838(LOC105069838);ncbi_105069840(LOC105069840)	K01283+K01283+K01283
Organismal Systems	Environmental adaptation	Thermogenesis	11	191	0.0498452	0.682496	ko04714	ncbi_105064024(PRKAG3);ncbi_105064853(TSC2);ncbi_105064864(NDUFB10);ncbi_105068636(RPS6KA3);ncbi_105072864(BMP8B);ncbi_105077471(ACTB);ncbi_105078146(LOC105078146);ncbi_105079364(NDUFB11);ncbi_105082021(CREB5);ncbi_105083557(LOC105083557);ncbi_105083904(LOC105083904)	K07200+K07207+K03966+K04373+K16622+K05692+K00420+K11351+K09047+K03968+K11265
Cellular Processes	Cell growth and death	Apoptosis - multiple species	3	29	0.0685445	0.83528	ko04215	ncbi_105064215(BAK1);ncbi_105075942(XIAP);ncbi_105082299(CASP8)	K14021+K04725+K04398
Cellular Processes	Cell growth and death	Apoptosis	8	133	0.0713312	0.83528	ko04210	ncbi_105064041(TUBA4A);ncbi_105064215(BAK1);ncbi_105064838(PDPK1);ncbi_105070674(CAPN1);ncbi_105074689(EIF2S1);ncbi_105075942(XIAP);ncbi_105077471(ACTB);ncbi_105082299(CASP8)	K07374+K14021+K06276+K01367+K03237+K04725+K05692+K04398
Cellular Processes	Transport and catabolism	Endocytosis	13	254	0.0750813	0.83528	ko04144	ncbi_105064862(RNF151);ncbi_105066859(GRK7);ncbi_105068632(SH3KBP1);ncbi_105072482(PARD3);ncbi_105073241(WIPF2);ncbi_105073915(RAB7A);ncbi_105074033(IQSEC1);ncbi_105074869(VPS4A);ncbi_105080261(RHOA);ncbi_105081474(LOC105081474);ncbi_105081514(ARFGEF1);ncbi_105082724(VPS37D);ncbi_105083292(ARAP1)	K11981+K00909+K12470+K04237+K19475+K07897+K12495+K12196+K04513+K12495+K18442+K12185+K18439
Organismal Systems	Environmental adaptation	Circadian rhythm	3	31	0.0804422	0.842277	ko04710	ncbi_105064024(PRKAG3);ncbi_105073248(NR1D1);ncbi_105082123(SKP1)	K07200+K03728+K03094
Genetic Information Processing	Translation	RNA transport	9	163	0.0882506	0.846095	ko03013	ncbi_105061990(NUP62CL);ncbi_105067166(PABPC5);ncbi_105071349(FMR1);ncbi_105073244(CASC3);ncbi_105074689(EIF2S1);ncbi_105077062(EIF3J);ncbi_105078698(NUP93);ncbi_105078984(GEMIN6);ncbi_105083807(XPO5)	K14306+K13126+K15516+K14323+K03237+K03245+K14309+K13134+K14289
Metabolism	Lipid metabolism	Primary bile acid biosynthesis	2	16	0.0955866	0.846095	ko00120	ncbi_105061779(LOC105061779);ncbi_105064023(LOC105064023)	K07431+K00488
Organismal Systems	Endocrine system	Thyroid hormone synthesis	5	74	0.0957404	0.846095	ko04918	ncbi_105076984(DUOXA2);ncbi_105080313(GPX1);ncbi_105081982(LRP2);ncbi_105082021(CREB5);ncbi_105082984(TG)	K17232+K00432+K06233+K09047+K10809
Environmental Information Processing	Signal transduction	Hedgehog signaling pathway	3	34	0.0998202	0.846095	ko04340	ncbi_105063091(SMO);ncbi_105078863(PTCH1);ncbi_105081982(LRP2)	K06226+K06225+K06233
Environmental Information Processing	Signal transduction	Hippo signaling pathway -fly	4	55	0.106168	0.858996	ko04391	ncbi_105072482(PARD3);ncbi_105074687(MPP5);ncbi_105077471(ACTB);ncbi_105082124(PPP2CA)	K04237+K06091+K05692+K04382
Organismal Systems	Development	Axon guidance	9	174	0.119254	0.87195	ko04360	ncbi_105063091(SMO);ncbi_105064921(NTN3);ncbi_105066815(TRPC1);ncbi_105072482(PARD3);ncbi_105073203(ROBO1);ncbi_105075749(PAK3);ncbi_105077945(EPHA3);ncbi_105078863(PTCH1);ncbi_105080261(RHOA)	K06226+K06844+K04964+K04237+K06753+K05733+K05104+K06225+K04513
Metabolism	Amino acid metabolism	Arginine biosynthesis	2	19	0.127871	0.87195	ko00220	ncbi_105065135(GPT2);ncbi_105077217(ARG1)	K00814+K01476
Cellular Processes	Cell growth and death	Apoptosis - fly	3	38	0.128216	0.87195	ko04214	ncbi_105066817(ATR);ncbi_105075942(XIAP);ncbi_105082299(CASP8)	K06640+K04725+K04398
Environmental Information Processing	Signal transduction	TGF-beta signaling pathway	5	82	0.132262	0.87195	ko04350	ncbi_105071281(CDKN2B);ncbi_105072864(BMP8B);ncbi_105080261(RHOA);ncbi_105082123(SKP1);ncbi_105082124(PPP2CA)	K04685+K16622+K04513+K03094+K04382
Cellular Processes	Cellular community - eukaryotes	Adherens junction	5	82	0.132262	0.87195	ko04520	ncbi_105072482(PARD3);ncbi_105074863(CDH1);ncbi_105077471(ACTB);ncbi_105080261(RHOA);ncbi_105082121(TCF7)	K04237+K05689+K05692+K04513+K02620
Genetic Information Processing	Translation	Ribosome biogenesis in eukaryotes	5	84	0.142255	0.904335	ko03008	ncbi_105064861(TBL3);ncbi_105066818(XRN1);ncbi_105071267(LOC105071267);ncbi_105071596(UTP6);ncbi_105078149(REXO1)	K14555+K12618+K14570+K14557+K14570
Environmental Information Processing	Signal transduction	Wnt signaling pathway	7	135	0.156166	0.958535	ko04310	ncbi_105064094(WNT6);ncbi_105064095(WNT10A);ncbi_105068902(CACYBP);ncbi_105078357(APC2);ncbi_105080261(RHOA);ncbi_105082121(TCF7);ncbi_105082123(SKP1)	K00445+K01357+K04507+K02085+K04513+K02620+K03094
Organismal Systems	Endocrine system	Insulin secretion	5	91	0.17964	0.999978	ko04911	ncbi_105062435(PCLO);ncbi_105062484(KCNN4);ncbi_105063293(SLC2A2);ncbi_105082021(CREB5);ncbi_105082727(STX1A)	K16882+K04945+K07593+K09047+K04560
Genetic Information Processing	Folding, sorting and degradation	Protein processing in endoplasmic reticulum	8	169	0.192536	0.999978	ko04141	ncbi_105064215(BAK1);ncbi_105070674(CAPN1);ncbi_105070991(UBE4B);ncbi_105071271(PLAA);ncbi_105074689(EIF2S1);ncbi_105082123(SKP1);ncbi_105082130(SAR1B);ncbi_105082132(SEC24A)	K14021+K01367+K10597+K14018+K03237+K03094+K07953+K14007
Cellular Processes	Cell growth and death	Necroptosis	6	120	0.202503	0.999978	ko04217	ncbi_105070647(PYGM);ncbi_105070674(CAPN1);ncbi_105074869(VPS4A);ncbi_105075942(XIAP);ncbi_105082119(VDAC1);ncbi_105082299(CASP8)	K00688+K01367+K12196+K04725+K05862+K04398
Environmental Information Processing	Membrane transport	ABC transporters	3	48	0.208995	0.999978	ko02010	ncbi_105064035(ABCB6);ncbi_105064923(LOC105064923);ncbi_105079013(ABCG8)	K05661+K05643+K05684
Metabolism	Carbohydrate metabolism	Pentose phosphate pathway	2	27	0.2224	0.999978	ko00030	ncbi_105064653(PGM1);ncbi_105079362(RGN)	K01835+K01053
Genetic Information Processing	Transcription	RNA polymerase	2	27	0.2224	0.999978	ko03020	ncbi_105065757(POLR3K);ncbi_105083809(POLR1C)	K03019+K03027
Cellular Processes	Transport and catabolism	Autophagy - other eukaryotes	2	27	0.2224	0.999978	ko04136	ncbi_105061972(ATG4A);ncbi_105082124(PPP2CA)	K08342+K04382
Genetic Information Processing	Replication and repair	Fanconi anemia pathway	3	50	0.226349	0.999978	ko03460	ncbi_105064902(SLX4);ncbi_105066817(ATR);ncbi_105083811(POLH)	K10484+K06640+K03509
Cellular Processes	Cell growth and death	Cell cycle	6	125	0.228848	0.999978	ko04110	ncbi_105066465(CDKN2C);ncbi_105066817(ATR);ncbi_105071281(CDKN2B);ncbi_105075940(STAG2);ncbi_105081484(SMC1A);ncbi_105082123(SKP1)	K06622+K06640+K04685+K06671+K06636+K03094
Metabolism	Energy metabolism	Oxidative phosphorylation	6	126	0.234247	0.999978	ko00190	ncbi_105064840(ATP6V0C);ncbi_105064864(NDUFB10);ncbi_105074688(ATP6V1D);ncbi_105078146(LOC105078146);ncbi_105079364(NDUFB11);ncbi_105083557(LOC105083557)	K02155+K03966+K02149+K00420+K11351+K03968
Organismal Systems	Excretory system	Collecting duct acid secretion	2	28	0.234667	0.999978	ko04966	ncbi_105064840(ATP6V0C);ncbi_105074688(ATP6V1D)	K02155+K02149
Genetic Information Processing	Folding, sorting and degradation	RNA degradation	4	76	0.240016	0.999978	ko03018	ncbi_105064580(TTC37);ncbi_105066818(XRN1);ncbi_105067166(PABPC5);ncbi_105073749(PARN)	K12600+K12618+K13126+K01148
Metabolism	Carbohydrate metabolism	Starch and sucrose metabolism	2	29	0.246973	0.999978	ko00500	ncbi_105064653(PGM1);ncbi_105070647(PYGM)	K01835+K00688
Metabolism	Carbohydrate metabolism	Galactose metabolism	2	30	0.2593	0.999978	ko00052	ncbi_105064653(PGM1);ncbi_105078980(GALM)	K01835+K01785
Cellular Processes	Cell motility	Regulation of actin cytoskeleton	10	241	0.269795	0.999978	ko04810	ncbi_105063448(SLC9A1);ncbi_105065277(LOC105065277);ncbi_105065937(DIAPH2);ncbi_105067054(ARHGEF6);ncbi_105067059(FGF13);ncbi_105075749(PAK3);ncbi_105077471(ACTB);ncbi_105078357(APC2);ncbi_105080261(RHOA);ncbi_105081538(MYH15)	K05742+K06584+K05745+K05729+K04358+K05733+K05692+K02085+K04513+K10352
Organismal Systems	Endocrine system	Thyroid hormone signaling pathway	6	133	0.273064	0.999978	ko04919	ncbi_105063448(SLC9A1);ncbi_105064838(PDPK1);ncbi_105064853(TSC2);ncbi_105073246(THRA);ncbi_105073249(MED24);ncbi_105077471(ACTB)	K05742+K06276+K07207+K05547+K15167+K05692
Environmental Information Processing	Signal transduction	Rap1 signaling pathway	9	222	0.307964	0.999978	ko04015	ncbi_105067059(FGF13);ncbi_105070645(RASGRP2);ncbi_105071266(TEK);ncbi_105072482(PARD3);ncbi_105074863(CDH1);ncbi_105075269(PRKD1);ncbi_105077471(ACTB);ncbi_105079717(MAGI3);ncbi_105080261(RHOA)	K04358+K12361+K05121+K04237+K05689+K06070+K05692+K06112+K04513
Genetic Information Processing	Replication and repair	Base excision repair	2	34	0.308552	0.999978	ko03410	ncbi_105064857(NTHL1);ncbi_105065753(MPG)	K10773+K03652
Genetic Information Processing	Folding, sorting and degradation	SNARE interactions in vesicular transport	2	34	0.308552	0.999978	ko04130	ncbi_105067395(STX17);ncbi_105082727(STX1A)	K08491+K04560
Environmental Information Processing	Signal transduction	cGMP - PKG signaling pathway	7	169	0.32125	0.999978	ko04022	ncbi_105061987(IRS4);ncbi_105072595(ADRA2C);ncbi_105079021(PRKCE);ncbi_105080261(RHOA);ncbi_105082021(CREB5);ncbi_105082119(VDAC1);ncbi_105083343(PDE2A)	K17446+K04140+K18050+K04513+K09047+K05862+K18283
Organismal Systems	Endocrine system	Insulin signaling pathway	6	143	0.33085	0.999978	ko04910	ncbi_105061987(IRS4);ncbi_105064024(PRKAG3);ncbi_105064838(PDPK1);ncbi_105064853(TSC2);ncbi_105070647(PYGM);ncbi_105079378(ELK1)	K17446+K07200+K06276+K07207+K00688+K04375
Organismal Systems	Nervous system	Synaptic vesicle cycle	3	62	0.334253	0.999978	ko04721	ncbi_105064840(ATP6V0C);ncbi_105074688(ATP6V1D);ncbi_105082727(STX1A)	K02155+K02149+K04560
Cellular Processes	Cellular community - eukaryotes	Signaling pathways regulating pluripotency of stem cells	6	144	0.336729	0.999978	ko04550	ncbi_105064094(WNT6);ncbi_105064095(WNT10A);ncbi_105075869(ESX1);ncbi_105078145(TCF3);ncbi_105078357(APC2);ncbi_105080488(ONECUT1)	K00445+K01357+K18491+K09063+K02085+K08026
Genetic Information Processing	Replication and repair	Non-homologous end-joining	1	13	0.352921	0.999978	ko03450	ncbi_105064030(NHEJ1)	K10980
Organismal Systems	Nervous system	Neurotrophin signaling pathway	5	119	0.354059	0.999978	ko04722	ncbi_105064838(PDPK1);ncbi_105068636(RPS6KA3);ncbi_105069789(MAP3K3);ncbi_105075746(LOC105075746);ncbi_105080261(RHOA)	K06276+K04373+K04421+K12465+K04513
Organismal Systems	Endocrine system	Renin secretion	3	65	0.361493	0.999978	ko04924	ncbi_105069792(LOC105069792);ncbi_105069838(LOC105069838);ncbi_105069840(LOC105069840)	K01283+K01283+K01283
Organismal Systems	Excretory system	Aldosterone-regulated sodium reabsorption	2	39	0.369108	0.999978	ko04960	ncbi_105064838(PDPK1);ncbi_105064856(SLC9A3R2)	K06276+K13358
Metabolism	Nucleotide metabolism	Purine metabolism	7	179	0.375235	0.999978	ko00230	ncbi_105064653(PGM1);ncbi_105065757(POLR3K);ncbi_105070676(POLA2);ncbi_105079674(HPRT1);ncbi_105083343(PDE2A);ncbi_105083809(POLR1C);ncbi_105083904(LOC105083904)	K01835+K03019+K02321+K00760+K18283+K03027+K11265
Organismal Systems	Aging	Longevity regulating pathway - mammal	4	96	0.38898	0.999978	ko04211	ncbi_105061987(IRS4);ncbi_105064024(PRKAG3);ncbi_105064853(TSC2);ncbi_105082021(CREB5)	K17446+K07200+K07207+K09047
Metabolism	Carbohydrate metabolism	Ascorbate and aldarate metabolism	1	15	0.394881	0.999978	ko00053	ncbi_105079362(RGN)	K01053
Cellular Processes	Transport and catabolism	Phagosome	6	154	0.395958	0.999978	ko04145	ncbi_105064041(TUBA4A);ncbi_105064840(ATP6V0C);ncbi_105073915(RAB7A);ncbi_105074688(ATP6V1D);ncbi_105075951(LAMP2);ncbi_105077471(ACTB)	K07374+K02155+K07897+K02149+K06528+K05692
Organismal Systems	Immune system	RIG-I-like receptor signaling pathway	3	69	0.397533	0.999978	ko04622	ncbi_105076004(DDX3X);ncbi_105079403(OTUD5);ncbi_105082299(CASP8)	K11594+K12655+K04398
Cellular Processes	Cellular community - eukaryotes	Focal adhesion	8	213	0.402353	0.999978	ko04510	ncbi_105064838(PDPK1);ncbi_105065277(LOC105065277);ncbi_105068501(LAMA5);ncbi_105075749(PAK3);ncbi_105075942(XIAP);ncbi_105077471(ACTB);ncbi_105079378(ELK1);ncbi_105080261(RHOA)	K06276+K06584+K06240+K05733+K04725+K05692+K04375+K04513
Organismal Systems	Endocrine system	Aldosterone synthesis and secretion	4	98	0.403994	0.999978	ko04925	ncbi_105075269(PRKD1);ncbi_105079021(PRKCE);ncbi_105082021(CREB5);ncbi_105083343(PDE2A)	K06070+K18050+K09047+K18283
Organismal Systems	Endocrine system	Glucagon signaling pathway	4	99	0.411476	0.999978	ko04922	ncbi_105063293(SLC2A2);ncbi_105064024(PRKAG3);ncbi_105070647(PYGM);ncbi_105082021(CREB5)	K07593+K07200+K00688+K09047
Genetic Information Processing	Folding, sorting and degradation	Proteasome	2	43	0.416035	0.999978	ko03050	ncbi_105068483(PSMA7);ncbi_105069781(PSMC5)	K02731+K03066
Organismal Systems	Digestive system	Pancreatic secretion	4	101	0.426382	0.999978	ko04972	ncbi_105063448(SLC9A1);ncbi_105066815(TRPC1);ncbi_105073775(LOC105073775);ncbi_105080261(RHOA)	K05742+K04964+K01047+K04513
Environmental Information Processing	Signal transduction	Apelin signaling pathway	5	130	0.42646	0.999978	ko04371	ncbi_105063448(SLC9A1);ncbi_105064024(PRKAG3);ncbi_105074863(CDH1);ncbi_105079021(PRKCE);ncbi_105083904(LOC105083904)	K05742+K07200+K05689+K18050+K11265
Organismal Systems	Endocrine system	PPAR signaling pathway	3	73	0.433014	0.999978	ko03320	ncbi_105061779(LOC105061779);ncbi_105064023(LOC105064023);ncbi_105064838(PDPK1)	K07431+K00488+K06276
Metabolism	Energy metabolism	Nitrogen metabolism	1	17	0.434132	0.999978	ko00910	ncbi_105074886(CA7)	K01672
Metabolism	Global and overview maps	2-Oxocarboxylic acid metabolism	1	17	0.434132	0.999978	ko01210	ncbi_105065135(GPT2)	K00814
Organismal Systems	Digestive system	Fat digestion and absorption	2	45	0.438843	0.999978	ko04975	ncbi_105073775(LOC105073775);ncbi_105079013(ABCG8)	K01047+K05684
Metabolism	Lipid metabolism	Ether lipid metabolism	2	46	0.450065	0.999978	ko00565	ncbi_105072873(AGPS);ncbi_105073775(LOC105073775)	K00803+K01047
Cellular Processes	Cell growth and death	p53 signaling pathway	3	75	0.450474	0.999978	ko04115	ncbi_105064853(TSC2);ncbi_105066817(ATR);ncbi_105082299(CASP8)	K07207+K06640+K04398
Environmental Information Processing	Signal transduction	FoxO signaling pathway	5	135	0.458962	0.999978	ko04068	ncbi_105061987(IRS4);ncbi_105064024(PRKAG3);ncbi_105064838(PDPK1);ncbi_105071281(CDKN2B);ncbi_105081451(LOC105081451)	K17446+K07200+K06276+K04685+K13304
Metabolism	Carbohydrate metabolism	Pentose and glucuronate interconversions	1	19	0.470848	0.999978	ko00040	ncbi_105076982(SORD)	K00008
Environmental Information Processing	Signal transduction	Ras signaling pathway	8	228	0.477958	0.999978	ko04014	ncbi_105064217(SYNGAP1);ncbi_105067059(FGF13);ncbi_105070645(RASGRP2);ncbi_105071266(TEK);ncbi_105073775(LOC105073775);ncbi_105075749(PAK3);ncbi_105079378(ELK1);ncbi_105080261(RHOA)	K17631+K04358+K12361+K05121+K01047+K05733+K04375+K04513
Cellular Processes	Cell growth and death	Cellular senescence	5	138	0.478221	0.999978	ko04218	ncbi_105064853(TSC2);ncbi_105066817(ATR);ncbi_105070674(CAPN1);ncbi_105071281(CDKN2B);ncbi_105082119(VDAC1)	K07207+K06640+K01367+K04685+K05862
Metabolism	Glycan biosynthesis and metabolism	Glycosaminoglycan biosynthesis - chondroitin sulfate / dermatan sulfate	1	20	0.488306	0.999978	ko00532	ncbi_105079424(CHST7)	K04743
Cellular Processes	Transport and catabolism	Peroxisome	3	80	0.493115	0.999978	ko04146	ncbi_105066533(PEX13);ncbi_105072873(AGPS);ncbi_105082017(NUDT12)	K13344+K00803+K03426
Metabolism	Amino acid metabolism	Lysine degradation	2	51	0.504197	0.999978	ko00310	ncbi_105075157(DLST);ncbi_105079433(SUV39H1)	K00658+K11419
Metabolism	Carbohydrate metabolism	Amino sugar and nucleotide sugar metabolism	2	51	0.504197	0.999978	ko00520	ncbi_105064653(PGM1);ncbi_105064839(AMDHD2)	K01835+K01443
Organismal Systems	Immune system	Cytosolic DNA-sensing pathway	2	53	0.52487	0.999978	ko04623	ncbi_105065757(POLR3K);ncbi_105083809(POLR1C)	K03019+K03027
Cellular Processes	Cell growth and death	Oocyte meiosis	4	119	0.554426	0.999978	ko04114	ncbi_105068636(RPS6KA3);ncbi_105081484(SMC1A);ncbi_105082123(SKP1);ncbi_105082124(PPP2CA)	K04373+K06636+K03094+K04382
Metabolism	Lipid metabolism	alpha-Linolenic acid metabolism	1	25	0.567363	0.999978	ko00592	ncbi_105073775(LOC105073775)	K01047
Environmental Information Processing	Signaling molecules and interaction	Cell adhesion molecules (CAMs)	5	153	0.570464	0.999978	ko04514	ncbi_105065277(LOC105065277);ncbi_105070644(NRXN2);ncbi_105074863(CDH1);ncbi_105082730(CLDN3);ncbi_105082731(CLDN4)	K06584+K07377+K05689+K06087+K06087
Environmental Information Processing	Signal transduction	Sphingolipid signaling pathway	4	122	0.574308	0.999978	ko04071	ncbi_105064838(PDPK1);ncbi_105079021(PRKCE);ncbi_105080261(RHOA);ncbi_105082124(PPP2CA)	K06276+K18050+K04513+K04382
Organismal Systems	Sensory system	Phototransduction	1	26	0.58165	0.999978	ko04744	ncbi_105066859(GRK7)	K00909
Organismal Systems	Immune system	Leukocyte transendothelial migration	4	124	0.587285	0.999978	ko04670	ncbi_105077471(ACTB);ncbi_105080261(RHOA);ncbi_105082730(CLDN3);ncbi_105082731(CLDN4)	K05692+K04513+K06087+K06087
Organismal Systems	Immune system	NOD-like receptor signaling pathway	4	125	0.593687	0.999978	ko04621	ncbi_105075942(XIAP);ncbi_105080261(RHOA);ncbi_105082119(VDAC1);ncbi_105082299(CASP8)	K04725+K04513+K05862+K04398
Organismal Systems	Sensory system	Phototransduction - fly	1	27	0.595467	0.999978	ko04745	ncbi_105077471(ACTB)	K05692
Metabolism	Nucleotide metabolism	Pyrimidine metabolism	3	96	0.617202	0.999978	ko00240	ncbi_105065757(POLR3K);ncbi_105070676(POLA2);ncbi_105083809(POLR1C)	K03019+K02321+K03027
Metabolism	Carbohydrate metabolism	Glycolysis / Gluconeogenesis	2	63	0.619292	0.999978	ko00010	ncbi_105064653(PGM1);ncbi_105078980(GALM)	K01835+K01785
Environmental Information Processing	Signal transduction	Jak-STAT signaling pathway	5	162	0.621609	0.999978	ko04630	ncbi_105062900(LOC105062900);ncbi_105062980(IL13RA1);ncbi_105065756(IL9R);ncbi_105069779(LOC105069779);ncbi_105074341(IL15RA)	K05447+K05076+K05073+K05438+K05074
Metabolism	Carbohydrate metabolism	Citrate cycle (TCA cycle)	1	30	0.634252	0.999978	ko00020	ncbi_105075157(DLST)	K00658
Metabolism	Metabolism of cofactors and vitamins	Nicotinate and nicotinamide metabolism	1	30	0.634252	0.999978	ko00760	ncbi_105082017(NUDT12)	K03426
Metabolism	Metabolism of cofactors and vitamins	Porphyrin and chlorophyll metabolism	1	30	0.634252	0.999978	ko00860	ncbi_105077747(LOC105077747)	K01764
Metabolism	Glycan biosynthesis and metabolism	Glycosphingolipid biosynthesis - lacto and neolacto series	1	31	0.646339	0.999978	ko00601	ncbi_105063339(B3GNT5)	K03766
Organismal Systems	Endocrine system	Melanogenesis	3	102	0.65813	0.999978	ko04916	ncbi_105064094(WNT6);ncbi_105064095(WNT10A);ncbi_105082121(TCF7)	K00445+K01357+K02620
Organismal Systems	Circulatory system	Vascular smooth muscle contraction	4	136	0.660115	0.999978	ko04270	ncbi_105073775(LOC105073775);ncbi_105079021(PRKCE);ncbi_105080261(RHOA);ncbi_105081538(MYH15)	K01047+K18050+K04513+K10352
Metabolism	Carbohydrate metabolism	Fructose and mannose metabolism	1	33	0.669333	0.999978	ko00051	ncbi_105076982(SORD)	K00008
Organismal Systems	Immune system	T cell receptor signaling pathway	3	104	0.671057	0.999978	ko04660	ncbi_105064838(PDPK1);ncbi_105075749(PAK3);ncbi_105080261(RHOA)	K06276+K05733+K04513
Metabolism	Global and overview maps	Biosynthesis of amino acids	2	70	0.676401	0.999978	ko01230	ncbi_105065135(GPT2);ncbi_105077217(ARG1)	K00814+K01476
Organismal Systems	Immune system	Antigen processing and presentation	2	70	0.676401	0.999978	ko04612	ncbi_105076977(B2M);ncbi_105083758(NFYA)	K08055+K08064
Organismal Systems	Immune system	Toll and Imd signaling pathway	1	34	0.680266	0.999978	ko04624	ncbi_105082299(CASP8)	K04398
Metabolism	Lipid metabolism	Arachidonic acid metabolism	2	72	0.69139	0.999978	ko00590	ncbi_105073775(LOC105073775);ncbi_105080313(GPX1)	K01047+K00432
Organismal Systems	Aging	Longevity regulating pathway - multiple species	2	74	0.705804	0.999978	ko04213	ncbi_105061987(IRS4);ncbi_105064024(PRKAG3)	K17446+K07200
Genetic Information Processing	Replication and repair	DNA replication	1	37	0.710952	0.999978	ko03030	ncbi_105070676(POLA2)	K02321
Organismal Systems	Endocrine system	Adipocytokine signaling pathway	2	75	0.712799	0.999978	ko04920	ncbi_105061987(IRS4);ncbi_105064024(PRKAG3)	K17446+K07200
Environmental Information Processing	Signal transduction	PI3K-Akt signaling pathway	10	348	0.716752	0.999978	ko04151	ncbi_105064838(PDPK1);ncbi_105064853(TSC2);ncbi_105065277(LOC105065277);ncbi_105067059(FGF13);ncbi_105068501(LAMA5);ncbi_105069779(LOC105069779);ncbi_105071266(TEK);ncbi_105081451(LOC105081451);ncbi_105082021(CREB5);ncbi_105082124(PPP2CA)	K06276+K07207+K06584+K04358+K06240+K05438+K05121+K13304+K09047+K04382
Metabolism	Global and overview maps	Carbon metabolism	3	112	0.719179	0.999978	ko01200	ncbi_105065135(GPT2);ncbi_105075157(DLST);ncbi_105079362(RGN)	K00814+K00658+K01053
Metabolism	Amino acid metabolism	Alanine, aspartate and glutamate metabolism	1	38	0.720514	0.999978	ko00250	ncbi_105065135(GPT2)	K00814
Cellular Processes	Transport and catabolism	Mitophagy - animal	1	38	0.720514	0.999978	ko04137	ncbi_105073915(RAB7A)	K07897
Environmental Information Processing	Signaling molecules and interaction	Neuroactive ligand-receptor interaction	8	285	0.7281	0.999978	ko04080	ncbi_105067051(BRS3);ncbi_105068482(HRH3);ncbi_105069779(LOC105069779);ncbi_105072482(PARD3);ncbi_105072595(ADRA2C);ncbi_105073246(THRA);ncbi_105077774(GLRA2);ncbi_105078649(GRIK4)	K04170+K04151+K05438+K04237+K04140+K05547+K05194+K05204
Metabolism	Lipid metabolism	Linoleic acid metabolism	1	40	0.738705	0.999978	ko00591	ncbi_105073775(LOC105073775)	K01047
Organismal Systems	Digestive system	Gastric acid secretion	2	82	0.757958	0.999978	ko04971	ncbi_105063448(SLC9A1);ncbi_105077471(ACTB)	K05742+K05692
Organismal Systems	Endocrine system	Oxytocin signaling pathway	4	156	0.761118	0.999978	ko04921	ncbi_105064024(PRKAG3);ncbi_105077471(ACTB);ncbi_105079378(ELK1);ncbi_105080261(RHOA)	K07200+K05692+K04375+K04513
Organismal Systems	Excretory system	Vasopressin-regulated water reabsorption	1	43	0.763804	0.999978	ko04962	ncbi_105082021(CREB5)	K09047
Organismal Systems	Circulatory system	Cardiac muscle contraction	2	83	0.763885	0.999978	ko04260	ncbi_105063448(SLC9A1);ncbi_105078146(LOC105078146)	K05742+K00420
Metabolism	Amino acid metabolism	Cysteine and methionine metabolism	1	44	0.771625	0.999978	ko00270	ncbi_105063090(AHCYL2)	K01251
Environmental Information Processing	Signaling molecules and interaction	ECM-receptor interaction	2	86	0.780919	0.999978	ko04512	ncbi_105065277(LOC105065277);ncbi_105068501(LAMA5)	K06584+K06240
Organismal Systems	Digestive system	Bile secretion	2	86	0.780919	0.999978	ko04976	ncbi_105063448(SLC9A1);ncbi_105079013(ABCG8)	K05742+K05684
Environmental Information Processing	Signal transduction	MAPK signaling pathway	8	302	0.784627	0.999978	ko04010	ncbi_105067059(FGF13);ncbi_105068636(RPS6KA3);ncbi_105069789(MAP3K3);ncbi_105070645(RASGRP2);ncbi_105070649(MAP4K2);ncbi_105071266(TEK);ncbi_105074636(PPM1A);ncbi_105079378(ELK1)	K04358+K04373+K04421+K12361+K04414+K05121+K04457+K04375
Environmental Information Processing	Signal transduction	ErbB signaling pathway	2	87	0.786354	0.999978	ko04012	ncbi_105075749(PAK3);ncbi_105079378(ELK1)	K05733+K04375
Genetic Information Processing	Replication and repair	Nucleotide excision repair	1	46	0.786502	0.999978	ko03420	ncbi_105075949(CUL4B)	K10609
Organismal Systems	Immune system	Intestinal immune network for IgA production	1	47	0.793575	0.999978	ko04672	ncbi_105074341(IL15RA)	K05074
Organismal Systems	Digestive system	Carbohydrate digestion and absorption	1	47	0.793575	0.999978	ko04973	ncbi_105063293(SLC2A2)	K07593
Organismal Systems	Endocrine system	Parathyroid hormone synthesis, secretion and action	2	91	0.806929	0.999978	ko04928	ncbi_105080261(RHOA);ncbi_105082021(CREB5)	K04513+K09047
Organismal Systems	Digestive system	Salivary secretion	2	91	0.806929	0.999978	ko04970	ncbi_105062484(KCNN4);ncbi_105063448(SLC9A1)	K04945+K05742
Organismal Systems	Immune system	Platelet activation	3	130	0.807356	0.999978	ko04611	ncbi_105070645(RASGRP2);ncbi_105077471(ACTB);ncbi_105080261(RHOA)	K12361+K05692+K04513
Metabolism	Glycan biosynthesis and metabolism	N-Glycan biosynthesis	1	50	0.813424	0.999978	ko00510	ncbi_105083556(ALG8)	K03849
Metabolism	Amino acid metabolism	Arginine and proline metabolism	1	51	0.819608	0.999978	ko00330	ncbi_105077217(ARG1)	K01476
Metabolism	Metabolism of other amino acids	Glutathione metabolism	1	52	0.825589	0.999978	ko00480	ncbi_105080313(GPX1)	K00432
Organismal Systems	Immune system	C-type lectin receptor signaling pathway	2	95	0.825729	0.999978	ko04625	ncbi_105080261(RHOA);ncbi_105082299(CASP8)	K04513+K04398
Environmental Information Processing	Signaling molecules and interaction	Cytokine-cytokine receptor interaction	6	246	0.826787	0.999978	ko04060	ncbi_105062900(LOC105062900);ncbi_105062980(IL13RA1);ncbi_105065756(IL9R);ncbi_105069779(LOC105069779);ncbi_105072864(BMP8B);ncbi_105074341(IL15RA)	K05447+K05076+K05073+K05438+K16622+K05074
Organismal Systems	Endocrine system	GnRH signaling pathway	2	96	0.830166	0.999978	ko04912	ncbi_105069789(MAP3K3);ncbi_105079378(ELK1)	K04421+K04375
Organismal Systems	Digestive system	Mineral absorption	1	53	0.831372	0.999978	ko04978	ncbi_105072493(STEAP1)	K14737
Environmental Information Processing	Signal transduction	cAMP signaling pathway	5	212	0.833619	0.999978	ko04024	ncbi_105063448(SLC9A1);ncbi_105078863(PTCH1);ncbi_105080261(RHOA);ncbi_105082021(CREB5);ncbi_105083904(LOC105083904)	K05742+K06225+K04513+K09047+K11265
Organismal Systems	Immune system	Chemokine signaling pathway	4	182	0.855796	0.999978	ko04062	ncbi_105066859(GRK7);ncbi_105070645(RASGRP2);ncbi_105072482(PARD3);ncbi_105080261(RHOA)	K00909+K12361+K04237+K04513
Organismal Systems	Endocrine system	Regulation of lipolysis in adipocyte	1	60	0.866845	0.999978	ko04923	ncbi_105061987(IRS4)	K17446
Organismal Systems	Nervous system	Long-term depression	1	61	0.871265	0.999978	ko04730	ncbi_105082124(PPP2CA)	K04382
Organismal Systems	Nervous system	Retrograde endocannabinoid signaling	3	149	0.874012	0.999978	ko04723	ncbi_105064864(NDUFB10);ncbi_105079364(NDUFB11);ncbi_105083557(LOC105083557)	K03966+K11351+K03968
Metabolism	Xenobiotics biodegradation and metabolism	Drug metabolism - other enzymes	1	62	0.87554	0.999978	ko00983	ncbi_105079674(HPRT1)	K00760
Organismal Systems	Circulatory system	Adrenergic signaling in cardiomyocytes	3	151	0.879689	0.999978	ko04261	ncbi_105063448(SLC9A1);ncbi_105082021(CREB5);ncbi_105082124(PPP2CA)	K05742+K09047+K04382
Organismal Systems	Sensory system	Inflammatory mediator regulation of TRP channels	2	110	0.882435	0.999978	ko04750	ncbi_105079021(PRKCE);ncbi_105081291(ASIC2)	K18050+K04828
Organismal Systems	Endocrine system	Cortisol synthesis and secretion	1	64	0.883669	0.999978	ko04927	ncbi_105082021(CREB5)	K09047
Environmental Information Processing	Signal transduction	MAPK signaling pathway - fly	1	66	0.89127	0.999978	ko04013	ncbi_105082124(PPP2CA)	K04382
Environmental Information Processing	Signal transduction	HIF-1 signaling pathway	2	113	0.89151	0.999978	ko04066	ncbi_105064833(TCEB2);ncbi_105071266(TEK)	K03873+K05121
Environmental Information Processing	Signal transduction	TNF signaling pathway	2	113	0.89151	0.999978	ko04668	ncbi_105082021(CREB5);ncbi_105082299(CASP8)	K09047+K04398
Organismal Systems	Immune system	Fc epsilon RI signaling pathway	1	68	0.898376	0.999978	ko04664	ncbi_105064838(PDPK1)	K06276
Organismal Systems	Nervous system	Long-term potentiation	1	68	0.898376	0.999978	ko04720	ncbi_105068636(RPS6KA3)	K04373
Organismal Systems	Nervous system	Glutamatergic synapse	2	116	0.899934	0.999978	ko04724	ncbi_105066815(TRPC1);ncbi_105078649(GRIK4)	K04964+K05204
Metabolism	Carbohydrate metabolism	Inositol phosphate metabolism	1	70	0.90502	0.999978	ko00562	ncbi_105070139(MTMR1)	K18081
Organismal Systems	Endocrine system	Prolactin signaling pathway	1	73	0.914183	0.999978	ko04917	ncbi_105063293(SLC2A2)	K07593
Organismal Systems	Immune system	IL-17 signaling pathway	1	75	0.919798	0.999978	ko04657	ncbi_105082299(CASP8)	K04398
Organismal Systems	Sensory system	Taste transduction	1	77	0.925046	0.999978	ko04742	ncbi_105081291(ASIC2)	K04828
Cellular Processes	Transport and catabolism	Lysosome	2	127	0.92589	0.999978	ko04142	ncbi_105064840(ATP6V0C);ncbi_105075951(LAMP2)	K02155+K06528
Organismal Systems	Nervous system	Dopaminergic synapse	2	127	0.92589	0.999978	ko04728	ncbi_105082021(CREB5);ncbi_105082124(PPP2CA)	K09047+K04382
Organismal Systems	Development	Osteoclast differentiation	2	130	0.931786	0.999978	ko04380	ncbi_105063810(FOSL2);ncbi_105080637(NOX1)	K09030+K08008
Organismal Systems	Immune system	B cell receptor signaling pathway	1	81	0.93454	0.999978	ko04662	ncbi_105069778(CD79B)	K06507
Organismal Systems	Nervous system	GABAergic synapse	1	87	0.946582	0.999978	ko04727	ncbi_105082298(TRAK2)	K15374
Cellular Processes	Cellular community - eukaryotes	Gap junction	1	91	0.953358	0.999978	ko04540	ncbi_105064041(TUBA4A)	K07374
Organismal Systems	Digestive system	Protein digestion and absorption	1	91	0.953358	0.999978	ko04974	ncbi_105062484(KCNN4)	K04945
Organismal Systems	Endocrine system	Progesterone-mediated oocyte maturation	1	93	0.956418	0.999978	ko04914	ncbi_105068636(RPS6KA3)	K04373
Organismal Systems	Immune system	Hematopoietic cell lineage	1	95	0.959277	0.999978	ko04640	ncbi_105065756(IL9R)	K05073
Environmental Information Processing	Signal transduction	NF-kappa B signaling pathway	1	98	0.963221	0.999978	ko04064	ncbi_105075942(XIAP)	K04725
Environmental Information Processing	Signal transduction	Phosphatidylinositol signaling system	1	98	0.963221	0.999978	ko04070	ncbi_105070139(MTMR1)	K18081
Organismal Systems	Immune system	Fc gamma R-mediated phagocytosis	1	98	0.963221	0.999978	ko04666	ncbi_105079021(PRKCE)	K18050
Metabolism	Lipid metabolism	Glycerophospholipid metabolism	1	99	0.964449	0.999978	ko00564	ncbi_105073775(LOC105073775)	K01047
Organismal Systems	Immune system	Toll-like receptor signaling pathway	1	99	0.964449	0.999978	ko04620	ncbi_105082299(CASP8)	K04398
Organismal Systems	Environmental adaptation	Circadian entrainment	1	99	0.964449	0.999978	ko04713	ncbi_105083904(LOC105083904)	K11265
Environmental Information Processing	Signal transduction	Phospholipase D signaling pathway	2	157	0.968184	0.999978	ko04072	ncbi_105064853(TSC2);ncbi_105080261(RHOA)	K07207+K04513
Organismal Systems	Nervous system	Cholinergic synapse	1	112	0.977148	0.999978	ko04725	ncbi_105082021(CREB5)	K09047
Organismal Systems	Endocrine system	Estrogen signaling pathway	1	113	0.977913	0.999978	ko04915	ncbi_105082021(CREB5)	K09047
Organismal Systems	Nervous system	Serotonergic synapse	1	119	0.981994	0.999978	ko04726	ncbi_105066815(TRPC1)	K04964
Organismal Systems	Endocrine system	Relaxin signaling pathway	1	128	0.986752	0.999978	ko04926	ncbi_105082021(CREB5)	K09047
Metabolism	Global and overview maps	Metabolic pathways	29	1263	0.991156	0.999978	ko01100	ncbi_105061779(LOC105061779);ncbi_105063090(AHCYL2);ncbi_105063339(B3GNT5);ncbi_105064023(LOC105064023);ncbi_105064653(PGM1);ncbi_105064840(ATP6V0C);ncbi_105064864(NDUFB10);ncbi_105065135(GPT2);ncbi_105065757(POLR3K);ncbi_105068501(LAMA5);ncbi_105070139(MTMR1);ncbi_105070647(PYGM);ncbi_105070676(POLA2);ncbi_105072873(AGPS);ncbi_105073775(LOC105073775);ncbi_105074688(ATP6V1D);ncbi_105075157(DLST);…	K07431+K01251+K03766+K00488+K01835+K02155+K03966+K00814+K03019+K06240+K18081+K00688+K02321+K00803+K01047+K02149+K00658+K00008+K01476+K00420+K01785+K01053+K11351+K00760+K03426+K15374+K03849+K03968+K03027
Environmental Information Processing	Signal transduction	Calcium signaling pathway	1	186	0.998185	0.999978	ko04020	ncbi_105082119(VDAC1)	K05862
Organismal Systems	Sensory system	Olfactory transduction	9	771	0.999978	0.999978	ko04740	ncbi_105064651(LOC105064651);ncbi_105069488(LOC105069488);ncbi_105069489(LOC105069489);ncbi_105069573(LOC105069573);ncbi_105069574(LOC105069574);ncbi_105069575(LOC105069575);ncbi_105069576(LOC105069576);ncbi_105069577(LOC105069577);ncbi_105083343(PDE2A)	K04257+K04257+K04257+K04257+K04257+K04257+K04257+K04257+K18283
